# Supplementary material for: Statistical modeling of adaptive neural networks explains co-existence of avalanches and oscillations in resting human brain
Source: Nat Comput Sci. 2023 Mar 20;3(3):254–63. doi: 10.1038/s43588-023-00410-9 (PMC10766559; doi:10.1038/s43588-023-00410-9)
Supplement: Supplementary file 4 — Source Data for Supplementary Figs. 1–26. [file 43588_2023_410_MOESM4_ESM.zip]

Archive with 58 entries (57 files):
- Supplementary_source_data_excel/
- __MACOSX/._Supplementary_source_data_excel
- Supplementary_source_data_excel/fig_S19.xlsx
- __MACOSX/Supplementary_source_data_excel/._fig_S19.xlsx
- Supplementary_source_data_excel/fig_S8.xlsx
- __MACOSX/Supplementary_source_data_excel/._fig_S8.xlsx
- Supplementary_source_data_excel/fig_S23.xlsx
- __MACOSX/Supplementary_source_data_excel/._fig_S23.xlsx
- Supplementary_source_data_excel/fig_S15.xlsx
- __MACOSX/Supplementary_source_data_excel/._fig_S15.xlsx
- Supplementary_source_data_excel/fig_S4.xlsx
- __MACOSX/Supplementary_source_data_excel/._fig_S4.xlsx
- Supplementary_source_data_excel/fig_S5.xlsx
- __MACOSX/Supplementary_source_data_excel/._fig_S5.xlsx
- Supplementary_source_data_excel/.DS_Store
- __MACOSX/Supplementary_source_data_excel/._.DS_Store
- Supplementary_source_data_excel/fig_S14.xlsx
- __MACOSX/Supplementary_source_data_excel/._fig_S14.xlsx
- Supplementary_source_data_excel/fig_S22.xlsx
- __MACOSX/Supplementary_source_data_excel/._fig_S22.xlsx
- Supplementary_source_data_excel/fig_S9.xlsx
- __MACOSX/Supplementary_source_data_excel/._fig_S9.xlsx
- Supplementary_source_data_excel/fig_S18.xlsx
- __MACOSX/Supplementary_source_data_excel/._fig_S18.xlsx
- Supplementary_source_data_excel/fig_S13.xlsx
- __MACOSX/Supplementary_source_data_excel/._fig_S13.xlsx
- Supplementary_source_data_excel/fig_S2.xlsx
- __MACOSX/Supplementary_source_data_excel/._fig_S2.xlsx
- Supplementary_source_data_excel/fig_S25.xlsx
- __MACOSX/Supplementary_source_data_excel/._fig_S25.xlsx
- Supplementary_source_data_excel/fig_S24.xlsx
- __MACOSX/Supplementary_source_data_excel/._fig_S24.xlsx
- Supplementary_source_data_excel/fig_S3.xlsx
- __MACOSX/Supplementary_source_data_excel/._fig_S3.xlsx
- Supplementary_source_data_excel/fig_S12.xlsm
- __MACOSX/Supplementary_source_data_excel/._fig_S12.xlsm
- Supplementary_source_data_excel/fig_S11.xlsx
- __MACOSX/Supplementary_source_data_excel/._fig_S11.xlsx
- Supplementary_source_data_excel/fig_S26.xlsx
- __MACOSX/Supplementary_source_data_excel/._fig_S26.xlsx
- Supplementary_source_data_excel/fig_S10.xlsx
- __MACOSX/Supplementary_source_data_excel/._fig_S10.xlsx
- Supplementary_source_data_excel/README.rtf
- __MACOSX/Supplementary_source_data_excel/._README.rtf
- Supplementary_source_data_excel/fig_S1.xlsx
- __MACOSX/Supplementary_source_data_excel/._fig_S1.xlsx
- Supplementary_source_data_excel/fig_S21.xlsx
- __MACOSX/Supplementary_source_data_excel/._fig_S21.xlsx
- Supplementary_source_data_excel/fig_S6.xlsx
- __MACOSX/Supplementary_source_data_excel/._fig_S6.xlsx
- Supplementary_source_data_excel/fig_S17.xlsx
- __MACOSX/Supplementary_source_data_excel/._fig_S17.xlsx
- Supplementary_source_data_excel/fig_S16.xlsx
- __MACOSX/Supplementary_source_data_excel/._fig_S16.xlsx
- Supplementary_source_data_excel/fig_S7.xlsx
- __MACOSX/Supplementary_source_data_excel/._fig_S7.xlsx
- Supplementary_source_data_excel/fig_S20.xlsx
- __MACOSX/Supplementary_source_data_excel/._fig_S20.xlsx
