# Supplementary material for: Statistical modeling of adaptive neural networks explains co-existence of avalanches and oscillations in resting human brain
Source: Nat Comput Sci. 2023 Mar 20;3(3):254–63. doi: 10.1038/s43588-023-00410-9 (PMC10766559; doi:10.1038/s43588-023-00410-9)
Supplement: Supplementary file 4 — Source Data for Supplementary Figs. 1–26. [file 43588_2023_410_MOESM4_ESM.zip › Supplementary_source_data_excel/fig_S19.xlsx]

## Sheet: fig_S19_bottom_right_inset_mode
2.7	17281.2	1452.12
2.8	13599.3	1277.65
2.9	10609.8	1108.7
3	8371.36	959.88
3.1	6578.99	815.262
3.3	3923.15	557.863
3.5	2182.05	370.405

## Sheet: fig_S19_bottom_right_inset_meg
2.7	15500.3	2202.65
2.8	13028	2044.86
2.9	10869.7	1888.57
3	9043.7	1736.7
3.1	7505.55	1599.6
3.3	5124.02	1338.97
3.5	3486.97	1101.34

## Sheet: fig_S19_bottom_right_model
0.218416	1.33793	0.0432283
0.655247	0.40737	0.00847935
1.09208	0.19196	0.00729493
1.52891	0.107304	0.00946412
1.96574	0.0656035	0.0092418
2.40257	0.0440032	0.00505999
2.8394	0.0316502	0.00461787
3.27623	0.0228565	0.0040608
3.71307	0.01668	0.00217063
4.1499	0.0112363	0.0023594
4.58673	0.00935199	0.00268465
5.02356	0.00778169	0.00180946
5.46039	0.00600202	0.00254227
5.89722	0.00526922	0.00221365
6.33405	0.00394319	0.00140406
6.77088	0.00362913	0.00193248
7.20771	0.00296612	0.000981887
7.64455	0.00244268	0.00113228
8.08138	0.00219842	0.0012701
8.51821	0.00125624	0.000623426
8.95504	0.00129113	0.000671997
9.39187	0.00129113	0.00080617
9.8287	0.00101197	0.000627576
10.2655	0.000732805	0.00074524
10.7024	0.000558328	0.000428349
11.1392	0.000453641	0.000435036
11.576	0.000593223	0.00054758
12.0129	0.000314059	0.000500536
12.4497	0.000314059	0.000324473
12.8865	0.000174477	0.000322639
13.3234	0.000279164	0.000335333
13.7602	0.000104686	0.000168011
14.197	0.000209373	0.000236307
14.6338	6.9791e-05	0.000142072
15.0707	0.000104686	0.000245885
15.9443	0.000104686	0.000215478
16.3812	3.48955e-05	0.000117366
17.2548	3.48955e-05	0.000108614
18.1285	6.9791e-05	0.000147021
18.5653	3.48955e-05	0.000111888

## Sheet: fig_S19_bottom_right_meg
0.126388	1.48211	0.0925488
0.379165	0.700137	0.0334439
0.631942	0.431037	0.0159022
0.884718	0.297641	0.0134491
1.13749	0.211601	0.0176952
1.39027	0.160574	0.0155544
1.64305	0.122418	0.0123582
1.89582	0.0987217	0.0138035
2.1486	0.0783566	0.0105148
2.40138	0.0594299	0.0108416
2.65415	0.0496258	0.00975575
2.90693	0.0416009	0.00769003
3.15971	0.0330839	0.00527132
3.41248	0.0296014	0.0060497
3.66526	0.0230149	0.00419597
3.91804	0.0203651	0.00567675
4.17081	0.0156713	0.00461602
4.42359	0.0143843	0.0053804
4.67637	0.012908	0.00346849
4.92914	0.00987974	0.00295004
5.18192	0.00821419	0.00333547
5.4347	0.00798707	0.00257522
5.68747	0.00685147	0.00300503
5.94025	0.00529948	0.00228962
6.19303	0.0038989	0.00143408
6.4458	0.0049588	0.00221587
6.69858	0.00340681	0.00203603
6.95136	0.00264974	0.00180042
7.20413	0.00185482	0.00124039
7.45691	0.00268759	0.000786621
7.70969	0.00177911	0.00145658
7.96246	0.00174126	0.000978699
8.21524	0.00132487	0.00107421
8.46802	0.00136272	0.000993931
8.72079	0.00128702	0.00115838
8.97357	0.00117346	0.00088873
9.22635	0.000567801	0.000591201
9.47912	0.000870629	0.000896838
9.7319	0.000605655	0.000717336
9.98468	0.000567801	0.000522297
10.2375	0.000529948	0.000558563
10.4902	0.000492095	0.000371521
10.743	0.000416388	0.000458777
10.9958	0.000454241	0.000538478
11.2486	0.000264974	0.000359587
11.5013	0.000378534	0.000465045
11.7541	0.000264974	0.000273715
12.0069	0.000340681	0.000412305
12.2597	0.000189267	0.000439226
12.5124	0.00011356	0.000238164
12.7652	0.000227121	0.000396433
13.2708	3.78534e-05	0.000107438
13.5236	0.00011356	0.000285124
13.7763	3.78534e-05	0.000141256
14.2819	0.000227121	0.00037411
14.5347	3.78534e-05	0.000121599
15.0402	7.57069e-05	0.000203382
15.293	0.00011356	0.000191189
15.5458	3.78534e-05	0.000172649
15.7985	3.78534e-05	0.000107438
16.0513	3.78534e-05	0.000107438
16.3041	0.00011356	0.000262788
17.568	3.78534e-05	0.000128735
17.8208	3.78534e-05	0.000121599
18.0735	3.78534e-05	0.000107438
20.6013	3.78534e-05	0.000128735
21.8652	3.78534e-05	0.000128735
26.4152	3.78534e-05	0.000128735
29.7013	3.78534e-05	0.000128735

## Sheet: fig_S19_bottom_left_model
0.20106	1.37993	0.047012
0.603181	0.451044	0.00896004
1.0053	0.216411	0.0059138
1.40742	0.125952	0.00610394
1.80954	0.0805138	0.00884036
2.21166	0.0555021	0.00796817
2.61378	0.038649	0.00651612
3.0159	0.0293887	0.00277095
3.41802	0.0207537	0.00422917
3.82014	0.016734	0.00304074
4.22226	0.0124463	0.00263394
4.62438	0.0102429	0.0020946
5.02651	0.00795014	0.00247948
5.42863	0.00678889	0.00298651
5.83075	0.00518099	0.00134751
6.23287	0.00497256	0.00224221
6.63499	0.00306691	0.00109575
7.03711	0.00348377	0.00152039
7.43923	0.00288825	0.00106869
7.84135	0.00250117	0.00141402
8.24347	0.00229274	0.00093536
8.64559	0.00142924	0.000713003
9.04771	0.00157812	0.000993178
9.44983	0.00116126	0.000663566
9.85195	0.00116126	0.000544815
10.2541	0.000863499	0.000737197
10.6562	0.000625292	0.000625408
11.0583	0.000625292	0.00044585
11.4604	0.000416862	0.000455382
11.8626	0.000178655	0.000151257
12.2647	0.000416862	0.000530978
12.6668	0.000476413	0.000341674
13.0689	0.00035731	0.00049158
13.471	0.000119103	0.000201402
13.8732	0.000208431	0.000195397
14.2753	5.95516e-05	0.000125284
14.6774	5.95516e-05	0.000123822
15.0795	0.000119103	0.000216617
15.4816	2.97758e-05	9.25068e-05
15.8838	5.95516e-05	0.000120188
16.2859	2.97758e-05	9.04013e-05
16.688	2.97758e-05	9.04013e-05
17.0901	2.97758e-05	9.32528e-05
17.8944	5.95516e-05	0.000125023
18.2965	2.97758e-05	9.28564e-05

## Sheet: fig_S19_bottom_left_meg
0.122794	1.48827	0.0967762
0.368383	0.721228	0.0294778
0.613972	0.447305	0.0187398
0.859561	0.305823	0.0134456
1.10515	0.218325	0.0152288
1.35074	0.168926	0.01218
1.59633	0.130504	0.0157184
1.84192	0.100639	0.0126721
2.0875	0.0819445	0.0110842
2.33309	0.0640575	0.0112122
2.57868	0.0564377	0.00871234
2.82427	0.0437167	0.00829576
3.06986	0.0352252	0.00775694
3.31545	0.030253	0.00680685
3.56104	0.0267337	0.0055917
3.80663	0.0219875	0.00661122
4.05221	0.0191785	0.00367916
4.2978	0.0138834	0.00478789
4.54339	0.0131731	0.00301766
4.78898	0.0106224	0.00326544
5.03457	0.00978297	0.0023412
5.28016	0.00829777	0.00321461
5.52575	0.00768432	0.00244174
5.77134	0.00684485	0.00220317
6.01692	0.00490763	0.00248273
6.26251	0.00455247	0.00205577
6.5081	0.0042296	0.00177185
6.75369	0.00309956	0.00182331
6.99928	0.00284126	0.00160583
7.24487	0.00245381	0.00155318
7.49046	0.00264754	0.00133571
7.73605	0.00167893	0.000679153
7.98163	0.00180807	0.000971344
8.22722	0.00167893	0.00124925
8.47281	0.000968611	0.000687672
8.7184	0.00103319	0.000692822
8.96399	0.00106547	0.00123594
9.20958	0.000839463	0.000714659
9.45517	0.000678028	0.000622298
9.70076	0.000839463	0.000750064
9.94634	0.000678028	0.000642634
10.1919	0.000516593	0.000700781
10.4375	0.000742602	0.000779479
10.6831	0.000387444	0.000506661
10.9287	0.000355157	0.000350758
11.1743	0.000161435	0.000285902
11.4199	0.000258296	0.000357842
11.6655	0.000387444	0.000365209
11.9111	0.000161435	0.000245726
12.1566	9.68611e-05	0.000290938
12.4022	0.000290583	0.000416227
12.6478	0.000258296	0.000302709
12.8934	0.000226009	0.000346402
13.139	0.000129148	0.000269216
13.3846	0.000129148	0.000305587
13.6302	6.45741e-05	0.000155774
13.8758	6.45741e-05	0.000165261
14.1214	9.68611e-05	0.000259405
14.3669	3.2287e-05	9.30364e-05
14.6125	6.45741e-05	0.000181966
14.8581	3.2287e-05	0.000106098
15.1037	3.2287e-05	0.000112029
15.5949	3.2287e-05	0.000106098
15.8405	3.2287e-05	9.30364e-05
16.0861	3.2287e-05	9.30364e-05
16.3317	9.68611e-05	0.000294086
16.5772	6.45741e-05	0.000165261
16.8228	3.2287e-05	9.30364e-05
17.5596	3.2287e-05	0.000112678
17.8052	3.2287e-05	0.000106098
18.542	3.2287e-05	9.30364e-05
20.0155	3.2287e-05	0.000112678
21.9802	3.2287e-05	0.000112678
25.9096	3.2287e-05	0.000112678
29.1023	3.2287e-05	0.000112678

## Sheet: fig_S19_top_right_model
0.167347	1.47993	0.0384581
0.502041	0.543449	0.0153103
0.836735	0.281054	0.0101333
1.17143	0.173214	0.0075354
1.50612	0.116422	0.00492031
1.84082	0.08159	0.00654113
2.17551	0.0599163	0.00314914
2.5102	0.0441176	0.00469089
2.8449	0.0374504	0.00338523
3.17959	0.0299911	0.00578735
3.51429	0.0221798	0.00321996
3.84898	0.0191653	0.00261526
4.18367	0.0150506	0.00227261
4.51837	0.0125642	0.0025163
4.85306	0.0107818	0.00164278
5.18776	0.0081634	0.0015018
5.52245	0.00717323	0.00157386
5.85714	0.00653512	0.00229056
6.19184	0.00594102	0.0019957
6.52653	0.00393868	0.00132593
6.86123	0.00398268	0.00122902
7.19592	0.00310253	0.00129404
7.53061	0.00323455	0.00075617
7.86531	0.00259645	0.000916269
8.2	0.00264045	0.000913062
8.5347	0.00209036	0.000821253
8.86939	0.00169429	0.000958038
9.20408	0.0017603	0.000838121
9.53878	0.00158427	0.000939425
9.87347	0.000770132	0.000442777
10.2082	0.00101217	0.000821049
10.5429	0.000704121	0.00061179
10.8776	0.000748128	0.000468564
11.2122	0.000660113	0.000591649
11.5469	0.000396068	0.000319549
11.8816	0.000484083	0.000306777
12.2163	0.000396068	0.000320867
12.551	0.00035206	0.000357411
12.8857	8.80151e-05	0.000113548
13.2204	0.000242042	0.000325186
13.5551	0.000264045	0.000322208
13.8898	8.80151e-05	0.000111874
14.2245	6.60113e-05	0.000104826
14.5592	4.40075e-05	9.12932e-05
15.2286	8.80151e-05	0.000113556
15.5633	4.40075e-05	8.82276e-05
15.898	2.20038e-05	6.77635e-05
16.2327	2.20038e-05	6.82777e-05

## Sheet: fig_S19_top_right_meg
0.115175	1.51652	0.0932407
0.345526	0.746197	0.0318841
0.575877	0.477988	0.0152951
0.806228	0.329688	0.0163423
1.03658	0.243345	0.00979341
1.26693	0.186537	0.0113527
1.49728	0.144224	0.011378
1.72763	0.111732	0.00942764
1.95798	0.0938288	0.0110039
2.18833	0.0757353	0.00991589
2.41868	0.0608838	0.00874405
2.64903	0.05111	0.00829399
2.87939	0.0431956	0.00802054
3.10974	0.0372836	0.00559377
3.34009	0.0310856	0.00571469
3.57044	0.0255073	0.00468321
3.80079	0.0221222	0.00551065
4.03114	0.0181889	0.00390731
4.26149	0.0167109	0.00243376
4.49184	0.014327	0.00432102
4.72219	0.0124914	0.00267489
4.95254	0.0101791	0.00323007
5.18289	0.00920171	0.00321493
5.41324	0.00769988	0.00255192
5.6436	0.00650794	0.00233734
5.87395	0.00567359	0.00176446
6.1043	0.0052445	0.00196708
6.33465	0.00433863	0.00157596
6.565	0.00431479	0.00172208
6.79535	0.0034566	0.00180112
7.0257	0.00288447	0.00113033
7.25605	0.00266993	0.00114075
7.4864	0.00245538	0.00135621
7.71675	0.00219315	0.001389
7.9471	0.0017879	0.000873862
8.17745	0.00159719	0.00083377
8.40781	0.00133496	0.000761556
8.63816	0.00100122	0.000569946
8.86851	0.00109658	0.000710563
9.09886	0.0010489	0.000507303
9.32921	0.00100122	0.000790705
9.55956	0.000882029	0.000707159
9.78991	0.000667481	0.000641405
10.0203	0.000595966	0.000543887
10.2506	0.00052445	0.000568369
10.481	0.000309902	0.000331848
10.7113	0.000381418	0.000369606
10.9417	0.000309902	0.000328574
11.172	0.000357579	0.00050995
11.4024	0.000262225	0.000280498
11.6327	0.000357579	0.000358386
11.8631	7.15159e-05	0.000130138
12.0934	0.000238386	0.000400187
12.3238	0.000238386	0.000293845
12.5541	0.000119193	0.000289922
12.7845	0.000143032	0.000187824
13.0148	0.000143032	0.000210667
13.2452	2.38386e-05	0.000102088
13.4755	0.000238386	0.00029246
13.7059	7.15159e-05	0.000139803
13.9362	0.000143032	0.00031383
14.1666	9.53545e-05	0.000165303
14.3969	0.000119193	0.000202922
14.6273	4.76772e-05	0.00011926
15.088	4.76772e-05	0.000120006
15.779	2.38386e-05	0.000102088
16.0094	2.38386e-05	7.01897e-05
16.2397	2.38386e-05	9.70665e-05
16.4701	4.76772e-05	0.000119358
16.7004	2.38386e-05	7.01897e-05
17.1611	2.38386e-05	7.01897e-05
17.3915	9.53545e-05	0.000153487
17.6218	2.38386e-05	0.000102088
17.8522	2.38386e-05	8.18971e-05
19.4646	2.38386e-05	7.01897e-05
19.9253	2.38386e-05	8.62629e-05
21.0771	2.38386e-05	8.62629e-05
25.2234	2.38386e-05	8.62629e-05
27.5269	2.38386e-05	8.62629e-05

## Sheet: fig_S19_top_left_model
0.149973	1.54136	0.0403868
0.449918	0.59994	0.0131269
0.749864	0.322125	0.00837773
1.04981	0.204957	0.0063
1.34976	0.140945	0.00553117
1.6497	0.100615	0.00490352
1.94965	0.0773973	0.00345249
2.24959	0.058217	0.00556025
2.54954	0.0459323	0.00391207
2.84948	0.0381675	0.00443492
3.14943	0.030422	0.00280037
3.44937	0.0256317	0.00295148
3.74932	0.0211119	0.00436294
4.04927	0.0185815	0.00264753
4.34921	0.0155876	0.00163185
4.64916	0.0126517	0.00248686
4.9491	0.0103918	0.00199524
5.24905	0.00917488	0.00247967
5.54899	0.00784211	0.00129888
5.84894	0.00722401	0.00162963
6.14888	0.00598781	0.00165142
6.44883	0.0054663	0.00149947
6.74878	0.0045971	0.00165858
7.04872	0.003612	0.00145563
7.34867	0.00326432	0.0010458
7.64861	0.00324501	0.00109238
7.94856	0.00289733	0.000669975
8.2485	0.00264623	0.000777686
8.54845	0.00200882	0.00106305
8.8484	0.00185429	0.000698795
9.14834	0.00160319	0.000792546
9.44829	0.00123619	0.00051156
9.74823	0.00119756	0.000525829
10.0482	0.00119756	0.00085935
10.3481	0.000791937	0.000488327
10.6481	0.000618097	0.000446034
10.948	0.000772621	0.000379806
11.248	0.000482888	0.000350126
11.5479	0.000444257	0.000339549
11.8479	0.000405626	0.000314806
12.1478	0.00034768	0.000243763
12.4477	0.000289733	0.000288601
12.7477	0.00017384	0.000143623
13.0476	0.000193155	0.000238412
13.3476	0.000115893	0.000160127
13.6475	7.72621e-05	9.84953e-05
13.9475	1.93155e-05	5.96314e-05
14.2474	3.86311e-05	7.90593e-05
14.5474	3.86311e-05	8.09205e-05
14.8473	1.93155e-05	5.96314e-05
15.4472	1.93155e-05	6.01177e-05

## Sheet: fig_S19_top_left_meg
0.110939	1.52138	0.0906348
0.332817	0.768016	0.0376164
0.554695	0.497233	0.0152292
0.776573	0.350514	0.0201828
0.998451	0.252971	0.00877581
1.22033	0.196769	0.0119752
1.44221	0.153703	0.0108091
1.66409	0.120302	0.00905618
1.88596	0.100099	0.0107755
2.10784	0.0836377	0.0072607
2.32972	0.067966	0.00955283
2.5516	0.0555991	0.00956404
2.77348	0.0462876	0.00623003
2.99535	0.039491	0.00580906
3.21723	0.0349183	0.00498212
3.43911	0.0290986	0.00456642
3.66099	0.0237777	0.00457685
3.88287	0.0211173	0.00474817
4.10474	0.0186023	0.00431029
4.32662	0.0152144	0.00327716
4.5485	0.0145701	0.00403687
4.77038	0.011681	0.00314921
4.99226	0.0102677	0.00284384
5.21413	0.00889586	0.00250932
5.43601	0.00739936	0.00231297
5.65789	0.00706681	0.00258563
5.87977	0.0062562	0.00194016
6.10165	0.00519618	0.00220046
6.32353	0.0042193	0.00207773
6.5454	0.00411537	0.00143162
6.76728	0.00342948	0.00140347
6.98916	0.00338791	0.00122277
7.21104	0.00243181	0.00122346
7.43292	0.00255652	0.000696253
7.65479	0.00199533	0.000690062
7.87667	0.00205769	0.00111543
8.09855	0.00180827	0.000654174
8.32043	0.00118473	0.000684561
8.54231	0.00124708	0.00072296
8.76418	0.00108081	0.000893537
8.98606	0.000893743	0.000718214
9.20794	0.00103924	0.000609409
9.42982	0.000685896	0.00052406
9.6517	0.000810604	0.00053298
9.87357	0.00101845	0.000744512
10.0955	0.000332556	0.000403097
10.3173	0.000478049	0.000413931
10.5392	0.000561187	0.000520801
10.7611	0.000332556	0.000283529
10.983	0.000228632	0.000256929
11.2048	0.000249417	0.000206766
11.4267	0.000311771	0.000427697
11.6486	0.000228632	0.000240787
11.8705	0.000270201	0.000317489
12.0924	0.000207847	0.000311623
12.3142	0.000103924	0.000206976
12.5361	0.000228632	0.000253636
12.758	0.000124708	0.000196813
12.9799	8.31389e-05	0.00016958
13.2017	0.000166278	0.000205565
13.4236	0.000166278	0.000229403
13.6455	4.15694e-05	0.000112232
13.8674	0.000124708	0.000173447
14.0893	8.31389e-05	0.00013456
14.3111	6.23542e-05	0.000189327
14.533	8.31389e-05	0.000193496
14.7549	4.15694e-05	0.000112601
14.9768	8.31389e-05	0.00013889
15.1986	2.07847e-05	8.13e-05
15.6424	2.07847e-05	8.75711e-05
16.5299	4.15694e-05	0.000124026
16.7518	6.23542e-05	0.000125248
16.9737	4.15694e-05	9.44203e-05
17.1956	2.07847e-05	6.2013e-05
17.4174	2.07847e-05	7.25715e-05
17.8612	4.15694e-05	0.000121939
18.5268	2.07847e-05	7.25715e-05
19.8581	2.07847e-05	6.2013e-05
20.5237	2.07847e-05	7.61308e-05
21.1894	2.07847e-05	7.61308e-05
24.5175	2.07847e-05	7.61308e-05
26.9582	2.07847e-05	7.61308e-05

[truncated: 1 more sheets: Sheet1]
