# Supplementary material for: Statistical modeling of adaptive neural networks explains co-existence of avalanches and oscillations in resting human brain
Source: Nat Comput Sci. 2023 Mar 20;3(3):254–63. doi: 10.1038/s43588-023-00410-9 (PMC10766559; doi:10.1038/s43588-023-00410-9)
Supplement: Supplementary file 4 — Source Data for Supplementary Figs. 1–26. [file 43588_2023_410_MOESM4_ESM.zip › Supplementary_source_data_excel/fig_S8.xlsx]

## Sheet: fig_S8d_inset
t	m
0	-0.2348
1	-0.4486
2	-0.4582
3	-0.2626
4	0.0798
5	0.3784
6	0.4794
7	0.3702
8	0.0532
9	-0.285
10	-0.4636
11	-0.429
12	-0.1808
13	0.1688
14	0.4204
15	0.4478
16	0.2944
17	-0.0092
18	-0.3014
19	-0.4684
20	-0.4338
21	-0.1674
22	0.1874
23	0.4188
24	0.4854
25	0.3044
26	-0.0466
27	-0.345
28	-0.4836
29	-0.3852
30	-0.0898
31	0.2506
32	0.4634
33	0.451
34	0.2506
35	-0.1288
36	-0.3984
37	-0.4824
38	-0.3562
39	-0.0628
40	0.2762
41	0.4694
42	0.4576
43	0.233
44	-0.1136
45	-0.4106
46	-0.4776
47	-0.395
48	-0.0778
49	0.2754
50	0.482
51	0.4594
52	0.2494
53	-0.1122
54	-0.4022
55	-0.4884
56	-0.3788
57	-0.0564
58	0.2704
59	0.4612
60	0.4466
61	0.237
62	-0.1194
63	-0.3896
64	-0.4952
65	-0.3454
66	-0.0516
67	0.2864
68	0.4558
69	0.45
70	0.2076
71	-0.1192
72	-0.4252
73	-0.4898
74	-0.3386
75	-0.0114
76	0.3078
77	0.463
78	0.427
79	0.17
80	-0.1748
81	-0.4334
82	-0.4712
83	-0.301
84	0.0514
85	0.3718
86	0.4924
87	0.4256
88	0.1116
89	-0.2468
90	-0.4596
91	-0.4656
92	-0.2848
93	0.0626
94	0.3616
95	0.4966
96	0.4244
97	0.1218
98	-0.235
99	-0.4664
100	-0.503
101	-0.2894
102	0.0722
103	0.3844
104	0.4982
105	0.4066
106	0.1264
107	-0.2354
108	-0.4464
109	-0.4542
110	-0.2886
111	0.0556
112	0.3446
113	0.4862
114	0.4072
115	0.0992
116	-0.2482
117	-0.4572
118	-0.4588
119	-0.2434
120	0.0978
121	0.379
122	0.4756
123	0.3566
124	0.0522
125	-0.2798
126	-0.439
127	-0.4268
128	-0.197
129	0.1536
130	0.4056
131	0.4748
132	0.3218
133	-0.013
134	-0.3294
135	-0.4782
136	-0.4132
137	-0.1362
138	0.2066
139	0.4366
140	0.4414
141	0.2694
142	-0.051
143	-0.3472
144	-0.4646
145	-0.399
146	-0.1224
147	0.226
148	0.4596
149	0.486
150	0.3106
151	-0.0738
152	-0.3892
153	-0.5276
154	-0.4328
155	-0.1058
156	0.2496
157	0.4608
158	0.4944
159	0.2996
160	-0.0858
161	-0.3894
162	-0.497
163	-0.3804
164	-0.07
165	0.2706
166	0.471
167	0.4636
168	0.2406
169	-0.1322
170	-0.4092
171	-0.5028
172	-0.369
173	-0.065
174	0.3008
175	0.493
176	0.4636
177	0.2188
178	-0.1352
179	-0.413
180	-0.4816
181	-0.3534
182	-0.058
183	0.2866
184	0.4598
185	0.4442
186	0.2216
187	-0.1396
188	-0.3972
189	-0.4738
190	-0.3366
191	0.0008
192	0.2918
193	0.4478
194	0.4146
195	0.1852
196	-0.1434
197	-0.4
198	-0.4562
199	-0.318
200	-0.0032
201	0.33
202	0.4516
203	0.397
204	0.1452
205	-0.1972
206	-0.412
207	-0.4608
208	-0.2688
209	0.0694
210	0.3498
211	0.4406
212	0.3884
213	0.097
214	-0.234
215	-0.4406
216	-0.4208
217	-0.2288
218	0.0984
219	0.373
220	0.481
221	0.3522
222	0.0208
223	-0.2846
224	-0.4528
225	-0.426
226	-0.1878
227	0.14
228	0.4128
229	0.4826
230	0.3456
231	-0.017
232	-0.3396
233	-0.4812
234	-0.4402
235	-0.191
236	0.1942
237	0.4452
238	0.4822
239	0.2982
240	-0.037
241	-0.3572
242	-0.477
243	-0.3758
244	-0.0994
245	0.2346
246	0.4434
247	0.426
248	0.2214
249	-0.0972
250	-0.3798
251	-0.4334
252	-0.3254
253	-0.016
254	0.272
255	0.417
256	0.3784
257	0.1712
258	-0.1442
259	-0.3768
260	-0.4242
261	-0.2954
262	-0.0162
263	0.2784
264	0.4274
265	0.3912
266	0.1452
267	-0.181
268	-0.3934
269	-0.419
270	-0.2704
271	0.0384
272	0.3354
273	0.4526
274	0.3866
275	0.12
276	-0.2546
277	-0.4564
278	-0.4424
279	-0.234
280	0.1134
281	0.3704
282	0.4604
283	0.3546
284	0.0414
285	-0.2934
286	-0.4672
287	-0.4248
288	-0.1846
289	0.1844
290	0.4388
291	0.4534
292	0.2864
293	-0.0216
294	-0.3252
295	-0.4692
296	-0.4178
297	-0.1602
298	0.1996
299	0.4426
300	0.491
301	0.3086
302	-0.0508
303	-0.3568
304	-0.4886
305	-0.415
306	-0.1422
307	0.206
308	0.4362
309	0.471
310	0.3138
311	-0.0348
312	-0.3542
313	-0.4824
314	-0.4108
315	-0.1044
316	0.2408
317	0.4514
318	0.4544
319	0.2594
320	-0.097
321	-0.3974
322	-0.4994
323	-0.3632
324	-0.0604
325	0.2874
326	0.4628
327	0.444
328	0.19
329	-0.1784
330	-0.3918
331	-0.4556
332	-0.3166
333	-0.0082
334	0.3002
335	0.453
336	0.422
337	0.1708
338	-0.176
339	-0.4006
340	-0.4508
341	-0.3364
342	-0.0386
343	0.2808
344	0.4644
345	0.4498
346	0.1942
347	-0.1696
348	-0.4072
349	-0.4528
350	-0.312
351	0.0078
352	0.305
353	0.4614
354	0.4152
355	0.1686
356	-0.177
357	-0.4038
358	-0.4566
359	-0.3084
360	0.0098
361	0.3466
362	0.445
363	0.3916
364	0.1246
365	-0.2134
366	-0.414
367	-0.466
368	-0.286
369	0.0454
370	0.3314
371	0.4448
372	0.4152
373	0.16
374	-0.199
375	-0.436
376	-0.4602
377	-0.2708
378	0.049
379	0.3462
380	0.4654
381	0.3704
382	0.0728
383	-0.268
384	-0.4254
385	-0.4198
386	-0.2156
387	0.127
388	0.3998
389	0.4656
390	0.3132
391	0.0092
392	-0.2928
393	-0.4426
394	-0.3932
395	-0.1794
396	0.1636
397	0.4144
398	0.466
399	0.3
400	-0.0138
401	-0.336
402	-0.4678
403	-0.3912
404	-0.1172
405	0.2194
406	0.443
407	0.447
408	0.2436
409	-0.0966
410	-0.3734
411	-0.4546
412	-0.3616
413	-0.0616
414	0.2944
415	0.4608
416	0.4256
417	0.1928
418	-0.1612
419	-0.3862
420	-0.4478
421	-0.3276
422	-0.0264
423	0.2722
424	0.4464
425	0.419
426	0.2022
427	-0.1492
428	-0.4136
429	-0.4724
430	-0.3372
431	-0.02
432	0.3044
433	0.4626
434	0.4298
435	0.2258
436	-0.1434
437	-0.4158
438	-0.4814
439	-0.3356
440	-0.0104
441	0.3
442	0.464
443	0.4262
444	0.1834
445	-0.175
446	-0.4032
447	-0.4642
448	-0.3242
449	0.02
450	0.2986
451	0.461
452	0.4266
453	0.2038
454	-0.1812
455	-0.428
456	-0.4788
457	-0.3328
458	-0.0196
459	0.3098
460	0.4622
461	0.4154
462	0.1924
463	-0.15
464	-0.427
465	-0.4794
466	-0.31
467	0.016
468	0.3108
469	0.461
470	0.3938
471	0.1476
472	-0.1796
473	-0.3906
474	-0.4262
475	-0.2774
476	0.0542
477	0.3508
478	0.4516
479	0.3542
480	0.0992
481	-0.2426
482	-0.4306
483	-0.438
484	-0.2384
485	0.1264
486	0.3852
487	0.4726
488	0.3544
489	0.0424
490	-0.2798
491	-0.4652
492	-0.4378
493	-0.2066
494	0.1318
495	0.3808
496	0.4596
497	0.333
498	0.016
499	-0.2914
500	-0.4266
501	-0.3786
502	-0.135
503	0.195
504	0.4072
505	0.4286
506	0.2566
507	-0.0582
508	-0.32
509	-0.4488
510	-0.3672
511	-0.112
512	0.2008
513	0.4388
514	0.4852
515	0.2882
516	-0.0884
517	-0.388
518	-0.4852
519	-0.394
520	-0.0902
521	0.2652
522	0.4586
523	0.4532
524	0.2204
525	-0.1482
526	-0.406
527	-0.4702
528	-0.3088
529	0.013
530	0.2974
531	0.4594
532	0.4092
533	0.162
534	-0.1952
535	-0.4146
536	-0.4584
537	-0.2978
538	0.0162
539	0.3194
540	0.4684
541	0.4104
542	0.1564
543	-0.1912
544	-0.4236
545	-0.48
546	-0.3272
547	0.0176
548	0.3568
549	0.4886
550	0.43
551	0.1816
552	-0.2122
553	-0.452
554	-0.4886
555	-0.312
556	0.0372
557	0.3214
558	0.4794
559	0.4448
560	0.1658
561	-0.2066
562	-0.4338
563	-0.4658
564	-0.3034
565	0.0416
566	0.336
567	0.4742
568	0.409
569	0.1262
570	-0.2252
571	-0.4164
572	-0.4408
573	-0.2718
574	0.055
575	0.3354
576	0.4476
577	0.368
578	0.1058
579	-0.2326
580	-0.4268
581	-0.441
582	-0.2434
583	0.1034
584	0.364
585	0.47
586	0.3824
587	0.0512
588	-0.294
589	-0.4866
590	-0.464
591	-0.2106
592	0.1702
593	0.4278
594	0.4774
595	0.361
596	0.0356
597	-0.3222
598	-0.4856
599	-0.437
600	-0.1654
601	0.1588
602	0.3962
603	0.4636
604	0.3258
605	-0.0074
606	-0.3106
607	-0.457
608	-0.4186
609	-0.1646
610	0.185
611	0.4156
612	0.4696
613	0.3224
614	-0.0152
615	-0.346
616	-0.4946
617	-0.4436
618	-0.1756
619	0.1996
620	0.4288
621	0.4776
622	0.3426
623	-0.0002
624	-0.3274
625	-0.457
626	-0.4044
627	-0.1572
628	0.1678
629	0.402
630	0.4514
631	0.3276
632	-0.0008
633	-0.3014
634	-0.4838
635	-0.4566
636	-0.1882
637	0.1922
638	0.4348
639	0.4904
640	0.349
641	-0.017
642	-0.3678
643	-0.4896
644	-0.4092
645	-0.1606
646	0.1992
647	0.4494
648	0.4854
649	0.3038
650	-0.0438
651	-0.3772
652	-0.5072
653	-0.3824
654	-0.1126
655	0.2326
656	0.4394
657	0.451
658	0.2544
659	-0.078
660	-0.342
661	-0.459
662	-0.3766
663	-0.118
664	0.2226
665	0.4328
666	0.4552
667	0.2592
668	-0.071
669	-0.3414
670	-0.4602
671	-0.3874
672	-0.1036
673	0.2418
674	0.44
675	0.4582
676	0.2548
677	-0.087
678	-0.3838
679	-0.4924
680	-0.3764
681	-0.091
682	0.26
683	0.4578
684	0.4564
685	0.2478
686	-0.1194
687	-0.378
688	-0.4718
689	-0.3512
690	-0.0422
691	0.294
692	0.469
693	0.4282
694	0.1806
695	-0.1588
696	-0.4186
697	-0.4918
698	-0.332
699	0.0198
700	0.3356
701	0.4702
702	0.4026
703	0.13
704	-0.2326
705	-0.447
706	-0.4494
707	-0.253
708	0.081
709	0.391
710	0.502
711	0.3702
712	0.0268
713	-0.3044
714	-0.47
715	-0.4546
716	-0.2026
717	0.1754
718	0.4098
719	0.4728
720	0.3434
721	0.007
722	-0.3248
723	-0.4798
724	-0.4314
725	-0.1522
726	0.1964
727	0.4458
728	0.4656
729	0.2986
730	-0.0292
731	-0.3438
732	-0.4688
733	-0.4122
734	-0.1408
735	0.1992
736	0.4568
737	0.4956
738	0.293
739	-0.0642
740	-0.378
741	-0.5108
742	-0.4188
743	-0.1136
744	0.2584
745	0.4682
746	0.483
747	0.275
748	-0.088
749	-0.3798
750	-0.481
751	-0.3932
752	-0.076
753	0.2566
754	0.4558
755	0.4552
756	0.2466
757	-0.1024
758	-0.3948
759	-0.4998
760	-0.3868
761	-0.0778
762	0.264
763	0.4576
764	0.451
765	0.2544
766	-0.096
767	-0.3628
768	-0.4856
769	-0.4032
770	-0.1158
771	0.2566
772	0.473
773	0.485
774	0.2932
775	-0.0684
776	-0.3862
777	-0.511
778	-0.4048
779	-0.0978
780	0.2458
781	0.4602
782	0.4736
783	0.2664
784	-0.0902
785	-0.3904
786	-0.4942
787	-0.3926
788	-0.0814
789	0.2748
790	0.482
791	0.4798
792	0.2664
793	-0.129
794	-0.4128
795	-0.5064
796	-0.3954
797	-0.0596
798	0.283
799	0.4658
800	0.46
801	0.2446
802	-0.1236
803	-0.392
804	-0.4696
805	-0.3568
806	-0.0652
807	0.263
808	0.4582
809	0.451
810	0.2466
811	-0.1276
812	-0.387
813	-0.4692
814	-0.3488
815	-0.0462
816	0.2736
817	0.4354
818	0.4292
819	0.2084
820	-0.1628
821	-0.408
822	-0.4628
823	-0.308
824	-0.0046
825	0.304
826	0.4696
827	0.4298
828	0.1788
829	-0.184
830	-0.4054
831	-0.4562
832	-0.3306
833	-0.041
834	0.2588
835	0.466
836	0.4346
837	0.2206
838	-0.1398
839	-0.3922
840	-0.4878
841	-0.3386
842	-0.0124
843	0.298
844	0.4592
845	0.4216
846	0.1704
847	-0.1538
848	-0.4136
849	-0.4722
850	-0.3114
851	0.017
852	0.3314
853	0.4744
854	0.4166
855	0.177
856	-0.1792
857	-0.4348
858	-0.5028
859	-0.3384
860	0.0156
861	0.3422
862	0.491
863	0.432
864	0.162
865	-0.1906
866	-0.428
867	-0.4588
868	-0.2914
869	0.0044
870	0.3294
871	0.467
872	0.4076
873	0.1276
874	-0.2116
875	-0.4422
876	-0.4686
877	-0.2432
878	0.106
879	0.3776
880	0.4698
881	0.372
882	0.0466
883	-0.2692
884	-0.4516
885	-0.4456
886	-0.2166
887	0.1244
888	0.4136
889	0.4718
890	0.3174
891	-0.007
892	-0.288
893	-0.4308
894	-0.398
895	-0.1632
896	0.1794
897	0.391
898	0.4512
899	0.2984
900	-0.041
901	-0.3434
902	-0.4562
903	-0.372
904	-0.0838
905	0.2358
906	0.4378
907	0.437
908	0.2164
909	-0.1232
910	-0.4094
911	-0.4884
912	-0.3366
913	0.0012
914	0.3414
915	0.508
916	0.4186
917	0.1234
918	-0.2274
919	-0.438
920	-0.4778
921	-0.2808
922	0.0758
923	0.3772
924	0.4878
925	0.4068
926	0.1106
927	-0.2486
928	-0.4626
929	-0.473
930	-0.254
931	0.0716
932	0.3382
933	0.46
934	0.3836
935	0.1158
936	-0.213
937	-0.4286
938	-0.4718
939	-0.2716
940	0.0506
941	0.3408
942	0.4788
943	0.4214
944	0.1388
945	-0.2326
946	-0.4644
947	-0.4832
948	-0.2848
949	0.0772
950	0.3834
951	0.4774
952	0.37
953	0.0914
954	-0.2206
955	-0.4278
956	-0.4536
957	-0.2658
958	0.0964
959	0.3922
960	0.4918
961	0.3908
962	0.0732
963	-0.2916
964	-0.4876
965	-0.478
966	-0.2284
967	0.1508
968	0.4138
969	0.4842
970	0.3632
971	0.0376
972	-0.3012
973	-0.4872
974	-0.4348
975	-0.203
976	0.1684
977	0.414
978	0.4776
979	0.33
980	0.0104
981	-0.3052
982	-0.4868
983	-0.44
984	-0.1734
985	0.1792
986	0.4258
987	0.4836
988	0.3168
989	-0.002
990	-0.324
991	-0.478
992	-0.414
993	-0.1248
994	0.2142
995	0.4228
996	0.4298
997	0.237
998	-0.0766
999	-0.3726
1000	-0.4552
1001	-0.3438
1002	-0.0398
1003	0.279
1004	0.4574
1005	0.4486
1006	0.2074
1007	-0.1752
1008	-0.424
1009	-0.4784
1010	-0.3314
1011	0.0112
1012	0.3408
1013	0.4834
1014	0.4228
1015	0.1494
1016	-0.223
1017	-0.4568
1018	-0.4692
1019	-0.2854
1020	0.0518
1021	0.3878
1022	0.5014
1023	0.4032
1024	0.0836
1025	-0.2698
1026	-0.459
1027	-0.4586
1028	-0.2168
1029	0.1664
1030	0.414
1031	0.4684
1032	0.3038
1033	-0.047
1034	-0.3266
1035	-0.4604
1036	-0.3976
1037	-0.1178
1038	0.2148
1039	0.4312
1040	0.4626
1041	0.2956
1042	-0.078
1043	-0.3694
1044	-0.477
1045	-0.3756
1046	-0.1024
1047	0.2414
1048	0.4278
1049	0.4552
1050	0.2446
1051	-0.0806
1052	-0.3638
1053	-0.4702
1054	-0.361
1055	-0.0574
1056	0.2812
1057	0.4418
1058	0.4094
1059	0.1994
1060	-0.1314
1061	-0.3668
1062	-0.4434
1063	-0.3144
1064	-0.0456
1065	0.2726
1066	0.4322
1067	0.4246
1068	0.1884
1069	-0.1578
1070	-0.4192
1071	-0.4686
1072	-0.3058
1073	0.0452
1074	0.3546
1075	0.4616
1076	0.3854
1077	0.1068
1078	-0.2288
1079	-0.4398
1080	-0.4414
1081	-0.2494
1082	0.0818
1083	0.3274
1084	0.4508
1085	0.3666
1086	0.089
1087	-0.249
1088	-0.4368
1089	-0.4112
1090	-0.1888
1091	0.119
1092	0.3706
1093	0.417
1094	0.2752
1095	0.0074
1096	-0.266
1097	-0.3934
1098	-0.3532
1099	-0.1442
1100	0.1512
1101	0.3886
1102	0.4386
1103	0.267
1104	-0.055
1105	-0.3348
1106	-0.4458
1107	-0.3614
1108	-0.1054
1109	0.2184
1110	0.4134
1111	0.4156
1112	0.2432
1113	-0.0486
1114	-0.3158
1115	-0.4298
1116	-0.3776
1117	-0.0932
1118	0.2102
1119	0.4024
1120	0.4254
1121	0.23
1122	-0.0652
1123	-0.3482
1124	-0.447
1125	-0.3616
1126	-0.0938
1127	0.2426
1128	0.4182
1129	0.4302
1130	0.2232
1131	-0.0876
1132	-0.3526
1133	-0.4392
1134	-0.3368
1135	-0.0392
1136	0.2616
1137	0.4044
1138	0.3696
1139	0.1958
1140	-0.1214
1141	-0.3754
1142	-0.4518
1143	-0.2936
1144	0.0278
1145	0.3104
1146	0.4678
1147	0.3922
1148	0.1114
1149	-0.2408
1150	-0.4456
1151	-0.4678
1152	-0.253
1153	0.095
1154	0.3766
1155	0.4616
1156	0.3526
1157	0.0616
1158	-0.2766
1159	-0.4196
1160	-0.4154
1161	-0.2308
1162	0.1076
1163	0.3784
1164	0.4614
1165	0.3522
1166	0.0746
1167	-0.273
1168	-0.4344
1169	-0.4358
1170	-0.2336
1171	0.1068
1172	0.3776
1173	0.4828
1174	0.379
1175	0.0508
1176	-0.275
1177	-0.4638
1178	-0.4638
1179	-0.2136
1180	0.1308
1181	0.3902
1182	0.4614
1183	0.3206
1184	0.0204
1185	-0.2958
1186	-0.4574
1187	-0.3902
1188	-0.1532
1189	0.1652
1190	0.408
1191	0.4344
1192	0.2764
1193	-0.0272
1194	-0.3148
1195	-0.4382
1196	-0.3842
1197	-0.1234
1198	0.2244
1199	0.4218
1200	0.4608
1201	0.281
1202	-0.0694
1203	-0.3752
1204	-0.493
1205	-0.4106
1206	-0.1246
1207	0.2238
1208	0.4626
1209	0.4758
1210	0.282
1211	-0.0968
1212	-0.374
1213	-0.4792
1214	-0.3588
1215	-0.0668
1216	0.2584
1217	0.4542
1218	0.4546
1219	0.2208
1220	-0.141
1221	-0.4204
1222	-0.4916
1223	-0.366
1224	-0.0308
1225	0.3132
1226	0.4624
1227	0.4548
1228	0.2174
1229	-0.139
1230	-0.403
1231	-0.4762
1232	-0.335
1233	-0.0072
1234	0.3138
1235	0.4732
1236	0.4252
1237	0.1658
1238	-0.1852
1239	-0.435
1240	-0.486
1241	-0.3072
1242	0.0316
1243	0.343
1244	0.485
1245	0.4314
1246	0.1346
1247	-0.2234
1248	-0.438
1249	-0.4706
1250	-0.2604
1251	0.0582
1252	0.3478
1253	0.4634
1254	0.4158
1255	0.124
1256	-0.2314
1257	-0.4666
1258	-0.4714
1259	-0.262
1260	0.0982
1261	0.375
1262	0.4566
1263	0.3594
1264	0.0636
1265	-0.277
1266	-0.4686
1267	-0.4322
1268	-0.1814
1269	0.1584
1270	0.4068
1271	0.4722
1272	0.317
1273	-0.0202
1274	-0.332
1275	-0.4484
1276	-0.3786
1277	-0.1452
1278	0.2016
1279	0.4108
1280	0.4466
1281	0.2546
1282	-0.0746
1283	-0.348
1284	-0.4388
1285	-0.3474
1286	-0.081
1287	0.2366
1288	0.4078
1289	0.411
1290	0.2012
1291	-0.1004
1292	-0.3472
1293	-0.41
1294	-0.308
1295	-0.0416
1296	0.2778
1297	0.4106
1298	0.3928
1299	0.186
1300	-0.159
1301	-0.414
1302	-0.4364
1303	-0.2958
1304	0.013
1305	0.3232
1306	0.4602
1307	0.4056
1308	0.1518
1309	-0.2074
1310	-0.422
1311	-0.4656
1312	-0.2912
1313	0.0454
1314	0.3398
1315	0.4306
1316	0.3772
1317	0.1176
1318	-0.182
1319	-0.3946
1320	-0.418
1321	-0.2394
1322	0.0562
1323	0.3126
1324	0.428
1325	0.3534
1326	0.0752
1327	-0.2546
1328	-0.4498
1329	-0.4214
1330	-0.1966
1331	0.1462
1332	0.3822
1333	0.4552
1334	0.3394
1335	0.0198
1336	-0.3044
1337	-0.4708
1338	-0.415
1339	-0.1802
1340	0.1726
1341	0.4278
1342	0.4704
1343	0.3226
1344	7.42678e-18
1345	-0.3276
1346	-0.4736
1347	-0.4222
1348	-0.1588
1349	0.1696
1350	0.4132
1351	0.4798
1352	0.2954
1353	-0.0518
1354	-0.3498
1355	-0.4766
1356	-0.3626
1357	-0.0786
1358	0.2444
1359	0.4258
1360	0.4182
1361	0.2248
1362	-0.1126
1363	-0.3622
1364	-0.4624
1365	-0.349
1366	-0.0618
1367	0.2814
1368	0.4664
1369	0.4646
1370	0.2408
1371	-0.1204
1372	-0.4032
1373	-0.483
1374	-0.3912
1375	-0.0616
1376	0.2986
1377	0.4672
1378	0.446
1379	0.203
1380	-0.1584
1381	-0.3912
1382	-0.4738
1383	-0.3514
1384	-0.0146
1385	0.3082
1386	0.4864
1387	0.457
1388	0.1922
1389	-0.1986
1390	-0.4604
1391	-0.5052
1392	-0.316
1393	0.0742
1394	0.3684
1395	0.505
1396	0.4272
1397	0.1184
1398	-0.2512
1399	-0.4854
1400	-0.5158
1401	-0.31
1402	0.0738
1403	0.3912
1404	0.5144
1405	0.4164
1406	0.1182
1407	-0.2372
1408	-0.4548
1409	-0.4726
1410	-0.2824
1411	0.062
1412	0.3562
1413	0.4744
1414	0.4022
1415	0.1308
1416	-0.2158
1417	-0.4454
1418	-0.482
1419	-0.2758
1420	0.078
1421	0.3386
1422	0.4572
1423	0.39
1424	0.1106
1425	-0.2178
1426	-0.411
1427	-0.4392
1428	-0.2634
1429	0.0438
1430	0.3348
1431	0.4726
1432	0.397
1433	0.1112
1434	-0.2308
1435	-0.4394
1436	-0.4646
1437	-0.2578
1438	0.1014
1439	0.3636
1440	0.4768
1441	0.368
1442	0.0712
1443	-0.2598
1444	-0.4358
1445	-0.4304
1446	-0.2408
1447	0.084
1448	0.3598
1449	0.4622
1450	0.3642
1451	0.0804
1452	-0.232
1453	-0.4152
1454	-0.431
1455	-0.2638
1456	0.0788
1457	0.356
1458	0.474
1459	0.3754
1460	0.0758
1461	-0.257
1462	-0.4404
1463	-0.4382
1464	-0.223
1465	0.132
1466	0.3818
1467	0.4678
1468	0.3258
1469	0.0138
1470	-0.2832
1471	-0.4368
1472	-0.4094
1473	-0.1874
1474	0.1414
1475	0.41
1476	0.4676
1477	0.3176
1478	-0.0222
1479	-0.3212
1480	-0.46
1481	-0.3822
1482	-0.1448
1483	0.2096
1484	0.4318
1485	0.421
1486	0.2586
1487	-0.0682
1488	-0.3486
1489	-0.4528
1490	-0.3552
1491	-0.0804
1492	0.253
1493	0.4366
1494	0.4302
1495	0.2112
1496	-0.1464
1497	-0.3968
1498	-0.4562
1499	-0.337
1500	-0.0414
1501	0.3038
1502	0.481
1503	0.448
1504	0.1908
1505	-0.1892
1506	-0.4212
1507	-0.4924
1508	-0.3416
1509	-0.0276
1510	0.302
1511	0.4922
1512	0.4574
1513	0.195
1514	-0.1662
1515	-0.4172
1516	-0.4788
1517	-0.3322
1518	-0.0076
1519	0.3204
1520	0.4694
1521	0.4302
1522	0.1694
1523	-0.1954
1524	-0.4312
1525	-0.4556
1526	-0.2916
1527	0.054
1528	0.3518
1529	0.4816
1530	0.3796
1531	0.0872
1532	-0.2436
1533	-0.4444
1534	-0.4136
1535	-0.2338
1536	0.079
1537	0.3386
1538	0.4614
1539	0.3636
1540	0.092
1541	-0.2386
1542	-0.4164
1543	-0.4354
1544	-0.2454
1545	0.0828
1546	0.3496
1547	0.4724
1548	0.3784
1549	0.0606
1550	-0.2728
1551	-0.4518
1552	-0.4374
1553	-0.2308
1554	0.123
1555	0.385
1556	0.4778
1557	0.362
1558	0.0438
1559	-0.29
1560	-0.4546
1561	-0.4206
1562	-0.1802
1563	0.1762
1564	0.4168
1565	0.4744
1566	0.2892
1567	-0.0382
1568	-0.3598
1569	-0.4786
1570	-0.4012
1571	-0.1066
1572	0.2274
1573	0.4496
1574	0.47
1575	0.265
1576	-0.0806
1577	-0.3654
1578	-0.4898
1579	-0.3776
1580	-0.072
1581	0.2654
1582	0.4476
1583	0.4518
1584	0.206
1585	-0.1414
1586	-0.3962
1587	-0.4704
1588	-0.3352
1589	-0.0282
1590	0.2806
1591	0.4726
1592	0.4242
1593	0.1848
1594	-0.156
1595	-0.3856
1596	-0.44
1597	-0.3016
1598	-0.0048
1599	0.3084
1600	0.4492
1601	0.3826
1602	0.1304
1603	-0.1936
1604	-0.407
1605	-0.4202
1606	-0.2508
1607	0.0522
1608	0.3542
1609	0.4666
1610	0.371
1611	0.0702
1612	-0.2454
1613	-0.4338
1614	-0.417
1615	-0.2226
1616	0.0852
1617	0.3682
1618	0.4406
1619	0.3372
1620	0.039
1621	-0.269
1622	-0.4524
1623	-0.409
1624	-0.1678
1625	0.1754
1626	0.4144
1627	0.461
1628	0.2992
1629	-0.0312
1630	-0.325
1631	-0.4656
1632	-0.4024
1633	-0.135
1634	0.204
1635	0.4358
1636	0.458
1637	0.285
1638	-0.0556
1639	-0.3506
1640	-0.4686
1641	-0.3738
1642	-0.1066
1643	0.2252
1644	0.4456
1645	0.45
1646	0.2478
1647	-0.0986
1648	-0.3696
1649	-0.4652
1650	-0.3586
1651	-0.0638
1652	0.2686
1653	0.4514
1654	0.4524
1655	0.2156
1656	-0.1512
1657	-0.4238
1658	-0.4694
1659	-0.3358
1660	-0.0124
1661	0.3222
1662	0.4836
1663	0.4322
1664	0.166
1665	-0.1982
1666	-0.4262
1667	-0.4716
1668	-0.3012
1669	0.0162
1670	0.305
1671	0.463
1672	0.4336
1673	0.1798
1674	-0.1758
1675	-0.4174
1676	-0.4688
1677	-0.3338
1678	0.0052
1679	0.3178
1680	0.4656
1681	0.4408
1682	0.1688
1683	-0.1828
1684	-0.3962
1685	-0.4572
1686	-0.3102
1687	0.02
1688	0.3254
1689	0.466
1690	0.4032
1691	0.0986
1692	-0.2438
1693	-0.4464
1694	-0.4422
1695	-0.2274
1696	0.1078
1697	0.392
1698	0.4542
1699	0.3638
1700	0.0696
1701	-0.271
1702	-0.468
1703	-0.4462
1704	-0.2202
1705	0.124
1706	0.3942
1707	0.4804
1708	0.3398
1709	-0.0066
1710	-0.3098
1711	-0.4666
1712	-0.4286
1713	-0.1682
1714	0.1852
1715	0.4464
1716	0.4844
1717	0.3076
1718	-0.028
1719	-0.3524
1720	-0.4852
1721	-0.4064
1722	-0.14
1723	0.2044
1724	0.436
1725	0.4724
1726	0.2966
1727	-0.0586
1728	-0.3522
1729	-0.4764
1730	-0.4004
1731	-0.1076
1732	0.2364
1733	0.4414
1734	0.4714
1735	0.2868
1736	-0.0772
1737	-0.3774
1738	-0.495
1739	-0.4126
1740	-0.1208
1741	0.2512
1742	0.4676
1743	0.4834
1744	0.2612
1745	-0.0774
1746	-0.3582
1747	-0.4512
1748	-0.3604
1749	-0.0876
1750	0.2318
1751	0.4394
1752	0.4406
1753	0.2282
1754	-0.1088
1755	-0.402
1756	-0.483
1757	-0.355
1758	-0.0346
1759	0.3024
1760	0.477
1761	0.457
1762	0.2076
1763	-0.1496
1764	-0.402
1765	-0.5016
1766	-0.3606
1767	-0.025
1768	0.2956
1769	0.4478
1770	0.4424
1771	0.2102
1772	-0.1428
1773	-0.4026
1774	-0.4726
1775	-0.3216
1776	0.0152
1777	0.3102
1778	0.4652
1779	0.4168
1780	0.1332
1781	-0.2118
1782	-0.4284
1783	-0.4614
1784	-0.2986
1785	0.0732
1786	0.3612
1787	0.505
1788	0.4082
1789	0.0974
1790	-0.2572
1791	-0.4662
1792	-0.4604
1793	-0.2692
1794	0.0864
1795	0.3862
1796	0.5078
1797	0.3704
1798	0.0558
1799	-0.2756
1800	-0.4544
1801	-0.4556
1802	-0.2224
1803	0.1306
1804	0.413
1805	0.472
1806	0.3408
1807	0.0138
1808	-0.3118
1809	-0.462
1810	-0.4082
1811	-0.1616
1812	0.1876
1813	0.4146
1814	0.4442
1815	0.279
1816	-0.0236
1817	-0.3218
1818	-0.448
1819	-0.3782
1820	-0.1186
1821	0.2138
1822	0.4322
1823	0.4516
1824	0.2404
1825	-0.0888
1826	-0.3722
1827	-0.457
1828	-0.358
1829	-0.0648
1830	0.2662
1831	0.456
1832	0.4434
1833	0.2252
1834	-0.118
1835	-0.3814
1836	-0.4726
1837	-0.362
1838	-0.0696
1839	0.2722
1840	0.4664
1841	0.4514
1842	0.215
1843	-0.136
1844	-0.3982
1845	-0.4852
1846	-0.365
1847	-0.0376
1848	0.2934
1849	0.476
1850	0.4516
1851	0.2194
1852	-0.1358
1853	-0.4314
1854	-0.488
1855	-0.3298
1856	-0.0116
1857	0.284
1858	0.4544
1859	0.4144
1860	0.1836
1861	-0.146
1862	-0.376
1863	-0.4408
1864	-0.3054
1865	0.0022
1866	0.307
1867	0.445
1868	0.3922
1869	0.128
1870	-0.2332
1871	-0.427
1872	-0.4398
1873	-0.239
1874	0.099
1875	0.38
1876	0.4696
1877	0.362
1878	0.044
1879	-0.2942
1880	-0.4686
1881	-0.444
1882	-0.1842
1883	0.1712
1884	0.398
1885	0.4468
1886	0.2922
1887	-0.0164
1888	-0.3174
1889	-0.4484
1890	-0.3828
1891	-0.1238
1892	0.1998
1893	0.4086
1894	0.4364
1895	0.271
1896	-0.0354
1897	-0.3026
1898	-0.4412
1899	-0.3618
1900	-0.0924
1901	0.2124
1902	0.3976
1903	0.39
1904	0.2054
1905	-0.1142
1906	-0.3382
1907	-0.4018
1908	-0.3022
1909	-0.0434
1910	0.2516
1911	0.4324
1912	0.4068
1913	0.1686
1914	-0.1698
1915	-0.4064
1916	-0.4426
1917	-0.2878
1918	0.0318
1919	0.317
1920	0.4484
1921	0.3908
1922	0.0992
1923	-0.2266
1924	-0.404
1925	-0.4214
1926	-0.245
1927	0.0734
1928	0.3596
1929	0.4588
1930	0.3866
1931	0.0866
1932	-0.269
1933	-0.4684
1934	-0.4556
1935	-0.2216
1936	0.1544
1937	0.417
1938	0.4846
1939	0.3366
1940	-0.0076
1941	-0.3402
1942	-0.4912
1943	-0.4018
1944	-0.1164
1945	0.231
1946	0.4238
1947	0.443
1948	0.2472
1949	-0.0876
1950	-0.3702
1951	-0.4414
1952	-0.337
1953	-0.0442
1954	0.2704
1955	0.4286
1956	0.3998
1957	0.1896
1958	-0.1234
1959	-0.3864
1960	-0.4618
1961	-0.3382
1962	-0.008
1963	0.3126
1964	0.4612
1965	0.407
1966	0.1548
1967	-0.183
1968	-0.4072
1969	-0.4658
1970	-0.3046
1971	0.031
1972	0.352
1973	0.4684
1974	0.3888
1975	0.1394
1976	-0.2034
1977	-0.4352
1978	-0.4744
1979	-0.287
1980	0.0364
1981	0.3388
1982	0.468
1983	0.4284
1984	0.148
1985	-0.2038
1986	-0.4412
1987	-0.5108
1988	-0.3362
1989	0.0534
1990	0.3686
1991	0.5044
1992	0.4504
1993	0.1516
1994	-0.2368
1995	-0.4882
1996	-0.5028
1997	-0.311
1998	0.0882
[truncated: 598,001+ more rows]

## Sheet: fig_S8d_main
t	m
0	0.0478
1	0.0328
2	-0.0014
3	-0.0318
4	-0.0482
5	-0.0288
6	-0.0024
7	0.022
8	0.012
9	0.0186
10	0.003
11	0.0108
12	0.0274
13	0.0064
14	0.0074
15	-0.0412
16	-0.0512
17	-0.0186
18	0.007
19	0.0226
20	0.0334
21	0.0246
22	-0.0014
23	-0.0314
24	-0.033
25	-0.0404
26	-0.0232
27	0.0278
28	0.0372
29	0.0794
30	0.053
31	0.0068
32	-0.0428
33	-0.0858
34	-0.0624
35	-0.0344
36	0.041
37	0.0498
38	0.0574
39	0.0174
40	-0.012
41	-0.0242
42	-0.0312
43	-0.0062
44	0.0182
45	0.0112
46	0.0196
47	0.0002
48	-0.0176
49	-0.0272
50	-0.0014
51	-0.0052
52	0.0194
53	0.0196
54	0.0248
55	-0.004
56	-0.0318
57	-0.024
58	-0.0162
59	0.0088
60	0.0146
61	0.0276
62	0.0184
63	-0.0006
64	-0.0304
65	-0.003
66	-0.0114
67	0.0014
68	-0.0032
69	0.0156
70	0.0134
71	0.0368
72	-0.014
73	-0.0242
74	-0.0336
75	-0.022
76	0.007
77	0.0294
78	0.0378
79	0.024
80	0.0012
81	-0.0318
82	-0.0268
83	-0.0224
84	0.0072
85	0.0386
86	0.0456
87	0.0412
88	-0.0042
89	-0.0282
90	-0.0622
91	-0.056
92	-0.0268
93	0.017
94	0.0576
95	0.0828
96	0.0654
97	0.009
98	-0.0478
99	-0.1132
100	-0.1026
101	-0.0364
102	0.0556
103	0.119
104	0.1174
105	0.0624
106	-0.0054
107	-0.0798
108	-0.1094
109	-0.0748
110	-0.0646
111	0.008
112	0.071
113	0.127
114	0.1004
115	0.0158
116	-0.0574
117	-0.1218
118	-0.1092
119	-0.045
120	0.0276
121	0.1026
122	0.1116
123	0.0686
124	-0.0418
125	-0.1008
126	-0.0976
127	-0.0422
128	0.0212
129	0.0778
130	0.1252
131	0.0942
132	0.0112
133	-0.0738
134	-0.1396
135	-0.1382
136	-0.0714
137	0.0378
138	0.1116
139	0.1428
140	0.0858
141	0.0198
142	-0.0578
143	-0.1112
144	-0.0984
145	-0.072
146	-0.0124
147	0.0694
148	0.118
149	0.1286
150	0.0932
151	-0.0222
152	-0.117
153	-0.1816
154	-0.1434
155	-0.0382
156	0.0714
157	0.14
158	0.1788
159	0.1176
160	-0.0126
161	-0.1282
162	-0.1714
163	-0.111
164	-0.007
165	0.0848
166	0.1402
167	0.1316
168	0.0594
169	-0.0408
170	-0.1182
171	-0.1544
172	-0.117
173	-0.0388
174	0.0944
175	0.1934
176	0.16
177	0.0598
178	-0.0448
179	-0.166
180	-0.179
181	-0.1152
182	-0.013
183	0.1158
184	0.1836
185	0.156
186	0.0668
187	-0.0688
188	-0.1542
189	-0.1546
190	-0.0762
191	0.0422
192	0.1048
193	0.112
194	0.107
195	0.033
196	-0.0498
197	-0.1234
198	-0.1172
199	-0.0632
200	0.0174
201	0.1184
202	0.117
203	0.0722
204	-0.0084
205	-0.0778
206	-0.1008
207	-0.078
208	-0.014
209	0.054
210	0.0974
211	0.057
212	0.0476
213	-0.0142
214	-0.0758
215	-0.11
216	-0.0574
217	0.0026
218	0.063
219	0.0956
220	0.1096
221	0.0362
222	-0.0452
223	-0.0974
224	-0.1004
225	-0.0448
226	0.0162
227	0.0646
228	0.0908
229	0.0758
230	0.031
231	-0.049
232	-0.0936
233	-0.0846
234	-0.05
235	-0.013
236	0.0664
237	0.0804
238	0.0536
239	0.0118
240	-0.0354
241	-0.0782
242	-0.0704
243	-0.0182
244	0.0458
245	0.0846
246	0.0736
247	0.0316
248	-0.0308
249	-0.045
250	-0.0752
251	-0.0308
252	0.0254
253	0.0668
254	0.0638
255	0.027
256	-0.0258
257	-0.0568
258	-0.0662
259	-0.0568
260	-0.0046
261	0.044
262	0.0488
263	0.0412
264	0.021
265	-0.0196
266	-0.0372
267	-0.0254
268	0.0026
269	0.0124
270	0.0176
271	0.0164
272	0.0232
273	0.0012
274	-0.0134
275	-0.0158
276	-0.0464
277	-0.0176
278	-0.0078
279	0.0088
280	0.0434
281	0.036
282	0.0264
283	0.0072
284	-0.0302
285	-0.0358
286	-0.0302
287	0.0068
288	0.0174
289	0.0444
290	0.0642
291	0.0114
292	-0.0498
293	-0.0582
294	-0.0734
295	-0.042
296	0.006
297	0.0518
298	0.0626
299	0.0648
300	0.0176
301	-0.0214
302	-0.0614
303	-0.0624
304	-0.037
305	0.0132
306	0.0244
307	0.048
308	0.0426
309	0.018
310	-0.0002
311	-0.0216
312	-0.0398
313	-0.013
314	-0.0098
315	0.0286
316	0.0232
317	0.0236
318	-0.0054
319	-0.0162
320	-0.034
321	-0.0186
322	-0.0134
323	0.014
324	0.0188
325	0.0466
326	0.0328
327	0.0106
328	-0.052
329	-0.099
330	-0.0378
331	0.0366
332	0.0712
333	0.071
334	0.0284
335	-0.0174
336	-0.0388
337	-0.0424
338	-0.033
339	-0.016
340	0.016
341	0.0072
342	-0.017
343	-0.007
344	0.0208
345	0.0372
346	0.0136
347	-0.0286
348	-0.031
349	0.0004
350	-6.55942e-18
351	0.008
352	-0.0072
353	-0.0212
354	-0.014
355	0.017
356	0.0662
357	0.0884
358	0.0502
359	-0.018
360	-0.0906
361	-0.093
362	-0.09
363	-0.0398
364	0.0266
365	0.0838
366	0.121
367	0.065
368	-0.008
369	-0.0892
370	-0.1158
371	-0.1006
372	-0.0156
373	0.0802
374	0.1492
375	0.0974
376	0.0238
377	-0.0514
378	-0.1084
379	-0.0926
380	-0.059
381	0.0082
382	0.0616
383	0.1024
384	0.1106
385	0.0284
386	-0.0606
387	-0.1146
388	-0.0896
389	-0.0558
390	0.02
391	0.0828
392	0.1138
393	0.0884
394	0.0284
395	-0.0804
396	-0.1244
397	-0.0814
398	-0.0024
399	0.0646
400	0.0996
401	0.0548
402	0.013
403	-0.0298
404	-0.076
405	-0.089
406	-0.0468
407	0.0178
408	0.069
409	0.1028
410	0.0568
411	0.0142
412	-0.0572
413	-0.0772
414	-0.055
415	-0.012
416	0.0228
417	0.062
418	0.0434
419	0.0374
420	0.001
421	-0.0334
422	-0.0622
423	-0.0482
424	-0.0186
425	0.0232
426	0.061
427	0.0672
428	0.0304
429	-0.0388
430	-0.0758
431	-0.0958
432	-0.0534
433	0.0192
434	0.0888
435	0.1384
436	0.09
437	0.007
438	-0.083
439	-0.12
440	-0.1074
441	-0.0476
442	0.0374
443	0.1224
444	0.1274
445	0.0668
446	-0.0088
447	-0.104
448	-0.1444
449	-0.0862
450	-0.0126
451	0.086
452	0.1528
453	0.149
454	0.0306
455	-0.0852
456	-0.1352
457	-0.1394
458	-0.092
459	0.0002
460	0.0854
461	0.139
462	0.139
463	0.0784
464	-0.0378
465	-0.1184
466	-0.1472
467	-0.1044
468	-0.028
469	0.0596
470	0.0974
471	0.116
472	0.0838
473	0.0094
474	-0.0558
475	-0.1132
476	-0.098
477	-0.0518
478	0.0136
479	0.0782
480	0.1316
481	0.1036
482	0.0268
483	-0.0704
484	-0.1124
485	-0.1144
486	-0.057
487	0.0186
488	0.0978
489	0.1222
490	0.0736
491	0.0036
492	-0.069
493	-0.092
494	-0.0904
495	-0.0558
496	0.0002
497	0.0604
498	0.0828
499	0.0748
500	0.05
501	-0.0028
502	-0.0516
503	-0.0718
504	-0.0656
505	-0.0276
506	0.0218
507	0.0694
508	0.1086
509	0.073
510	-0.0128
511	-0.0894
512	-0.133
513	-0.0516
514	0.0236
515	0.0836
516	0.1022
517	0.087
518	0.0238
519	-0.051
520	-0.1028
521	-0.101
522	-0.0662
523	0.0114
524	0.0592
525	0.0722
526	0.0656
527	0.0176
528	-0.0164
529	-0.0504
530	-0.0696
531	-0.036
532	-0.0068
533	0.0428
534	0.0694
535	0.067
536	0.0328
537	-0.022
538	-0.0718
539	-0.0786
540	-0.0464
541	0.005
542	0.0626
543	0.098
544	0.057
545	-0.0102
546	-0.0818
547	-0.0964
548	-0.0478
549	0.0024
550	0.0506
551	0.1036
552	0.0882
553	0.0008
554	-0.0668
555	-0.0962
556	-0.0736
557	-0.0472
558	0.0238
559	0.0914
560	0.0992
561	0.0516
562	0.0018
563	-0.0396
564	-0.0738
565	-0.0646
566	-0.0256
567	0.0336
568	0.0616
569	0.0584
570	0.0264
571	0.0014
572	-0.0488
573	-0.0652
574	-0.0356
575	-0.027
576	-0.0032
577	0.045
578	0.0662
579	0.0342
580	0.0088
581	-0.028
582	-0.0506
583	-0.0546
584	-0.0272
585	0.004
586	0.0472
587	0.0556
588	0.0652
589	0.0294
590	-0.0226
591	-0.0648
592	-0.077
593	-0.0464
594	0.0044
595	0.0542
596	0.075
597	0.04
598	0.0052
599	-0.0224
600	-0.0218
601	-0.0552
602	-0.059
603	-0.0292
604	0.0224
605	0.0574
606	0.0734
607	0.049
608	-0.0062
609	-0.0674
610	-0.0922
611	-0.0704
612	-0.0128
613	0.0802
614	0.1036
615	0.068
616	-0.0046
617	-0.0652
618	-0.0898
619	-0.0826
620	-0.0474
621	0.0068
622	0.0822
623	0.1078
624	0.088
625	0.029
626	-0.0384
627	-0.089
628	-0.1116
629	-0.091
630	-0.0034
631	0.0988
632	0.1554
633	0.1334
634	0.012
635	-0.106
636	-0.1552
637	-0.1312
638	-0.061
639	0.0388
640	0.1462
641	0.149
642	0.0564
643	-0.0086
644	-0.0788
645	-0.1298
646	-0.1262
647	-0.0354
648	0.071
649	0.1294
650	0.1434
651	0.0592
652	-0.0578
653	-0.0984
654	-0.1378
655	-0.1132
656	-0.0208
657	0.103
658	0.1538
659	0.1294
660	0.0616
661	-0.0316
662	-0.1346
663	-0.1734
664	-0.1228
665	-0.0444
666	0.0832
667	0.1618
668	0.1736
669	0.1004
670	0.002
671	-0.1236
672	-0.1842
673	-0.1398
674	-0.0484
675	0.0726
676	0.1534
677	0.1662
678	0.089
679	-0.0158
680	-0.122
681	-0.1902
682	-0.1456
683	-0.0332
684	0.0792
685	0.1796
686	0.1878
687	0.1108
688	-0.0286
689	-0.152
690	-0.186
691	-0.1416
692	-0.0304
693	0.0984
694	0.1778
695	0.1706
696	0.0496
697	-0.0848
698	-0.1658
699	-0.172
700	-0.1094
701	0.0216
702	0.1048
703	0.1472
704	0.1276
705	0.049
706	-0.0446
707	-0.117
708	-0.1546
709	-0.076
710	0.0366
711	0.1058
712	0.1178
713	0.0864
714	0.0222
715	-0.0778
716	-0.1318
717	-0.116
718	-0.0524
719	0.0436
720	0.1244
721	0.145
722	0.0828
723	-0.006
724	-0.1002
725	-0.1268
726	-0.1182
727	-0.0254
728	0.0456
729	0.1156
730	0.1384
731	0.0732
732	-0.0102
733	-0.1
734	-0.149
735	-0.1208
736	-0.0112
737	0.0886
738	0.135
739	0.121
740	0.034
741	-0.0678
742	-0.1236
743	-0.1204
744	-0.0568
745	0.0076
746	0.0892
747	0.126
748	0.1048
749	0.033
750	-0.061
751	-0.1202
752	-0.1004
753	-0.0612
754	0.0198
755	0.1104
756	0.1488
757	0.0902
758	-0.0258
759	-0.1198
760	-0.1408
761	-0.1178
762	-0.0256
763	0.0482
764	0.1148
765	0.1356
766	0.082
767	0.0018
768	-0.1056
769	-0.1654
770	-0.1498
771	-0.0492
772	0.093
773	0.1878
774	0.2068
775	0.1138
776	-0.0342
777	-0.1678
778	-0.1944
779	-0.1334
780	-0.0286
781	0.1066
782	0.1804
783	0.156
784	0.064
785	-0.0636
786	-0.15
787	-0.1798
788	-0.1196
789	-0.0126
790	0.1122
791	0.1922
792	0.1904
793	0.061
794	-0.0694
795	-0.16
796	-0.191
797	-0.115
798	-0.007
799	0.1148
800	0.1716
801	0.1746
802	0.0748
803	-0.0548
804	-0.1616
805	-0.1818
806	-0.127
807	-0.0044
808	0.1248
809	0.189
810	0.1938
811	0.0794
812	-0.0416
813	-0.1684
814	-0.2152
815	-0.1664
816	-0.0332
817	0.0868
818	0.1964
819	0.21
820	0.0942
821	-0.037
822	-0.151
823	-0.1728
824	-0.1468
825	-0.0394
826	0.0988
827	0.1852
828	0.1816
829	0.0834
830	-0.0344
831	-0.1402
832	-0.1862
833	-0.1666
834	-0.0564
835	0.1088
836	0.1744
837	0.1856
838	0.0964
839	-0.0304
840	-0.1602
841	-0.1802
842	-0.1314
843	-0.0442
844	0.0828
845	0.1712
846	0.1552
847	0.0996
848	-0.0512
849	-0.143
850	-0.1628
851	-0.1108
852	-0.0046
853	0.1078
854	0.1658
855	0.1744
856	0.0828
857	-0.0616
858	-0.1868
859	-0.2104
860	-0.1336
861	0.0136
862	0.1438
863	0.2032
864	0.1754
865	0.079
866	-0.0692
867	-0.1594
868	-0.183
869	-0.1516
870	-0.0122
871	0.1308
872	0.1774
873	0.149
874	0.0652
875	-0.0776
876	-0.153
877	-0.1416
878	-0.0802
879	0.0318
880	0.123
881	0.1732
882	0.1106
883	0.019
884	-0.0778
885	-0.1456
886	-0.1404
887	-0.0656
888	0.0346
889	0.114
890	0.124
891	0.0802
892	0.0134
893	-0.0606
894	-0.102
895	-0.1046
896	-0.0476
897	0.0214
898	0.1126
899	0.1198
900	0.0628
901	-0.0244
902	-0.0924
903	-0.1148
904	-0.0622
905	-0.0036
906	0.0736
907	0.113
908	0.088
909	0.0282
910	-0.0702
911	-0.1164
912	-0.0908
913	-0.0368
914	0.0538
915	0.1004
916	0.0958
917	0.0494
918	-0.0058
919	-0.068
920	-0.1294
921	-0.0992
922	-0.0178
923	0.0634
924	0.1224
925	0.1338
926	0.089
927	-0.0244
928	-0.1336
929	-0.155
930	-0.0958
931	-0.0334
932	0.041
933	0.1274
934	0.1504
935	0.097
936	-0.0056
937	-0.1064
938	-0.1548
939	-0.128
940	-0.0716
941	0.0308
942	0.1356
943	0.1908
944	0.1244
945	-0.006
946	-0.1188
947	-0.1662
948	-0.1522
949	-0.046
950	0.0536
951	0.1258
952	0.1544
953	0.1148
954	0.0474
955	-0.0664
956	-0.1514
957	-0.1786
958	-0.0994
959	0.0336
960	0.1344
961	0.1934
962	0.1594
963	0.0226
964	-0.1052
965	-0.2118
966	-0.1824
967	-0.083
968	0.067
969	0.1732
970	0.1954
971	0.1114
972	-0.02
973	-0.131
974	-0.1712
975	-0.156
976	-0.0432
977	0.0836
978	0.1708
979	0.1772
980	0.096
981	-0.0266
982	-0.1436
983	-0.1816
984	-0.129
985	-0.0164
986	0.0724
987	0.1564
988	0.1526
989	0.0918
990	-0.0202
991	-0.1386
992	-0.166
993	-0.1056
994	-0.0172
995	0.0806
996	0.1224
997	0.1134
998	0.0574
999	-0.0482
1000	-0.1138
1001	-0.1208
1002	-0.0692
1003	0.0198
1004	0.091
1005	0.142
1006	0.1078
1007	0.013
1008	-0.0762
1009	-0.1256
1010	-0.1222
1011	-0.0544
1012	0.0394
1013	0.1072
1014	0.1276
1015	0.093
1016	0.0002
1017	-0.0956
1018	-0.1212
1019	-0.1148
1020	-0.0534
1021	0.0684
1022	0.1238
1023	0.1292
1024	0.0648
1025	-0.034
1026	-0.09
1027	-0.1284
1028	-0.0716
1029	0.0286
1030	0.0882
1031	0.0894
1032	0.0392
1033	-0.052
1034	-0.0712
1035	-0.0606
1036	-0.0456
1037	0.0106
1038	0.05
1039	0.0636
1040	0.0618
1041	0.0306
1042	-0.0422
1043	-0.0718
1044	-0.0556
1045	-0.0172
1046	0.011
1047	0.0466
1048	0.0536
1049	0.0384
1050	-0.0052
1051	-0.0272
1052	-0.0326
1053	-0.033
1054	-0.0252
1055	0.0222
1056	0.0468
1057	0.0318
1058	-0.0088
1059	-0.0188
1060	-0.0166
1061	-0.0184
1062	-0.0244
1063	0.0044
1064	-0.004
1065	0.0022
1066	0.009
1067	0.0246
1068	0.0144
1069	0.007
1070	-0.015
1071	-0.0174
1072	-0.0094
1073	0.0048
1074	0.009
1075	0.0226
1076	0.0136
1077	0.0018
1078	0.0036
1079	-0.0132
1080	-0.0096
1081	-0.012
1082	-0.0032
1083	-0.0256
1084	-0.016
1085	-0.011
1086	0.035
1087	0.0454
1088	0.054
1089	0.0458
1090	0.0084
1091	-0.057
1092	-0.061
1093	-0.0712
1094	-0.0404
1095	0.0166
1096	0.0708
1097	0.1054
1098	0.0734
1099	-0.0006
1100	-0.0668
1101	-0.0756
1102	-0.0676
1103	-0.0312
1104	0.0124
1105	0.0674
1106	0.0872
1107	0.0458
1108	-0.0204
1109	-0.0786
1110	-0.0898
1111	-0.0592
1112	0.0048
1113	0.084
1114	0.1064
1115	0.0718
1116	-0.0092
1117	-0.0616
1118	-0.1016
1119	-0.0764
1120	0.0008
1121	0.0514
1122	0.0886
1123	0.0692
1124	0.005
1125	-0.0504
1126	-0.1066
1127	-0.0934
1128	-0.0438
1129	0.0438
1130	0.089
1131	0.1198
1132	0.0758
1133	-0.0088
1134	-0.087
1135	-0.0976
1136	-0.1008
1137	-0.0564
1138	0.0122
1139	0.1076
1140	0.1352
1141	0.0864
1142	-0.0092
1143	-0.0516
1144	-0.0728
1145	-0.0814
1146	-0.0258
1147	0.0112
1148	0.0346
1149	0.0272
1150	0.0416
1151	0.0164
1152	-0.0026
1153	-0.0402
1154	-0.0604
1155	-0.0746
1156	-0.0286
1157	0.0312
1158	0.0702
1159	0.0978
1160	0.0418
1161	-0.0408
1162	-0.0748
1163	-0.068
1164	-0.037
1165	0.0352
1166	0.0802
1167	0.0658
1168	0.0568
1169	-0.002
1170	-0.0568
1171	-0.0762
1172	-0.1036
1173	-0.027
1174	0.0462
1175	0.0786
1176	0.0836
1177	0.0572
1178	-0.0142
1179	-0.0464
1180	-0.0834
1181	-0.0652
1182	-0.0214
1183	0.008
1184	0.0402
1185	0.0564
1186	0.0356
1187	0.027
1188	-0.0102
1189	-0.0582
1190	-0.0376
1191	-0.0438
1192	-0.0098
1193	0.0436
1194	0.077
1195	0.0676
1196	0.0232
1197	-0.0196
1198	-0.0584
1199	-0.0992
1200	-0.0564
1201	0.0246
1202	0.0928
1203	0.0924
1204	0.0572
1205	-0.0336
1206	-0.0958
1207	-0.1252
1208	-0.0674
1209	-0.0068
1210	0.0574
1211	0.0988
1212	0.1292
1213	0.0628
1214	-0.0154
1215	-0.0912
1216	-0.1314
1217	-0.1184
1218	-0.0346
1219	0.0656
1220	0.1264
1221	0.1204
1222	0.0564
1223	-0.036
1224	-0.1056
1225	-0.1202
1226	-0.1062
1227	-0.0236
1228	0.08
1229	0.1488
1230	0.124
1231	0.0878
1232	-0.009
1233	-0.1052
1234	-0.1406
1235	-0.1192
1236	-0.0392
1237	0.066
1238	0.1414
1239	0.126
1240	0.04
1241	-0.019
1242	-0.094
1243	-0.109
1244	-0.0786
1245	0.0034
1246	0.0628
1247	0.0944
1248	0.1062
1249	0.0286
1250	-0.0302
1251	-0.1012
1252	-0.1012
1253	-0.0774
1254	0.0316
1255	0.0864
1256	0.1002
1257	0.0584
1258	-0.014
1259	-0.0556
1260	-0.0782
1261	-0.0696
1262	-0.0348
1263	0.036
1264	0.0582
1265	0.067
1266	0.0116
1267	-0.0086
1268	-0.026
1269	-0.0308
1270	-0.0144
1271	0.0166
1272	0.0114
1273	-0.0022
1274	-0.0108
1275	0.0168
1276	0.0276
1277	0.0128
1278	-2.03288e-17
1279	-0.0396
1280	-0.0524
1281	-0.0594
1282	-0.0078
1283	0.0432
1284	0.0796
1285	0.0716
1286	0.05
1287	-0.0092
1288	-0.0822
1289	-0.1084
1290	-0.0886
1291	-0.0008
1292	0.0878
1293	0.149
1294	0.1148
1295	0.0332
1296	-0.0558
1297	-0.1462
1298	-0.1546
1299	-0.071
1300	0.0334
1301	0.125
1302	0.1622
1303	0.1008
1304	0.0072
1305	-0.0938
1306	-0.1362
1307	-0.1228
1308	-0.0214
1309	0.0518
1310	0.1338
1311	0.1356
1312	0.0898
1313	-0.0302
1314	-0.1184
1315	-0.1796
1316	-0.1374
1317	-0.0512
1318	0.1016
1319	0.1764
1320	0.188
1321	0.1164
1322	-0.0324
1323	-0.17
1324	-0.2054
1325	-0.1586
1326	-0.0256
1327	0.1132
1328	0.1866
1329	0.1698
1330	0.0602
1331	-0.0396
1332	-0.1412
1333	-0.166
1334	-0.1094
1335	-0.0256
1336	0.0826
1337	0.1468
1338	0.1648
1339	0.067
1340	-0.0616
1341	-0.1448
1342	-0.1632
1343	-0.0996
1344	0.0222
1345	0.1222
1346	0.1714
1347	0.1184
1348	0.0252
1349	-0.0968
1350	-0.1678
1351	-0.1538
1352	-0.0762
1353	0.0402
1354	0.1302
1355	0.1704
1356	0.1622
1357	0.0578
1358	-0.0822
1359	-0.1882
1360	-0.1966
1361	-0.0902
1362	0.0298
1363	0.1434
1364	0.1528
1365	0.1202
1366	0.0114
1367	-0.0654
1368	-0.1138
1369	-0.0938
1370	-0.0254
1371	0.0558
1372	0.0842
1373	0.0778
1374	0.03
1375	-0.0162
1376	-0.0446
1377	-0.0736
1378	-0.0772
1379	-0.0294
1380	0.0158
1381	0.0978
1382	0.0758
1383	0.0152
1384	-0.0316
1385	-0.0716
1386	-0.0588
1387	-0.0014
1388	0.0396
1389	0.0438
1390	0.0034
1391	-0.0096
1392	-0.0116
1393	0.025
1394	0.0038
1395	0.0038
1396	-0.0082
1397	-0.0146
1398	-0.0208
1399	-0.0296
1400	-0.0256
1401	0.0068
1402	0.0312
1403	0.044
1404	0.0444
1405	0.0214
1406	-0.0194
1407	-0.0426
1408	-0.06
1409	-0.0364
1410	0.012
1411	0.0376
1412	0.049
1413	0.0284
1414	-0.0032
1415	-0.0364
1416	-0.0386
1417	-0.0152
1418	-0.008
1419	0.0154
1420	0.0406
1421	0.035
1422	0.0104
1423	-0.0068
1424	-0.0384
1425	-0.0258
1426	-0.0014
1427	0.008
1428	0.0198
1429	0.0024
1430	-0.0074
1431	0.0064
1432	0.0118
1433	0.0074
1434	-0.0158
1435	-0.011
1436	-0.015
1437	0.0074
1438	0.0436
1439	0.0202
1440	0.0038
1441	-0.022
1442	-0.0226
1443	-0.0182
1444	0.0174
1445	0.0288
1446	0.0284
1447	-0.0086
1448	-0.0382
1449	-0.0432
1450	-0.0324
1451	-0.0032
1452	0.061
1453	0.0654
1454	0.0554
1455	0.0086
1456	-0.0346
1457	-0.0704
1458	-0.098
1459	-0.0574
1460	0.0234
1461	0.0882
1462	0.0992
1463	0.0676
1464	0.0194
1465	-0.0192
1466	-0.0866
1467	-0.0932
1468	-0.086
1469	-0.0174
1470	0.0754
1471	0.1086
1472	0.1084
1473	0.0382
1474	-0.028
1475	-0.073
1476	-0.0972
1477	-0.0736
1478	-0.0496
1479	0.0218
1480	0.0714
1481	0.0868
1482	0.0528
1483	0.0108
1484	-0.045
1485	-0.0968
1486	-0.0678
1487	-0.0122
1488	0.0302
1489	0.089
1490	0.0836
1491	0.0262
1492	-0.0202
1493	-0.0548
1494	-0.0572
1495	-0.0596
1496	-0.0338
1497	0.0316
1498	0.0822
1499	0.091
1500	0.0384
1501	-0.0124
1502	-0.0612
1503	-0.0784
1504	-0.0602
1505	-0.0388
1506	0.0148
1507	0.0778
1508	0.087
1509	0.0308
1510	-0.0242
1511	-0.0542
1512	-0.0468
1513	-0.0514
1514	-0.03
1515	0.037
1516	0.0636
1517	0.0726
1518	0.018
1519	-0.033
1520	-0.057
1521	-0.0658
1522	-0.0428
1523	-0.0066
1524	0.0372
1525	0.09
1526	0.0976
1527	0.0668
1528	-0.0154
1529	-0.0756
1530	-0.1246
1531	-0.1028
1532	-0.025
1533	0.0418
1534	0.1252
1535	0.1188
1536	0.0402
1537	-0.0428
1538	-0.0886
1539	-0.1038
1540	-0.07
1541	0.0094
1542	0.0794
1543	0.1062
1544	0.0836
1545	0.0448
1546	-0.042
1547	-0.0902
1548	-0.1078
1549	-0.0794
1550	0.0054
1551	0.0862
1552	0.1172
1553	0.064
1554	0.0144
1555	-0.0524
1556	-0.087
1557	-0.0852
1558	-0.0492
1559	0.0132
1560	0.079
1561	0.1002
1562	0.0814
1563	0.0496
1564	-0.027
1565	-0.0866
1566	-0.1358
1567	-0.0992
1568	-0.0396
1569	0.0624
1570	0.111
1571	0.1188
1572	0.061
1573	0.008
1574	-0.0716
1575	-0.1148
1576	-0.1058
1577	-0.0388
1578	0.0186
1579	0.1024
1580	0.1374
1581	0.0962
1582	-0.0068
1583	-0.1022
1584	-0.1596
1585	-0.1186
1586	-0.0192
1587	0.0778
1588	0.136
1589	0.1244
1590	0.0694
1591	-0.0032
1592	-0.1026
1593	-0.1486
1594	-0.1254
1595	-0.034
1596	0.0694
1597	0.149
1598	0.1364
1599	0.0646
1600	-0.0358
1601	-0.1148
1602	-0.1432
1603	-0.0996
1604	-0.0182
1605	0.1014
1606	0.164
1607	0.1278
1608	0.0606
1609	-0.05
1610	-0.1314
1611	-0.1542
1612	-0.1032
1613	0.019
1614	0.1276
1615	0.1572
1616	0.08
1617	-0.0272
1618	-0.1188
1619	-0.129
1620	-0.0858
1621	-0.002
1622	0.073
1623	0.1118
1624	0.123
1625	0.0524
1626	-0.0222
1627	-0.1134
1628	-0.1416
1629	-0.0928
1630	0.0148
1631	0.096
1632	0.1234
1633	0.1028
1634	0.0314
1635	-0.0732
1636	-0.149
1637	-0.1272
1638	-0.052
1639	0.0226
1640	0.1196
1641	0.1504
1642	0.1092
1643	0.0074
1644	-0.0884
1645	-0.1462
1646	-0.1342
1647	-0.0542
1648	0.0656
1649	0.1496
1650	0.1538
1651	0.0882
1652	-0.0106
1653	-0.1158
1654	-0.1366
1655	-0.1058
1656	-0.0564
1657	0.0276
1658	0.1072
1659	0.1454
1660	0.1146
1661	0.017
1662	-0.0816
1663	-0.1478
1664	-0.1358
1665	-0.0578
1666	0.0566
1667	0.125
1668	0.1366
1669	0.0856
1670	-0.0406
1671	-0.1056
1672	-0.104
1673	-0.0742
1674	-0.0138
1675	0.045
1676	0.0876
1677	0.0834
1678	0.0574
1679	0.0102
1680	-0.0648
1681	-0.076
1682	-0.096
1683	-0.0364
1684	0.0424
1685	0.0988
1686	0.1004
1687	0.0606
1688	-0.0192
1689	-0.0714
1690	-0.0856
1691	-0.1008
1692	-0.0528
1693	0.0276
1694	0.0938
1695	0.1176
1696	0.083
1697	0.0174
1698	-0.059
1699	-0.0952
1700	-0.1002
1701	-0.065
1702	0.0208
1703	0.1062
1704	0.1442
1705	0.1092
1706	0.0022
1707	-0.0804
1708	-0.138
1709	-0.1388
1710	-0.0544
1711	0.0186
1712	0.1104
1713	0.1364
1714	0.0972
1715	0.0334
1716	-0.0584
1717	-0.1454
1718	-0.1202
1719	-0.0552
1720	0.0466
1721	0.1192
1722	0.1202
1723	0.0476
1724	-0.0238
1725	-0.0908
1726	-0.0886
1727	-0.0782
1728	-0.0014
1729	0.062
1730	0.0914
1731	0.0742
1732	0.0102
1733	-0.0422
1734	-0.0486
1735	-0.0742
1736	-0.0526
1737	0.0022
1738	0.0456
1739	0.0578
1740	0.0436
1741	0.0218
1742	-0.0318
1743	-0.069
1744	-0.0682
1745	-0.0204
1746	0.029
1747	0.0658
1748	0.0688
1749	0.039
1750	0.0098
1751	-0.0134
1752	-0.0588
1753	-0.0832
1754	-0.0658
1755	-0.0256
1756	0.0162
1757	0.0774
1758	0.0848
1759	0.0578
1760	0.0056
1761	-0.0514
1762	-0.086
1763	-0.0688
1764	-0.0222
1765	0.0138
1766	0.0772
1767	0.0776
1768	0.025
1769	-0.036
1770	-0.058
1771	-0.0764
1772	-0.034
1773	0.0186
1774	0.0612
1775	0.0784
1776	0.0668
1777	-0.008
1778	-0.0666
1779	-0.0668
1780	-0.0724
1781	-0.037
1782	0.0304
1783	0.0726
1784	0.0838
1785	0.074
1786	0.0252
1787	-0.0224
1788	-0.0728
1789	-0.1082
1790	-0.0832
1791	-0.0022
1792	0.0654
1793	0.1022
1794	0.0908
1795	0.0526
1796	-0.025
1797	-0.1024
1798	-0.1266
1799	-0.0974
1800	0.0058
1801	0.0568
1802	0.1024
1803	0.094
1804	0.0582
1805	-0.0164
1806	-0.092
1807	-0.1242
1808	-0.102
1809	-0.023
1810	0.0914
1811	0.1346
1812	0.1336
1813	0.0506
1814	-0.0556
1815	-0.1358
1816	-0.1388
1817	-0.0726
1818	0.0092
1819	0.0832
1820	0.1376
1821	0.1234
1822	0.0706
1823	-0.0134
1824	-0.1274
1825	-0.1628
1826	-0.1348
1827	-0.0306
1828	0.0568
1829	0.1306
1830	0.14
1831	0.1078
1832	0.0124
1833	-0.0764
1834	-0.1296
1835	-0.117
1836	-0.0616
1837	0.0338
1838	0.0896
1839	0.1226
1840	0.114
1841	0.0298
1842	-0.0962
1843	-0.1534
1844	-0.1464
1845	-0.0656
1846	0.036
1847	0.1258
1848	0.15
1849	0.112
1850	0.0084
1851	-0.086
1852	-0.1344
1853	-0.1534
1854	-0.0542
1855	0.0706
1856	0.14
1857	0.139
1858	0.083
1859	-0.0088
1860	-0.1072
1861	-0.1372
1862	-0.106
1863	-0.0326
1864	0.0602
1865	0.1372
1866	0.1476
1867	0.079
1868	-0.028
1869	-0.1334
1870	-0.183
1871	-0.1178
1872	-0.0058
1873	0.0982
1874	0.1606
1875	0.1502
1876	0.0774
1877	-0.0412
1878	-0.1438
1879	-0.166
1880	-0.124
1881	0.0016
1882	0.14
1883	0.1992
1884	0.1472
1885	0.0126
1886	-0.1082
1887	-0.195
1888	-0.1818
1889	-0.0906
1890	0.081
1891	0.1922
1892	0.1898
1893	0.0958
1894	-0.0312
1895	-0.146
1896	-0.169
1897	-0.0884
1898	0.005
1899	0.1154
1900	0.1616
1901	0.1354
1902	0.0364
1903	-0.0954
1904	-0.1716
1905	-0.1792
1906	-0.0908
1907	0.0532
1908	0.1558
1909	0.1642
1910	0.1072
1911	0.0206
1912	-0.0678
1913	-0.1416
1914	-0.1516
1915	-0.093
1916	0.0356
1917	0.1382
1918	0.1414
1919	0.0842
1920	-0.0024
1921	-0.0754
1922	-0.151
1923	-0.0986
1924	-0.0086
1925	0.0794
1926	0.1236
1927	0.0966
1928	0.0558
1929	-0.0348
1930	-0.082
1931	-0.101
1932	-0.0944
1933	-0.0426
1934	0.027
1935	0.1114
1936	0.1232
1937	0.0704
1938	-0.0174
1939	-0.0928
1940	-0.1124
1941	-0.0836
1942	-0.0166
1943	0.073
1944	0.1418
1945	0.1148
1946	0.0332
1947	-0.0546
1948	-0.1244
1949	-0.1322
1950	-0.0736
1951	0.0448
1952	0.118
1953	0.1562
1954	0.1234
1955	0.0192
1956	-0.116
1957	-0.1658
1958	-0.1526
1959	-0.0644
1960	0.0324
1961	0.108
1962	0.1572
1963	0.1396
1964	0.048
1965	-0.069
1966	-0.1588
1967	-0.1658
1968	-0.0844
1969	0.007
1970	0.1112
1971	0.1532
1972	0.1504
1973	0.0558
1974	-0.0612
1975	-0.1514
1976	-0.1742
1977	-0.1196
1978	-0.0008
1979	0.132
1980	0.1638
1981	0.1254
1982	0.04
1983	-0.0354
1984	-0.1256
1985	-0.1312
1986	-0.077
1987	-0.027
1988	0.0574
1989	0.1252
1990	0.115
1991	0.0484
1992	-0.025
1993	-0.1012
1994	-0.1304
1995	-0.1024
1996	0.0016
1997	0.0904
1998	0.1394
[truncated: 598,001+ more rows]

## Sheet: fig_S8c_main
t	C
0	1
1	0.753663
2	0.154213
3	-0.511575
4	-0.928751
5	-0.903022
6	-0.451241
7	0.208757
8	0.763147
9	0.951274
10	0.688196
11	0.102981
12	-0.524615
13	-0.897789
14	-0.843049
15	-0.39071
16	0.241246
17	0.752585
18	0.90305
19	0.625398
20	0.0553509
21	-0.534762
22	-0.86604
23	-0.784713
24	-0.33364
25	0.27013
26	0.739947
27	0.855268
28	0.565419
29	0.0116277
30	-0.54177
31	-0.833434
32	-0.728363
33	-0.280387
34	0.295241
35	0.725351
36	0.808347
37	0.508648
38	-0.028129
39	-0.545952
40	-0.800442
41	-0.674124
42	-0.230696
43	0.31697
44	0.709075
45	0.762047
46	0.454483
47	-0.0644668
48	-0.54742
49	-0.766618
50	-0.621318
51	-0.184071
52	0.335417
53	0.690919
54	0.716261
55	0.403009
56	-0.0973506
57	-0.546407
58	-0.732556
59	-0.570629
60	-0.140821
61	0.350976
62	0.671759
63	0.671704
64	0.354254
65	-0.127192
66	-0.543397
67	-0.69845
68	-0.521855
69	-0.100557
70	0.363801
71	0.651324
72	0.628102
73	0.30834
74	-0.153753
75	-0.538299
76	-0.664483
77	-0.475384
78	-0.0636652
79	0.373833
80	0.630129
81	0.585978
82	0.265408
83	-0.177232
84	-0.531492
85	-0.630869
86	-0.431045
87	-0.0296605
88	0.38151
89	0.608032
90	0.544811
91	0.224818
92	-0.197969
93	-0.522656
94	-0.59692
95	-0.388348
96	0.00143913
97	0.386329
98	0.584548
99	0.504485
100	0.186959
101	-0.215443
102	-0.511749
103	-0.563094
104	-0.347969
105	0.0292105
106	0.38856
107	0.560572
108	0.465916
109	0.15221
110	-0.230013
111	-0.499485
112	-0.530147
113	-0.310045
114	0.0541173
115	0.3888
116	0.536268
117	0.428837
118	0.119961
119	-0.242268
120	-0.486165
121	-0.497797
122	-0.274131
123	0.07665
124	0.387442
125	0.51183
126	0.39313
127	0.0900169
128	-0.252358
129	-0.471822
130	-0.466029
131	-0.240168
132	0.0966512
133	0.384146
134	0.487045
135	0.358797
136	0.0624897
137	-0.260073
138	-0.456234
139	-0.434784
140	-0.208201
141	0.114232
142	0.379165
143	0.462051
144	0.325787
145	0.0371754
146	-0.265843
147	-0.439882
148	-0.404215
149	-0.178074
150	0.129613
151	0.372646
152	0.436975
153	0.294303
154	0.0142864
155	-0.269363
156	-0.422636
157	-0.374647
158	-0.150325
159	0.14237
160	0.364536
161	0.412086
162	0.264609
163	-0.00605702
164	-0.270781
165	-0.404692
166	-0.346032
167	-0.124656
168	0.153016
169	0.355227
170	0.387379
171	0.236326
172	-0.0245213
173	-0.270828
174	-0.386426
175	-0.318231
176	-0.100577
177	0.162048
178	0.345141
179	0.363139
180	0.20944
181	-0.041355
182	-0.269738
183	-0.368073
184	-0.291476
185	-0.0781229
186	0.169629
187	0.334428
188	0.339415
189	0.18405
190	-0.0564337
191	-0.267505
192	-0.349832
193	-0.265966
194	-0.0574776
195	0.175798
196	0.32334
197	0.316436
198	0.160195
199	-0.0699159
200	-0.26434
201	-0.33163
202	-0.241531
203	-0.0384314
204	0.180474
205	0.311569
206	0.294
207	0.137812
208	-0.0816358
209	-0.259983
210	-0.313493
211	-0.218329
212	-0.021143
213	0.183708
214	0.299421
215	0.272363
216	0.117
217	-0.0917552
218	-0.254771
219	-0.295579
220	-0.196297
221	-0.00550342
222	0.185653
223	0.286921
224	0.251497
225	0.0977479
226	-0.100312
227	-0.24872
228	-0.278
229	-0.17572
230	0.00837184
231	0.186392
232	0.27438
233	0.231834
234	0.080293
235	-0.107398
236	-0.242253
237	-0.261208
238	-0.156628
239	0.0207037
240	0.18625
241	0.261998
242	0.213196
243	0.0642763
244	-0.113315
245	-0.235378
246	-0.24493
247	-0.138735
248	0.0317753
249	0.185336
250	0.249642
251	0.195362
252	0.0494937
253	-0.118132
254	-0.228065
255	-0.229058
256	-0.121894
257	0.0416236
258	0.183635
259	0.237281
260	0.178241
261	0.0357343
262	-0.122023
263	-0.220263
264	-0.213345
265	-0.105795
266	0.0504116
267	0.180965
268	0.224584
269	0.161635
270	0.0231276
271	-0.124634
272	-0.211811
273	-0.197996
274	-0.0908702
275	0.0579101
276	0.177562
277	0.211988
278	0.145943
279	0.0117544
280	-0.126363
281	-0.203222
282	-0.183203
283	-0.0769409
284	0.0643753
285	0.173585
286	0.199583
287	0.131056
288	0.00149633
289	-0.12726
290	-0.194399
291	-0.168998
292	-0.0641258
293	0.0698099
294	0.169198
295	0.187531
296	0.117153
297	-0.00767685
298	-0.127364
299	-0.185565
300	-0.155503
301	-0.0524278
302	0.0741599
303	0.164233
304	0.175766
305	0.10423
306	-0.015651
307	-0.126759
308	-0.17675
309	-0.142729
310	-0.0417698
311	0.0777353
312	0.159159
313	0.164533
314	0.0922746
315	-0.0227238
316	-0.125664
317	-0.168152
318	-0.130848
319	-0.032224
320	0.0805046
321	0.154014
322	0.154027
323	0.0813316
324	-0.0289319
325	-0.124339
326	-0.160033
327	-0.11976
328	-0.0233809
329	0.0829757
330	0.148981
331	0.143929
332	0.070982
333	-0.034638
334	-0.122753
335	-0.151947
336	-0.10909
337	-0.0152705
338	0.0847062
339	0.143576
340	0.13407
341	0.0613835
342	-0.0394115
343	-0.12044
344	-0.143713
345	-0.0989466
346	-0.00803895
347	0.0855707
348	0.137757
349	0.124385
350	0.0524856
351	-0.0433202
352	-0.117569
353	-0.135516
354	-0.0893214
355	-0.00153922
356	0.0859325
357	0.131866
358	0.115036
359	0.0441512
360	-0.0467587
361	-0.114532
362	-0.127431
363	-0.0800824
364	0.00451341
365	0.0859592
366	0.125879
367	0.105891
368	0.0362141
369	-0.04968
370	-0.111082
371	-0.119379
372	-0.0712461
373	0.00985569
374	0.0853352
375	0.119644
376	0.0970893
377	0.0290284
378	-0.0518496
379	-0.107267
380	-0.111461
381	-0.0630619
382	0.0144804
383	0.0842447
384	0.113496
385	0.0888942
386	0.0226671
387	-0.0534386
388	-0.103475
389	-0.104205
390	-0.0557892
391	0.0183832
392	0.0830887
393	0.107939
394	0.0816123
395	0.0170101
396	-0.0549429
397	-0.100219
398	-0.097706
399	-0.0490832
400	0.0222061
401	0.0822398
402	0.102841
403	0.0746805
404	0.0115575
405	-0.0563402
406	-0.0969478
407	-0.0913797
408	-0.0427819
409	0.0254754
410	0.0810345
411	0.0978638
412	0.0683908
413	0.00693348
414	-0.057196
415	-0.0937848
416	-0.0857748
417	-0.0373773
418	0.028207
419	0.07986
420	0.0933253
421	0.0626967
422	0.00280151
423	-0.0578974
424	-0.0907255
425	-0.0804944
426	-0.0324297
427	0.0304847
428	0.0785284
429	0.0892054
430	0.0577049
431	-0.000788201
432	-0.0584758
433	-0.088116
434	-0.0759552
435	-0.0280508
436	0.0327388
437	0.0776738
438	0.0855907
439	0.0530573
440	-0.00431532
441	-0.0592268
442	-0.0857955
443	-0.0716304
444	-0.0237537
445	0.0349589
446	0.076728
447	0.0820006
448	0.0485717
449	-0.00752926
450	-0.0597115
451	-0.0833061
452	-0.0674053
453	-0.0198561
454	0.0366757
455	0.0754458
456	0.0783416
457	0.0442716
458	-0.0103599
459	-0.059611
460	-0.0803996
461	-0.0631225
462	-0.0162746
463	0.0378341
464	0.0736681
465	0.0745305
466	0.0402638
467	-0.012648
468	-0.0591572
469	-0.0774478
470	-0.0591927
471	-0.0131673
472	0.0387375
473	0.0720926
474	0.0712024
475	0.036727
476	-0.0148653
477	-0.0590641
478	-0.0751218
479	-0.0556384
480	-0.0100253
481	0.0400029
482	0.0707696
483	0.0679433
484	0.0330842
485	-0.0170734
486	-0.0587609
487	-0.0724864
488	-0.0519676
489	-0.00711004
490	0.0407686
491	0.069116
492	0.0646724
493	0.0297624
494	-0.0189292
495	-0.0583584
496	-0.0699903
497	-0.0485739
498	-0.00438137
499	0.0415662
500	0.0676143
501	0.0616529
502	0.0266322
503	-0.0207099
504	-0.0579516
505	-0.0676246
506	-0.045365
507	-0.00184713
508	0.0422161
509	0.0660701
510	0.0586362
511	0.0235983
512	-0.0223086
513	-0.057428
514	-0.0651845
515	-0.042159
516	0.000561555
517	0.0427084
518	0.0644163
519	0.0556455
520	0.0207358
521	-0.0236991
522	-0.0567021
523	-0.0627768
524	-0.0391956
525	0.00275205
526	0.0431229
527	0.0628712
528	0.0527938
529	0.0179104
530	-0.0251509
531	-0.0560753
532	-0.0603666
533	-0.0361976
534	0.00487913
535	0.0433806
536	0.0612139
537	0.050075
538	0.0153769
539	-0.0263702
540	-0.0553996
541	-0.0580882
542	-0.0333786
543	0.00693611
544	0.0437084
545	0.0596592
546	0.0473473
547	0.0127745
548	-0.0276257
549	-0.0547659
550	-0.0559063
551	-0.0306755
552	0.0089076
553	0.0440707
554	0.0582861
555	0.0449438
556	0.0104398
557	-0.0288546
558	-0.0543804
559	-0.0541331
560	-0.028374
561	0.0107448
562	0.0446504
563	0.0573482
564	0.0428858
565	0.00823727
566	-0.0301474
567	-0.0541355
568	-0.0524597
569	-0.0260163
570	0.0125632
571	0.0450391
572	0.0560974
573	0.0405787
574	0.00599204
575	-0.0312297
576	-0.0534575
577	-0.0502693
578	-0.0233578
579	0.0143282
580	0.0450269
581	0.0542638
582	0.0378242
583	0.00362318
584	-0.0320614
585	-0.0523923
586	-0.0478251
587	-0.0206992
588	0.0160333
589	0.0449359
590	0.0524344
591	0.0350695
592	0.00127598
593	-0.0328765
594	-0.0512144
595	-0.0452182
596	-0.0178983
597	0.0175805
598	0.0444859
599	0.0501504
600	0.0320957
601	-0.000909357
602	-0.0331878
603	-0.0495155
604	-0.0423691
605	-0.0152987
606	0.0187374
607	0.0436169
608	0.0476721
609	0.0291933
610	-0.00286655
611	-0.0331692
612	-0.0475029
613	-0.0393547
614	-0.0128253
615	0.0194128
616	0.0421986
617	0.0449289
618	0.026538
619	-0.00416317
620	-0.0325757
621	-0.0453484
622	-0.036627
623	-0.010777
624	0.019838
625	0.0407418
626	0.0422125
627	0.0238021
628	-0.00558016
629	-0.0319722
630	-0.0429824
631	-0.0336001
632	-0.00852323
633	0.0202379
634	0.0391247
635	0.0393663
636	0.0210715
637	-0.00694463
638	-0.031341
639	-0.0407184
640	-0.0308243
641	-0.00647589
642	0.0206951
643	0.0378173
644	0.036891
645	0.0185096
646	-0.00846983
647	-0.0311597
648	-0.0388344
649	-0.0280153
650	-0.00401904
651	0.0216093
652	0.0367539
653	0.0342388
654	0.0154774
655	-0.0103688
656	-0.0309944
657	-0.0366565
658	-0.0249173
659	-0.00150886
660	0.0223904
661	0.0353883
662	0.0314853
663	0.0126553
664	-0.0120181
665	-0.0306567
666	-0.0345271
667	-0.0219639
668	0.000852659
669	0.022984
670	0.0339529
671	0.0287194
672	0.00991545
673	-0.0133605
674	-0.0299951
675	-0.0322298
676	-0.0191887
677	0.00284121
678	0.0232225
679	0.032294
680	0.0259126
681	0.0073846
682	-0.0143753
683	-0.0290071
684	-0.0296873
685	-0.0162819
686	0.00465697
687	0.0230378
688	0.030217
689	0.0230145
690	0.00500501
691	-0.015136
692	-0.027757
693	-0.0270979
694	-0.0136341
695	0.00609185
696	0.0226606
697	0.0282574
698	0.0203761
699	0.00299882
700	-0.0155505
701	-0.0264649
702	-0.0246583
703	-0.0112017
704	0.00736618
705	0.0221641
706	0.026232
707	0.0177635
708	0.000972142
709	-0.0160322
710	-0.0251239
711	-0.022159
712	-0.00875916
713	0.00862226
714	0.0216377
715	0.0242224
716	0.0152477
717	-0.000831979
718	-0.0163015
719	-0.0237533
720	-0.0197984
721	-0.00648419
722	0.00963361
723	0.0208845
724	0.0220553
725	0.0128182
726	-0.00232411
727	-0.0161103
728	-0.0220373
729	-0.0174816
730	-0.00470945
731	0.0100592
732	0.0198332
733	0.0200945
734	0.010888
735	-0.0032839
736	-0.0157138
737	-0.0205712
738	-0.0156601
739	-0.00343425
740	0.0102504
741	0.0188875
742	0.018451
743	0.00939718
744	-0.00393958
745	-0.0152458
746	-0.0192233
747	-0.0141505
748	-0.00251212
749	0.0101488
750	0.0178664
751	0.0170855
752	0.00834981
753	-0.00411487
754	-0.0144657
755	-0.0178972
756	-0.0129491
757	-0.00209367
758	0.00957314
759	0.0165927
760	0.0157945
761	0.00769829
762	-0.00384514
763	-0.0133766
764	-0.0165458
765	-0.0120441
766	-0.00211688
767	0.00862582
768	0.0152725
769	0.0148343
770	0.00755755
771	-0.00311284
772	-0.0122943
773	-0.0157476
774	-0.0118408
775	-0.00247519
776	0.00800003
777	0.0146715
778	0.0145264
779	0.00763639
780	-0.00276305
781	-0.0118634
782	-0.0154216
783	-0.0118202
784	-0.00271375
785	0.0076374
786	0.0144434
787	0.0144835
788	0.007833
789	-0.00243592
790	-0.0116177
791	-0.0154155
792	-0.012039
793	-0.00306523
794	0.00735547
795	0.0143949
796	0.0147359
797	0.00820382
798	-0.00216055
799	-0.0115516
800	-0.015563
801	-0.012277
802	-0.00328574
803	0.00728062
804	0.0145099
805	0.0149371
806	0.00831082
807	-0.00226718
808	-0.0117979
809	-0.0157905
810	-0.0123643
811	-0.00307444
812	0.0076794
813	0.0148768
814	0.0150993
815	0.00819146
816	-0.00260498
817	-0.0122754
818	-0.0162406
819	-0.0125323
820	-0.00285534
821	0.0082576
822	0.0155783
823	0.0155508
824	0.0080646
825	-0.00331344
826	-0.0131663
827	-0.0167801
828	-0.0124195
829	-0.00216368
830	0.00911481
831	0.0161554
832	0.0155523
833	0.00757067
834	-0.00400437
835	-0.013682
836	-0.0169422
837	-0.0122381
838	-0.00169789
839	0.00967579
840	0.0164831
841	0.0155377
842	0.00727929
843	-0.00439537
844	-0.0141312
845	-0.0172619
846	-0.0122527
847	-0.00140851
848	0.0101927
849	0.0170505
850	0.0159244
851	0.00722685
852	-0.00497978
853	-0.014942
854	-0.0179202
855	-0.0124299
856	-0.00104221
857	0.0109898
858	0.0180033
859	0.0165293
860	0.00712993
861	-0.00577137
862	-0.0160415
863	-0.0187475
864	-0.0125201
865	-0.000299311
866	0.0121571
867	0.018897
868	0.0166435
869	0.00644356
870	-0.00688651
871	-0.0169594
872	-0.0190228
873	-0.0119889
874	0.000768006
875	0.0131543
876	0.0193142
877	0.0163668
878	0.00563522
879	-0.00779708
880	-0.0175666
881	-0.0190662
882	-0.0115578
883	0.00153346
884	0.0139663
885	0.0197622
886	0.0162021
887	0.0049227
888	-0.00876035
889	-0.0183121
890	-0.0191149
891	-0.010796
892	0.00263677
893	0.0147999
894	0.0199235
895	0.0155759
896	0.00383099
897	-0.00971577
898	-0.0186439
899	-0.0187286
900	-0.00992326
901	0.00358542
902	0.015413
903	0.0199097
904	0.014994
905	0.00294634
906	-0.0105318
907	-0.0190134
908	-0.0184896
909	-0.00911811
910	0.00461956
911	0.0161579
912	0.0199712
913	0.0142353
914	0.00169799
915	-0.0116379
916	-0.0193955
917	-0.0178651
918	-0.00774721
919	0.0060843
920	0.0169549
921	0.0196863
922	0.0129523
923	5.08244e-05
924	-0.0128867
925	-0.0196471
926	-0.0169786
927	-0.00615804
928	0.00765132
929	0.0177388
930	0.0193149
931	0.0116066
932	-0.00169448
933	-0.0141514
934	-0.0197995
935	-0.0159162
936	-0.0043688
937	0.00929494
938	0.0184752
939	0.0187055
940	0.00989952
941	-0.00361706
942	-0.0153811
943	-0.0197771
944	-0.0146512
945	-0.00248468
946	0.0108582
947	0.0189519
948	0.01798
949	0.00841287
950	-0.00510845
951	-0.0161851
952	-0.0195051
953	-0.0135347
954	-0.00113518
955	0.0117898
956	0.0190763
957	0.0172364
958	0.00716449
959	-0.00625272
960	-0.0166425
961	-0.0190435
962	-0.012365
963	0.000135429
964	0.0125262
965	0.018844
966	0.016194
967	0.00586397
968	-0.00717578
969	-0.0167269
970	-0.0182837
971	-0.0111593
972	0.00123317
973	0.0129446
974	0.0184883
975	0.0151625
976	0.00460035
977	-0.00807436
978	-0.0167752
979	-0.0174115
980	-0.00971793
981	0.00253231
982	0.0134693
983	0.0178634
984	0.0137398
985	0.00312064
986	-0.00891914
987	-0.0166132
988	-0.0163514
989	-0.00834099
990	0.00364016
991	0.0137911
992	0.0173144
993	0.0125713
994	0.0018392
995	-0.00970906
996	-0.0165852
997	-0.015503
998	-0.00699519
999	0.00483709
1000	0.0142909
1001	0.0168885
1002	0.0113901
1003	0.000442603
1004	-0.0107123
1005	-0.0166887
1006	-0.0146639
1007	-0.0056052
1008	0.00614417
1009	0.0149526
1010	0.0165727
1011	0.0101941
1012	-0.00107532
1013	-0.011786
1014	-0.0168082
1015	-0.0137511
1016	-0.00411314
1017	0.00743068
1018	0.0153879
1019	0.0159762
1020	0.00888082
1021	-0.00245044
1022	-0.0125678
1023	-0.0166553
1024	-0.0126889
1025	-0.00259619
1026	0.00873473
1027	0.015859
1028	0.0152922
1029	0.00730248
1030	-0.00421253
1031	-0.0136664
1032	-0.0164967
1033	-0.0114033
1034	-0.000772133
1035	0.0102336
1036	0.016295
1037	0.0144869
1038	0.00568118
1039	-0.00582271
1040	-0.0145414
1041	-0.0162849
1042	-0.0101785
1043	0.000883281
1044	0.0115348
1045	0.0165999
1046	0.0136859
1047	0.00414767
1048	-0.00734637
1049	-0.0152715
1050	-0.015892
1051	-0.00886795
1052	0.00237603
1053	0.0124388
1054	0.0164973
1055	0.0126395
1056	0.0027404
1057	-0.00841969
1058	-0.0154711
1059	-0.0150443
1060	-0.00743217
1061	0.00365579
1062	0.0129115
1063	0.0159385
1064	0.0112885
1065	0.00129413
1066	-0.00921382
1067	-0.0152162
1068	-0.0139031
1069	-0.00598158
1070	0.00465554
1071	0.0129783
1072	0.0150878
1073	0.0100573
1074	0.000299141
1075	-0.00956313
1076	-0.0148449
1077	-0.0130328
1078	-0.00506054
1079	0.00529884
1080	0.0130912
1081	0.0146165
1082	0.0091452
1083	-0.00059058
1084	-0.0100068
1085	-0.0145554
1086	-0.0122304
1087	-0.0041125
1088	0.00594302
1089	0.0130576
1090	0.0139658
1091	0.00822776
1092	-0.00136921
1093	-0.0102039
1094	-0.0141467
1095	-0.0113571
1096	-0.0032023
1097	0.00641724
1098	0.0128648
1099	0.0131569
1100	0.00721345
1101	-0.00209607
1102	-0.0102672
1103	-0.0134822
1104	-0.0103505
1105	-0.0023705
1106	0.00667689
1107	0.012462
1108	0.0123252
1109	0.00641568
1110	-0.00245479
1111	-0.0100965
1112	-0.0129414
1113	-0.00970223
1114	-0.00191403
1115	0.00672404
1116	0.0121653
1117	0.0118374
1118	0.00594754
1119	-0.00274031
1120	-0.0101142
1121	-0.0127262
1122	-0.00929689
1123	-0.0014566
1124	0.00709462
1125	0.0122982
1126	0.0116737
1127	0.00553387
1128	-0.00326969
1129	-0.0105281
1130	-0.0128204
1131	-0.00903443
1132	-0.00101753
1133	0.00747072
1134	0.012424
1135	0.0115605
1136	0.00524999
1137	-0.00348925
1138	-0.0105643
1139	-0.0126754
1140	-0.00888846
1141	-0.000964201
1142	0.00744169
1143	0.0123387
1144	0.0114946
1145	0.00524142
1146	-0.00350024
1147	-0.0105398
1148	-0.0126173
1149	-0.00876978
1150	-0.000860504
1151	0.00742991
1152	0.0121653
1153	0.0111605
1154	0.00503172
1155	-0.00344675
1156	-0.0102543
1157	-0.0122091
1158	-0.00845542
1159	-0.000790276
1160	0.00719994
1161	0.0117749
1162	0.010798
1163	0.00479713
1164	-0.00341227
1165	-0.00996105
1166	-0.0118008
1167	-0.00814246
1168	-0.000728538
1169	0.0069943
1170	0.0114483
1171	0.0105374
1172	0.0046955
1173	-0.00333727
1174	-0.00980834
1175	-0.0116752
1176	-0.00803959
1177	-0.000621178
1178	0.00705734
1179	0.0114218
1180	0.0104232
1181	0.00454884
1182	-0.00347854
1183	-0.00987949
1184	-0.0116782
1185	-0.00794764
1186	-0.000468003
1187	0.00726316
1188	0.0116148
1189	0.010511
1190	0.00441094
1191	-0.00378845
1192	-0.0102241
1193	-0.0119042
1194	-0.0079974
1195	-0.000245038
1196	0.0077206
1197	0.0121093
1198	0.0107465
1199	0.00421597
1200	-0.00436834
1201	-0.0109298
1202	-0.0123071
1203	-0.00780796
1204	0.000378529
1205	0.00846981
1206	0.0125878
1207	0.0107408
1208	0.00369932
1209	-0.00515715
1210	-0.0115395
1211	-0.0124145
1212	-0.00736253
1213	0.00119945
1214	0.00918883
1215	0.0128196
1216	0.0103291
1217	0.00286413
1218	-0.00599865
1219	-0.0120083
1220	-0.0122311
1221	-0.0065115
1222	0.00230006
1223	0.00999857
1224	0.0128242
1225	0.00947068
1226	0.0016052
1227	-0.0069994
1228	-0.0121994
1229	-0.0114978
1230	-0.00525693
1231	0.00345052
1232	0.0103913
1233	0.0122965
1234	0.00827807
1235	0.00036462
1236	-0.00761755
1237	-0.0118779
1238	-0.0104294
1239	-0.00406658
1240	0.00415104
1241	0.0103482
1242	0.011532
1243	0.00722561
1244	-0.000461467
1245	-0.00778599
1246	-0.0113202
1247	-0.00947483
1248	-0.00319956
1249	0.00452827
1250	0.00997317
1251	0.0106213
1252	0.00624319
1253	-0.0010307
1254	-0.00769855
1255	-0.01059
1256	-0.00836673
1257	-0.0022611
1258	0.00480309
1259	0.00941975
1260	0.00944589
1261	0.00502557
1262	-0.00163844
1263	-0.00736608
1264	-0.00950342
1265	-0.00710753
1266	-0.00139424
1267	0.00480013
1268	0.00854812
1269	0.00818314
1270	0.00405108
1271	-0.00184763
1272	-0.006772
1273	-0.00839841
1274	-0.00606954
1275	-0.000933256
1276	0.00443971
1277	0.00758694
1278	0.00715355
1279	0.00346119
1280	-0.00172266
1281	-0.00599284
1282	-0.00737331
1283	-0.00534664
1284	-0.000944561
1285	0.00376429
1286	0.00669707
1287	0.00657182
1288	0.00340419
1289	-0.001281
1290	-0.00531035
1291	-0.00684754
1292	-0.00526362
1293	-0.00130963
1294	0.00320019
1295	0.00622971
1296	0.00637099
1297	0.00363448
1298	-0.000690996
1299	-0.00467738
1300	-0.00652481
1301	-0.00544142
1302	-0.00189496
1303	0.00248305
1304	0.00573031
1305	0.00637765
1306	0.00417857
1307	6.50645e-05
1308	-0.00410611
1309	-0.00634878
1310	-0.00574803
1311	-0.00255163
1312	0.00176312
1313	0.00524301
1314	0.00637014
1315	0.00463976
1316	0.000861723
1317	-0.00323782
1318	-0.00588456
1319	-0.00591876
1320	-0.00329212
1321	0.000757587
1322	0.00443741
1323	0.00606576
1324	0.0050136
1325	0.00176631
1326	-0.00218101
1327	-0.00513417
1328	-0.00579285
1329	-0.00392818
1330	-0.000394137
1331	0.00329508
1332	0.00552099
1333	0.00534762
1334	0.0028417
1335	-0.000940103
1336	-0.00430374
1337	-0.00577577
1338	-0.00471059
1339	-0.00151753
1340	0.00235165
1341	0.00517229
1342	0.0056435
1343	0.00362986
1344	5.17511e-05
1345	-0.0035561
1346	-0.00559523
1347	-0.00516347
1348	-0.0024517
1349	0.0013771
1350	0.00463747
1351	0.00590577
1352	0.00451904
1353	0.00104454
1354	-0.00295986
1355	-0.00568768
1356	-0.005877
1357	-0.00343185
1358	0.000625939
1359	0.00448822
1360	0.00641171
1361	0.00542723
1362	0.00192007
1363	-0.00254969
1364	-0.00588772
1365	-0.0065657
1366	-0.0042958
1367	-4.70505e-05
1368	0.00428403
1369	0.00676378
1370	0.00619341
1371	0.0027921
1372	-0.00191586
1373	-0.00585096
1374	-0.00717887
1375	-0.00525485
1376	-0.000877813
1377	0.00398962
1378	0.00714964
1379	0.00702251
1380	0.00360545
1381	-0.00148552
1382	-0.00600188
1383	-0.00783186
1384	-0.00602454
1385	-0.00136416
1386	0.00398289
1387	0.00757853
1388	0.00771793
1389	0.00425874
1390	-0.00125342
1391	-0.00625969
1392	-0.00841041
1393	-0.00673726
1394	-0.00192121
1395	0.00385525
1396	0.00798982
1397	0.00848358
1398	0.00503592
1399	-0.000848808
1400	-0.00642965
1401	-0.00910476
1402	-0.0075479
1403	-0.00240713
1404	0.00394996
1405	0.00853425
1406	0.00916453
1407	0.00548415
1408	-0.000833842
1409	-0.00682476
1410	-0.00968528
1411	-0.00800657
1412	-0.00253665
1413	0.00414769
1414	0.00893912
1415	0.00956899
1416	0.00569168
1417	-0.000849639
1418	-0.00704095
1419	-0.00994306
1420	-0.00815877
1421	-0.00256213
1422	0.00420049
1423	0.00901928
1424	0.00968563
1425	0.00582182
1426	-0.00080358
1427	-0.0070896
1428	-0.0100535
1429	-0.00831043
1430	-0.00271693
1431	0.00417921
1432	0.00914388
1433	0.00982603
1434	0.00593996
1435	-0.000737924
1436	-0.00708129
1437	-0.0101437
1438	-0.00841174
1439	-0.00274945
1440	0.00418969
1441	0.00912098
1442	0.00975135
1443	0.00584401
1444	-0.000794668
1445	-0.00700855
1446	-0.00988641
1447	-0.00810492
1448	-0.00260244
1449	0.00401364
1450	0.0087068
1451	0.00936974
1452	0.0057282
1453	-0.000503938
1454	-0.00650381
1455	-0.00948972
1456	-0.00810291
1457	-0.00300475
1458	0.00345399
1459	0.00835087
1460	0.00939155
1461	0.00612904
1462	3.34641e-05
1463	-0.00604667
1464	-0.00937606
1465	-0.00839073
1466	-0.00355802
1467	0.00290585
1468	0.00806504
1469	0.00955031
1470	0.00661743
1471	0.000609204
1472	-0.00570235
1473	-0.00944242
1474	-0.00888616
1475	-0.00414615
1476	0.00261591
1477	0.00824173
1478	0.0100445
1479	0.00713102
1480	0.000884432
1481	-0.0058701
1482	-0.00996606
1483	-0.009392
1484	-0.00437455
1485	0.00272396
1486	0.00860443
1487	0.0105311
1488	0.0075309
1489	0.000944156
1490	-0.0061596
1491	-0.0103961
1492	-0.00982571
1493	-0.0046308
1494	0.00278522
1495	0.00899335
1496	0.0110123
1497	0.00786157
1498	0.00102635
1499	-0.00637326
1500	-0.0108875
1501	-0.010354
1502	-0.00490417
1503	0.0029428
1504	0.00947743
1505	0.0116085
1506	0.00828048
1507	0.00100404
1508	-0.00683832
1509	-0.0115017
1510	-0.0107575
1511	-0.00492693
1512	0.00326929
1513	0.00999821
1514	0.0120974
1515	0.00852445
1516	0.000824328
1517	-0.00734074
1518	-0.0121343
1519	-0.011248
1520	-0.00504615
1521	0.003646
1522	0.0107292
1523	0.0128081
1524	0.00886948
1525	0.000674646
1526	-0.00796026
1527	-0.0129125
1528	-0.0117491
1529	-0.00502623
1530	0.00410949
1531	0.0113942
1532	0.0133639
1533	0.00895712
1534	0.000274545
1535	-0.00856304
1536	-0.0133816
1537	-0.0118878
1538	-0.00479606
1539	0.00462301
1540	0.0119151
1541	0.0136116
1542	0.00887053
1543	-9.73678e-05
1544	-0.00909046
1545	-0.0138733
1546	-0.0121116
1547	-0.00457748
1548	0.00522265
1549	0.0125669
1550	0.014013
1551	0.00883307
1552	-0.000517169
1553	-0.00968493
1554	-0.0143406
1555	-0.0123034
1556	-0.00441889
1557	0.00561263
1558	0.0130679
1559	0.0144255
1560	0.00893632
1561	-0.000803416
1562	-0.0102185
1563	-0.0148549
1564	-0.012534
1565	-0.00425191
1566	0.00613716
1567	0.0136866
1568	0.014714
1569	0.00874835
1570	-0.00140455
1571	-0.0108731
1572	-0.0151451
1573	-0.0122747
1574	-0.00355072
1575	0.00685461
1576	0.0140079
1577	0.0144748
1578	0.00806701
1579	-0.00215401
1580	-0.0113226
1581	-0.0151176
1582	-0.0117589
1583	-0.00280742
1584	0.0074528
1585	0.0141459
1586	0.0141421
1587	0.00739537
1588	-0.00281994
1589	-0.0116553
1590	-0.0149221
1591	-0.0110705
1592	-0.00193639
1593	0.00798617
1594	0.0140574
1595	0.0134231
1596	0.00640601
1597	-0.0036101
1598	-0.0118207
1599	-0.0143241
1600	-0.00994725
1601	-0.000909728
1602	0.00843677
1603	0.0136519
1604	0.0123222
1605	0.00512482
1606	-0.00441189
1607	-0.011779
1608	-0.0134346
1609	-0.00866137
1610	0.000233853
1611	0.00896504
1612	0.0133013
1613	0.0112955
1614	0.00386602
1615	-0.00537717
1616	-0.0119827
1617	-0.0128227
1618	-0.00754217
1619	0.0012902
1620	0.00949191
1621	0.0131121
1622	0.0104372
1623	0.00284458
1624	-0.00606793
1625	-0.0120483
1626	-0.0122846
1627	-0.00668442
1628	0.0020904
1629	0.00983376
1630	0.0128259
1631	0.00973783
1632	0.00208409
1633	-0.00647838
1634	-0.0119534
1635	-0.0117606
1636	-0.00602726
1637	0.00244071
1638	0.00970541
1639	0.0124028
1640	0.00926704
1641	0.00175786
1642	-0.006539
1643	-0.0117132
1644	-0.0112861
1645	-0.005573
1646	0.00275647
1647	0.00977226
1648	0.012142
1649	0.0087238
1650	0.00116287
1651	-0.00692923
1652	-0.0117182
1653	-0.0108779
1654	-0.00484596
1655	0.00345498
1656	0.0100824
1657	0.0118427
1658	0.0079416
1659	0.000247495
1660	-0.00754306
1661	-0.0116375
1662	-0.0101094
1663	-0.00375695
1664	0.00435903
1665	0.0103416
1666	0.011313
1667	0.00680319
1668	-0.000962771
1669	-0.00822713
1670	-0.0114007
1671	-0.0090053
1672	-0.00233012
1673	0.00537422
1674	0.0103439
1675	0.0102812
1676	0.00532322
1677	-0.00211181
1678	-0.00836476
1679	-0.0105354
1680	-0.00765309
1681	-0.00113924
1682	0.00578455
1683	0.00976768
1684	0.00901399
1685	0.00396157
1686	-0.00283229
1687	-0.00815072
1688	-0.00942788
1689	-0.00615867
1690	-4.0256e-05
1691	0.00591441
1692	0.00889547
1693	0.00763637
1694	0.00273133
1695	-0.0033771
1696	-0.00771357
1697	-0.00824421
1698	-0.00488295
1699	0.000737363
1700	0.00592017
1701	0.00815838
1702	0.0064359
1703	0.00167988
1704	-0.00377899
1705	-0.00736315
1706	-0.00731594
1707	-0.00377163
1708	0.00152951
1709	0.00598337
1710	0.00745349
1711	0.0053321
1712	0.000643969
1713	-0.00425063
1714	-0.00697514
1715	-0.00622331
1716	-0.00253084
1717	0.00228723
1718	0.00585289
1719	0.00650988
1720	0.00399139
1721	-0.000359886
1722	-0.00438838
1723	-0.00617901
1724	-0.00490543
1725	-0.00130901
1726	0.00279824
1727	0.00542905
1728	0.00533859
1729	0.00268667
1730	-0.00126228
1731	-0.00445541
1732	-0.00534738
1733	-0.00362838
1734	-0.000159414
1735	0.00330183
1736	0.00504425
1737	0.00425621
1738	0.00134313
1739	-0.00215144
1740	-0.00450379
1741	-0.00460789
1742	-0.00236197
1743	0.00102731
1744	0.00387286
1745	0.00474134
1746	0.00324691
1747	0.000117372
1748	-0.00306547
1749	-0.00474469
1750	-0.00401738
1751	-0.00123909
1752	0.00215437
1753	0.00451359
1754	0.00459497
1755	0.00230664
1756	-0.00114013
1757	-0.0040232
1758	-0.00488989
1759	-0.00328561
1760	1.59496e-05
1761	0.00333626
1762	0.00497898
1763	0.0041194
1764	0.00115434
1765	-0.00246869
1766	-0.00487112
1767	-0.00479291
1768	-0.00229897
1769	0.00135797
1770	0.00436219
1771	0.00517635
1772	0.00342741
1773	-1.67696e-05
1774	-0.00348678
1775	-0.00527038
1776	-0.00442321
1777	-0.00139409
1778	0.00231444
1779	0.00493121
1780	0.00515751
1781	0.00283518
1782	-0.000926207
1783	-0.0042261
1784	-0.00544211
1785	-0.00402773
1786	-0.000643237
1787	0.00312179
1788	0.00533858
1789	0.00492881
1790	0.00212058
1791	-0.00176105
1792	-0.0047887
1793	-0.00548048
1794	-0.003441
1795	0.000261521
1796	0.00385634
1797	0.00557525
1798	0.00457822
1799	0.00133512
1800	-0.00258147
1801	-0.00533485
1802	-0.00549964
1803	-0.0028889
1804	0.00125115
1805	0.00477723
1806	0.005974
1807	0.00425327
1808	0.000378055
1809	-0.0037686
1810	-0.00614968
1811	-0.00551325
1812	-0.00213599
1813	0.0023155
1814	0.005714
1815	0.00636014
1816	0.00395192
1817	-0.000378595
1818	-0.00461427
1819	-0.00667229
1820	-0.00552099
1821	-0.00172649
1822	0.00294323
1823	0.00623081
1824	0.00654194
1825	0.00376867
1826	-0.000846785
1827	-0.00508079
1828	-0.00694761
1829	-0.00552867
1830	-0.00144215
1831	0.00338549
1832	0.00663489
1833	0.00678506
1834	0.00369663
1835	-0.00119344
1836	-0.00559742
1837	-0.00741075
1838	-0.00572189
1839	-0.00126732
1840	0.00385493
1841	0.00722266
1842	0.00720613
1843	0.00382969
1844	-0.00142241
1845	-0.00610068
1846	-0.00798959
1847	-0.00614619
1848	-0.00130814
1849	0.00420812
1850	0.00781424
1851	0.00775923
1852	0.00406296
1853	-0.00161424
1854	-0.00658913
1855	-0.00851995
1856	-0.0064806
1857	-0.00138132
1858	0.0044322
1859	0.0081829
1860	0.00810724
1861	0.00423794
1862	-0.00164606
1863	-0.00679505
1864	-0.00873186
1865	-0.00659188
1866	-0.00135733
1867	0.0045932
1868	0.00845986
1869	0.00832239
1870	0.00418248
1871	-0.00195108
1872	-0.0072306
1873	-0.00911054
1874	-0.00665306
1875	-0.000990001
1876	0.00514132
1877	0.00888287
1878	0.00836441
1879	0.00383686
1880	-0.00250156
1881	-0.00762005
1882	-0.0090771
1883	-0.00621181
1884	-0.000441292
1885	0.00553736
1886	0.00888316
1887	0.00795958
1888	0.00326289
1889	-0.00294745
1890	-0.00773565
1891	-0.00880014
1892	-0.00568687
1893	0.000104011
1894	0.00573943
1895	0.00859211
1896	0.00733215
1897	0.00264401
1898	-0.00320749
1899	-0.00747742
1900	-0.00812356
1901	-0.00489349
1902	0.000556025
1903	0.00569537
1904	0.0079973
1905	0.00644115
1906	0.00188443
1907	-0.00343708
1908	-0.00701322
1909	-0.00719205
1910	-0.0040074
1911	0.00102487
1912	0.00548774
1913	0.00722671
1914	0.00553035
1915	0.00124923
1916	-0.00354088
1917	-0.00657674
1918	-0.00648613
1919	-0.00335441
1920	0.00132892
1921	0.00538629
1922	0.00688141
1923	0.00515661
1924	0.000969955
1925	-0.00368667
1926	-0.00662954
1927	-0.00641497
1928	-0.00317171
1929	0.00159021
1930	0.00562354
1931	0.00702063
1932	0.00506478
1933	0.000680743
1934	-0.00405687
1935	-0.00687636
1936	-0.00645305
1937	-0.00289899
1938	0.00203428
1939	0.00595647
1940	0.00706912
1941	0.0048454
1942	0.000316723
1943	-0.00436512
1944	-0.00693237
1945	-0.00626454
1946	-0.00259993
1947	0.00231522
1948	0.0061149
1949	0.00702005
1950	0.00459647
1951	-5.78787e-05
1952	-0.00468524
1953	-0.0070993
1954	-0.00613124
1955	-0.00224316
1956	0.00276337
1957	0.00647896
1958	0.00710308
1959	0.00433081
1960	-0.000597074
1961	-0.00526775
1962	-0.00738424
1963	-0.00596932
1964	-0.00165133
1965	0.00354302
1966	0.00710803
1967	0.00722862
1968	0.00378739
1969	-0.00159981
1970	-0.00629246
1971	-0.00793363
1972	-0.00564571
1973	-0.000536933
1974	0.00491323
1975	0.0079813
1976	0.00711149
1977	0.00274688
1978	-0.0030023
1979	-0.00732731
1980	-0.00807463
1981	-0.00489648
1982	0.000728669
1983	0.00610319
1984	0.0085066
1985	0.00673439
1986	0.00163686
1987	-0.0043418
1988	-0.00822515
1989	-0.0080907
1990	-0.00395964
1991	0.00213756
1992	0.00721604
1993	0.00883481
1994	0.00619989
1995	0.00050883
1996	-0.0055053
1997	-0.00896816
1998	-0.00815967
[truncated: 1 more rows]

## Sheet: fig_S8b_inset
t	m
0	0.01
1	0.0226
2	0.016
3	0.0162
4	0.0052
5	0.0018
6	-0.0064
7	-0.02
8	-0.0418
9	-0.0192
10	-0.0034
11	0.0338
12	0.0694
13	0.0408
14	0.0292
15	-0.041
16	-0.0698
17	-0.0516
18	-0.026
19	-0.0002
20	0.0328
21	0.0472
22	0.0276
23	-0.0022
24	-0.016
25	-0.0422
26	-0.0454
27	-0.0036
28	0.0082
29	0.0646
30	0.0626
31	0.0368
32	0.0002
33	-0.0504
34	-0.051
35	-0.0544
36	-0.0036
37	-0.0002
38	0.028
39	0.0256
40	0.0328
41	0.0338
42	0.0118
43	-0.0026
44	-0.0168
45	-0.0482
46	-0.0374
47	-0.0324
48	-0.0026
49	0.032
50	0.064
51	0.0396
52	0.0206
53	-0.0142
54	-0.0284
55	-0.0512
56	-0.048
57	-0.007
58	0.0218
59	0.0494
60	0.038
61	0.0232
62	-0.0094
63	-0.039
64	-0.054
65	-0.0102
66	0.0042
67	0.0338
68	0.024
69	0.0302
70	0.0098
71	0.018
72	-0.0382
73	-0.0384
74	-0.0356
75	-0.0138
76	0.023
77	0.0434
78	0.0432
79	0.019
80	-0.0066
81	-0.0414
82	-0.0318
83	-0.0232
84	0.0092
85	0.0422
86	0.0488
87	0.044
88	-0.0012
89	-0.0244
90	-0.059
91	-0.056
92	-0.0344
93	0.006
94	0.045
95	0.0748
96	0.0654
97	0.0196
98	-0.026
99	-0.0888
100	-0.0876
101	-0.0408
102	0.0202
103	0.0758
104	0.0894
105	0.0636
106	0.0196
107	-0.0316
108	-0.0586
109	-0.048
110	-0.0728
111	-0.039
112	0.0076
113	0.0746
114	0.0904
115	0.0512
116	0.0078
117	-0.0432
118	-0.0672
119	-0.0588
120	-0.0422
121	0.007
122	0.0418
123	0.0582
124	0.0126
125	-0.0094
126	-0.0048
127	-6.55942e-18
128	-0.02
129	-0.0228
130	0.0116
131	0.031
132	0.026
133	0.0062
134	-0.0242
135	-0.037
136	-0.0348
137	-0.0048
138	0.0066
139	0.0178
140	0.0052
141	0.0152
142	0.0144
143	-0.0018
144	0.0054
145	-0.0134
146	-0.0364
147	-0.0112
148	0.0022
149	0.0352
150	0.071
151	0.033
152	-0.0136
153	-0.0746
154	-0.0826
155	-0.043
156	-0.0022
157	0.0322
158	0.0792
159	0.0814
160	0.0312
161	-0.0312
162	-0.0584
163	-0.042
164	-0.0144
165	-0.0038
166	0.0262
167	0.0398
168	0.0348
169	0.0294
170	0.0056
171	-0.05
172	-0.0774
173	-0.0748
174	-0.0106
175	0.0778
176	0.0818
177	0.0638
178	0.033
179	-0.047
180	-0.066
181	-0.0676
182	-0.0666
183	-0.0008
184	0.0594
185	0.0858
186	0.0726
187	0.0264
188	-0.031
189	-0.056
190	-0.0536
191	-0.022
192	-0.0066
193	-0.0008
194	0.041
195	0.0488
196	0.054
197	0.0044
198	-0.0244
199	-0.0478
200	-0.0576
201	-0.0172
202	-0.0088
203	0.018
204	0.0348
205	0.042
206	0.0314
207	0.0086
208	-0.0132
209	-0.0234
210	-0.0188
211	-0.0504
212	-0.0072
213	0.0194
214	0.017
215	0.0182
216	0.0394
217	0.0208
218	-0.0054
219	-0.0292
220	-0.0146
221	-0.0206
222	-0.019
223	-0.0022
224	0.0152
225	0.043
226	0.0402
227	0.0084
228	-0.0252
229	-0.0452
230	-0.029
231	-0.0178
232	0.012
233	0.03
234	0.0304
235	0.0018
236	0.009
237	-0.0162
238	-0.0466
239	-0.044
240	-0.0106
241	0.0076
242	0.0332
243	0.0494
244	0.0562
245	0.029
246	-0.0168
247	-0.0524
248	-0.065
249	-0.0198
250	-0.005
251	0.053
252	0.088
253	0.0766
254	0.0208
255	-0.0602
256	-0.105
257	-0.094
258	-0.045
259	0.0114
260	0.0752
261	0.0984
262	0.0534
263	-0.0036
264	-0.0524
265	-0.0848
266	-0.0638
267	-0.0042
268	0.0596
269	0.0862
270	0.07
271	0.0188
272	-0.0278
273	-0.077
274	-0.0784
275	-0.0328
276	-0.0096
277	0.047
278	0.0632
279	0.052
280	0.0314
281	-0.0206
282	-0.047
283	-0.0402
284	-0.0392
285	-0.0048
286	0.0254
287	0.0646
288	0.0454
289	0.0324
290	0.0144
291	-0.046
292	-0.0868
293	-0.0568
294	-0.0352
295	0.003
296	0.042
297	0.06
298	0.0348
299	0.024
300	-0.0248
301	-0.0348
302	-0.0408
303	-0.0158
304	-0.0004
305	0.0282
306	0.0096
307	0.012
308	0.01
309	0.0008
310	0.0006
311	0.0024
312	-0.0016
313	0.0154
314	-0.0058
315	0.01
316	-0.0092
317	-0.0166
318	-0.0296
319	-0.0084
320	0.002
321	0.0248
322	0.017
323	0.0168
324	-0.0036
325	0.0076
326	-0.0022
327	-0.0056
328	-0.0398
329	-0.0626
330	-0.0036
331	0.061
332	0.0706
333	0.0484
334	-0.008
335	-0.05
336	-0.0494
337	-0.0336
338	-0.0046
339	0.014
340	0.0344
341	0.0046
342	-0.0334
343	-0.0264
344	0.0012
345	0.0252
346	0.0154
347	-0.0068
348	-0.0014
349	0.0196
350	0.0006
351	-0.007
352	-0.0272
353	-0.0448
354	-0.028
355	0.0174
356	0.0788
357	0.1008
358	0.0648
359	-0.0002
360	-0.0802
361	-0.0958
362	-0.1034
363	-0.0584
364	-0.0036
365	0.0642
366	0.1164
367	0.0808
368	0.0316
369	-0.0396
370	-0.0846
371	-0.1022
372	-0.0522
373	0.0146
374	0.0766
375	0.0662
376	0.0524
377	0.0218
378	-0.0278
379	-0.0426
380	-0.0554
381	-0.0374
382	-0.015
383	0.03
384	0.071
385	0.0536
386	0.0076
387	-0.0258
388	-0.0324
389	-0.0538
390	-0.0268
391	0.0058
392	0.0478
393	0.0616
394	0.0448
395	-0.0246
396	-0.0568
397	-0.0358
398	0.002
399	0.0304
400	0.0418
401	0.0048
402	-0.0104
403	-0.0184
404	-0.0296
405	-0.0356
406	-0.006
407	0.0194
408	0.0252
409	0.0334
410	0.0094
411	0.0104
412	-0.0096
413	-0.0116
414	-0.0008
415	0.0016
416	-0.0038
417	0.0012
418	-0.0172
419	-0.0038
420	0.0026
421	0.011
422	-0.0016
423	0.0086
424	0.0046
425	0.0038
426	0.006
427	-0.0076
428	-0.011
429	-0.0312
430	-0.0152
431	-0.014
432	0.0032
433	0.0154
434	0.0342
435	0.048
436	0.0142
437	-0.0074
438	-0.0414
439	-0.0308
440	-0.0212
441	-0.0086
442	0.0174
443	0.0508
444	0.0412
445	0.002
446	-0.019
447	-0.0494
448	-0.062
449	-0.017
450	0.0168
451	0.0522
452	0.0728
453	0.068
454	-0.0184
455	-0.0688
456	-0.0602
457	-0.0486
458	-0.0206
459	0.011
460	0.037
461	0.051
462	0.0586
463	0.0438
464	-0.0136
465	-0.0382
466	-0.0534
467	-0.0474
468	-0.0316
469	0.0024
470	0.0076
471	0.0476
472	0.0624
473	0.0414
474	0.0104
475	-0.0398
476	-0.053
477	-0.0574
478	-0.0478
479	-0.0164
480	0.0602
481	0.0798
482	0.0646
483	0.0116
484	-0.0198
485	-0.0492
486	-0.049
487	-0.0354
488	0.008
489	0.0386
490	0.0398
491	0.028
492	0.0024
493	0.0028
494	-0.0226
495	-0.0438
496	-0.0482
497	-0.029
498	-0.0118
499	0.026
500	0.06
501	0.066
502	0.0384
503	0.0048
504	-0.0414
505	-0.06
506	-0.0496
507	-0.0118
508	0.0544
509	0.0682
510	0.0384
511	-0.0128
512	-0.0566
513	-0.0234
514	-0.0062
515	0.0116
516	0.0264
517	0.0452
518	0.0326
519	-0.0006
520	-0.031
521	-0.0442
522	-0.039
523	-0.009
524	-0.0142
525	-0.02
526	0.0076
527	0.0242
528	0.0456
529	0.038
530	0.0056
531	-0.0074
532	-0.0386
533	-0.0308
534	-0.0084
535	0.0204
536	0.031
537	0.016
538	-6.55942e-18
539	-0.0068
540	-0.0142
541	-0.0078
542	0.0102
543	0.0222
544	0.0062
545	-0.0238
546	-0.0452
547	-0.034
548	0.0154
549	0.039
550	0.0414
551	0.0522
552	0.0072
553	-0.0586
554	-0.0742
555	-0.0574
556	-0.0032
557	0.0232
558	0.0556
559	0.0728
560	0.0414
561	-0.01
562	-0.0384
563	-0.0392
564	-0.035
565	-0.0084
566	0.0198
567	0.0464
568	0.0388
569	0.017
570	-0.0142
571	-0.0186
572	-0.0412
573	-0.0346
574	0.0016
575	-0.0048
576	-0.005
577	0.0248
578	0.034
579	0.0048
580	-0.0044
581	-0.016
582	-0.0154
583	-0.0178
584	-0.0012
585	-0.0004
586	0.0138
587	0.011
588	0.0276
589	0.0186
590	0.004
591	-0.0192
592	-0.0328
593	-0.0238
594	-0.0072
595	0.0178
596	0.0246
597	0.0066
598	0.002
599	0.008
600	0.0294
601	-0.0102
602	-0.0414
603	-0.04
604	-0.0214
605	0.0086
606	0.0418
607	0.047
608	0.02
609	-0.021
610	-0.0432
611	-0.0418
612	-0.026
613	0.0284
614	0.0442
615	0.029
616	-0.007
617	-0.0266
618	-0.0266
619	-0.0232
620	-0.0188
621	-0.0116
622	0.0296
623	0.0418
624	0.0384
625	0.0218
626	0.0012
627	-0.0206
628	-0.0372
629	-0.0598
630	-0.0198
631	0.041
632	0.069
633	0.074
634	-0.0058
635	-0.0684
636	-0.0808
637	-0.052
638	-0.019
639	0.0306
640	0.076
641	0.0552
642	-0.0112
643	-0.0108
644	-0.0174
645	-0.0352
646	-0.039
647	-0.0078
648	0.0256
649	0.0262
650	0.0456
651	0.0094
652	-0.0326
653	-0.0252
654	-0.0486
655	-0.0424
656	-0.0028
657	0.0586
658	0.0688
659	0.047
660	0.022
661	-0.0134
662	-0.071
663	-0.088
664	-0.0628
665	-0.0366
666	0.0334
667	0.079
668	0.0946
669	0.0656
670	0.0296
671	-0.0372
672	-0.072
673	-0.062
674	-0.0382
675	0.0098
676	0.0266
677	0.0508
678	0.0346
679	0.0182
680	-0.0112
681	-0.0554
682	-0.0488
683	-0.024
684	-0.0072
685	0.027
686	0.0442
687	0.044
688	0.0246
689	-0.0032
690	-0.0146
691	-0.023
692	-0.0266
693	-0.0124
694	-0.0084
695	0.004
696	-0.012
697	-0.0074
698	0.0028
699	0.018
700	0.0166
701	0.008
702	-0.0132
703	-0.0372
704	-0.043
705	-0.0242
706	0.017
707	0.0524
708	0.037
709	0.0476
710	0.0362
711	-0.0188
712	-0.0678
713	-0.0752
714	-0.0418
715	-0.016
716	0.0254
717	0.064
718	0.06
719	0.0342
720	-0.013
721	-0.0494
722	-0.0648
723	-0.04
724	0.0108
725	0.061
726	0.0554
727	0.0422
728	-0.016
729	-0.0494
730	-0.029
731	-0.026
732	-0.0058
733	0.0132
734	0.0222
735	0.0116
736	0.032
737	0.0244
738	-0.0118
739	-0.0266
740	-0.0534
741	-0.0562
742	-0.0186
743	0.0314
744	0.0706
745	0.0474
746	0.0202
747	-0.019
748	-0.0474
749	-0.0502
750	-0.0318
751	0.0074
752	0.0528
753	0.0454
754	0.0336
755	0.0282
756	-6.55942e-18
757	-0.0312
758	-0.0692
759	-0.0774
760	-0.033
761	0.0054
762	0.0602
763	0.0588
764	0.0426
765	0.024
766	-0.025
767	-0.0486
768	-0.0764
769	-0.063
770	-0.0264
771	0.0262
772	0.0848
773	0.0994
774	0.0848
775	0.0158
776	-0.0554
777	-0.1096
778	-0.0794
779	-0.0266
780	0.0096
781	0.0682
782	0.0736
783	0.0434
784	0.0026
785	-0.0512
786	-0.0684
787	-0.077
788	-0.0352
789	0.007
790	0.055
791	0.0862
792	0.0896
793	0.0198
794	-0.0374
795	-0.0702
796	-0.0858
797	-0.0472
798	-0.0046
799	0.0508
800	0.0746
801	0.073
802	0.035
803	-0.0086
804	-0.0658
805	-0.0526
806	-0.0446
807	-0.0102
808	0.0242
809	0.041
810	0.0664
811	0.039
812	0.0246
813	-0.0302
814	-0.072
815	-0.0798
816	-0.0488
817	-0.0266
818	0.0436
819	0.08
820	0.0606
821	0.0358
822	-0.0234
823	-0.04
824	-0.0582
825	-0.037
826	0.0084
827	0.057
828	0.064
829	0.035
830	0.0082
831	-0.0316
832	-0.059
833	-0.0816
834	-0.058
835	0.0182
836	0.0372
837	0.0682
838	0.059
839	0.0338
840	-0.029
841	-0.058
842	-0.0568
843	-0.061
844	-0.0256
845	0.018
846	0.0454
847	0.085
848	0.0372
849	0.0188
850	-0.0278
851	-0.0474
852	-0.0586
853	-0.0368
854	0.007
855	0.0718
856	0.0834
857	0.0432
858	-0.0232
859	-0.086
860	-0.0986
861	-0.0612
862	0.0124
863	0.0744
864	0.1106
865	0.1004
866	0.0262
867	-0.0324
868	-0.0812
869	-0.1218
870	-0.0748
871	0.0028
872	0.0566
873	0.0858
874	0.0896
875	0.0276
876	-0.0182
877	-0.043
878	-0.061
879	-0.0396
880	-0.0018
881	0.0582
882	0.0494
883	0.0404
884	0.0084
885	-0.0242
886	-0.0504
887	-0.043
888	-0.0202
889	0.0104
890	0.0242
891	0.0186
892	0.0282
893	0.0158
894	0.0006
895	-0.0126
896	-0.0138
897	-0.0282
898	0.0018
899	0.0122
900	0.0034
901	0.0002
902	0.0152
903	0.0086
904	0.021
905	-0.0014
906	-0.0158
907	-0.0202
908	-0.0224
909	-0.01
910	-0.0088
911	0.0098
912	0.0402
913	0.0386
914	0.0228
915	-0.0012
916	-0.0332
917	-0.0406
918	-0.0168
919	0.0042
920	0.0062
921	0.0104
922	0.014
923	0.0088
924	0.0128
925	0.019
926	0.013
927	-0.015
928	-0.048
929	-0.0334
930	0.0062
931	-0.0034
932	-0.0028
933	0.012
934	0.018
935	0.0188
936	0.0092
937	-0.0098
938	-0.0216
939	-0.0216
940	-0.027
941	-0.0112
942	0.0302
943	0.0634
944	0.0382
945	-0.0182
946	-0.0464
947	-0.05
948	-0.0366
949	0.011
950	0.0254
951	0.0238
952	0.03
953	0.0282
954	0.0338
955	-0.0096
956	-0.0428
957	-0.0692
958	-0.0406
959	0.007
960	0.0384
961	0.064
962	0.0696
963	0.0158
964	-0.0176
965	-0.078
966	-0.058
967	-0.039
968	0.0062
969	0.0386
970	0.0664
971	0.0438
972	0.0048
973	-0.0258
974	-0.048
975	-0.057
976	-0.0266
977	0.0212
978	0.0512
979	0.0684
980	0.0412
981	0.0064
982	-0.0518
983	-0.0582
984	-0.0454
985	-0.0118
986	-0.0068
987	0.0362
988	0.0484
989	0.0522
990	0.0164
991	-0.0244
992	-0.0388
993	-0.0304
994	-0.0262
995	0.0004
996	0.0098
997	0.0164
998	0.0252
999	-0.01
1000	-0.0132
1001	-0.0116
1002	-0.0074
1003	0.0062
1004	0.008
1005	0.0278
1006	0.0182
1007	-0.0082
1008	-0.0106
1009	-0.0174
1010	-0.0188
1011	-0.0084
1012	0.015
1013	0.0154
1014	0.0242
1015	0.0212
1016	-0.0102
1017	-0.0378
1018	-0.0242
1019	-0.0202
1020	-0.0064
1021	0.0332
1022	0.032
1023	0.0242
1024	-0.0062
1025	-0.0322
1026	-0.0214
1027	-0.0214
1028	0.0228
1029	0.0626
1030	0.0586
1031	-0.0004
1032	-0.0722
1033	-0.1182
1034	-0.0702
1035	-0.007
1036	0.0548
1037	0.0974
1038	0.0832
1039	0.0292
1040	-0.0114
1041	-0.0448
1042	-0.0944
1043	-0.0702
1044	0.0002
1045	0.0568
1046	0.0562
1047	0.0506
1048	0.0206
1049	-0.017
1050	-0.0484
1051	-0.043
1052	-0.0148
1053	0.0102
1054	0.0146
1055	0.0444
1056	0.0382
1057	0.0092
1058	-0.0474
1059	-0.0472
1060	-0.0282
1061	-0.0068
1062	-0.0002
1063	0.0314
1064	0.0166
1065	0.0092
1066	-0.0022
1067	-6.451e-18
1068	-0.0118
1069	-0.0068
1070	-0.0092
1071	0.003
1072	0.016
1073	0.0254
1074	0.01
1075	0.008
1076	-0.011
1077	-0.021
1078	-0.0064
1079	-0.0052
1080	0.0108
1081	0.0128
1082	0.0112
1083	-0.0262
1084	-0.028
1085	-0.0324
1086	0.012
1087	0.0322
1088	0.051
1089	0.0594
1090	0.0336
1091	-0.0278
1092	-0.043
1093	-0.0722
1094	-0.0584
1095	-0.0216
1096	0.0308
1097	0.0846
1098	0.0832
1099	0.0356
1100	-0.0224
1101	-0.0336
1102	-0.0528
1103	-0.0532
1104	-0.0314
1105	0.0186
1106	0.0518
1107	0.0468
1108	0.018
1109	-0.0098
1110	-0.029
1111	-0.0442
1112	-0.0338
1113	0.0164
1114	0.0342
1115	0.0338
1116	0.0066
1117	-0.0042
1118	-0.0218
1119	-0.014
1120	0.0084
1121	0.0116
1122	0.022
1123	0.0044
1124	-0.0266
1125	-0.0248
1126	-0.0476
1127	-0.0256
1128	0.0036
1129	0.034
1130	0.0364
1131	0.0452
1132	0.0178
1133	-0.0244
1134	-0.043
1135	-0.024
1136	-0.0286
1137	-0.0244
1138	-0.0074
1139	0.0376
1140	0.055
1141	0.0326
1142	-0.0108
1143	0.002
1144	-0.0064
1145	-0.0154
1146	0.005
1147	-0.0062
1148	-0.0194
1149	-0.0394
1150	-0.0158
1151	0.0002
1152	0.0218
1153	0.022
1154	0.0092
1155	-0.0316
1156	-0.0306
1157	-0.0184
1158	-0.0058
1159	0.0304
1160	0.0156
1161	-0.015
1162	-0.01
1163	0.0098
1164	0.0218
1165	0.038
1166	0.035
1167	-0.012
1168	-0.016
1169	-0.0432
1170	-0.0384
1171	-0.015
1172	-0.0232
1173	0.03
1174	0.059
1175	0.0354
1176	0.0174
1177	-0.0072
1178	-0.0464
1179	-0.0296
1180	-0.0232
1181	-0.0052
1182	0.016
1183	0.01
1184	0.0126
1185	0.0086
1186	-0.014
1187	0.002
1188	0.0006
1189	-0.0162
1190	0.0188
1191	0.0002
1192	-0.0034
1193	0.013
1194	0.0092
1195	0.0052
1196	-0.0012
1197	0.0042
1198	0.004
1199	-0.0194
1200	-0.0102
1201	0.02
1202	0.0252
1203	0.0162
1204	-0.0034
1205	-0.047
1206	-0.0548
1207	-0.0506
1208	0.0084
1209	0.026
1210	0.037
1211	0.03
1212	0.0426
1213	0.006
1214	-0.0164
1215	-0.0304
1216	-0.0414
1217	-0.041
1218	-0.0092
1219	0.02
1220	0.033
1221	0.0332
1222	0.0116
1223	-0.0144
1224	-0.0314
1225	-0.026
1226	-0.0344
1227	-0.0084
1228	0.0266
1229	0.0614
1230	0.0404
1231	0.0444
1232	0.0098
1233	-0.0268
1234	-0.0452
1235	-0.0456
1236	-0.0274
1237	0.0076
1238	0.0366
1239	0.029
1240	-0.0004
1241	0.0136
1242	0.0082
1243	-0.0054
1244	-0.013
1245	-0.0026
1246	-0.013
1247	-0.0022
1248	0.0318
1249	0.005
1250	0.0074
1251	-0.019
1252	-0.0178
1253	-0.0278
1254	0.0242
1255	0.0318
1256	0.0278
1257	-0.0092
1258	-0.0398
1259	-0.0266
1260	-0.0116
1261	0.0012
1262	0.0168
1263	0.0358
1264	0.0098
1265	-0.0218
1266	-0.057
1267	-0.032
1268	0.0076
1269	0.0408
1270	0.0586
1271	0.0618
1272	0.0056
1273	-0.0564
1274	-0.0754
1275	-0.0314
1276	0.0142
1277	0.0342
1278	0.0454
1279	0.0196
1280	-0.0116
1281	-0.0548
1282	-0.046
1283	-0.022
1284	0.0196
1285	0.0418
1286	0.0628
1287	0.0498
1288	-0.006
1289	-0.0472
1290	-0.075
1291	-0.0466
1292	0.006
1293	0.0704
1294	0.0772
1295	0.0528
1296	0.008
1297	-0.0582
1298	-0.093
1299	-0.0618
1300	-0.0184
1301	0.036
1302	0.0788
1303	0.0664
1304	0.0362
1305	-0.0094
1306	-0.0436
1307	-0.0612
1308	-0.0252
1309	-0.0126
1310	0.0306
1311	0.0596
1312	0.0632
1313	0.012
1314	-0.0344
1315	-0.0832
1316	-0.0788
1317	-0.0542
1318	0.028
1319	0.0696
1320	0.1
1321	0.0848
1322	0.0174
1323	-0.0624
1324	-0.0974
1325	-0.1016
1326	-0.0474
1327	0.0228
1328	0.0652
1329	0.0834
1330	0.0486
1331	0.0222
1332	-0.0304
1333	-0.0614
1334	-0.0516
1335	-0.047
1336	-0.0156
1337	0.0338
1338	0.073
1339	0.0556
1340	0.0208
1341	-0.0232
1342	-0.0692
1343	-0.0546
1344	-0.0118
1345	0.019
1346	0.045
1347	0.0294
1348	0.0242
1349	-0.013
1350	-0.0334
1351	-0.0346
1352	-0.0386
1353	-0.0122
1354	0.002
1355	0.0434
1356	0.082
1357	0.0586
1358	0.0052
1359	-0.06
1360	-0.0826
1361	-0.0464
1362	-0.0114
1363	0.0374
1364	0.0204
1365	0.0324
1366	0.0086
1367	0.022
1368	0.017
1369	0.0218
1370	0.0176
1371	0.0026
1372	-0.032
1373	-0.0448
1374	-0.0484
1375	-0.011
1376	0.0292
1377	0.0512
1378	0.0414
1379	0.0174
1380	-0.0236
1381	-0.012
1382	-0.0416
1383	-0.057
1384	-0.0242
1385	0.003
1386	0.045
1387	0.0846
1388	0.0606
1389	0.0002
1390	-0.089
1391	-0.0934
1392	-0.058
1393	0.0368
1394	0.0622
1395	0.0876
1396	0.0688
1397	0.0138
1398	-0.0484
1399	-0.0884
1400	-0.0884
1401	-0.048
1402	0.0122
1403	0.063
1404	0.0912
1405	0.0696
1406	0.019
1407	-0.032
1408	-0.0762
1409	-0.0816
1410	-0.0432
1411	0.0028
1412	0.0438
1413	0.0608
1414	0.0496
1415	0.0106
1416	-0.0088
1417	-0.0232
1418	-0.0496
1419	-0.0434
1420	-0.0054
1421	0.0176
1422	0.0316
1423	0.0496
1424	0.0182
1425	0.0098
1426	-0.005
1427	-0.0328
1428	-0.0398
1429	-0.0466
1430	-0.0254
1431	0.0218
1432	0.057
1433	0.0628
1434	0.0244
1435	-0.007
1436	-0.0432
1437	-0.0416
1438	-0.0054
1439	-0.0062
1440	0.0184
1441	0.0258
1442	0.0288
1443	0.0098
1444	0.0188
1445	0.0016
1446	-0.0224
1447	-0.0468
1448	-0.0488
1449	-0.0278
1450	0.007
1451	0.0306
1452	0.0782
1453	0.057
1454	0.03
1455	-0.0294
1456	-0.0544
1457	-0.059
1458	-0.0622
1459	-0.026
1460	0.0358
1461	0.0736
1462	0.0698
1463	0.036
1464	0.006
1465	-0.009
1466	-0.0614
1467	-0.0552
1468	-0.0552
1469	-0.011
1470	0.0488
1471	0.0644
1472	0.0662
1473	0.019
1474	-0.0132
1475	-0.0344
1476	-0.0494
1477	-0.0398
1478	-0.0484
1479	-0.0038
1480	0.0154
1481	0.0338
1482	0.0294
1483	0.0352
1484	0.0174
1485	-0.032
1486	-0.028
1487	-0.0172
1488	-0.0132
1489	0.0154
1490	0.0208
1491	0.0054
1492	0.0122
1493	-0.0016
1494	-0.0028
1495	-0.0118
1496	-0.0256
1497	0.0022
1498	0.0204
1499	0.0262
1500	-0.0056
1501	-0.0008
1502	-0.0034
1503	-0.0102
1504	-0.0094
1505	-0.0286
1506	-0.0174
1507	0.0076
1508	0.0152
1509	-0.0058
1510	-0.0058
1511	0.0154
1512	0.0302
1513	0.0016
1514	-0.0286
1515	-0.0178
1516	-0.0122
1517	0.0118
1518	0.0026
1519	-0.0012
1520	0.0132
1521	0.0154
1522	0.004
1523	-0.022
1524	-0.0324
1525	0.0174
1526	0.0322
1527	0.048
1528	0.0244
1529	0.0102
1530	-0.0368
1531	-0.064
1532	-0.048
1533	-0.0294
1534	0.0252
1535	0.0424
1536	0.0242
1537	0.0102
1538	0.0144
1539	0.0014
1540	-0.0074
1541	-0.0074
1542	-0.0098
1543	-0.011
1544	-0.0096
1545	0.0186
1546	0.0084
1547	0.0064
1548	-0.0018
1549	-0.0156
1550	-0.0084
1551	-0.0056
1552	-0.006
1553	-0.0236
1554	0.0058
1555	0.0148
1556	0.043
1557	0.0274
1558	-0.002
1559	-0.0234
1560	-0.0232
1561	-0.0206
1562	-0.0002
1563	0.0412
1564	0.0396
1565	0.0284
1566	-0.0314
1567	-0.049
1568	-0.0696
1569	-0.0312
1570	-0.003
1571	0.0396
1572	0.054
1573	0.0698
1574	0.035
1575	-0.0122
1576	-0.0584
1577	-0.063
1578	-0.0606
1579	-0.0026
1580	0.048
1581	0.0626
1582	0.0338
1583	-0.0058
1584	-0.059
1585	-0.0478
1586	-0.0234
1587	-0.0054
1588	0.0208
1589	0.0294
1590	0.043
1591	0.0502
1592	0.0116
1593	-0.0256
1594	-0.0566
1595	-0.0578
1596	-0.029
1597	0.0148
1598	0.0514
1599	0.0576
1600	0.0448
1601	0.0036
1602	-0.0402
1603	-0.0514
1604	-0.0582
1605	-0.0066
1606	0.0398
1607	0.0464
1608	0.0584
1609	0.0264
1610	-0.0196
1611	-0.0558
1612	-0.0554
1613	-0.0108
1614	0.0282
1615	0.0402
1616	0.0046
1617	-0.0198
1618	-0.0462
1619	-0.0354
1620	-0.0126
1621	0.0224
1622	0.0476
1623	0.0418
1624	0.0354
1625	-0.007
1626	-0.0226
1627	-0.0524
1628	-0.0498
1629	-0.0266
1630	0.025
1631	0.0492
1632	0.0528
1633	0.0378
1634	0.0016
1635	-0.0454
1636	-0.0876
1637	-0.051
1638	-0.0074
1639	0.0172
1640	0.0664
1641	0.0744
1642	0.0464
1643	-0.0086
1644	-0.0434
1645	-0.0688
1646	-0.0616
1647	-0.0278
1648	0.038
1649	0.0874
1650	0.0856
1651	0.0508
1652	0.0038
1653	-0.0518
1654	-0.0598
1655	-0.0584
1656	-0.054
1657	-0.0206
1658	0.03
1659	0.0714
1660	0.0728
1661	0.0436
1662	0.0026
1663	-0.05
1664	-0.0684
1665	-0.0516
1666	-0.0148
1667	0.0078
1668	0.0418
1669	0.0576
1670	0.0126
1671	-6.451e-18
1672	-0.0096
1673	-0.023
1674	-0.0366
1675	-0.0362
1676	-0.0224
1677	0.0052
1678	0.05
1679	0.069
1680	0.0418
1681	0.027
1682	-0.0456
1683	-0.0606
1684	-0.0376
1685	0.0004
1686	0.02
1687	0.0392
1688	0.0262
1689	0.021
1690	0.0088
1691	-0.043
1692	-0.0654
1693	-0.0506
1694	-0.0072
1695	0.0432
1696	0.0606
1697	0.0606
1698	0.0166
1699	-0.0076
1700	-0.0324
1701	-0.0604
1702	-0.0368
1703	0.0004
1704	0.0532
1705	0.0696
1706	0.0312
1707	0.014
1708	-0.0308
1709	-0.072
1710	-0.0474
1711	-0.0532
1712	-0.0022
1713	0.0412
1714	0.0572
1715	0.0692
1716	0.0366
1717	-0.0252
1718	-0.0376
1719	-0.0468
1720	-0.0328
1721	0.0026
1722	0.0074
1723	-0.0036
1724	0.0132
1725	0.0122
1726	0.0368
1727	0.0124
1728	0.0074
1729	-0.0178
1730	-0.0392
1731	-0.0402
1732	-0.0298
1733	0.0066
1734	0.0578
1735	0.0512
1736	0.0242
1737	-0.0002
1738	-0.036
1739	-0.0546
1740	-0.059
1741	-0.0254
1742	0.006
1743	0.0344
1744	0.0364
1745	0.0478
1746	0.0278
1747	-6.451e-18
1748	-0.0278
1749	-0.035
1750	-0.0206
1751	0.0202
1752	0.0194
1753	0.0046
1754	-0.0128
1755	-0.036
1756	-0.0552
1757	-0.0188
1758	0.0114
1759	0.0372
1760	0.047
1761	0.0484
1762	0.0122
1763	-0.012
1764	-0.0366
1765	-0.0666
1766	-0.0382
1767	-0.0018
1768	0.0142
1769	0.0228
1770	0.04
1771	0.0264
1772	0.023
1773	-0.005
1774	-0.0228
1775	-0.0252
1776	-0.0084
1777	-0.021
1778	-0.009
1779	0.0172
1780	0.0102
1781	0.0066
1782	0.013
1783	0.0046
1784	-0.016
1785	-7.42678e-18
1786	0.0056
1787	0.0264
1788	0.0284
1789	-0.0044
1790	-0.0348
1791	-0.0228
1792	-0.0282
1793	-0.0262
1794	-0.0072
1795	0.0346
1796	0.0652
1797	0.026
1798	-0.0012
1799	-0.0344
1800	-0.0276
1801	-0.0588
1802	-0.038
1803	-0.0062
1804	0.0466
1805	0.0656
1806	0.0338
1807	-0.0012
1808	-0.0394
1809	-0.0636
1810	-0.016
1811	0.0108
1812	0.0504
1813	0.0438
1814	0.0098
1815	-0.0164
1816	-0.0206
1817	-0.017
1818	-0.0278
1819	-0.017
1820	0.0118
1821	0.0328
1822	0.0614
1823	0.058
1824	-0.0082
1825	-0.0608
1826	-0.0778
1827	-0.05
1828	-0.0296
1829	0.0126
1830	0.0364
1831	0.0702
1832	0.0676
1833	0.0446
1834	-0.0076
1835	-0.0388
1836	-0.0696
1837	-0.0642
1838	-0.0424
1839	0.0284
1840	0.0906
1841	0.0886
1842	0.0316
1843	-0.033
1844	-0.0894
1845	-0.098
1846	-0.0756
1847	-0.002
1848	0.0644
1849	0.0966
1850	0.0822
1851	0.04
1852	-0.0152
1853	-0.0888
1854	-0.0722
1855	-0.0422
1856	-0.0038
1857	0.0376
1858	0.0664
1859	0.0556
1860	0.0104
1861	-0.0132
1862	-0.0374
1863	-0.0468
1864	-0.0348
1865	0.0014
1866	0.033
1867	0.0446
1868	0.0348
1869	0.0016
1870	-0.0448
1871	-0.0416
1872	-0.0314
1873	-0.0044
1874	0.0094
1875	0.0422
1876	0.0572
1877	0.0374
1878	-0.0066
1879	-0.0368
1880	-0.058
1881	-0.0338
1882	0.0218
1883	0.0648
1884	0.0478
1885	-0.0048
1886	-0.0424
1887	-0.0566
1888	-0.0544
1889	-0.0256
1890	0.0332
1891	0.065
1892	0.0504
1893	-0.0008
1894	-0.0312
1895	-0.0496
1896	-0.0266
1897	0.0354
1898	0.0536
1899	0.0584
1900	0.0484
1901	0.0024
1902	-0.0384
1903	-0.083
1904	-0.0792
1905	-0.0522
1906	0.0064
1907	0.0656
1908	0.0764
1909	0.0524
1910	0.0012
1911	-0.0274
1912	-0.0284
1913	-0.0434
1914	-0.032
1915	-0.005
1916	0.0356
1917	0.0506
1918	0.0212
1919	-0.0166
1920	-0.0372
1921	-0.033
1922	-0.043
1923	0.0238
1924	0.0672
1925	0.0678
1926	0.0364
1927	-0.0254
1928	-0.041
1929	-0.0614
1930	-0.0274
1931	0.0004
1932	0.0098
1933	0.0144
1934	0.0078
1935	0.0322
1936	0.016
1937	-0.0168
1938	-0.041
1939	-0.0348
1940	0.0002
1941	0.0312
1942	0.037
1943	0.0432
1944	0.049
1945	-0.012
1946	-0.0532
1947	-0.0568
1948	-0.0402
1949	-0.0194
1950	0.0176
1951	0.0692
1952	0.0748
1953	0.041
1954	0.0024
1955	-0.0314
1956	-0.0818
1957	-0.0674
1958	-0.0258
1959	0.023
1960	0.0432
1961	0.039
1962	0.0346
1963	0.022
1964	-0.007
1965	-0.0312
1966	-0.0472
1967	-0.035
1968	0.0042
1969	0.008
1970	0.0328
1971	0.0278
1972	0.04
1973	0.0108
1974	-0.0218
1975	-0.0392
1976	-0.0472
1977	-0.0424
1978	-0.0126
1979	0.037
1980	0.039
1981	0.0222
1982	0.0106
1983	0.0176
1984	-0.0106
1985	-0.0124
1986	-0.0142
1987	-0.0412
1988	-0.0298
1989	0.0118
1990	0.0272
1991	0.0222
1992	0.0204
1993	-0.001
1994	-0.023
1995	-0.0376
1996	-0.0086
1997	0.0178
1998	0.0182
[truncated: 598,001+ more rows]

## Sheet: fig_S8b_main
t	C
0	1
1	0.728893
2	0.14821
3	-0.468302
4	-0.84543
5	-0.828148
6	-0.44427
7	0.117246
8	0.597967
9	0.788489
10	0.619081
11	0.183578
12	-0.311051
13	-0.642045
14	-0.671182
15	-0.400651
16	0.0335316
17	0.430666
18	0.616149
19	0.518595
20	0.195887
21	-0.197214
22	-0.482414
23	-0.538811
24	-0.353326
25	-0.0208647
26	0.303931
27	0.47717
28	0.429925
29	0.194454
30	-0.115267
31	-0.357971
32	-0.429563
33	-0.306913
34	-0.0545491
35	0.209264
36	0.367026
37	0.354112
38	0.184771
39	-0.0581106
40	-0.263016
41	-0.341023
42	-0.263657
43	-0.073392
44	0.13974
45	0.280168
46	0.289218
47	0.169583
48	-0.0191577
49	-0.189659
50	-0.267223
51	-0.222441
52	-0.0815263
53	0.0882488
54	0.210238
55	0.233033
56	0.15113
57	0.00645371
58	-0.133574
59	-0.207155
60	-0.18515
61	-0.082103
62	0.052007
63	0.155888
64	0.185279
65	0.130956
66	0.0216118
67	-0.0917532
68	-0.158465
69	-0.151346
70	-0.0774296
71	0.0268375
72	0.113987
73	0.145958
74	0.11132
75	0.0289747
76	-0.0619574
77	-0.120747
78	-0.122838
79	-0.0700912
80	0.0113262
81	0.0836219
82	0.114983
83	0.0932766
84	0.0308703
85	-0.0420624
86	-0.0921648
87	-0.0985057
88	-0.0605765
89	0.00220406
90	0.0606174
91	0.08889
92	0.0760945
93	0.0303772
94	-0.0263881
95	-0.0682892
96	-0.0778394
97	-0.0524181
98	-0.00508187
99	0.0419479
100	0.0679129
101	0.0624176
102	0.0295574
103	-0.0146931
104	-0.0503383
105	-0.061853
106	-0.0452019
107	-0.00901596
108	0.0292866
109	0.0527213
110	0.0515541
111	0.0275371
112	-0.00767842
113	-0.037834
114	-0.049598
115	-0.0386544
116	-0.010919
117	0.0204801
118	0.0409668
119	0.0419006
120	0.0238898
121	-0.00392254
122	-0.0284549
123	-0.0386505
124	-0.0306976
125	-0.00959744
126	0.0147488
127	0.0310789
128	0.0325119
129	0.0191943
130	-0.00196599
131	-0.0211299
132	-0.0300514
133	-0.0249664
134	-0.00893298
135	0.0104453
136	0.0242733
137	0.02647
138	0.0167087
139	-0.000215965
140	-0.0161783
141	-0.0240071
142	-0.0206029
143	-0.00818747
144	0.00717643
145	0.0186967
146	0.0211515
147	0.0142084
148	0.00129111
149	-0.0119484
150	-0.0194702
151	-0.0179187
152	-0.00829513
153	0.0052302
154	0.0161146
155	0.0192396
156	0.013326
157	0.00136807
158	-0.0110628
159	-0.0185176
160	-0.01721
161	-0.00787437
162	0.0052081
163	0.0159215
164	0.0190434
165	0.0132882
166	0.00151363
167	-0.010792
168	-0.018139
169	-0.0171983
170	-0.00852076
171	0.00412076
172	0.014898
173	0.0185934
174	0.0137981
175	0.00279681
176	-0.00924262
177	-0.0169201
178	-0.0169005
179	-0.00910394
180	0.00263915
181	0.0131049
182	0.0172724
183	0.0137205
184	0.0038153
185	-0.00761258
186	-0.0154049
187	-0.0159673
188	-0.00910068
189	0.00157837
190	0.0112999
191	0.015652
192	0.0127604
193	0.00434951
194	-0.00593709
195	-0.0131132
196	-0.0142575
197	-0.00917679
198	-1.25017e-05
199	0.00885134
200	0.0136852
201	0.0124611
202	0.00570664
203	-0.00356097
204	-0.0110895
205	-0.013733
206	-0.0102857
207	-0.00229738
208	0.00677959
209	0.0127966
210	0.0130908
211	0.00757894
212	-0.00133406
213	-0.00964804
214	-0.0135668
215	-0.0114738
216	-0.00425767
217	0.00496012
218	0.0117332
219	0.0132036
220	0.00891302
221	0.000566394
222	-0.00802589
223	-0.0128218
224	-0.0119289
225	-0.00572728
226	0.00318817
227	0.0105909
228	0.0130095
229	0.00927095
230	0.00140669
231	-0.00680354
232	-0.0117904
233	-0.0110183
234	-0.00531132
235	0.00293208
236	0.00941944
237	0.0111522
238	0.00755787
239	0.000500646
240	-0.00637534
241	-0.00978274
242	-0.00835896
243	-0.00317512
244	0.00312135
245	0.00749793
246	0.00802542
247	0.00479203
248	-0.000371459
249	-0.00513714
250	-0.00729078
251	-0.00575871
252	-0.00127212
253	0.00341087
254	0.00643226
255	0.00621014
256	0.00283728
257	-0.00191976
258	-0.00555086
259	-0.00652254
260	-0.00438578
261	-3.41939e-05
262	0.00432335
263	0.00687165
264	0.00616384
265	0.00233883
266	-0.00279942
267	-0.00682602
268	-0.00756406
269	-0.0046344
270	0.000681354
271	0.00592134
272	0.00832982
273	0.00670686
274	0.00188872
275	-0.00390352
276	-0.00811697
277	-0.00858728
278	-0.00488756
279	0.0011967
280	0.00694475
281	0.00949685
282	0.00784748
283	0.00229564
284	-0.00455556
285	-0.0096783
286	-0.0101686
287	-0.00586936
288	0.00130165
289	0.007927
290	0.011155
291	0.00920286
292	0.002805
293	-0.00473408
294	-0.0102935
295	-0.0113569
296	-0.0071665
297	0.000423676
298	0.00811086
299	0.0121715
300	0.0108145
301	0.00439946
302	-0.00421001
303	-0.0112893
304	-0.013231
305	-0.00910046
306	-0.000660256
307	0.00817454
308	0.0133418
309	0.0124683
310	0.00583389
311	-0.00334241
312	-0.0111045
313	-0.0138747
314	-0.0100592
315	-0.00173036
316	0.00740891
317	0.0129062
318	0.0122292
319	0.00591535
320	-0.00285853
321	-0.00985244
322	-0.0120354
323	-0.00872255
324	-0.00158387
325	0.00582553
326	0.00992606
327	0.00965816
328	0.00520253
329	-0.00126833
330	-0.00682849
331	-0.00906276
332	-0.00721704
333	-0.00214361
334	0.0033777
335	0.00706578
336	0.00738422
337	0.00433158
338	-0.000355747
339	-0.00473979
340	-0.00648435
341	-0.00538274
342	-0.001781
343	0.00245107
344	0.00553567
345	0.00583107
346	0.00329033
347	-0.000956024
348	-0.00462404
349	-0.00585986
350	-0.00420903
351	-0.000381263
352	0.00352367
353	0.00558942
354	0.00494819
355	0.00182875
356	-0.00221363
357	-0.00512936
358	-0.00550679
359	-0.00322068
360	0.000493903
361	0.00400318
362	0.00594985
363	0.00490662
364	0.00162493
365	-0.00257799
366	-0.00561446
367	-0.0063177
368	-0.004003
369	0.000447152
370	0.0050548
371	0.00729707
372	0.00622504
373	0.00188575
374	-0.0036337
375	-0.00777315
376	-0.00833521
377	-0.00488207
378	0.00127563
379	0.00726172
380	0.00986447
381	0.00764677
382	0.00173831
383	-0.00532478
384	-0.0099174
385	-0.00991557
386	-0.00505019
387	0.00258849
388	0.00902619
389	0.0110664
390	0.00778467
391	0.000694193
392	-0.00674747
393	-0.0108079
394	-0.00962694
395	-0.00417978
396	0.00305852
397	0.00872159
398	0.0104805
399	0.00755421
400	0.00123215
401	-0.00566913
402	-0.00991893
403	-0.0095752
404	-0.00507922
405	0.00167837
406	0.00759444
407	0.0100839
408	0.0078284
409	0.0019253
410	-0.00449815
411	-0.00842785
412	-0.00832781
413	-0.00453709
414	0.00113635
415	0.00563361
416	0.00739572
417	0.0058181
418	0.0018138
419	-0.00280092
420	-0.00591921
421	-0.0059596
422	-0.00333895
423	0.00041033
424	0.00361336
425	0.00478269
426	0.00362743
427	0.00109664
428	-0.0012364
429	-0.00239172
430	-0.00243634
431	-0.00185776
432	-0.00109422
433	-0.000167626
434	0.000680617
435	0.00149184
436	0.00198176
437	0.00218783
438	0.00154046
439	0.000105076
440	-0.00168461
441	-0.00307168
442	-0.00335142
443	-0.00215141
444	0.00023067
445	0.00269194
446	0.00413736
447	0.00402407
448	0.00212546
449	-0.000956664
450	-0.00398667
451	-0.0051748
452	-0.00390298
453	-0.000892266
454	0.00234639
455	0.00442367
456	0.0046841
457	0.0029659
458	6.09565e-05
459	-0.00262968
460	-0.00443586
461	-0.0042901
462	-0.00248645
463	0.000306981
464	0.0028638
465	0.00430454
466	0.00405725
467	0.00237372
468	-0.000416047
469	-0.00309862
470	-0.0048582
471	-0.00446066
472	-0.00194282
473	0.00180059
474	0.00466067
475	0.00546948
476	0.00360047
477	0.000285879
478	-0.00330958
479	-0.00547104
480	-0.0049552
481	-0.00216189
482	0.00125361
483	0.00403524
484	0.004981
485	0.0039052
486	0.00119204
487	-0.00216175
488	-0.00446051
489	-0.00473892
490	-0.00290932
491	0.000365903
492	0.00334182
493	0.00454748
494	0.00354839
495	0.000948708
496	-0.00202023
497	-0.00388872
498	-0.00359986
499	-0.00164991
500	0.0010028
501	0.00325369
502	0.00370966
503	0.00222805
504	-0.000261843
505	-0.00267377
506	-0.00359803
507	-0.00250097
508	-0.000306132
509	0.00189397
510	0.00307199
511	0.00269702
512	0.000989459
513	-0.00144488
514	-0.00298497
515	-0.00290868
516	-0.00138879
517	0.000837913
518	0.00257496
519	0.0030704
520	0.00224368
521	0.000522707
522	-0.00167731
523	-0.00318351
524	-0.00314703
525	-0.00157561
526	0.000771835
527	0.00271388
528	0.00319512
529	0.00230938
530	0.000377797
531	-0.00174894
532	-0.0031585
533	-0.00308254
534	-0.00153012
535	0.000854369
536	0.00296151
537	0.00363143
538	0.00238569
539	-4.1902e-05
540	-0.00252882
541	-0.00365231
542	-0.00298481
543	-0.000816497
544	0.0017191
545	0.00350023
546	0.0035102
547	0.00187755
548	-0.000816264
549	-0.0032477
550	-0.00409991
551	-0.00313613
552	-0.000438694
553	0.00265053
554	0.00476184
555	0.00475193
556	0.00231535
557	-0.00152342
558	-0.00524304
559	-0.0068335
560	-0.00524884
561	-0.000521308
562	0.0050587
563	0.00868559
564	0.00818983
565	0.00369778
566	-0.00287796
567	-0.00870159
568	-0.0107202
569	-0.00767688
570	-0.000888822
571	0.00683736
572	0.0117521
573	0.0110728
574	0.00513923
575	-0.0034175
576	-0.0103537
577	-0.0124463
578	-0.00872195
579	-0.00115571
580	0.00720304
581	0.0122988
582	0.0116199
583	0.00541471
584	-0.00348033
585	-0.0109959
586	-0.0133838
587	-0.00934298
588	-0.000665615
589	0.00850455
590	0.0137938
591	0.0123713
592	0.00503856
593	-0.0047152
594	-0.0121328
595	-0.0137332
596	-0.00877097
597	-0.000166493
598	0.00847633
599	0.0128935
600	0.0114734
601	0.00497355
602	-0.0037343
603	-0.010521
604	-0.0125733
605	-0.00881987
606	-0.00119945
607	0.00695674
608	0.0117208
609	0.0111887
610	0.00550563
611	-0.0022257
612	-0.00873992
613	-0.0115124
614	-0.00945611
615	-0.0032782
616	0.00444884
617	0.0103127
618	0.0118001
619	0.00788565
620	0.000460497
621	-0.00716926
622	-0.0113732
623	-0.0105742
624	-0.0051731
625	0.00230474
626	0.00853961
627	0.0110734
628	0.00876767
629	0.00263984
630	-0.00428074
631	-0.00922092
632	-0.0102308
633	-0.00690962
634	-0.000579172
635	0.00605051
636	0.00997243
637	0.00948966
638	0.00494902
639	-0.00198054
640	-0.00802794
641	-0.0103946
642	-0.00790686
643	-0.00193972
644	0.00474832
645	0.00915346
646	0.00919199
647	0.0050727
648	-0.0011262
649	-0.00649383
650	-0.00866822
651	-0.00696671
652	-0.00203457
653	0.0034048
654	0.00682409
655	0.0071776
656	0.00441063
657	2.41406e-05
658	-0.00429645
659	-0.0066005
660	-0.00579029
661	-0.00246432
662	0.00176693
663	0.00480651
664	0.00538246
665	0.00393469
666	0.000990771
667	-0.00214199
668	-0.00425194
669	-0.00464419
670	-0.00305818
671	-0.000166989
672	0.00265819
673	0.0042623
674	0.00409337
675	0.00205345
676	-0.000855909
677	-0.00309435
678	-0.00406402
679	-0.00358679
680	-0.00177144
681	0.000993622
682	0.00356804
683	0.0047341
684	0.00396736
685	0.00154837
686	-0.00157558
687	-0.00438801
688	-0.00549228
689	-0.00404562
690	-0.0008055
691	0.00275197
692	0.00547476
693	0.00560283
694	0.00323243
695	-0.00066244
696	-0.00442188
697	-0.00628356
698	-0.00541782
699	-0.00198254
700	0.00253903
701	0.00605593
702	0.00713989
703	0.00514912
704	0.000743195
705	-0.00438997
706	-0.00780145
707	-0.00800462
708	-0.00462113
709	0.00100525
710	0.00665352
711	0.00937565
712	0.00781155
713	0.00279925
714	-0.00362659
715	-0.00851518
716	-0.00989685
717	-0.00686023
718	-0.000650013
719	0.00616942
720	0.0106124
721	0.0105698
722	0.00548185
723	-0.00257842
724	-0.00984325
725	-0.0126363
726	-0.00966054
727	-0.00208139
728	0.00692948
729	0.0128603
730	0.0131263
731	0.00716487
732	-0.0022878
733	-0.0109462
734	-0.014644
735	-0.0114365
736	-0.00287649
737	0.00706902
738	0.0137235
739	0.0140515
740	0.00797467
741	-0.00190837
742	-0.0110424
743	-0.014795
744	-0.0116072
745	-0.00321181
746	0.00638506
747	0.012649
748	0.0131059
749	0.00782623
750	-0.000860923
751	-0.00904297
752	-0.0129991
753	-0.0107702
754	-0.00354267
755	0.00518244
756	0.0112902
757	0.0118715
758	0.00685582
759	-0.00125786
760	-0.00854108
761	-0.0116336
762	-0.0092067
763	-0.00233881
764	0.00565922
765	0.0107384
766	0.0102835
767	0.00484757
768	-0.00264565
769	-0.00846129
770	-0.0103364
771	-0.00727552
772	-0.00114664
773	0.00524437
774	0.00942176
775	0.00940047
776	0.00511667
777	-0.00158759
778	-0.00744027
779	-0.00991927
780	-0.00783951
781	-0.00224862
782	0.00431584
783	0.00865768
784	0.00896687
785	0.00523854
786	-0.000485781
787	-0.00595434
788	-0.00833667
789	-0.00693223
790	-0.00277643
791	0.0023144
792	0.00611656
793	0.00696214
794	0.00492116
795	0.00101018
796	-0.00307619
797	-0.00573992
798	-0.0057127
799	-0.00322893
800	0.00047909
801	0.00378406
802	0.00499208
803	0.00414604
804	0.00179746
805	-0.00116721
806	-0.00361276
807	-0.00459702
808	-0.00355789
809	-0.000947366
810	0.00190664
811	0.00402938
812	0.00444754
813	0.00299986
814	0.000238087
815	-0.00269395
816	-0.00450812
817	-0.00450774
818	-0.00261713
819	0.000556109
820	0.0035781
821	0.00527482
822	0.00483741
823	0.00209847
824	-0.00203534
825	-0.00551682
826	-0.0064641
827	-0.00422456
828	9.15875e-05
829	0.00447301
830	0.00659635
831	0.00586416
832	0.00247115
833	-0.00205126
834	-0.00551926
835	-0.00643256
836	-0.00467912
837	-0.00107786
838	0.00315606
839	0.00600249
840	0.00615602
841	0.00372675
842	-0.000258365
843	-0.00401789
844	-0.00637327
845	-0.00606457
846	-0.00309947
847	0.00132293
848	0.00543726
849	0.00722291
850	0.00597049
851	0.00199956
852	-0.00299345
853	-0.00704594
854	-0.00816218
855	-0.00576633
856	-0.000816174
857	0.00508933
858	0.00945111
859	0.00961629
860	0.00492801
861	-0.00246358
862	-0.00894348
863	-0.0112312
864	-0.00822999
865	-0.00127814
866	0.00637085
867	0.0110994
868	0.0103743
869	0.00485135
870	-0.00306293
871	-0.00924375
872	-0.0111319
873	-0.00756166
874	-0.000608755
875	0.00624619
876	0.0100582
877	0.00943987
878	0.00453863
879	-0.0022423
880	-0.00788425
881	-0.0100964
882	-0.00804828
883	-0.00211149
884	0.00484931
885	0.00938596
886	0.00981086
887	0.00587969
888	-0.000682889
889	-0.00692848
890	-0.00995074
891	-0.00834302
892	-0.00308391
893	0.00331208
894	0.00808607
895	0.00918234
896	0.00623604
897	0.00061069
898	-0.00511113
899	-0.0085909
900	-0.00813488
901	-0.00416784
902	0.00162138
903	0.00656909
904	0.00882138
905	0.00719273
906	0.00225648
907	-0.0037422
908	-0.00834369
909	-0.00886462
910	-0.00532679
911	0.000486251
912	0.00599214
913	0.00868715
914	0.00744939
915	0.00289222
916	-0.00281626
917	-0.00706901
918	-0.00795178
919	-0.00512203
920	-0.000236919
921	0.00458246
922	0.00694657
923	0.0061425
924	0.00251239
925	-0.00209143
926	-0.00542972
927	-0.00611683
928	-0.00377459
929	2.34206e-05
930	0.00355786
931	0.00517018
932	0.00399519
933	0.00118729
934	-0.00195883
935	-0.00384495
936	-0.00350855
937	-0.00122856
938	0.00141123
939	0.00296582
940	0.00257629
941	0.000739179
942	-0.00147588
943	-0.00288951
944	-0.00265784
945	-0.00083652
946	0.00142136
947	0.00293511
948	0.00314695
949	0.00181984
950	-0.000332092
951	-0.00256232
952	-0.00362245
953	-0.00294164
954	-0.000775649
955	0.00186972
956	0.00369726
957	0.00375399
958	0.00196445
959	-0.000740412
960	-0.00315505
961	-0.00410465
962	-0.00314939
963	-0.000767417
964	0.00213005
965	0.00384977
966	0.00395389
967	0.00230538
968	-0.000457215
969	-0.00308474
970	-0.00428676
971	-0.00351012
972	-0.00111866
973	0.00156662
974	0.00378143
975	0.00415176
976	0.00250107
977	-0.000235738
978	-0.00261704
979	-0.00369972
980	-0.00306612
981	-0.00118144
982	0.00116661
983	0.00276092
984	0.00328885
985	0.00256742
986	0.000631092
987	-0.00164059
988	-0.00333648
989	-0.00379399
990	-0.00247557
991	1.15427e-06
992	0.00282509
993	0.00460367
994	0.0041087
995	0.00161295
996	-0.00187038
997	-0.00452422
998	-0.00504775
999	-0.00313667
1000	0.000201994
1001	0.00366768
1002	0.00545967
1003	0.00455094
1004	0.00132041
1005	-0.00254338
1006	-0.00519911
1007	-0.00525514
1008	-0.00263662
1009	0.00124759
1010	0.0044928
1011	0.00539799
1012	0.00360988
1013	0.000248714
1014	-0.00324883
1015	-0.00513493
1016	-0.00445619
1017	-0.00170857
1018	0.00180417
1019	0.00440243
1020	0.00471883
1021	0.00278891
1022	-0.000274598
1023	-0.00325385
1024	-0.0043796
1025	-0.0032735
1026	-0.000661968
1027	0.0022717
1028	0.00380508
1029	0.00321578
1030	0.00105651
1031	-0.00152787
1032	-0.00319738
1033	-0.00340234
1034	-0.00158883
1035	0.00115664
1036	0.00315654
1037	0.00342778
1038	0.00183829
1039	-0.000424
1040	-0.00253466
1041	-0.00352752
1042	-0.00271509
1043	-0.000291313
1044	0.00239279
1045	0.00381159
1046	0.00335503
1047	0.000942867
1048	-0.00192718
1049	-0.00375081
1050	-0.00390421
1051	-0.00198932
1052	0.00080019
1053	0.0032236
1054	0.00403887
1055	0.0028497
1056	0.000282016
1057	-0.0023565
1058	-0.00366375
1059	-0.00303097
1060	-0.00108285
1061	0.00127555
1062	0.00283653
1063	0.00299457
1064	0.00145873
1065	-0.000674261
1066	-0.00219662
1067	-0.00235556
1068	-0.00116927
1069	0.000469748
1070	0.0013181
1071	0.00124749
1072	0.000461474
1073	-0.000260828
1074	-0.000503636
1075	-0.000518232
1076	-0.000236354
1077	0.000216236
1078	0.00034673
1079	0.000319212
1080	0.000179812
1081	-0.00025546
1082	-0.000735332
1083	-0.000465493
1084	0.00011222
1085	0.00103331
1086	0.00104438
1087	0.000360175
1088	-0.00044755
1089	-0.00143259
1090	-0.00160333
1091	-0.000893455
1092	0.000439407
1093	0.00189532
1094	0.00249757
1095	0.0020739
1096	0.000426168
1097	-0.00165198
1098	-0.00336061
1099	-0.00362553
1100	-0.00216607
1101	0.000501249
1102	0.00349834
1103	0.00522371
1104	0.00420199
1105	0.00100194
1106	-0.00270295
1107	-0.00543776
1108	-0.00579316
1109	-0.00321733
1110	0.0010313
1111	0.00478513
1112	0.00647057
1113	0.00503273
1114	0.00119797
1115	-0.00319872
1116	-0.00580976
1117	-0.00584697
1118	-0.00324188
1119	0.000656258
1120	0.00405183
1121	0.00543747
1122	0.00448235
1123	0.00175657
1124	-0.00151286
1125	-0.00379204
1126	-0.00426255
1127	-0.00300956
1128	-0.00092649
1129	0.00129791
1130	0.00272456
1131	0.00311043
1132	0.00223448
1133	0.000583958
1134	-0.00114202
1135	-0.00222016
1136	-0.00247498
1137	-0.00161484
1138	1.12714e-05
1139	0.00151435
1140	0.00210061
1141	0.00173676
1142	0.000709997
1143	-0.000600762
1144	-0.00132533
1145	-0.00155451
1146	-0.00134746
1147	-0.000514209
1148	0.000501782
1149	0.00140973
1150	0.00155147
1151	0.00102114
1152	-0.000158128
1153	-0.00118874
1154	-0.00115992
1155	-0.000853542
1156	-0.000120572
1157	0.000553686
1158	0.00100246
1159	0.0010813
1160	0.000616136
1161	-0.000121191
1162	-0.00103394
1163	-0.00144746
1164	-0.00115424
1165	-4.43693e-05
1166	0.00114506
1167	0.00153152
1168	0.00100831
1169	0.000118638
1170	-0.000605392
1171	-0.00105334
1172	-0.000874846
1173	-0.000335169
1174	0.000159036
1175	0.000301243
1176	0.000392569
1177	0.000455241
1178	0.000487658
1179	0.000380852
1180	0.000199879
1181	-0.000189031
1182	-0.000711949
1183	-0.000981584
1184	-0.00110571
1185	-0.000511532
1186	0.000503242
1187	0.00150151
1188	0.00206794
1189	0.00169424
1190	0.000370385
1191	-0.00119373
1192	-0.00222937
1193	-0.00277565
1194	-0.0022729
1195	-0.000400468
1196	0.00204925
1197	0.00386802
1198	0.00386783
1199	0.00186491
1200	-0.00124072
1201	-0.00386538
1202	-0.00473067
1203	-0.00337377
1204	-0.000679145
1205	0.00261883
1206	0.00485854
1207	0.0051055
1208	0.00267763
1209	-0.00117
1210	-0.00437765
1211	-0.00547839
1212	-0.00399767
1213	-0.000710081
1214	0.00286392
1215	0.00522543
1216	0.00512037
1217	0.0023453
1218	-0.00169404
1219	-0.00502133
1220	-0.00573386
1221	-0.0032906
1222	0.000692608
1223	0.0043774
1224	0.00563732
1225	0.00406012
1226	0.000582593
1227	-0.00318929
1228	-0.00519627
1229	-0.00448955
1230	-0.00147207
1231	0.0020108
1232	0.00417978
1233	0.00417005
1234	0.00212006
1235	-0.000719514
1236	-0.00294631
1237	-0.0036785
1238	-0.00251409
1239	-0.000424273
1240	0.00162099
1241	0.00293573
1242	0.00268583
1243	0.00115678
1244	-0.000875159
1245	-0.00203319
1246	-0.00198753
1247	-0.00106326
1248	0.000268656
1249	0.00133318
1250	0.00142007
1251	0.000533458
1252	-0.0005948
1253	-0.00132672
1254	-0.00125775
1255	-0.000210876
1256	0.00140478
1257	0.00226302
1258	0.00186693
1259	0.000106102
1260	-0.00222137
1261	-0.0036906
1262	-0.00320944
1263	-0.00085074
1264	0.00238648
1265	0.00491846
1266	0.0052412
1267	0.00265371
1268	-0.00173915
1269	-0.00569716
1270	-0.00684629
1271	-0.00467643
1272	-0.000199942
1273	0.0047951
1274	0.00769955
1275	0.00721092
1276	0.00296254
1277	-0.00297116
1278	-0.00771939
1279	-0.00867948
1280	-0.00545182
1281	0.000319091
1282	0.00623726
1283	0.00912112
1284	0.0076432
1285	0.00241721
1286	-0.00367342
1287	-0.00771689
1288	-0.00837297
1289	-0.00532235
1290	8.77095e-05
1291	0.00521038
1292	0.00797238
1293	0.00712045
1294	0.00322912
1295	-0.00178523
1296	-0.00609658
1297	-0.00756873
1298	-0.00568177
1299	-0.00138956
1300	0.00342338
1301	0.00647031
1302	0.00669402
1303	0.00399367
1304	-0.000286765
1305	-0.00438204
1306	-0.00638892
1307	-0.00572838
1308	-0.00276835
1309	0.00154065
1310	0.00485718
1311	0.00616107
1312	0.00475199
1313	0.00126106
1314	-0.00254243
1315	-0.00514676
1316	-0.00542139
1317	-0.00316932
1318	0.000214504
1319	0.0033263
1320	0.00498858
1321	0.00418418
1322	0.00163857
1323	-0.00172861
1324	-0.00410906
1325	-0.00450588
1326	-0.00261878
1327	0.000557214
1328	0.00329641
1329	0.00433663
1330	0.00316087
1331	0.000427877
1332	-0.00248139
1333	-0.00407326
1334	-0.00350314
1335	-0.00129141
1336	0.00152061
1337	0.00349459
1338	0.00367365
1339	0.0023532
1340	-7.86299e-05
1341	-0.00252057
1342	-0.00397919
1343	-0.00363384
1344	-0.00144952
1345	0.00131101
1346	0.00351094
1347	0.00414431
1348	0.00289435
1349	0.000642886
1350	-0.00177051
1351	-0.00330391
1352	-0.00365504
1353	-0.00272906
1354	-0.000768208
1355	0.00150942
1356	0.00333734
1357	0.00382172
1358	0.00283373
1359	0.000698367
1360	-0.00165059
1361	-0.00338445
1362	-0.00397032
1363	-0.00308379
1364	-0.000749338
1365	0.0021919
1366	0.00409247
1367	0.00427786
1368	0.00260528
1369	-6.13587e-05
1370	-0.00279892
1371	-0.00428282
1372	-0.00374476
1373	-0.00179505
1374	0.000767988
1375	0.00288682
1376	0.0039202
1377	0.00338319
1378	0.00168616
1379	-0.000955563
1380	-0.00347847
1381	-0.0044359
1382	-0.00357111
1383	-0.00127742
1384	0.0017636
1385	0.00426244
1386	0.00503251
1387	0.00368465
1388	0.000535579
1389	-0.00298068
1390	-0.00539656
1391	-0.00534468
1392	-0.00268754
1393	0.00107103
1394	0.00427624
1395	0.00548428
1396	0.00439217
1397	0.00139783
1398	-0.00218001
1399	-0.00489174
1400	-0.00541009
1401	-0.0036789
1402	-0.000353542
1403	0.00332233
1404	0.0057187
1405	0.00563778
1406	0.00308537
1407	-0.000950225
1408	-0.00474962
1409	-0.00650411
1410	-0.00545904
1411	-0.00192921
1412	0.00261988
1413	0.00588332
1414	0.0065678
1415	0.0042426
1416	-0.000180851
1417	-0.00430685
1418	-0.00642274
1419	-0.00544538
1420	-0.00192721
1421	0.00244932
1422	0.00536256
1423	0.00592241
1424	0.0038709
1425	7.42881e-05
1426	-0.00384716
1427	-0.00616532
1428	-0.00555863
1429	-0.00236378
1430	0.00182184
1431	0.00537816
1432	0.0064428
1433	0.00450006
1434	0.000572308
1435	-0.0037622
1436	-0.00629231
1437	-0.00605963
1438	-0.00273703
1439	0.00196249
1440	0.00563494
1441	0.00641486
1442	0.00397885
1443	-0.000250873
1444	-0.0043968
1445	-0.00628212
1446	-0.0049734
1447	-0.00111471
1448	0.00304026
1449	0.00556002
1450	0.00522123
1451	0.00243526
1452	-0.0012603
1453	-0.00407492
1454	-0.0050415
1455	-0.00363094
1456	-0.000584633
1457	0.00247338
1458	0.00406598
1459	0.00371299
1460	0.00170872
1461	-0.000676122
1462	-0.00238403
1463	-0.00269898
1464	-0.00192373
1465	-0.00042422
1466	0.000893515
1467	0.00141182
1468	0.0012955
1469	0.000811984
1470	5.07961e-05
1471	-0.000458267
1472	-0.000669391
1473	-0.000743081
1474	-0.000841585
1475	-0.000464123
1476	0.000280548
1477	0.00102604
1478	0.00118543
1479	0.000684668
1480	4.26867e-05
1481	-0.000702201
1482	-0.00129792
1483	-0.0011119
1484	-0.000292119
1485	0.000607803
1486	0.00124629
1487	0.00138624
1488	0.000912767
1489	-1.5029e-05
1490	-0.000996564
1491	-0.00150901
1492	-0.00157348
1493	-0.000855983
1494	0.000325048
1495	0.00165853
1496	0.00214275
1497	0.00147233
1498	0.00022914
1499	-0.00127075
1500	-0.00221191
1501	-0.00228106
1502	-0.00127774
1503	0.000522153
1504	0.0020902
1505	0.00276069
1506	0.00218692
1507	0.000538741
1508	-0.00152283
1509	-0.00270133
1510	-0.00256899
1511	-0.00125881
1512	0.000569492
1513	0.00222753
1514	0.00282346
1515	0.00213991
1516	0.000294505
1517	-0.00165439
1518	-0.00295794
1519	-0.00300188
1520	-0.00167335
1521	0.000792249
1522	0.00317133
1523	0.00407249
1524	0.00297214
1525	0.000201754
1526	-0.00295642
1527	-0.00477244
1528	-0.00417484
1529	-0.00137206
1530	0.00214001
1531	0.00484912
1532	0.00535878
1533	0.00295188
1534	-0.00102587
1535	-0.00461953
1536	-0.00592215
1537	-0.00430837
1538	-0.000590146
1539	0.00353932
1540	0.0061371
1541	0.0056552
1542	0.00241943
1543	-0.00211139
1544	-0.0058922
1545	-0.00707525
1546	-0.0049008
1547	3.83771e-05
1548	0.00541113
1549	0.00816813
1550	0.00715018
1551	0.00277923
1552	-0.0029494
1553	-0.0076113
1554	-0.00906354
1555	-0.00649257
1556	-0.000714492
1557	0.00562383
1558	0.00957479
1559	0.00930924
1560	0.00465325
1561	-0.00215788
1562	-0.00815964
1563	-0.0104846
1564	-0.00828658
1565	-0.00218838
1566	0.00527633
1567	0.0105973
1568	0.0108362
1569	0.00599037
1570	-0.00184398
1571	-0.00878854
1572	-0.011565
1573	-0.00911441
1574	-0.00226395
1575	0.00575765
1576	0.0111544
1577	0.0112044
1578	0.00601791
1579	-0.00191069
1580	-0.00899504
1581	-0.0120306
1582	-0.0095761
1583	-0.00268904
1584	0.00548054
1585	0.0111032
1586	0.0117324
1587	0.00696992
1588	-0.000959547
1589	-0.00829416
1590	-0.0117736
1591	-0.00982959
1592	-0.00337352
1593	0.00411392
1594	0.00971468
1595	0.0109674
1596	0.00726375
1597	0.000322561
1598	-0.00651616
1599	-0.0103316
1600	-0.00923154
1601	-0.00416266
1602	0.00240389
1603	0.00767692
1604	0.00931048
1605	0.00671898
1606	0.00133528
1607	-0.00456257
1608	-0.00808673
1609	-0.00774205
1610	-0.00385014
1611	0.00179351
1612	0.00629787
1613	0.00791052
1614	0.00567695
1615	0.000600885
1616	-0.00463294
1617	-0.00750539
1618	-0.00671595
1619	-0.00273856
1620	0.00267026
1621	0.00653812
1622	0.00708283
1623	0.00427225
1624	-0.000484039
1625	-0.00493711
1626	-0.00691376
1627	-0.00562354
1628	-0.00145467
1629	0.00323014
1630	0.00606457
1631	0.00620476
1632	0.00364503
1633	-0.00045246
1634	-0.00455368
1635	-0.00660879
1636	-0.00567488
1637	-0.00248265
1638	0.00184151
1639	0.00557329
1640	0.00694391
1641	0.0052174
1642	0.00117352
1643	-0.00350509
1644	-0.0064828
1645	-0.00674059
1646	-0.00393321
1647	0.000737096
1648	0.00504499
1649	0.00706101
1650	0.00578865
1651	0.00174721
1652	-0.00312293
1653	-0.0063978
1654	-0.00648611
1655	-0.00361965
1656	0.000953441
1657	0.00489629
1658	0.00648278
1659	0.00485035
1660	0.000993681
1661	-0.00325807
1662	-0.00579419
1663	-0.00538894
1664	-0.00242779
1665	0.00170488
1666	0.00484454
1667	0.00543611
1668	0.00327236
1669	-0.000607994
1670	-0.00377127
1671	-0.00471953
1672	-0.00346723
1673	-0.000596714
1674	0.00228962
1675	0.00392055
1676	0.00370846
1677	0.00169779
1678	-0.000948442
1679	-0.00313882
1680	-0.00380584
1681	-0.00252946
1682	-0.000204022
1683	0.00203594
1684	0.00331876
1685	0.00287438
1686	0.00139383
1687	-0.000808464
1688	-0.00239394
1689	-0.00280997
1690	-0.00198769
1691	-0.000441299
1692	0.00112704
1693	0.00250216
1694	0.00260457
1695	0.00138547
1696	-0.000384032
1697	-0.00185199
1698	-0.00258123
1699	-0.00202279
1700	-0.000350026
1701	0.00148944
1702	0.00250773
1703	0.00235206
1704	0.00103568
1705	-0.0010673
1706	-0.0026083
1707	-0.00291411
1708	-0.00167148
1709	0.000513491
1710	0.00242587
1711	0.00321187
1712	0.00226947
1713	9.82839e-05
1714	-0.00196014
1715	-0.002684
1716	-0.00235087
1717	-0.00112605
1718	0.00023238
1719	0.00135602
1720	0.00187578
1721	0.00182539
1722	0.00142898
1723	0.000595551
1724	-0.00034513
1725	-0.00144016
1726	-0.00221807
1727	-0.00217174
1728	-0.00137553
1729	0.000206465
1730	0.00159376
1731	0.00255744
1732	0.00298048
1733	0.00209591
1734	0.000158737
1735	-0.00213661
1736	-0.00380504
1737	-0.00391718
1738	-0.00250794
1739	0.000302792
1740	0.00332333
1741	0.00481504
1742	0.00450367
1743	0.00212088
1744	-0.00141179
1745	-0.00461743
1746	-0.00564918
1747	-0.00410388
1748	-0.000668803
1749	0.0029868
1750	0.00547768
1751	0.0056066
1752	0.0031381
1753	-0.000718114
1754	-0.00447411
1755	-0.00647278
1756	-0.00548546
1757	-0.00184713
1758	0.00287478
1759	0.00633807
1760	0.00696645
1761	0.00439724
1762	-0.000404942
1763	-0.00510562
1764	-0.00739963
1765	-0.0064868
1766	-0.0025904
1767	0.00259179
1768	0.00651461
1769	0.00751361
1770	0.00518221
1771	0.000471928
1772	-0.00422483
1773	-0.00692223
1774	-0.00666059
1775	-0.00352552
1776	0.0011858
1777	0.00519021
1778	0.00673162
1779	0.00540897
1780	0.0019074
1781	-0.00238705
1782	-0.00567933
1783	-0.00637997
1784	-0.00416677
1785	-0.000295949
1786	0.00361961
1787	0.00615784
1788	0.00576131
1789	0.00267714
1790	-0.00149761
1791	-0.00507714
1792	-0.0062994
1793	-0.00456656
1794	-0.000560607
1795	0.00354265
1796	0.00590487
1797	0.0055349
1798	0.00247805
1799	-0.00164998
1800	-0.00489773
1801	-0.00599615
1802	-0.00423243
1803	-0.000198696
1804	0.00414953
1805	0.00621375
1806	0.00531311
1807	0.0018241
1808	-0.00269954
1809	-0.00612449
1810	-0.00667812
1811	-0.00398042
1812	0.00100612
1813	0.00552626
1814	0.00753674
1815	0.00595779
1816	0.00159467
1817	-0.00353995
1818	-0.0073595
1819	-0.00783505
1820	-0.00473147
1821	0.000642522
1822	0.00576757
1823	0.00840212
1824	0.00722648
1825	0.00294805
1826	-0.00282758
1827	-0.00736052
1828	-0.00874057
1829	-0.00625875
1830	-0.000922718
1831	0.00491739
1832	0.00862053
1833	0.00860858
1834	0.0047677
1835	-0.00117418
1836	-0.00678819
1837	-0.00977676
1838	-0.0085276
1839	-0.00318665
1840	0.00383092
1841	0.00936361
1842	0.0108564
1843	0.00770855
1844	0.000808611
1845	-0.00678951
1846	-0.0115805
1847	-0.0113014
1848	-0.00554715
1849	0.00273406
1850	0.00988478
1851	0.0126394
1852	0.00982155
1853	0.00244986
1854	-0.00611095
1855	-0.0120535
1856	-0.0126422
1857	-0.00752298
1858	0.00104424
1859	0.00914047
1860	0.0130418
1861	0.0110785
1862	0.0041568
1863	-0.00462215
1864	-0.011038
1865	-0.0125374
1866	-0.0085279
1867	-0.000495265
1868	0.00790492
1869	0.0126185
1870	0.0112364
1871	0.00481701
1872	-0.00398552
1873	-0.0109758
1874	-0.0126772
1875	-0.00824026
1876	-0.000123448
1877	0.00798682
1878	0.0119368
1879	0.0102509
1880	0.00396396
1881	-0.00378174
1882	-0.00943095
1883	-0.0105932
1884	-0.00709136
1885	-0.000458487
1886	0.00617006
1887	0.00970893
1888	0.00879324
1889	0.00403412
1890	-0.00262729
1891	-0.0077665
1892	-0.00913356
1893	-0.00623305
1894	-0.000948831
1895	0.00434144
1896	0.00739509
1897	0.00712899
1898	0.00396272
1899	-0.000699852
1900	-0.00462429
1901	-0.00616761
1902	-0.00527531
1903	-0.00223596
1904	0.00121824
1905	0.00371084
1906	0.00474998
1907	0.00411603
1908	0.00215992
1909	-0.000414901
1910	-0.00313086
1911	-0.00459955
1912	-0.00418944
1913	-0.00228708
1914	0.000693187
1915	0.00334112
1916	0.00463579
1917	0.00410532
1918	0.00171285
1919	-0.00151973
1920	-0.00410011
1921	-0.0047587
1922	-0.00325871
1923	-0.000138925
1924	0.00296807
1925	0.00463705
1926	0.00401766
1927	0.00154283
1928	-0.00170874
1929	-0.00421598
1930	-0.00461328
1931	-0.00261603
1932	0.000637027
1933	0.00345214
1934	0.00455927
1935	0.00344474
1936	0.000555094
1937	-0.002353
1938	-0.00411278
1939	-0.00418766
1940	-0.00224527
1941	0.000891729
1942	0.0037576
1943	0.0049376
1944	0.00398026
1945	0.000914653
1946	-0.00262926
1947	-0.00508697
1948	-0.00545636
1949	-0.00321663
1950	0.000638172
1951	0.0043917
1952	0.00623467
1953	0.00519025
1954	0.00154368
1955	-0.00300688
1956	-0.00617689
1957	-0.00643229
1958	-0.00364752
1959	0.00100072
1960	0.00497492
1961	0.00674249
1962	0.00567525
1963	0.00182
1964	-0.00298734
1965	-0.00626915
1966	-0.0064652
1967	-0.00364701
1968	0.000545245
1969	0.00408332
1970	0.00559717
1971	0.00467544
1972	0.00199334
1973	-0.00137173
1974	-0.00392685
1975	-0.00478938
1976	-0.00378234
1977	-0.0011343
1978	0.00190757
1979	0.00412507
1980	0.00466647
1981	0.00297756
1982	-1.24622e-06
1983	-0.00265143
1984	-0.00412628
1985	-0.00388271
1986	-0.0018784
1987	0.000752556
1988	0.00292148
1989	0.00390972
1990	0.00330766
1991	0.00122868
1992	-0.00144195
1993	-0.00334447
1994	-0.00346712
1995	-0.00214194
1996	4.40332e-05
1997	0.00181034
1998	0.00252297
[truncated: 1 more rows]

## Sheet: fig_S8a_inset
t	m
0	0.0004
1	0.0048
2	-0.0054
3	0.003
4	0.0024
5	0.0092
6	0.0102
7	-0.0008
8	-0.0214
9	-0.0068
10	-0.0088
11	0.0118
12	0.0292
13	0.0108
14	0.0234
15	-0.0118
16	-0.0102
17	-0.0022
18	-0.006
19	-0.0128
20	-0.0066
21	-0.0128
22	-0.0092
23	-0.0138
24	0.0012
25	-0.0056
26	-0.0082
27	0.0136
28	0.001
29	0.0276
30	0.0206
31	0.0118
32	0.0138
33	-0.0036
34	0.005
35	-0.0126
36	0.0114
37	-0.016
38	-0.0126
39	-0.027
40	-0.0162
41	0.0134
42	0.0136
43	0.0242
44	0.0198
45	-0.0068
46	-0.0036
47	-0.018
48	-0.0172
49	-0.0118
50	0.0102
51	-0.002
52	0.009
53	0.0064
54	0.0116
55	-0.004
56	-0.0106
57	-0.0032
58	-0.0018
59	0.0024
60	-0.0026
61	0.005
62	0.0026
63	0.0014
64	-0.0014
65	0.0172
66	0.0022
67	0.006
68	-0.0086
69	0.0016
70	-0.0034
71	0.0244
72	-0.0114
73	-0.004
74	-0.0104
75	-0.012
76	-0.0018
77	0.0018
78	0.0034
79	0.0002
80	-0.0014
81	-0.0116
82	0.0036
83	0.0012
84	0.0104
85	0.0206
86	0.0172
87	0.0192
88	-0.0006
89	0.0128
90	-0.0102
91	-0.0108
92	-0.012
93	-0.0128
94	-0.0074
95	0.0076
96	0.0144
97	0.008
98	0.008
99	-0.0232
100	-0.0226
101	-0.011
102	-0.005
103	0.0096
104	0.01
105	0.0052
106	0.0144
107	0.0144
108	0.015
109	0.0188
110	-0.0242
111	-0.0246
112	-0.0196
113	0.002
114	0.0078
115	-0.008
116	0.0014
117	0.002
118	3.79471e-19
119	0.014
120	0.0032
121	0.0078
122	-0.001
123	4.87891e-19
124	-0.0356
125	-0.022
126	0.0052
127	0.0238
128	0.015
129	0.0086
130	0.0262
131	0.0236
132	0.0042
133	-0.0044
134	-0.0204
135	-0.0216
136	-0.018
137	-0.0016
138	-0.0084
139	-0.0054
140	-0.0162
141	-0.0078
142	0.0032
143	-0.001
144	0.0128
145	-0.0008
146	-0.0168
147	0.0022
148	0.0046
149	0.0214
150	0.0364
151	0.0066
152	-0.0048
153	-0.0324
154	-0.0294
155	-0.016
156	-0.0118
157	-0.0176
158	0.0004
159	0.0096
160	0.0086
161	0.005
162	0.0102
163	0.0388
164	0.0322
165	0.0032
166	3.79471e-19
167	-0.0026
168	-0.0004
169	0.0056
170	0.005
171	-0.014
172	-0.0258
173	-0.0294
174	-0.005
175	0.0194
176	-0.008
177	-0.0078
178	0.0122
179	-0.0054
180	0.0152
181	0.0164
182	-0.0152
183	-0.0016
184	0.001
185	4.87891e-19
186	0.004
187	-0.0012
188	0.0008
189	0.0152
190	0.0142
191	0.0172
192	0.001
193	-0.0208
194	0.0024
195	0.0052
196	0.0184
197	-0.0006
198	0.0002
199	0.0052
200	-0.0012
201	0.0112
202	-0.014
203	-0.0118
204	-0.0154
205	-0.0058
206	0.0066
207	0.0086
208	0.0168
209	0.0156
210	0.0164
211	-0.0222
212	0.0008
213	-0.0058
214	-0.0204
215	-0.0196
216	0.0132
217	0.007
218	0.0022
219	0.0006
220	0.0166
221	-0.0012
222	-0.008
223	-0.0074
224	-0.0034
225	0.0148
226	0.015
227	0.0032
228	-0.006
229	-0.0092
230	0.003
231	-0.0098
232	-0.0054
233	-3.79471e-19
234	-0.0026
235	-0.0182
236	0.006
237	-0.007
238	-0.0214
239	-0.0194
240	-0.0028
241	-0.0064
242	0.0032
243	0.0154
244	0.0254
245	0.023
246	0.0104
247	0.0048
248	-0.0072
249	0.0134
250	-0.0064
251	0.0112
252	0.02
253	0.018
254	-0.0018
255	-0.0152
256	-0.0274
257	-0.0122
258	-0.005
259	-0.0094
260	0.006
261	0.0042
262	-0.0224
263	-0.0226
264	-0.0096
265	-0.0086
266	-0.003
267	0.013
268	0.0292
269	0.0184
270	0.0122
271	0.0102
272	0.0158
273	0.002
274	-0.0038
275	0.0016
276	-0.0254
277	-0.002
278	-0.01
279	-0.0126
280	0.0042
281	-0.0032
282	0.0072
283	0.0138
284	-0.0038
285	0.0076
286	0.002
287	0.0166
288	0.004
289	0.0194
290	0.034
291	0.0008
292	-0.0182
293	-0.003
294	-0.0244
295	-0.0238
296	-0.022
297	-0.0228
298	-0.018
299	0.008
300	0.0044
301	0.0088
302	-0.0002
303	0.009
304	0.0006
305	0.0076
306	-0.0122
307	-0.0082
308	0.0024
309	-0.0026
310	0.0076
311	0.0112
312	0.0072
313	0.0238
314	0.002
315	0.0212
316	-0.003
317	-0.0062
318	-0.0184
319	-0.0082
320	-0.0096
321	0.0022
322	-0.0068
323	0.0038
324	-0.0052
325	0.0166
326	0.0134
327	0.0114
328	-0.0168
329	-0.039
330	-0.0016
331	0.022
332	0.013
333	0.0062
334	-0.0104
335	-0.0074
336	0.0074
337	0.0146
338	0.0116
339	0.0018
340	0.0016
341	-0.0246
342	-0.0444
343	-0.0238
344	-0.0034
345	0.0094
346	0.0018
347	-0.0098
348	0.0028
349	0.0218
350	0.0054
351	0.0036
352	-0.0148
353	-0.029
354	-0.0208
355	0.007
356	0.035
357	0.0482
358	0.034
359	0.0198
360	-0.008
361	-0.0074
362	-0.026
363	-0.0264
364	-0.0304
365	-0.0238
366	0.0028
367	-0.0132
368	-0.0056
369	-0.003
370	-0.0024
371	-0.0144
372	0.0026
373	0.0138
374	0.024
375	0.0006
376	0.0038
377	0.0066
378	-0.0006
379	0.0052
380	-0.0102
381	-0.0096
382	-0.0154
383	-0.0006
384	0.0206
385	0.0034
386	-0.0054
387	0.0012
388	0.0138
389	0.0002
390	0.0032
391	0.0052
392	0.0104
393	0.006
394	0.007
395	-0.0224
396	-0.0202
397	0.013
398	0.0238
399	0.0208
400	0.0206
401	-0.0144
402	-0.0126
403	-0.005
404	-0.0048
405	-0.0202
406	-0.0036
407	0.0012
408	-0.0014
409	0.0078
410	-0.0034
411	0.0088
412	0.0072
413	0.0116
414	0.0168
415	0.015
416	0.004
417	0.0006
418	-0.019
419	-0.0082
420	-0.003
421	-0.0008
422	-0.0128
423	0.0018
424	0.0034
425	0.0066
426	0.0102
427	0.002
428	-0.0014
429	-0.0176
430	-0.0088
431	-0.0194
432	-0.012
433	-0.0094
434	0.0076
435	0.0298
436	0.0134
437	0.0148
438	0.0038
439	0.0174
440	0.0104
441	-0.0022
442	0.0002
443	0.0134
444	0.0016
445	-0.0208
446	-0.0122
447	-0.0248
448	-0.0288
449	0.0004
450	0.0018
451	0.0134
452	0.0266
453	0.0304
454	-0.0124
455	-0.0108
456	-0.0014
457	-0.0072
458	-0.0096
459	-0.0152
460	-0.0082
461	-0.007
462	0.0152
463	0.0258
464	0.0078
465	0.021
466	0.0156
467	-0.0032
468	-0.02
469	-0.0238
470	-0.044
471	-0.0132
472	0.0052
473	0.013
474	0.0192
475	0.016
476	0.0172
477	4.87891e-19
478	-0.0192
479	-0.0258
480	0.0038
481	0.0006
482	0.004
483	-0.006
484	0.0112
485	0.0192
486	0.0094
487	0.0032
488	0.0076
489	0.011
490	-0.0022
491	-0.0112
492	-0.011
493	0.0058
494	-0.0044
495	-0.0116
496	-0.016
497	-0.0122
498	-0.0188
499	-0.0016
500	0.0192
501	0.0196
502	0.0102
503	0.0152
504	0.0072
505	-0.004
506	-0.0018
507	0.0048
508	0.0192
509	0.0166
510	-0.0006
511	-0.019
512	-0.0256
513	0.0138
514	0.02
515	0.0128
516	0.0056
517	0.011
518	0.0084
519	0.0026
520	-0.006
521	-0.0074
522	-0.0074
523	-0.003
524	-0.0256
525	-0.041
526	-0.0202
527	-0.017
528	0.003
529	0.0118
530	0.0046
531	0.018
532	0.0098
533	0.0196
534	0.0174
535	0.016
536	0.0012
537	-0.0066
538	-0.0146
539	-0.008
540	-0.0028
541	0.0008
542	0.009
543	0.0162
544	0.003
545	-0.0168
546	-0.0294
547	-0.0194
548	0.0118
549	0.0116
550	0.0108
551	0.0282
552	0.0108
553	-0.025
554	-0.0304
555	-0.0188
556	-0.0002
557	-0.0112
558	0.0052
559	0.015
560	0.0084
561	-0.0048
562	0.0008
563	0.014
564	0.0072
565	0.0086
566	0.0116
567	0.015
568	0.0016
569	-0.0022
570	-0.0048
571	0.0078
572	-0.0158
573	-0.0134
574	0.0034
575	-0.0192
576	-0.0292
577	-0.0052
578	0.005
579	-0.007
580	0.0048
581	0.0048
582	0.011
583	0.0012
584	0.0052
585	-0.004
586	-0.0022
587	-0.0072
588	0.0122
589	0.0082
590	0.0044
591	-0.003
592	-0.0004
593	0.0036
594	-0.001
595	0.0026
596	0.005
597	-0.0088
598	-0.0036
599	0.0076
600	0.0296
601	-0.006
602	-0.0226
603	-0.0198
604	-0.0096
605	-0.0042
606	0.0022
607	0.0062
608	0.0016
609	-0.0078
610	-0.0082
611	-0.001
612	0.0006
613	0.0262
614	0.0142
615	-0.005
616	-0.0246
617	-0.0176
618	-0.0078
619	-0.0054
620	-0.008
621	-0.0102
622	0.013
623	0.0166
624	0.012
625	0.0114
626	0.017
627	0.0186
628	0.0018
629	-0.0262
630	-0.0138
631	0.004
632	0.0106
633	0.0254
634	-0.0184
635	-0.0324
636	-0.0212
637	-0.009
638	-0.0072
639	-0.0044
640	0.0178
641	0.0018
642	-0.0278
643	0.0034
644	0.0146
645	0.0038
646	-0.0004
647	0.006
648	0.0114
649	-0.01
650	0.0088
651	-0.0108
652	-0.0196
653	0.0072
654	-0.018
655	-0.0184
656	-0.004
657	0.0216
658	0.0152
659	0.0128
660	0.017
661	0.0218
662	-0.0038
663	-0.016
664	-0.0164
665	-0.034
666	-0.0102
667	-0.0026
668	0.0118
669	0.0182
670	0.0306
671	0.0178
672	0.0034
673	0.009
674	0.0012
675	0.001
676	-0.0196
677	-0.0128
678	-0.0268
679	-0.0044
680	-0.002
681	-0.0142
682	-0.003
683	-0.0004
684	-0.008
685	0.0012
686	0.0032
687	0.01
688	0.012
689	0.0082
690	0.0192
691	0.0164
692	0.008
693	0.0096
694	-0.004
695	-0.0092
696	-0.0342
697	-0.0304
698	-0.0186
699	-0.0004
700	0.0032
701	0.0064
702	-0.0046
703	-0.0154
704	-0.0202
705	-0.0128
706	0.0074
707	0.0174
708	0.0034
709	0.0312
710	0.0394
711	0.0146
712	-0.0078
713	-0.015
714	-0.0074
715	-0.021
716	-0.0192
717	-0.009
718	-0.0082
719	-0.0002
720	0.0026
721	-0.0016
722	-3.79471e-19
723	0.0118
724	0.0172
725	0.0262
726	0.004
727	0.0034
728	-0.0174
729	-0.0168
730	0.009
731	-0.0038
732	-0.0042
733	-0.0036
734	-0.0052
735	-0.0088
736	0.0184
737	0.0168
738	0.0018
739	-0.0022
740	-0.016
741	-0.0238
742	-0.0116
743	-4.87891e-19
744	0.0114
745	-0.0022
746	-0.0014
747	-0.0026
748	0.003
749	0.0046
750	0.002
751	0.0064
752	0.0132
753	-0.0064
754	-0.0002
755	0.0214
756	0.0166
757	0.0042
758	-0.017
759	-0.0294
760	-0.0174
761	-0.0244
762	-0.0074
763	-0.008
764	0.0032
765	0.0166
766	0.002
767	0.0102
768	-0.0118
769	-0.013
770	-0.0212
771	-0.0168
772	0.008
773	0.023
774	0.0346
775	0.0272
776	0.023
777	-0.0026
778	0.0018
779	0.0044
780	-0.018
781	0.0018
782	-0.0072
783	-0.0156
784	-0.0102
785	-0.021
786	-0.013
787	-0.0244
788	-0.012
789	-0.0134
790	-0.0034
791	0.0084
792	0.0338
793	0.0078
794	0.0086
795	0.0058
796	-0.0078
797	-0.002
798	-0.01
799	-0.0038
800	0.0018
801	0.0054
802	0.0046
803	0.0046
804	-4.87891e-19
805	0.0244
806	0.0094
807	0.008
808	0.004
809	-0.0016
810	0.0144
811	0.0008
812	0.0178
813	0.0056
814	-0.007
815	-0.015
816	-0.0096
817	-0.0386
818	-0.0168
819	-0.0016
820	-0.0164
821	0.0088
822	0.0018
823	0.0136
824	0.0154
825	0.0104
826	0.0178
827	0.0208
828	0.007
829	-0.0066
830	0.0016
831	-0.0028
832	-0.0178
833	-0.0356
834	-0.0308
835	0.0024
836	-0.0088
837	0.0084
838	0.014
839	0.0128
840	-0.0118
841	-0.0104
842	0.0076
843	-0.0122
844	-0.0148
845	-0.0048
846	-0.004
847	0.0194
848	-0.008
849	0.0144
850	0.0096
851	0.0104
852	0.001
853	-0.0026
854	0.0116
855	0.0246
856	0.0176
857	-0.004
858	-0.0212
859	-0.032
860	-0.0278
861	-0.0138
862	0.0058
863	0.0096
864	0.0246
865	0.031
866	0.0132
867	0.0272
868	0.0114
869	-0.0248
870	-0.0134
871	-0.0084
872	-0.0142
873	-0.003
874	0.0012
875	-0.0186
876	-0.0082
877	0.0154
878	0.0062
879	0.01
880	0.012
881	0.038
882	0.0052
883	0.0024
884	-0.009
885	-0.0106
886	-0.0174
887	-0.0042
888	0.0044
889	0.0076
890	-0.0064
891	-0.015
892	0.0022
893	0.0038
894	0.004
895	0.0036
896	0.005
897	-0.0052
898	0.0116
899	0.0014
900	-0.0124
901	-0.0122
902	0.0068
903	0.0028
904	0.0174
905	0.0002
906	0.003
907	-0.0014
908	-0.0072
909	-0.0058
910	-0.0184
911	-0.0048
912	0.013
913	0.0096
914	0.0164
915	0.015
916	0.0004
917	0.0006
918	0.013
919	0.0118
920	-0.0106
921	-0.0168
922	-0.0152
923	-0.015
924	-0.0038
925	0.0134
926	0.0178
927	0.0046
928	-0.0148
929	-0.002
930	0.0168
931	-0.0118
932	-0.0286
933	-0.0134
934	-0.0022
935	0.0084
936	0.0054
937	-0.0004
938	-0.0024
939	-0.003
940	-0.0072
941	-0.0056
942	0.0166
943	0.0312
944	0.0132
945	-0.0196
946	-0.016
947	-0.0114
948	-0.01
949	0.0094
950	-0.0076
951	-0.0116
952	-0.0064
953	0.0072
954	0.0292
955	0.012
956	0.0014
957	-0.0214
958	-0.0084
959	0.0042
960	0.0006
961	0.01
962	0.0178
963	-0.0024
964	0.0044
965	-0.0234
966	0.0096
967	0.0026
968	0.002
969	-0.002
970	0.0092
971	-0.0086
972	-0.0178
973	-0.0134
974	-0.0032
975	-0.0124
976	-0.0032
977	0.0076
978	0.0094
979	0.0158
980	0.0136
981	0.0086
982	-0.0152
983	0.0082
984	0.0162
985	0.0122
986	-0.0206
987	-0.0056
988	-0.0164
989	0.0022
990	-0.0038
991	-0.002
992	0.0042
993	0.0154
994	0.0048
995	0.0032
996	-0.01
997	-0.0126
998	-0.002
999	-0.0222
1000	-0.0062
1001	-0.002
1002	0.005
1003	0.0154
1004	0.0036
1005	0.0178
1006	0.0106
1007	-0.0012
1008	0.0058
1009	0.0008
1010	-0.0006
1011	-0.0004
1012	0.0022
1013	-0.0024
1014	0.0006
1015	0.0068
1016	-0.009
1017	-0.0154
1018	0.0078
1019	4.87891e-19
1020	-0.0032
1021	0.0148
1022	0.0044
1023	0.0004
1024	-0.012
1025	-0.0152
1026	0.0042
1027	-0.003
1028	0.0178
1029	0.0356
1030	0.0342
1031	0.0012
1032	-0.033
1033	-0.0604
1034	-0.0272
1035	-0.0142
1036	-0.0092
1037	0.0046
1038	0.0046
1039	0.0014
1040	0.0144
1041	0.0238
1042	0.0026
1043	0.0074
1044	0.0118
1045	0.0152
1046	-0.0102
1047	-0.0126
1048	-0.008
1049	-0.0086
1050	-0.0138
1051	0.0048
1052	0.0138
1053	0.0088
1054	-0.0046
1055	0.0156
1056	0.0068
1057	-0.0028
1058	-0.0276
1059	-0.0114
1060	-0.0022
1061	-0.0058
1062	-0.0112
1063	0.0074
1064	-0.0068
1065	-0.0038
1066	-0.0032
1067	0.009
1068	0.0048
1069	0.0128
1070	0.005
1071	0.0068
1072	0.0086
1073	0.0106
1074	0.0036
1075	0.008
1076	-0.0004
1077	-0.0024
1078	0.0104
1079	-0.0008
1080	0.0064
1081	0.0002
1082	-0.002
1083	-0.0268
1084	-0.0202
1085	-0.026
1086	0.003
1087	0.0044
1088	0.022
1089	0.0328
1090	0.0264
1091	-6.451e-18
1092	0.0028
1093	-0.0216
1094	-0.0204
1095	-0.018
1096	-0.0012
1097	0.023
1098	0.0176
1099	0.0046
1100	-0.009
1101	0.0168
1102	0.0166
1103	-0.0028
1104	-0.0118
1105	-0.001
1106	0.0012
1107	-0.0162
1108	-0.0256
1109	-0.0186
1110	-0.0078
1111	-0.005
1112	0.0058
1113	0.0246
1114	0.0162
1115	0.0084
1116	-0.0138
1117	-0.0068
1118	-0.01
1119	0.001
1120	0.0182
1121	0.0104
1122	0.0188
1123	0.0022
1124	-0.0104
1125	-0.003
1126	-0.0236
1127	-0.013
1128	-0.0122
1129	-0.0086
1130	-0.0072
1131	0.0056
1132	-0.0012
1133	-0.0064
1134	-0.0008
1135	0.0184
1136	0.0038
1137	-0.0088
1138	-0.0122
1139	0.0108
1140	0.0136
1141	0.0026
1142	-0.0166
1143	0.0156
1144	0.0176
1145	0.0156
1146	0.0272
1147	0.0048
1148	-0.0148
1149	-0.0354
1150	-0.0178
1151	-0.015
1152	0.0004
1153	-0.0058
1154	-0.0054
1155	-0.0276
1156	-0.0142
1157	-0.0022
1158	0.0004
1159	0.0206
1160	0.0002
1161	-0.0236
1162	-0.0108
1163	0.0058
1164	0.0138
1165	0.0282
1166	0.0278
1167	0.0026
1168	0.0136
1169	0.0008
1170	-0.0072
1171	-0.0044
1172	-0.0354
1173	-0.008
1174	0.0074
1175	-0.0064
1176	0.0058
1177	0.0128
1178	-0.0022
1179	0.0106
1180	0.0028
1181	-0.0028
1182	-0.0004
1183	-0.0188
1184	-0.0158
1185	-0.0114
1186	-0.0146
1187	0.0086
1188	0.0074
1189	-0.0062
1190	0.0184
1191	-0.0056
1192	-0.008
1193	0.014
1194	0.0044
1195	0.0064
1196	0.004
1197	0.0092
1198	0.0102
1199	-0.012
1200	-0.0006
1201	0.0224
1202	0.0192
1203	0.012
1204	0.0012
1205	-0.0308
1206	-0.033
1207	-0.0354
1208	-0.0028
1209	-0.0176
1210	-0.0126
1211	-0.0074
1212	0.0226
1213	0.0184
1214	0.018
1215	0.0186
1216	0.0104
1217	-0.008
1218	-0.0056
1219	-0.0046
1220	-0.0076
1221	-0.01
1222	-0.0166
1223	-0.0164
1224	-0.0168
1225	-0.0012
1226	-0.0154
1227	-0.001
1228	0.015
1229	0.0262
1230	0.0126
1231	0.0402
1232	0.032
1233	0.016
1234	0.004
1235	-0.0086
1236	-0.0116
1237	-0.0128
1238	-0.0094
1239	-0.0284
1240	-0.0356
1241	0.0014
1242	0.0132
1243	0.0108
1244	0.0096
1245	0.022
1246	0.0044
1247	0.0018
1248	0.019
1249	-0.008
1250	0.0004
1251	-0.0162
1252	-0.0086
1253	-0.0204
1254	0.0248
1255	0.02
1256	0.0148
1257	-0.0108
1258	-0.0212
1259	-0.008
1260	-0.0006
1261	-0.005
1262	-0.0006
1263	0.0094
1264	-0.0056
1265	-0.0138
1266	-0.0328
1267	-0.0046
1268	0.011
1269	0.0156
1270	0.0218
1271	0.0302
1272	0.0044
1273	-0.0114
1274	-0.0164
1275	0.0098
1276	0.0164
1277	0.0064
1278	0.002
1279	-0.015
1280	-0.0116
1281	-0.0274
1282	-0.0082
1283	-0.0002
1284	0.0126
1285	0.0108
1286	0.0162
1287	0.0104
1288	-0.0082
1289	-0.0118
1290	-0.0264
1291	-0.0096
1292	0.0128
1293	0.033
1294	0.0236
1295	0.017
1296	0.008
1297	-0.017
1298	-0.0228
1299	-0.0112
1300	-0.002
1301	0.0004
1302	0.0098
1303	-0.0072
1304	-0.0006
1305	0.0032
1306	0.0016
1307	0.0076
1308	0.0282
1309	0.0064
1310	0.0122
1311	0.007
1312	0.0068
1313	-0.0172
1314	-0.0188
1315	-0.0346
1316	-0.0174
1317	-0.016
1318	0.0164
1319	0.0112
1320	0.0356
1321	0.0292
1322	0.0134
1323	-0.0158
1324	-0.0068
1325	-0.0186
1326	-0.0142
1327	-0.0092
1328	-0.0174
1329	-0.0098
1330	-0.015
1331	0.0094
1332	0.0088
1333	0.0094
1334	0.0152
1335	-0.0044
1336	-0.0134
1337	-0.0038
1338	0.0096
1339	0.0018
1340	0.0022
1341	0.0062
1342	-0.0144
1343	-0.0008
1344	0.0114
1345	0.0012
1346	0.0006
1347	-0.0122
1348	-0.002
1349	-0.0138
1350	-0.0116
1351	0.0014
1352	-0.01
1353	-0.0074
1354	-0.0156
1355	0.0034
1356	0.0296
1357	0.0276
1358	0.0134
1359	-0.0082
1360	-0.0104
1361	0.0016
1362	-0.0044
1363	0.0088
1364	-0.0252
1365	-0.0138
1366	-0.0152
1367	0.019
1368	0.022
1369	0.0364
1370	0.0382
1371	0.0248
1372	-0.0016
1373	-0.013
1374	-0.0252
1375	-0.0088
1376	-6.451e-18
1377	-0.002
1378	-0.0102
1379	-0.0084
1380	-0.0162
1381	0.0192
1382	-0.0092
1383	-0.0266
1384	-0.0132
1385	-0.0142
1386	0.0074
1387	0.0306
1388	0.0292
1389	0.0088
1390	-0.0278
1391	-0.0194
1392	-0.0036
1393	0.0302
1394	0.0072
1395	0.0096
1396	0.0042
1397	0.001
1398	-0.0072
1399	-0.0214
1400	-0.0284
1401	-0.0138
1402	-0.0038
1403	0.0008
1404	0.0136
1405	0.0178
1406	0.0166
1407	0.0176
1408	-6.451e-18
1409	-0.0102
1410	0.0018
1411	-0.0046
1412	-0.0098
1413	-0.0166
1414	-0.0156
1415	-0.0204
1416	0.0036
1417	0.0164
1418	0.0044
1419	0.0038
1420	0.0084
1421	0.0024
1422	-0.0036
1423	0.0056
1424	-0.0076
1425	0.0112
1426	0.0184
1427	0.0058
1428	-0.0002
1429	-0.0224
1430	-0.019
1431	0.005
1432	0.013
1433	0.0076
1434	-0.0064
1435	-0.0026
1436	-0.0082
1437	0.0086
1438	0.0304
1439	0.0028
1440	-0.002
1441	-0.011
1442	-0.0034
1443	-0.004
1444	0.0196
1445	0.0156
1446	0.0054
1447	-0.0134
1448	-0.021
1449	-0.0204
1450	-0.0166
1451	-0.0106
1452	0.0198
1453	0.0134
1454	0.0194
1455	0.0058
1456	0.0082
1457	-0.0024
1458	-0.0182
1459	-0.0184
1460	-0.001
1461	0.0018
1462	-0.004
1463	-0.0004
1464	0.0106
1465	0.0284
1466	0.0068
1467	0.0256
1468	-0.0116
1469	-0.0142
1470	-0.002
1471	-0.0114
1472	0.0014
1473	-0.011
1474	-0.0038
1475	0.0104
1476	0.0088
1477	0.004
1478	-0.0266
1479	-0.0098
1480	-0.0164
1481	-0.0128
1482	-0.0168
1483	0.001
1484	0.0086
1485	-0.0086
1486	0.0178
1487	0.0208
1488	0.0078
1489	0.0156
1490	0.0074
1491	-0.0118
1492	-0.004
1493	-0.0072
1494	0.0004
1495	-0.0022
1496	-0.0154
1497	0.0078
1498	0.0144
1499	0.0116
1500	-0.012
1501	0.0046
1502	0.005
1503	0.0012
1504	0.0012
1505	-0.0184
1506	-0.0166
1507	-0.0076
1508	-0.0084
1509	-0.0242
1510	-0.0148
1511	0.013
1512	0.0276
1513	0.0062
1514	-0.0096
1515	0.0096
1516	0.005
1517	0.0116
1518	-0.0084
1519	-0.0126
1520	0.002
1521	0.0072
1522	0.0016
1523	-0.0128
1524	-0.0106
1525	0.0262
1526	0.0238
1527	0.0318
1528	0.0104
1529	0.0114
1530	-0.0162
1531	-0.0234
1532	-0.0164
1533	-0.0208
1534	0.001
1535	-0.0066
1536	-0.0194
1537	-0.0096
1538	0.0126
1539	0.011
1540	0.014
1541	0.0152
1542	0.0096
1543	0.0026
1544	-0.0058
1545	0.008
1546	-0.0118
1547	-0.0078
1548	-0.0078
1549	-0.006
1550	0.0006
1551	-0.0004
1552	-0.0046
1553	-0.0246
1554	-7.31836e-18
1555	0.002
1556	0.0138
1557	0.0054
1558	-0.0032
1559	-0.0026
1560	0.0068
1561	0.003
1562	0.0116
1563	0.031
1564	0.019
1565	0.0124
1566	-0.0204
1567	-0.0132
1568	-0.034
1569	-0.013
1570	-0.0124
1571	0.0016
1572	-0.0026
1573	0.0238
1574	0.016
1575	0.0064
1576	-0.0028
1577	0.003
1578	-0.0144
1579	-0.0008
1580	0.002
1581	0.0064
1582	-0.013
1583	-0.021
1584	-0.0382
1585	-0.014
1586	0.0038
1587	0.0004
1588	0.004
1589	-0.0052
1590	0.007
1591	0.0284
1592	0.018
1593	0.0128
1594	0.0002
1595	-0.0058
1596	-0.007
1597	-0.0004
1598	-0.003
1599	-0.0048
1600	0.003
1601	-0.0004
1602	-0.0048
1603	0.0012
1604	-0.015
1605	0.013
1606	0.0208
1607	0.014
1608	0.0144
1609	0.0004
1610	-0.0112
1611	-0.022
1612	-0.0116
1613	0.013
1614	0.0224
1615	0.0122
1616	-0.0202
1617	-0.0252
1618	-0.0396
1619	-0.0204
1620	-0.0122
1621	0.0014
1622	0.0122
1623	0.0048
1624	0.0198
1625	0.0116
1626	0.0228
1627	0.0008
1628	-0.003
1629	-0.0116
1630	-0.0014
1631	0.0014
1632	-0.001
1633	0.0078
1634	0.0068
1635	-0.005
1636	-0.0328
1637	-0.0036
1638	0.0004
1639	-0.0098
1640	0.0112
1641	0.0204
1642	0.0154
1643	-0.0074
1644	-0.0024
1645	-0.003
1646	-0.0072
1647	-0.0128
1648	0.008
1649	0.0136
1650	0.0134
1651	0.0138
1652	0.0188
1653	0.0132
1654	0.0206
1655	-0.0002
1656	-0.0294
1657	-0.032
1658	-0.0188
1659	-0.0058
1660	-0.0036
1661	0.0122
1662	0.0196
1663	0.013
1664	0.0044
1665	0.0052
1666	-0.0004
1667	-0.0146
1668	-0.0116
1669	-0.0042
1670	-0.0258
1671	-0.0054
1672	0.0106
1673	0.014
1674	0.0046
1675	-0.0062
1676	-0.0198
1677	-0.022
1678	0.001
1679	0.0212
1680	0.0112
1681	0.0246
1682	-0.008
1683	0.002
1684	0.0096
1685	0.017
1686	0.006
1687	-0.0014
1688	-0.0098
1689	0.001
1690	0.0088
1691	-0.02
1692	-0.0238
1693	-0.0134
1694	0.0016
1695	0.0168
1696	0.0166
1697	0.018
1698	-0.0004
1699	0.0116
1700	0.0036
1701	-0.0182
1702	-0.0074
1703	0.0012
1704	0.0228
1705	0.0186
1706	-0.0042
1707	0.0088
1708	-0.0116
1709	-0.0258
1710	-0.0068
1711	-0.0288
1712	-0.012
1713	-0.0072
1714	-0.0034
1715	0.012
1716	0.0132
1717	0.0038
1718	0.0288
1719	0.026
1720	0.0122
1721	0.0138
1722	-0.0094
1723	-0.0356
1724	-0.0188
1725	-0.015
1726	0.0198
1727	0.0078
1728	0.0158
1729	0.0038
1730	-0.0088
1731	-0.0148
1732	-0.0202
1733	-0.0104
1734	0.0188
1735	0.0026
1736	-0.0008
1737	0.0118
1738	0.003
1739	-0.0048
1740	-0.0166
1741	-0.0092
1742	-0.0166
1743	-0.0158
1744	-0.0094
1745	0.0104
1746	0.0126
1747	0.0146
1748	0.0094
1749	0.0088
1750	0.0204
1751	0.035
1752	0.0138
1753	-0.008
1754	-0.0224
1755	-0.0304
1756	-0.045
1757	-0.0162
1758	-0.0042
1759	0.004
1760	0.0036
1761	0.0148
1762	0.0088
1763	0.0126
1764	0.0108
1765	-0.015
1766	-0.0018
1767	0.0016
1768	-0.0112
1769	-0.025
1770	-0.0096
1771	-0.0086
1772	0.013
1773	0.011
1774	0.0114
1775	0.015
1776	0.0208
1777	-0.004
1778	-0.0116
1779	0.0024
1780	-0.0092
1781	-0.0128
1782	0.0032
1783	0.0006
1784	-0.0066
1785	0.0134
1786	0.0118
1787	0.0238
1788	0.02
1789	-6.451e-18
1790	-0.0138
1791	-7.42678e-18
1792	-0.018
1793	-0.0272
1794	-0.0212
1795	0.009
1796	0.0238
1797	-0.0002
1798	-0.0004
1799	-0.0076
1800	0.0146
1801	-0.0202
1802	-0.0188
1803	-0.0168
1804	0.0038
1805	0.0062
1806	-0.0044
1807	-0.0058
1808	-0.0128
1809	-0.012
1810	0.0142
1811	0.0134
1812	0.022
1813	0.0084
1814	-0.0108
1815	-0.0038
1816	0.0106
1817	0.0114
1818	-0.0058
1819	-0.0094
1820	-0.002
1821	0.0024
1822	0.0226
1823	0.03
1824	0.0014
1825	-0.012
1826	-0.015
1827	-0.0064
1828	-0.0202
1829	-0.0122
1830	-0.021
1831	0.0088
1832	0.0108
1833	0.0162
1834	0.0144
1835	0.0162
1836	0.0044
1837	-0.0032
1838	-0.013
1839	0.011
1840	0.0312
1841	0.0114
1842	-0.018
1843	-0.024
1844	-0.0328
1845	-0.0276
1846	-0.0204
1847	-0.005
1848	0.0068
1849	0.015
1850	0.004
1851	0.0026
1852	0.0034
1853	-0.0132
1854	0.0076
1855	0.0194
1856	0.005
1857	0.0022
1858	0.004
1859	0.003
1860	-0.0084
1861	0.008
1862	0.004
1863	-0.0012
1864	-0.0032
1865	-0.0022
1866	0.0026
1867	-0.0044
1868	-0.0088
1869	-0.0052
1870	-0.0082
1871	0.0024
1872	-0.0024
1873	-0.0022
1874	-0.0148
1875	0.0056
1876	0.0156
1877	0.01
1878	-0.0036
1879	0.0004
1880	-0.0072
1881	0.0076
1882	0.0298
1883	0.0418
1884	0.0036
1885	-0.019
1886	-0.0222
1887	-0.0288
1888	-0.0286
1889	-0.0238
1890	0.0036
1891	0.0114
1892	0.0052
1893	-0.0146
1894	-0.0106
1895	-0.003
1896	0.0116
1897	0.0442
1898	0.0346
1899	0.033
1900	0.03
1901	0.0082
1902	-0.0038
1903	-0.024
1904	-0.0278
1905	-0.038
1906	-0.0238
1907	-0.0014
1908	-0.005
1909	-0.006
1910	-0.0068
1911	0.015
1912	0.0312
1913	0.0078
1914	0.0024
1915	0.001
1916	0.0078
1917	0.0058
1918	-0.0126
1919	-0.0274
1920	-0.0272
1921	-0.0108
1922	-0.0238
1923	0.0142
1924	0.0322
1925	0.022
1926	0.017
1927	-0.008
1928	0.0084
1929	-0.0084
1930	0.0144
1931	0.0088
1932	-0.0112
1933	-0.0202
1934	-0.0304
1935	-0.0016
1936	0.0012
1937	-0.0074
1938	-0.0068
1939	0.001
1940	0.0158
1941	0.018
1942	0.0094
1943	0.0176
1944	0.032
1945	-0.0028
1946	-0.0142
1947	-0.0002
1948	-0.0062
1949	-0.0204
1950	-0.0132
1951	0.0176
1952	0.013
1953	0.0082
1954	0.016
1955	0.0182
1956	-0.0096
1957	0.0028
1958	0.0012
1959	-0.0056
1960	-0.0196
1961	-0.0324
1962	-0.0074
1963	0.0052
1964	0.0076
1965	0.0084
1966	-0.0044
1967	0.0016
1968	0.0098
1969	-0.01
1970	0.001
1971	-0.007
1972	0.0146
1973	0.0038
1974	-0.0044
1975	-0.0034
1976	-0.012
1977	-0.0132
1978	-0.0124
1979	0.0092
1980	-0.0148
1981	-0.02
1982	-0.0038
1983	0.0236
1984	0.0106
1985	0.0226
1986	0.0174
1987	-0.0158
1988	-0.0148
1989	0.0052
1990	-0.0022
1991	-0.0144
1992	-0.0082
1993	-0.0142
1994	-0.0106
1995	-0.013
1996	0.0096
1997	0.0202
1998	0.0088
[truncated: 598,001+ more rows]

## Sheet: fig_S8a_main
t	C
0	1
1	0.608292
2	0.369875
3	0.225603
4	0.136973
5	0.0824004
6	0.0486061
7	0.0288496
8	0.0170366
9	0.0100986
10	0.00593385
11	0.00372571
12	0.00282778
13	0.00284527
14	0.00143264
15	0.00266076
16	0.00156033
17	0.00148994
18	0.00029832
19	-0.000306126
20	-0.000374448
21	-0.00164285
22	-0.00158892
23	-0.00107506
24	-0.000682802
25	-0.00152457
26	-0.0008809
27	-0.0013257
28	-0.00080679
29	7.86131e-05
30	0.000561767
31	0.00146816
32	0.00124683
33	0.00198185
34	0.00118712
35	0.00127805
36	0.000935041
37	0.000203396
38	-4.04953e-05
39	-0.000758708
40	-0.00105056
41	-0.00162845
42	-0.000958531
43	-0.000802066
44	-0.000198173
45	0.00112721
46	0.00192994
47	0.00210403
48	0.00110576
49	0.000110887
50	-0.000626688
51	-0.00139155
52	-0.00236964
53	-0.00290597
54	-0.00282729
55	-0.000234545
56	-0.000637354
57	-0.000760912
58	-0.000801886
59	-0.000660598
60	-0.000573129
61	0.00106369
62	0.00278641
63	0.00213223
64	0.00253699
65	0.00212642
66	0.00313881
67	0.00269904
68	0.00245977
69	0.00164213
70	0.000841777
71	-0.00130622
72	-0.00102209
73	-0.000440134
74	-0.000270541
75	0.000164528
76	0.000806755
77	0.000379463
78	-0.000556876
79	-0.0015276
80	-0.00244842
81	-0.00256346
82	-0.00156506
83	-0.00103373
84	-0.00203686
85	-0.00286085
86	-0.00147693
87	1.13679e-05
88	0.0017077
89	0.0023836
90	0.0018918
91	0.00109067
92	-0.000508411
93	-0.000825811
94	-0.00183408
95	-0.000974088
96	-0.00102153
97	-0.00120536
98	-0.0016976
99	-0.00130283
100	-0.00124852
101	-0.00102521
102	-0.000113462
103	0.00184571
104	0.00149731
105	0.00106146
106	0.000375354
107	0.00129086
108	0.000152646
109	-0.000601543
110	-0.00151621
111	-0.00172095
112	-0.00233335
113	-0.00371987
114	-0.00465374
115	-0.00536907
116	-0.00464334
117	-0.0030459
118	-0.00237734
119	-0.00128557
120	-0.00048644
121	-0.000707568
122	-0.00116653
123	-0.000660232
124	0.000692932
125	-0.000355568
126	-0.00151309
127	-0.00298401
128	-0.00397766
129	-0.00497023
130	-0.004009
131	-0.00233275
132	-0.00146928
133	-5.09714e-05
134	0.000493584
135	0.00144898
136	0.0017476
137	0.0013413
138	0.00227929
139	0.00178626
140	0.00124876
141	0.000736626
142	0.000425953
143	0.000133178
144	-0.0015607
145	-0.00205364
146	-0.00417926
147	-0.00365572
148	-0.00173186
149	-0.00177707
150	-0.00218248
151	-0.00297839
152	-0.00500592
153	-0.00490422
154	-0.00499293
155	-0.00575369
156	-0.00608104
157	-0.00492586
158	-0.00315184
159	-0.00350534
160	-0.00266526
161	-0.00229083
162	-0.00145539
163	-0.000539197
164	-0.00116371
165	-0.00305844
166	-0.00413407
167	-0.00453293
168	-0.00457606
169	-0.00396489
170	-0.00317822
171	-0.00175571
172	0.000981821
173	0.00156689
174	0.000522026
175	-0.00137564
176	-0.00193699
177	-0.00258601
178	-0.00319635
179	-0.00278102
180	-0.00274566
181	-0.00144457
182	-0.00228488
183	-0.00129927
184	-0.00262363
185	-0.00262206
186	-0.00289122
187	-0.00300187
188	-0.00148337
189	-0.00110456
190	2.982e-05
191	0.000367801
192	-0.000503557
193	3.4688e-05
194	-0.000298351
195	0.000283061
196	0.000738137
197	0.000354589
198	0.00150657
199	0.000747645
200	7.90242e-05
201	-6.97957e-05
202	-0.000224948
203	-0.000368144
204	-0.000108933
205	-0.0005696
206	-0.000522563
207	-0.000362031
208	0.000252367
209	0.000129589
210	-0.000501329
211	-0.00117909
212	-0.00136243
213	-0.00260252
214	-0.00253394
215	-0.00235002
216	-0.00266836
217	-0.00178892
218	-0.00238642
219	-0.0032427
220	-0.00204877
221	-0.00153697
222	-0.00152904
223	-0.00134122
224	-0.00170973
225	-0.00169661
226	2.1791e-05
227	0.00212131
228	0.00315779
229	0.00239411
230	0.0021049
231	0.001612
232	-0.000360539
233	-0.000523694
234	-0.00237726
235	-0.001209
236	-0.000286264
237	-0.000192664
238	-0.000259913
239	-0.00168583
240	-0.00269157
241	-0.00203443
242	-0.000603111
243	-0.000214659
244	-0.000508528
245	-0.00111491
246	-0.00161115
247	-0.00108367
248	-3.56203e-05
249	6.45249e-05
250	-0.000450204
251	-0.00102646
252	0.000563288
253	-0.000600767
254	-0.000685495
255	-0.000656585
256	-0.00130442
257	-0.00139095
258	-0.000551408
259	-7.8088e-05
260	-0.000781218
261	-0.000166244
262	-0.000564289
263	-0.000125205
264	9.42746e-05
265	0.000397697
266	0.000999341
267	0.000510263
268	0.000862062
269	0.000493165
270	9.16182e-05
271	0.000730335
272	6.4999e-05
273	-0.000301158
274	-0.000294947
275	0.000603372
276	0.000547953
277	0.00111981
278	0.00156191
279	0.00147748
280	0.00143047
281	-8.05477e-05
282	0.000868885
283	0.000925952
284	0.000954766
285	-0.000956701
286	-0.000351639
287	0.000737777
288	0.0018053
289	0.00161003
290	0.00273026
291	0.00214709
292	0.000350056
293	0.00142189
294	0.00210794
295	0.00181955
296	0.0013917
297	0.00095893
298	0.00105476
299	-0.000292425
300	-0.00094125
301	-0.00211269
302	-0.00236431
303	-0.00354473
304	-0.00338435
305	-0.00227774
306	-0.00050959
307	0.000409634
308	0.00122241
309	0.00223507
310	0.0016478
311	0.00129712
312	0.000512238
313	-0.00195601
314	-0.00201249
315	-0.00160301
316	3.36921e-05
317	0.000484689
318	-1.54293e-05
319	-0.00116629
320	-0.00286896
321	-0.00335398
322	-0.00254536
323	-0.00216115
324	-0.000771253
325	0.000559119
326	-0.00122687
327	-0.000398166
328	9.9128e-05
329	0.000118804
330	-4.04134e-05
331	-0.000138152
332	-0.000549743
333	0.000288742
334	3.04539e-05
335	-0.000150459
336	0.000115379
337	0.000612894
338	0.00213903
339	0.00186032
340	0.00365814
341	0.0026714
342	0.00202185
343	0.00109951
344	0.00128963
345	0.00180853
346	0.0020575
347	0.00133099
348	0.00146604
349	0.00160133
350	0.00154869
351	0.00159968
352	0.0019625
353	0.00158772
354	0.00168043
355	0.00098316
356	0.000766686
357	0.00144773
358	0.00202694
359	0.00292595
360	0.00213924
361	0.00148567
362	0.0018453
363	-0.000172991
364	-0.00093564
365	-0.00179823
366	-0.00134505
367	-0.0023188
368	-0.00336301
369	-0.00392395
370	-0.00299789
371	-0.00314065
372	-0.00249942
373	-0.00275771
374	-0.00229398
375	-0.00212683
376	-0.00190644
377	-0.00260053
378	-0.00172668
379	-0.000134268
380	0.000715214
381	-0.000193249
382	-0.000196382
383	-0.00153394
384	-0.00164259
385	-0.00257255
386	-0.00272903
387	-0.000482819
388	0.00102384
389	0.00123806
390	0.000932195
391	-0.000855083
392	-0.00225078
393	-0.0015448
394	-4.96519e-06
395	0.00045496
396	0.00071611
397	0.00021217
398	-2.30916e-05
399	-0.000250981
400	-0.000452463
401	-0.00108286
402	-0.000864912
403	0.000195745
404	0.000783585
405	0.00177892
406	0.00272358
407	0.0035857
408	0.00307014
409	0.000857021
410	-0.00075644
411	-0.00146037
412	-0.00181554
413	-0.00239844
414	-0.00152906
415	-0.00210165
416	-0.00222041
417	-0.00190679
418	-0.00146429
419	-0.00156659
420	-0.00276862
421	-0.0018447
422	-0.00073296
423	-0.000628855
424	0.000315784
425	0.000414797
426	-2.6852e-05
427	-0.00191628
428	-0.00218434
429	-0.000979199
430	0.000363067
431	0.000355763
432	-0.00044887
433	-0.000597567
434	-0.000568846
435	-0.000107922
436	-0.00073077
437	0.0010797
438	0.00187334
439	0.00102108
440	0.000448059
441	0.00095877
442	0.00136304
443	0.00172415
444	0.00288488
445	0.00290212
446	0.0026963
447	0.00267728
448	0.00281492
449	0.00248488
450	-7.66686e-05
451	-0.000332202
452	0.000416253
453	0.00140242
454	0.00140913
455	0.00076301
456	0.00027915
457	-0.000303112
458	-0.000763273
459	-5.17887e-05
460	-0.00117931
461	-0.000352487
462	-0.000242665
463	0.000603935
464	0.00047665
465	0.00107885
466	0.0012699
467	0.00229339
468	0.00338258
469	0.00512905
470	0.00382967
471	0.00276503
472	0.00163416
473	0.00289165
474	0.00270802
475	0.00261352
476	0.00036499
477	0.000220062
478	-0.000375279
479	-0.0015734
480	-0.00147484
481	-0.000131893
482	-0.000227019
483	-0.000186115
484	-0.00124197
485	-0.000394067
486	0.000881369
487	0.000568553
488	-0.000175616
489	-0.00106072
490	-0.00191927
491	-0.00114101
492	0.000158763
493	0.000959689
494	0.00114743
495	0.0014204
496	0.00136997
497	0.000682962
498	0.000697267
499	-0.000360512
500	-0.00092185
501	0.000307408
502	-0.000238906
503	-0.000786154
504	-0.000557604
505	-0.00112421
506	-0.00130373
507	-0.000226402
508	-0.000555414
509	-0.000750041
510	-0.000490702
511	-2.55553e-05
512	0.000876295
513	-0.000215575
514	-7.02178e-05
515	0.000616976
516	0.00191118
517	0.00253094
518	0.00212117
519	0.00105628
520	0.000901337
521	0.00228204
522	0.00156642
523	0.00038532
524	-0.000271797
525	0.000148755
526	0.000610398
527	0.00126036
528	0.000266706
529	-0.000154099
530	-0.000648927
531	-0.000180194
532	0.000594769
533	0.000971058
534	0.000696796
535	0.000572207
536	0.00172378
537	0.00280317
538	0.00285547
539	0.00214659
540	0.00100284
541	0.00121578
542	0.00117324
543	0.000750033
544	6.43213e-05
545	0.000421905
546	0.00109911
547	0.00233153
548	0.00347522
549	0.00387858
550	0.00452424
551	0.00273825
552	0.00197404
553	0.000989228
554	0.000548074
555	0.000740095
556	0.000662865
557	0.00133109
558	0.000736705
559	0.001069
560	0.000135534
561	0.00147131
562	0.00270224
563	0.00279486
564	0.00102854
565	-0.000600663
566	-0.00178113
567	-0.00291463
568	-0.0022239
569	-0.00140838
570	-0.000760775
571	0.0012277
572	0.00319457
573	0.00302833
574	0.00260524
575	0.000604376
576	-0.000994231
577	-0.00141842
578	-0.00117343
579	-0.00272246
580	-0.00211431
581	-0.00129578
582	-0.00110115
583	-0.00050333
584	-0.000128504
585	-0.000278796
586	-0.00045243
587	-0.00063229
588	0.000167847
589	0.00136963
590	0.00237896
591	0.00134565
592	0.000478105
593	-0.00135062
594	-0.00254969
595	-0.00263808
596	-0.000492728
597	-0.000808261
598	-0.0004711
599	-0.00120185
600	-0.000992119
601	0.000407492
602	0.000771861
603	0.00120311
604	0.00105838
605	0.00258867
606	0.00266567
607	0.00348637
608	0.00346895
609	0.00286535
610	0.00045092
611	0.000586668
612	0.00209569
613	0.00293007
614	0.00255747
615	0.00206942
616	0.00215531
617	0.00251828
618	0.00318477
619	0.00139192
620	-9.27498e-05
621	-0.0015231
622	-0.0011897
623	0.000131146
624	0.00145623
625	0.00225102
626	0.00197893
627	0.00242817
628	0.00230466
629	0.00054452
630	0.00061331
631	0.000873832
632	0.000265243
633	-0.000712814
634	-0.0014579
635	-0.000869481
636	-1.38174e-05
637	0.000503384
638	0.00158061
639	0.000570528
640	-0.000575755
641	-0.00165377
642	-0.00106683
643	-0.000470437
644	0.00066933
645	0.00201457
646	0.00233134
647	0.0018213
648	0.00125078
649	0.00110159
650	0.00123896
651	0.000328877
652	0.0013483
653	0.00213322
654	0.00139718
655	0.00167209
656	0.00101622
657	0.00148194
658	0.000783528
659	-0.00023863
660	-0.00019261
661	-9.11342e-05
662	0.0016153
663	0.00160334
664	-0.0005615
665	-6.92245e-05
666	0.000155083
667	0.000506905
668	0.000985395
669	0.000133316
670	-0.000766727
671	-0.000110834
672	8.59081e-05
673	0.000208997
674	0.00119622
675	0.000876146
676	-0.000427268
677	0.000920119
678	0.00247765
679	0.002367
680	0.00134691
681	0.00132294
682	0.0017647
683	0.00132281
684	0.000429953
685	0.000491126
686	0.000820428
687	-0.00064398
688	-0.00264927
689	-0.00253593
690	-0.00299386
691	-0.0039048
692	-0.00199613
693	-0.00128529
694	-0.000386746
695	0.00081611
696	0.000857692
697	0.00144998
698	0.00122249
699	0.0011253
700	0.000223532
701	-0.00133302
702	-0.00245567
703	-0.0032333
704	-0.00386985
705	-0.00442464
706	-0.00426909
707	-0.0044186
708	-0.00339119
709	-0.00234779
710	-0.000191551
711	4.38641e-05
712	-0.00117934
713	-0.00084777
714	-0.000634146
715	0.000722728
716	0.000301034
717	0.000189461
718	-0.000824623
719	-0.00142788
720	-0.000979588
721	0.000628931
722	0.000726404
723	0.000538858
724	1.54701e-05
725	0.000868106
726	0.00186365
727	0.00284449
728	0.00456663
729	0.00451197
730	0.00466771
731	0.00311797
732	0.00179634
733	-0.0002427
734	-0.00159215
735	-0.00159971
736	-0.00120856
737	-0.000444228
738	-0.000337389
739	-0.00014333
740	-9.80757e-05
741	-0.00114395
742	-0.00338161
743	-0.00331005
744	-0.00204556
745	-0.000347889
746	0.0014417
747	0.00206589
748	0.00304729
749	0.00437824
750	0.00506842
751	0.00412251
752	0.00223607
753	0.000869921
754	0.000103577
755	-0.000331758
756	-0.0001125
757	-0.000649878
758	-0.000774217
759	-0.000623799
760	0.000366012
761	-2.27674e-05
762	-0.000989784
763	-0.00112842
764	-0.000252318
765	0.000975849
766	0.000186679
767	-0.00168463
768	-0.00221898
769	-0.000528888
770	0.000114415
771	0.00222103
772	0.00210848
773	0.000400153
774	-6.19422e-05
775	-0.00044881
776	-0.000738184
777	-0.00213339
778	-0.00217444
779	-0.00276224
780	-0.00186716
781	-0.000695447
782	0.000502837
783	0.000837373
784	0.000731219
785	0.000298432
786	0.000515368
787	-0.000873933
788	-0.000671514
789	0.000344295
790	0.000366904
791	0.000829919
792	0.00181315
793	0.00149639
794	0.00148104
795	0.00193145
796	0.00188406
797	0.000203672
798	-0.000124464
799	0.000221767
800	5.70141e-05
801	0.000878208
802	-0.000219792
803	-0.000586886
804	0.000284023
805	0.00119018
806	0.001952
807	0.00169409
808	0.00244309
809	0.00347823
810	0.00345906
811	0.00350059
812	0.00231737
813	0.001562
814	0.000798542
815	0.00123347
816	0.00201593
817	0.00176248
818	0.000734676
819	0.000316159
820	-1.93595e-05
821	-0.000254682
822	0.00147092
823	0.00250897
824	0.00184406
825	0.000956207
826	-1.4813e-05
827	0.000486106
828	0.000820601
829	0.00162134
830	0.000641613
831	0.000249064
832	-0.000949342
833	-0.00249181
834	-0.00284153
835	-0.00241301
836	-0.00198045
837	-0.00331263
838	-0.00301604
839	-0.00242817
840	-0.00281553
841	-0.0030794
842	-0.00242386
843	-0.000176521
844	-9.26573e-05
845	-0.000495508
846	-0.00144531
847	-0.00195377
848	-0.00118685
849	-0.00179124
850	-0.00145134
851	-0.00113301
852	-8.01863e-05
853	0.000253066
854	0.00175732
855	0.00223745
856	0.00116154
857	0.00104614
858	0.00364395
859	0.00494673
860	0.00288788
861	0.000476081
862	-0.00211603
863	-0.00301168
864	-0.00338185
865	-0.00261661
866	-0.000863747
867	0.00124384
868	0.00153391
869	0.00197691
870	0.000727575
871	0.00104098
872	-0.00031133
873	0.000330822
874	0.00111124
875	-0.000198824
876	-0.0015752
877	-0.00179604
878	-0.00254561
879	-0.00172507
880	-0.000460731
881	0.000296049
882	-0.00147284
883	-0.000559562
884	0.00171566
885	0.00125169
886	0.00171506
887	0.00212082
888	0.00234549
889	0.00181809
890	0.00139207
891	0.00138617
892	0.00130003
893	0.000775289
894	0.000880292
895	0.00118037
896	0.00124788
897	0.001611
898	0.00233378
899	0.00261924
900	0.00317172
901	0.00274348
902	0.00259328
903	0.00144138
904	0.00187322
905	0.00311799
906	0.00237404
907	0.00228441
908	9.07284e-05
909	0.0011082
910	0.00195612
911	0.00273838
912	0.00327713
913	0.00370725
914	0.00371945
915	0.00282838
916	0.00166879
917	-0.000409646
918	-0.00161651
919	-0.00170896
920	-0.00244439
921	-0.00182702
922	-0.00252575
923	-0.00153387
924	-0.00113018
925	-0.0016917
926	-0.00195306
927	-0.00249703
928	-0.000823511
929	-0.00112641
930	-0.00110092
931	-0.000822403
932	-0.00179271
933	-0.00112544
934	-0.00154593
935	-0.00265436
936	-0.00349923
937	-0.00280825
938	-0.00256196
939	-0.00289472
940	-0.00375177
941	-0.00297976
942	-0.00146058
943	0.000124627
944	0.00130793
945	0.00256065
946	0.00357327
947	0.00258547
948	0.00219714
949	0.00124805
950	0.0014008
951	0.00029907
952	0.000603422
953	0.000458381
954	-0.000391894
955	-0.000133572
956	6.19753e-05
957	-0.000722814
958	-0.00151962
959	-0.00170916
960	-0.00130936
961	-0.000597836
962	-0.000483516
963	-0.00041346
964	0.000448526
965	-0.00118456
966	-0.00154916
967	-0.00231788
968	-0.00287339
969	-0.00297281
970	-0.00300773
971	-0.00310841
972	-0.00174818
973	-0.00113969
974	0.00203014
975	0.00417089
976	0.0046555
977	0.0043159
978	0.00428025
979	0.0039604
980	0.00352481
981	0.00293774
982	0.0020605
983	3.41648e-05
984	-0.000379688
985	0.000423726
986	0.000807709
987	0.00105224
988	0.00119522
989	-0.000657836
990	-0.00113581
991	-0.00208802
992	-0.0020542
993	-0.000362577
994	-0.000641439
995	-0.00123604
996	-0.00171556
997	-0.00173213
998	-0.000324305
999	7.86662e-05
1000	-0.000652012
1001	2.25283e-06
1002	0.000521123
1003	0.000584954
1004	-3.51896e-05
1005	-0.000180721
1006	-0.000991671
1007	-0.00128662
1008	-0.00115761
1009	-0.000694914
1010	0.000199039
1011	0.000159642
1012	-0.000709614
1013	-0.000148447
1014	-0.000434809
1015	-0.000620757
1016	-0.00019949
1017	0.000524448
1018	0.000465423
1019	0.00169262
1020	0.00242726
1021	0.00223897
1022	0.00222158
1023	0.000109524
1024	-0.000633177
1025	-0.000790146
1026	-0.00164186
1027	-0.00121386
1028	-0.0011883
1029	-0.00183907
1030	-0.00153764
1031	-0.000796239
1032	0.000681239
1033	0.000418446
1034	0.00151613
1035	0.00302036
1036	0.00243692
1037	0.001756
1038	0.000823701
1039	0.00180771
1040	0.00223629
1041	0.00181512
1042	0.000746097
1043	0.000528052
1044	0.00028419
1045	-0.00129722
1046	-0.0010289
1047	-0.00258142
1048	-0.00275627
1049	-0.00175632
1050	-0.00210472
1051	-0.00132562
1052	-0.00122381
1053	-0.00054986
1054	0.000100895
1055	0.000668061
1056	0.000724512
1057	0.000341309
1058	-8.22147e-05
1059	-6.34298e-05
1060	-0.000727549
1061	-0.00132169
1062	-0.00170876
1063	-0.00110059
1064	-0.00273003
1065	-0.00429825
1066	-0.00520225
1067	-0.00465914
1068	-0.00290544
1069	-0.000591224
1070	-0.00129012
1071	-0.00185245
1072	-0.00241764
1073	-0.00199977
1074	0.000302919
1075	0.000826619
1076	0.000482892
1077	0.00103611
1078	-0.000224918
1079	-7.75754e-05
1080	0.000404103
1081	-3.44705e-05
1082	-0.0016626
1083	-0.00102798
1084	-0.00154957
1085	0.000536551
1086	0.000555342
1087	0.000249963
1088	0.00198627
1089	0.0017674
1090	0.00241517
1091	0.00317287
1092	0.00250169
1093	0.00288287
1094	0.00228328
1095	0.00285259
1096	0.00219642
1097	0.00238086
1098	0.00131287
1099	0.000367902
1100	-0.000290695
1101	-0.00165782
1102	-0.000971188
1103	0.000416692
1104	-0.000545989
1105	-0.00127237
1106	-0.00087713
1107	-0.00132529
1108	-0.00158936
1109	-0.000617107
1110	0.000901451
1111	0.000886848
1112	0.00158348
1113	0.00145166
1114	0.000955471
1115	0.000219677
1116	0.00124495
1117	0.00121744
1118	0.00141049
1119	0.00220791
1120	0.00240124
1121	0.00165896
1122	0.00239532
1123	0.00195924
1124	0.000717607
1125	0.000161956
1126	-0.000374022
1127	-0.000226784
1128	-0.000803534
1129	-0.000733514
1130	-0.000629724
1131	0.00171098
1132	0.00250877
1133	0.00308602
1134	0.00281942
1135	0.00306493
1136	0.00195884
1137	0.00080612
1138	0.000989859
1139	0.000681317
1140	-0.000222109
1141	-0.00135307
1142	-0.00132175
1143	-0.00209413
1144	-0.00143225
1145	-0.00151299
1146	-0.00307499
1147	-0.00269988
1148	-0.00317902
1149	-0.00212189
1150	-0.00161851
1151	-0.000210307
1152	-0.000475112
1153	-0.00148679
1154	0.000121999
1155	-0.000660002
1156	-0.000433119
1157	-0.000541329
1158	-0.000530834
1159	-0.000251022
1160	-0.000191207
1161	0.000523193
1162	-0.000399448
1163	-0.000461605
1164	-0.00138608
1165	-0.000248137
1166	0.00117693
1167	0.00111631
1168	-0.000511389
1169	-0.00129211
1170	-0.00109383
1171	-0.000717843
1172	-8.83167e-05
1173	0.000341708
1174	0.000219343
1175	-0.000843764
1176	-0.000386908
1177	0.000512089
1178	0.00105439
1179	0.000565268
1180	0.000915666
1181	0.00188349
1182	0.00191694
1183	0.00295005
1184	0.00200783
1185	0.00187746
1186	0.00169146
1187	0.00136071
1188	0.00175959
1189	0.00165136
1190	-7.67452e-05
1191	-0.00120093
1192	-0.000775354
1193	-0.00226626
1194	-0.00403696
1195	-0.00422956
1196	-0.00351537
1197	-0.00236077
1198	-0.0020587
1199	-0.00339107
1200	-0.00476214
1201	-0.00533329
1202	-0.00545628
1203	-0.00460447
1204	-0.00544419
1205	-0.00434429
1206	-0.00358808
1207	-0.00129509
1208	-0.00213588
1209	-0.00430861
1210	-0.00540255
1211	-0.00634312
1212	-0.00607936
1213	-0.0058692
1214	-0.00526113
1215	-0.00349317
1216	-0.000931626
1217	0.000253774
1218	0.000915111
1219	-0.000148608
1220	-0.00055066
1221	0.000918727
1222	0.00129545
1223	0.00202283
1224	0.000767383
1225	-0.000175061
1226	3.04157e-06
1227	-0.00169396
1228	-0.00316743
1229	-0.00336425
1230	-0.00156054
1231	-0.000674311
1232	-0.00121971
1233	-0.00208481
1234	-0.00304126
1235	-0.00321346
1236	-0.00249638
1237	-0.00198116
1238	0.000308052
1239	0.000488738
1240	-0.000601603
1241	-0.000316024
1242	-0.000481761
1243	-0.000325222
1244	-0.00199469
1245	-0.0016568
1246	-0.00130128
1247	-0.00201451
1248	-0.00213989
1249	-0.000644818
1250	-5.96966e-05
1251	0.000273256
1252	0.00140733
1253	0.00165722
1254	0.000541919
1255	-0.000281615
1256	0.000169096
1257	-0.000884778
1258	1.25071e-05
1259	0.000898111
1260	0.000719317
1261	0.000692262
1262	0.00199701
1263	0.00220441
1264	0.00171883
1265	0.00155633
1266	0.00236747
1267	0.00188466
1268	-0.000199028
1269	-0.0016786
1270	-0.00101425
1271	0.000286268
1272	-6.88101e-05
1273	2.08139e-05
1274	-8.51495e-05
1275	0.00173029
1276	0.00109739
1277	0.000505746
1278	-0.000530614
1279	7.17754e-05
1280	0.000784455
1281	0.000694863
1282	0.00189162
1283	0.00238834
1284	0.00137948
1285	-0.000996413
1286	-0.00169396
1287	-0.000353336
1288	-0.000173854
1289	-0.000170372
1290	0.000272199
1291	-1.32899e-05
1292	-0.000137085
1293	-0.000585197
1294	-0.000941304
1295	-0.000373387
1296	-0.00153076
1297	-0.00157604
1298	-0.00203974
1299	-0.00236455
1300	-0.00253765
1301	-0.00323929
1302	-0.00278703
1303	-0.00326069
1304	-0.00296541
1305	-0.00246805
1306	-0.00174397
1307	-0.00186358
1308	-0.00249649
1309	-0.000695876
1310	0.000183937
1311	0.00181227
1312	0.00253412
1313	0.00237208
1314	0.0021761
1315	0.000885026
1316	0.000436362
1317	0.000784014
1318	0.000237576
1319	0.000498459
1320	0.00216557
1321	0.00237731
1322	0.00400002
1323	0.00386
1324	0.00428448
1325	0.0030658
1326	0.00216743
1327	0.00145432
1328	0.000715485
1329	0.000543342
1330	-3.74577e-05
1331	0.000156447
1332	0.000189825
1333	0.00029963
1334	0.000794803
1335	0.000680712
1336	0.00108819
1337	0.00105744
1338	-0.000567487
1339	-0.000393695
1340	0.000563394
1341	0.00132654
1342	0.00125347
1343	0.00145211
1344	0.00270847
1345	0.00307739
1346	0.00281465
1347	0.00140199
1348	-0.000850368
1349	-0.00165031
1350	-0.00216759
1351	-0.00145104
1352	-0.000830295
1353	-0.000996926
1354	-3.56995e-05
1355	0.00136507
1356	0.00300058
1357	0.00402432
1358	0.00430107
1359	0.00334961
1360	0.00355059
1361	0.00374308
1362	0.00313162
1363	0.00237668
1364	0.00242887
1365	0.00409018
1366	0.0041725
1367	0.00466831
1368	0.00383843
1369	0.00316151
1370	0.001175
1371	0.000201436
1372	-2.7901e-05
1373	-0.00108132
1374	-0.00177352
1375	-0.00371216
1376	-0.00397712
1377	-0.00362155
1378	-0.00150596
1379	-0.000767024
1380	-0.00205005
1381	-0.00128952
1382	-0.000975619
1383	-0.00108049
1384	-0.00138161
1385	-0.00125537
1386	-0.00148771
1387	-0.00131869
1388	-0.0016636
1389	-0.00187955
1390	-0.00234916
1391	-0.00212615
1392	-0.000175196
1393	0.000802492
1394	0.00176153
1395	0.00121178
1396	0.00123109
1397	0.00198824
1398	0.00321797
1399	0.00372633
1400	0.00511729
1401	0.00499351
1402	0.00384468
1403	0.00268602
1404	0.00269235
1405	0.00189541
1406	0.000861968
1407	0.000392266
1408	-0.00102962
1409	-0.00103663
1410	-0.00132948
1411	-0.000348382
1412	0.00158303
1413	0.00271952
1414	0.00378743
1415	0.00485488
1416	0.00482348
1417	0.00551219
1418	0.00483118
1419	0.00389173
1420	0.00389687
1421	0.00416475
1422	0.00227007
1423	0.000842877
1424	0.00124359
1425	0.00168126
1426	0.00169808
1427	0.00115848
1428	0.00121532
1429	0.00249538
1430	0.00258637
1431	0.00330389
1432	0.0029113
1433	0.00225726
1434	0.00190923
1435	7.44539e-05
1436	-0.00128785
1437	-0.00356714
1438	-0.00358976
1439	-0.00265456
1440	-0.00188402
1441	-0.00136952
1442	-0.00083859
1443	-0.000320321
1444	-0.000810237
1445	-0.000791039
1446	-0.000937855
1447	2.72399e-05
1448	0.000415006
1449	0.000376355
1450	-0.0011138
1451	-0.00249698
1452	-0.00220374
1453	-0.0015893
1454	-0.00107263
1455	-0.000126056
1456	0.00178577
1457	0.0031341
1458	0.00350371
1459	0.00419225
1460	0.00333768
1461	0.0028527
1462	0.00203526
1463	0.00149651
1464	0.000286121
1465	-0.000366411
1466	-0.00184311
1467	-0.00373713
1468	-0.00425969
1469	-0.00277513
1470	-0.00305441
1471	-0.00235187
1472	-0.00105854
1473	-0.000886024
1474	-0.00216981
1475	-0.00234539
1476	-0.00141743
1477	-0.000223502
1478	0.000458345
1479	-0.000168219
1480	0.0014852
1481	0.00221488
1482	0.00075087
1483	0.000638273
1484	0.00176614
1485	0.00208303
1486	0.00163405
1487	0.00158487
1488	0.00168598
1489	0.00139685
1490	0.000759135
1491	0.00106106
1492	0.000547582
1493	-2.95023e-05
1494	-0.000916693
1495	-0.000274367
1496	-0.00060649
1497	-0.00132828
1498	-0.000308233
1499	6.52188e-05
1500	0.00127246
1501	0.00202361
1502	0.00289612
1503	0.00414437
1504	0.0050801
1505	0.00579154
1506	0.00572796
1507	0.00552573
1508	0.00405256
1509	0.00313716
1510	0.00210637
1511	0.000690532
1512	-0.000444913
1513	-0.00143649
1514	-0.00163587
1515	-0.000989104
1516	-0.0011089
1517	-0.000433809
1518	0.000706071
1519	0.00103845
1520	0.000305053
1521	5.41529e-05
1522	0.00112846
1523	0.0015091
1524	0.00181127
1525	0.00252602
1526	0.00182781
1527	0.0020859
1528	0.00261845
1529	0.00354792
1530	0.00353867
1531	0.00408703
1532	0.0054281
1533	0.00400181
1534	0.0028069
1535	0.00163493
1536	0.00135054
1537	0.00189324
1538	0.00194443
1539	0.00146843
1540	0.00172838
1541	0.00160855
1542	0.00175012
1543	0.00263357
1544	0.00301463
1545	0.00326524
1546	0.00230652
1547	0.00240847
1548	0.00341015
1549	0.00200161
1550	0.000494475
1551	-0.00156971
1552	-0.00219518
1553	-0.00267309
1554	-0.00360204
1555	-0.00419079
1556	-0.00262882
1557	-0.00161396
1558	-0.000610064
1559	0.000412416
1560	-0.000132185
1561	-0.000124685
1562	-0.000224682
1563	-0.000335741
1564	-0.00122026
1565	-0.00167393
1566	-0.000299365
1567	0.00239714
1568	0.00267389
1569	0.00336905
1570	0.00269913
1571	0.00242676
1572	0.00276679
1573	0.00102083
1574	0.000602201
1575	0.000379963
1576	0.000629559
1577	-0.000523053
1578	-0.00109989
1579	-0.00121906
1580	-0.0010018
1581	-0.000456916
1582	0.000376151
1583	0.00211209
1584	0.00361902
1585	0.00425167
1586	0.00358268
1587	0.00221962
1588	0.000433259
1589	-0.000342703
1590	-0.000954797
1591	-0.000902859
1592	0.0007406
1593	-0.000409899
1594	-0.000546116
1595	0.000390899
1596	4.24229e-05
1597	-0.000815953
1598	-0.00124763
1599	-0.00304808
1600	-0.00236651
1601	-0.00152674
1602	-0.00158194
1603	-0.000894303
1604	-0.000123624
1605	0.000733061
1606	0.002266
1607	0.00131321
1608	0.000413096
1609	0.000142257
1610	0.000243529
1611	-1.15238e-05
1612	-0.00164018
1613	-0.00134023
1614	-0.000837707
1615	-0.00169994
1616	-0.00127634
1617	-0.0002111
1618	0.00127163
1619	0.00190059
1620	0.00297659
1621	0.00230823
1622	0.000873939
1623	-0.000503556
1624	-0.00064779
1625	-0.00112042
1626	-0.00068549
1627	-0.000804281
1628	0.000275995
1629	5.61541e-05
1630	-0.00254184
1631	-0.00401228
1632	-0.00517328
1633	-0.00481021
1634	-0.00550932
1635	-0.00429537
1636	-0.00217195
1637	-0.00114481
1638	-0.000120945
1639	0.00116069
1640	0.00206112
1641	0.0022778
1642	0.00210627
1643	0.000717483
1644	0.000755921
1645	-0.00128682
1646	-0.00277136
1647	-0.00285982
1648	-0.00263674
1649	-0.00179667
1650	-0.0017163
1651	-0.00166513
1652	-0.00263564
1653	-0.00360907
1654	-0.0029921
1655	-0.00294112
1656	-0.00131056
1657	-0.000138314
1658	0.00148725
1659	0.00132606
1660	0.00198162
1661	0.00198694
1662	0.00140456
1663	0.00125656
1664	0.000731231
1665	0.000973754
1666	0.00180363
1667	0.0021489
1668	0.00173713
1669	-0.00075477
1670	-0.00123365
1671	-0.000354593
1672	-0.00122817
1673	-0.00112506
1674	-0.00181404
1675	-0.00235474
1676	-0.00234195
1677	-0.00362358
1678	-0.00335263
1679	-0.00292532
1680	-0.0025705
1681	-0.000576379
1682	0.000991541
1683	0.00136853
1684	0.00218445
1685	0.00152995
1686	0.0025633
1687	0.00159441
1688	0.0016144
1689	0.00180139
1690	0.00217497
1691	0.00159918
1692	0.000268006
1693	0.0017777
1694	0.00230954
1695	0.00190276
1696	0.00232554
1697	0.00252937
1698	0.00134862
1699	0.000690178
1700	-0.0004
1701	-0.000826272
1702	-0.00194979
1703	-0.00161453
1704	-0.000378563
1705	-0.00202583
1706	-0.002597
1707	-0.00406905
1708	-0.00378295
1709	-0.00287546
1710	-0.00279412
1711	-0.00215005
1712	-0.00290137
1713	-0.00411459
1714	-0.00472468
1715	-0.00254082
1716	-0.00168596
1717	-0.000322713
1718	4.24574e-05
1719	0.000847857
1720	0.00187433
1721	0.00201189
1722	0.00296367
1723	0.0027495
1724	0.00303022
1725	0.00209567
1726	0.000738869
1727	0.000216969
1728	-0.000992575
1729	-0.00030276
1730	-0.00114153
1731	-0.0021128
1732	-0.00148217
1733	-0.00181089
1734	-0.00217194
1735	-0.00301302
1736	-0.00353505
1737	-0.00274634
1738	-0.00338248
1739	-0.00216609
1740	9.15576e-05
1741	-0.000158784
1742	0.00076983
1743	0.000291165
1744	-0.000252522
1745	-0.00244885
1746	-0.00272243
1747	-0.00249939
1748	-0.00217825
1749	-0.00328893
1750	-0.00328079
1751	-0.00287734
1752	-0.00257181
1753	-0.0012411
1754	-0.000937353
1755	-0.00203623
1756	-0.00229807
1757	-0.00249324
1758	-0.00202077
1759	-0.00202447
1760	-0.00225324
1761	-0.00198507
1762	-0.00267424
1763	-0.00255809
1764	-0.000796921
1765	-0.000821567
1766	-8.7164e-05
1767	0.00220391
1768	0.00343968
1769	0.00313126
1770	0.00276532
1771	0.00129532
1772	0.00107879
1773	0.0017192
1774	0.00136615
1775	0.00107383
1776	0.0021097
1777	0.00277125
1778	0.00189809
1779	0.00219672
1780	0.0030368
1781	0.00302975
1782	0.00121604
1783	0.000335175
1784	0.000714032
1785	0.000109187
1786	-0.000844534
1787	0.0016128
1788	0.00258578
1789	0.00189001
1790	0.00213904
1791	0.00101841
1792	-0.00021569
1793	-0.000520882
1794	0.000980428
1795	0.00128945
1796	0.00166231
1797	0.00264594
1798	0.00257279
1799	0.00271259
1800	0.00340338
1801	0.00213137
1802	0.000492529
1803	-0.000219836
1804	0.000614908
1805	-0.00062966
1806	-0.00124842
1807	-0.000907258
1808	-0.000455702
1809	-0.000418976
1810	0.000288515
1811	0.000687573
1812	0.00252524
1813	0.00257642
1814	0.00230801
1815	0.000925715
1816	0.000217595
1817	-0.00027317
1818	-0.00130796
1819	-0.00143409
1820	-0.0010459
1821	-0.000188263
1822	0.000149315
1823	-0.000116807
1824	-0.00147153
1825	-0.000577235
1826	-0.000804218
1827	-0.0012317
1828	-0.00188866
1829	-0.0016609
1830	-0.00101321
1831	-0.000604215
1832	-0.0012464
1833	-0.00138946
1834	-0.000986737
1835	0.00032427
1836	0.00162859
1837	0.00183659
1838	0.00168954
1839	0.00219388
1840	0.00298535
1841	0.00254892
1842	0.00119411
1843	0.00135047
1844	0.000171105
1845	-0.00101819
1846	-0.00170855
1847	-0.00327536
1848	-0.00163406
1849	-0.000509567
1850	-0.000173457
1851	-0.000757771
1852	-0.000542187
1853	-0.00162239
1854	-0.00219122
1855	-0.00259099
1856	-0.00293409
1857	-0.0028079
1858	-0.00158913
1859	-0.000196035
1860	0.000988326
1861	0.00236732
1862	0.00293957
1863	0.0021456
1864	0.00246943
1865	0.00130254
1866	-0.00131497
1867	-0.00226681
1868	-0.00115947
1869	-0.00037581
1870	-0.00165079
1871	-0.00131483
1872	-0.00101596
1873	-0.00158198
1874	-0.00137527
1875	0.000318915
1876	0.000728101
1877	0.00232078
1878	0.00310565
1879	0.00280012
1880	0.00206288
1881	0.00121239
1882	0.00116592
1883	0.00130399
1884	0.000246404
1885	-0.000307743
1886	-0.00163887
1887	-0.00297051
1888	-0.00439653
1889	-0.0048773
1890	-0.00623437
1891	-0.00543565
1892	-0.00401997
1893	-0.00142717
1894	0.000312529
1895	0.00148322
1896	0.00182153
1897	0.00260993
1898	0.00317752
1899	0.00237723
1900	0.00146578
1901	0.00210061
1902	0.000853229
1903	0.00169226
1904	0.00178232
1905	0.000994422
1906	0.000861943
1907	0.00112907
1908	0.00228366
1909	0.00356914
1910	0.00200629
1911	0.000647501
1912	0.000185718
1913	-0.000612225
1914	0.000162182
1915	0.000979619
1916	0.00197687
1917	0.00383096
1918	0.00522729
1919	0.00501595
1920	0.0034809
1921	0.00169371
1922	-9.87335e-05
1923	0.000252232
1924	0.00024537
1925	0.000847311
1926	0.000920884
1927	0.00131068
1928	0.00165188
1929	0.00035828
1930	-0.000502363
1931	0.000393771
1932	0.00114382
1933	0.00109862
1934	0.00103834
1935	0.000331928
1936	-0.00148743
1937	-0.000469288
1938	0.000929832
1939	0.000248487
1940	-0.00048421
1941	-0.000356267
1942	-0.000616117
1943	-0.00185659
1944	-0.00166481
1945	-0.00282901
1946	-0.00307022
1947	-0.00240981
1948	-0.00266405
1949	-0.00261875
1950	-0.00261488
1951	-0.00128976
1952	-0.000949297
1953	-0.000471828
1954	0.00025721
1955	0.00101922
1956	0.00155833
1957	0.00242761
1958	0.0022515
1959	0.00257621
1960	0.00121798
1961	0.000544228
1962	0.00133392
1963	-0.000257728
1964	-0.0028844
1965	-0.00462514
1966	-0.00462725
1967	-0.0036089
1968	-0.00254773
1969	-0.00239843
1970	-0.00219897
1971	-0.00247669
1972	-0.00190551
1973	-0.00113349
1974	-2.36012e-05
1975	0.000515849
1976	-0.000415662
1977	-0.000812647
1978	-0.00158603
1979	-0.00195148
1980	-0.0013306
1981	-0.0020491
1982	-0.00326387
1983	-0.00186745
1984	-0.00138229
1985	-0.00179567
1986	-0.000600544
1987	-0.000505548
1988	-0.000766838
1989	-0.000479571
1990	3.29888e-05
1991	-0.000148408
1992	-0.00150007
1993	-0.00232041
1994	-0.00146451
1995	-0.00082729
1996	0.000209748
1997	-8.09528e-06
1998	-0.000384265
[truncated: 1 more rows]
