# Supplementary material for: Statistical modeling of adaptive neural networks explains co-existence of avalanches and oscillations in resting human brain
Source: Nat Comput Sci. 2023 Mar 20;3(3):254–63. doi: 10.1038/s43588-023-00410-9 (PMC10766559; doi:10.1038/s43588-023-00410-9)
Supplement: Supplementary file 4 — Source Data for Supplementary Figs. 1–26. [file 43588_2023_410_MOESM4_ESM.zip › Supplementary_source_data_excel/fig_S23.xlsx]

## Sheet: fig_S23_beta_0.70
I/<I>	<I>P(I)
0.250562	1.00065
0.751685	0.49942
1.25281	0.248291
1.75393	0.124178
2.25505	0.0611591
2.75618	0.0307639
3.2573	0.0152136
3.75842	0.00745451
4.25955	0.00376733
4.76067	0.00229246
5.26179	0.00125043
5.76292	0.000561092
6.26404	0.000256499
6.76516	0.000160312
7.26629	4.80936e-05
8.26853	3.20624e-05
10.273	1.60312e-05

## Sheet: fig_S23_beta_0.95
I/<I>	<I>P(I)
0.19821	1.05292
0.594631	0.570234
0.991052	0.344662
1.38747	0.206473
1.78389	0.132627
2.18031	0.0835812
2.57674	0.0502739
2.97316	0.0310822
3.36958	0.0179632
3.766	0.0119137
4.16242	0.00781111
4.55884	0.00505288
4.95526	0.0027814
5.35168	0.00229466
5.7481	0.000973491
6.14452	0.000672173
6.54094	0.000301319
6.93737	0.000394032
7.33379	0.000185427
7.73021	0.00013907
8.12663	6.95351e-05
8.52305	6.95351e-05
9.71231	2.31784e-05
10.1087	6.95351e-05

## Sheet: fig_S23_beta_0.98
I/<I>	<I>P(I)
0.113673	1.3073
0.34102	0.680742
0.568367	0.487114
0.795714	0.389668
1.02306	0.326466
1.25041	0.258036
1.47776	0.206785
1.7051	0.160245
1.93245	0.121405
2.1598	0.0957221
2.38714	0.0723949
2.61449	0.0563646
2.84184	0.0432071
3.06918	0.0335544
3.29653	0.0274066
3.52388	0.0230974
3.75122	0.0167772
3.97857	0.0172943
4.20592	0.0125255
4.43327	0.0103996
4.66061	0.00792896
4.88796	0.00723949
5.11531	0.0055158
5.34265	0.00534343
5.57	0.00361974
5.79735	0.00304518
6.02469	0.00270044
6.25204	0.00321755
6.47939	0.00281536
6.70674	0.00206843
6.93408	0.00132149
7.16143	0.000517106
7.38878	0.00103421
7.61612	0.000861844
7.84347	0.000861844
8.07082	0.000861844
8.29816	0.000402194
8.52551	0.000402194
8.75286	0.000229825
8.98021	0.000402194
9.20755	0.000172369
9.4349	0.000517106
9.66225	0.000172369
10.1169	0.000114912
10.3443	0.000114912
10.5716	0.000172369
11.0263	5.74562e-05
11.2537	5.74562e-05
11.481	5.74562e-05
12.1631	5.74562e-05
13.0725	0.000114912
14.2092	5.74562e-05

## Sheet: fig_S23_beta_0.99
I/<I>	<I>P(I)
0.0597173	2.0601
0.179152	0.817606
0.298586	0.487241
0.418021	0.459546
0.537456	0.497782
0.65689	0.517258
0.776325	0.497068
0.895759	0.452935
1.01519	0.377714
1.13463	0.306245
1.25406	0.259433
1.3735	0.209226
1.49293	0.160805
1.61237	0.128287
1.7318	0.110241
1.85124	0.0845122
1.97067	0.0632502
2.09011	0.058962
2.20954	0.0512791
2.32897	0.0425241
2.44841	0.0416307
2.56784	0.0312677
2.68728	0.0419881
2.80671	0.0319824
2.92615	0.0325184
3.04558	0.0341265
3.16502	0.0341265
3.28445	0.0291237
3.40389	0.028409
3.52332	0.0239421
3.64276	0.0237635
3.76219	0.0251929
3.88162	0.019118
4.00106	0.0173313
4.12049	0.0178673
4.23993	0.0157232
4.35936	0.0144725
4.4788	0.0126858
4.59823	0.0142938
4.71767	0.0135791
4.8371	0.0132218
4.95654	0.0105417
5.07597	0.0112564
5.19541	0.0116137
5.31484	0.009827
5.43427	0.00839762
5.55371	0.010363
5.67314	0.00661089
5.79258	0.00714691
5.91201	0.00678956
6.03145	0.00661089
6.15088	0.00625355
6.27032	0.0058962
6.38975	0.00661089
6.50919	0.00482416
6.62862	0.00446682
6.74805	0.00714691
6.86749	0.00500284
6.98692	0.00428815
7.10636	0.00446682
7.22579	0.00303744
7.34523	0.00357345
7.46466	0.00285876
7.5841	0.00357345
7.70353	0.00357345
7.82297	0.00214407
7.9424	0.00321611
8.06184	0.00375213
8.18127	0.00321611
8.3007	0.00268009
8.42014	0.00285876
8.53957	0.00214407
8.65901	0.00178673
8.77844	0.00232275
8.89788	0.00250142
9.01731	0.00160805
9.13675	0.0019654
9.25618	0.00142938
9.37562	0.000536018
9.49505	0.00178673
9.61449	0.00142938
9.73392	0.00232275
9.85335	0.00125071
9.97279	0.000714691
10.0922	0.000536018
10.2117	0.000893364
10.3311	0.00107204
10.4505	0.00107204
10.57	0.000714691
10.6894	0.000357345
10.8088	0.000893364
10.9283	0.000536018
11.0477	0.000357345
11.1671	0.000536018
11.2866	0.00125071
11.406	0.000357345
11.5254	0.000893364
11.6449	0.000893364
12.0032	0.000357345
12.1226	0.000714691
12.242	0.000357345
12.3615	0.000714691
12.4809	0.000357345
12.6004	0.000714691
12.7198	0.000536018
12.8392	0.000357345
12.9587	0.000357345
13.0781	0.000178673
13.1975	0.000178673
13.317	0.000357345
13.4364	0.000536018
13.5558	0.000536018
13.6753	0.000357345
14.0336	0.000178673
14.153	0.000178673
14.2724	0.000536018
14.5113	0.000178673
14.989	0.000178673
15.2279	0.000178673
15.4668	0.000357345
15.8251	0.000178673
15.9445	0.000178673
16.3028	0.000178673
16.9	0.000178673
17.0194	0.000178673
17.9749	0.000178673
21.1996	0.000178673

## Sheet: fig_S23_meg
I/<I>	<I>P(I)
0.0361959	2.12844
0.108588	1.23275
0.18098	0.965022
0.253372	0.816557
0.325763	0.735191
0.398155	0.626183
0.470547	0.597872
0.542939	0.53278
0.615331	0.486412
0.687723	0.424217
0.760115	0.40839
0.832506	0.333712
0.904898	0.333266
0.97729	0.280657
1.04968	0.253683
1.12207	0.223589
1.19447	0.213112
1.26686	0.19238
1.33925	0.170534
1.41164	0.157828
1.48403	0.142223
1.55642	0.142223
1.62882	0.137096
1.70121	0.144229
1.7736	0.139994
1.84599	0.141109
1.91838	0.131746
1.99078	0.101875
2.06317	0.0936266
2.13556	0.0713345
2.20795	0.0648698
2.28034	0.0572905
2.35274	0.0610802
2.42513	0.0481508
2.49752	0.0523863
2.56991	0.0456987
2.6423	0.0407944
2.71469	0.0443612
2.78709	0.0459216
2.85948	0.0412403
2.93187	0.0318776
3.00426	0.0332151
3.07665	0.0298713
3.14905	0.033661
3.22144	0.0267504
3.29383	0.0276421
3.36622	0.0289796
3.43861	0.0298713
3.51101	0.0265275
3.5834	0.0236296
3.65579	0.0216233
3.72818	0.0227379
3.80057	0.0245212
3.87296	0.0236296
3.94536	0.0200628
4.01775	0.019617
4.09014	0.022515
4.16253	0.0164961
4.23492	0.0158273
4.30732	0.0135981
4.37971	0.0171649
4.4521	0.0120377
4.52449	0.0109231
4.59688	0.0129294
4.66928	0.0100314
4.74167	0.0131523
4.81406	0.0122606
4.88645	0.0127065
4.95884	0.0109231
5.03123	0.0118148
5.10363	0.00802513
5.17602	0.00936266
5.24841	0.00869389
5.3208	0.00913974
5.39319	0.00824805
5.46559	0.0115919
5.53798	0.00891682
5.61037	0.00713345
5.68276	0.00869389
5.75515	0.00958558
5.82754	0.00713345
5.89994	0.00824805
5.97233	0.00691053
6.04472	0.00713345
6.11711	0.00668761
6.1895	0.00646469
6.2619	0.00445841
6.33429	0.00468133
6.40668	0.00579593
6.47907	0.00512717
6.55146	0.00691053
6.62386	0.00557301
6.69625	0.00401257
6.76864	0.00490425
6.84103	0.00468133
6.91342	0.00601885
6.98581	0.00356673
7.05821	0.00445841
7.1306	0.00378965
7.20299	0.00356673
7.27538	0.00356673
7.34777	0.00312089
7.42017	0.00356673
7.49256	0.00356673
7.56495	0.00267504
7.63734	0.00334381
7.70973	0.00378965
7.78213	0.0022292
7.85452	0.00312089
7.92691	0.00200628
7.9993	0.00200628
8.07169	0.00178336
8.14408	0.00156044
8.21648	0.0022292
8.28887	0.00334381
8.36126	0.00200628
8.43365	0.00289797
8.50604	0.000891682
8.57844	0.00289797
8.65083	0.00178336
8.72322	0.00133752
8.79561	0.00200628
8.868	0.00156044
8.9404	0.00133752
9.01279	0.00156044
9.08518	0.00267504
9.15757	0.00200628
9.22996	0.00156044
9.30235	0.000668761
9.37475	0.0011146
9.44714	0.00245212
9.51953	0.00178336
9.59192	0.00178336
9.66431	0.00156044
9.73671	0.00200628
9.8091	0.00133752
9.88149	0.00133752
9.95388	0.000891682
10.0263	0.0011146
10.0987	0.000445841
10.1711	0.00133752
10.2434	0.0011146
10.3158	0.0011146
10.3882	0.00178336
10.4606	0.000891682
10.533	0.000668761
10.6054	0.00156044
10.6778	0.000445841
10.7502	0.00133752
10.8226	0.0011146
10.895	0.000891682
10.9674	0.00178336
11.0398	0.000668761
11.1122	0.0011146
11.1845	0.00133752
11.2569	0.000668761
11.3293	0.000891682
11.4017	0.000668761
11.4741	0.000891682
11.5465	0.000891682
11.6189	0.000668761
11.6913	0.000668761
11.7637	0.000668761
11.8361	0.00178336
11.9085	0.000668761
11.9809	0.00022292
12.0532	0.0011146
12.1256	0.00022292
12.2704	0.000445841
12.3428	0.00022292
12.4152	0.00022292
12.56	0.000445841
12.6324	0.00022292
12.7048	0.0011146
12.7772	0.00022292
12.8496	0.000445841
12.9219	0.000445841
13.0667	0.000668761
13.1391	0.000445841
13.2839	0.000668761
13.3563	0.000445841
13.4287	0.000668761
13.5011	0.000891682
13.5735	0.00022292
13.6459	0.000891682
13.7183	0.00022292
13.7906	0.00022292
13.863	0.000445841
13.9354	0.000891682
14.0802	0.000445841
14.225	0.00022292
14.2974	0.0011146
14.3698	0.000668761
14.4422	0.00022292
14.5146	0.000668761
14.587	0.00022292
14.6594	0.00022292
14.8765	0.00022292
15.0213	0.000445841
15.0937	0.00022292
15.1661	0.000668761
15.2385	0.000445841
15.3109	0.000445841
15.5281	0.00022292
15.6004	0.00022292
15.6728	0.00022292
15.8176	0.000668761
15.89	0.00022292
16.1796	0.00022292
16.4691	0.00022292
16.5415	0.00022292
16.8311	0.000445841
17.1207	0.00022292
17.1931	0.00022292
17.4102	0.000445841
17.6998	0.00022292
17.7722	0.00022292
17.8446	0.000445841
17.9894	0.00022292
18.0618	0.00022292
18.2789	0.00022292
18.4961	0.00022292
18.7857	0.000445841
18.9305	0.000445841
19.0029	0.000445841
19.6544	0.00022292
19.7992	0.00022292
20.0163	0.00022292
20.0887	0.00022292
20.1611	0.00022292
20.3783	0.00022292
20.5955	0.00022292
20.8127	0.00022292
22.1881	0.00022292
22.6225	0.00022292
22.8396	0.00022292
23.8531	0.00022292
24.8666	0.00022292
27.1831	0.00022292
30.9475	0.00022292
31.3819	0.000445841
52.9546	0.00022292
54.4025	0.00022292
