# Supplementary material for: Statistical modeling of adaptive neural networks explains co-existence of avalanches and oscillations in resting human brain
Source: Nat Comput Sci. 2023 Mar 20;3(3):254–63. doi: 10.1038/s43588-023-00410-9 (PMC10766559; doi:10.1038/s43588-023-00410-9)
Supplement: Supplementary file 4 — Source Data for Supplementary Figs. 1–26. [file 43588_2023_410_MOESM4_ESM.zip › Supplementary_source_data_excel/fig_S15.xlsx]

## Sheet: fig_S15c_inset_K200
d	<s>	SD
1	24.6217	0.00740766
2	56.2353	0.0257329
3	93.8263	0.0734348
4	139.707	0.197915
5	192.518	0.396863
6	252.414	0.601362
7	323.64	0.85816
8	396.095	0.710187
9	477.799	1.34094
10	578.43	1.44234
11	685.007	2.41964
12	837.747	2.69746
13	933.414	4.04022
14	1096.17	3.58622
15	1309.33	5.55059
16	1555.98	6.46101
17	1783.25	7.55172
18	2081.41	11.0155
19	2223.2	24.6313
20	2561.37	37.1112
21	2647.24	25.1052
22	2428.08	24.588
23	2694.12	37.1339
24	3093.17	0

## Sheet: fig_S15c_inset_K100
d	<s>	SD
1	25.4153	0.00599068
2	55.912	0.0210133
3	92.9675	0.0359075
4	136.174	0.161379
5	187.218	0.250082
6	243.485	0.279892
7	302.962	0.193306
8	376.834	0.455877
9	454.192	0.989892
10	539.061	0.898999
11	629.729	0.805294
12	755.917	1.64097
13	860.529	2.05251
14	1004.53	3.12209
15	1112.06	2.52447
16	1330.69	4.06503
17	1509.44	5.20235
18	1746.45	8.42322
19	1871.53	8.09069
20	2190.31	8.3341
21	2430.69	19.4273
22	2929.15	32.2326
23	2876.1	30.4745
24	3902.67	60.1947
25	2696.7	30.983
26	3504.89	55.3173
27	4011.62	118.794
30	5362.9	0

## Sheet: fig_S15c_inset_meg
d	<s>	SD
1	1.32316	0.0349727
2	3.76611	0.233177
3	7.37998	0.717744
4	11.9471	1.14535
5	17.1012	1.69348
6	22.7341	1.68847
7	28.5829	2.94878
8	33.79	3.40174
9	37.0718	4.79917
10	43.8822	3.48754
11	48.8507	6.34005
12	55.5601	5.81388
13	59.6335	8.95243
14	65.5516	10.0182
15	69.1559	12.2398
16	70.4032	11.1936
17	77.4141	10.9315
18	79.2519	21.4233
19	94.2615	27.1342
20	85.381	14.5611
21	63.0667	11.9243
22	105.143	23.7447
23	78	7.07107
25	104.1	14.2583
26	127	0
27	141.25	4.59619
28	170.5	28.9914
29	114	0
31	229	0
32	157.5	21.9203
34	166	0
35	215	0
47	337	0

## Sheet: fig_S15c_K200
s	P(s)	SD
1.27136	0.631015	0.00629345
2.05496	0.130255	0.00528099
3.32154	0.0763666	0.00401324
5.36877	0.0266942	0.00375219
8.67781	0.0228946	0.0018009
14.0264	0.00895615	0.00138176
22.6716	0.00521092	0.00129311
36.6452	0.00223231	0.000978365
59.2315	0.000731224	0.000558491
95.7388	0.000219904	0.000338811
154.748	4.09788e-05	9.73608e-05
250.126	3.29584e-06	9.82379e-05

## Sheet: fig_S15c_K100
s	P(s)	SD
1.31872	0.355755	0.00753887
2.29328	0.176815	0.00450817
3.98807	0.0431064	0.00259261
6.93534	0.0278159	0.00302709
12.0607	0.0145266	0.00156974
20.9738	0.00802319	0.00129599
36.474	0.00290829	0.000732561
63.4291	0.000891369	0.000278384
110.305	0.000234436	0.000178204
191.822	4.88584e-05	6.66023e-05
333.583	9.63267e-06	7.08872e-05
580.108	6.59421e-07	6.72825e-05

## Sheet: fig_S15c_meg
s	P(s)	SD
1.28139	0.423032	0.00862794
2.10398	0.117493	0.00547695
3.45464	0.0812332	0.00464366
5.67235	0.0414966	0.00444964
9.31374	0.0196677	0.00308935
15.2927	0.0129996	0.00150757
25.11	0.00599974	0.00143091
41.2294	0.00233629	0.00106792
67.6968	0.000694549	0.000385307
111.155	0.000117919	0.000204225
182.511	8.64618e-06	5.81888e-05
299.675	3.22395e-07	6.76097e-05

## Sheet: fig_S15b_inset_K200
epsilon	#-lnP	SD
1	0.398789	0.00787163
2	0.650988	0.00742919
3	0.861686	0.00684422
4	1.05493	0.00603283
5	1.24033	0.00577431
6	1.42234	0.00552174
7	1.60532	0.00563332
8	1.78837	0.00424096
9	1.9722	0.0042262
10	2.15451	0.004645

## Sheet: fig_S15b_inset_K100
epsilon	#-lnP	SD
1	0.153368	0.00817295
2	0.237988	0.0101714
3	0.304314	0.0115804
4	0.362193	0.0120897
5	0.415122	0.012195
6	0.467755	0.0132432
7	0.517874	0.0132847
8	0.571015	0.0139336
9	0.621021	0.0144973
10	0.672972	0.0130393

## Sheet: fig_S15b_inset_meg
epsilon	#-lnP	SD
1	0.115079	0.0138104
2	0.1632	0.0183352
3	0.202728	0.0217575
4	0.238255	0.02459
5	0.272771	0.0270324
6	0.307039	0.0295708
7	0.339842	0.0319535
8	0.372243	0.0334785
9	0.403761	0.0349518
10	0.434254	0.0363176

## Sheet: fig_S15b_K200
I/<I>	<I>P(I)	SD
0.166151	1.15041	0.0107861
0.498452	0.575623	0.00920622
0.830754	0.388426	0.00902634
1.16306	0.274803	0.00837436
1.49536	0.201195	0.0075092
1.82766	0.134153	0.00574846
2.15996	0.0888219	0.00437117
2.49226	0.0594346	0.00387673
2.82456	0.0404683	0.00465032
3.15686	0.0281368	0.00192813
3.48917	0.0185842	0.00166811
3.82147	0.0136515	0.0029392
4.15377	0.00976103	0.00170802
4.48607	0.00698209	0.00166911
4.81837	0.00448104	0.00139517
5.15067	0.00392525	0.000949444
5.48297	0.0023621	0.00108139
5.81528	0.00173684	0.00100427
6.14758	0.00149368	0.000516802
6.47988	0.00114631	0.000676296
6.81218	0.000833682	0.000406509
7.14448	0.000694735	0.000283528
7.47678	0.000416841	0.000274068
7.80909	0.000625262	0.000391413
8.14139	0.000208421	0.000241219
8.47369	0.000208421	0.000240636
8.80599	0.00010421	0.000167502
9.13829	0.00010421	0.000232201
9.47059	6.94735e-05	0.000147592
9.80289	0.00010421	0.000238345
10.1352	0.00010421	0.000235664
10.4675	0.00010421	0.000167833
11.1321	3.47368e-05	0.00010927
11.7967	6.94735e-05	0.000146741
12.7936	3.47368e-05	0.000110964

[truncated: 5 more sheets: fig_S15b_K100, fig_S15b_meg, fig_S15a_K200, fig_S15a_K100, fig_S15a_meg]
