# Supplementary material for: Statistical modeling of adaptive neural networks explains co-existence of avalanches and oscillations in resting human brain
Source: Nat Comput Sci. 2023 Mar 20;3(3):254–63. doi: 10.1038/s43588-023-00410-9 (PMC10766559; doi:10.1038/s43588-023-00410-9)
Supplement: Supplementary file 4 — Source Data for Supplementary Figs. 1–26. [file 43588_2023_410_MOESM4_ESM.zip › Supplementary_source_data_excel/fig_S4.xlsx]

## Sheet: top pane
beta corr	beta inf	SD
0.98	0.97	0.01
0.9	0.89	0.018
0.85	0.83	0.028
0.8	0.79	0.039

## Sheet: bottom panel
c corr	c inf	SD
0.01	0.01	0.001
0.02	0.02	0.003
0.03	0.03	0.003
0.04	0.03	0.005
