# Supplementary material for: Statistical modeling of adaptive neural networks explains co-existence of avalanches and oscillations in resting human brain
Source: Nat Comput Sci. 2023 Mar 20;3(3):254–63. doi: 10.1038/s43588-023-00410-9 (PMC10766559; doi:10.1038/s43588-023-00410-9)
Supplement: Supplementary file 4 — Source Data for Supplementary Figs. 1–26. [file 43588_2023_410_MOESM4_ESM.zip › Supplementary_source_data_excel/fig_S14.xlsx]

## Sheet: fig_S14b_inset
c	P(c)
0.0094	0.0156986
0.0097	0.00941915
0.01	0.0143904
0.0103	0.0175301
0.0106	0.0245945
0.0109	0.100471
0.0112	0.116693
0.0115	0.0818943
0.0118	0.117478
0.0121	0.116431
0.0124	0.10675
0.0127	0.153061
0.013	0.0690738
0.0133	0.0353218
0.0136	0.0177917
0.0139	0.00340136

## Sheet: fig_S14b
beta	P(beta)
0.959	0.00026164312
0.96021	0.00078492936
0.96142	0.0015698587
0.96263	0.0015698587
0.96384	0.0023547881
0.96505	0.0026164312
0.96626	0.002093145
0.96747	0.0028780743
0.96868	0.0054945055
0.96989	0.0081109367
0.9711	0.0073260073
0.97231	0.01177394
0.97352	0.015698587
0.97473	0.015436944
0.97594	0.017268446
0.97715	0.019884877
0.97836	0.025902669
0.97957	0.028257457
0.98078	0.040031397
0.98199	0.043171115
0.9832	0.056514914
0.98441	0.072213501
0.98562	0.080062794
0.98683	0.080586081
0.98804	0.091051805
0.98925	0.1007326
0.99046	0.087127159
0.99167	0.052066981
0.99288	0.050235479
0.99409	0.035321821
0.9953	0.033228676
0.99651	0.0083725798

## Sheet: fig_S14a_xy_binedges
	x	y
	0.0094	0.958
	0.0097	0.9605
	0.01	0.963
	0.0103	0.9655
	0.0106	0.968
	0.0109	0.9705
	0.0112	0.973
	0.0115	0.9755
	0.0118	0.978
	0.0121	0.9805
	0.0124	0.983
	0.0127	0.9855
	0.013	0.988
	0.0133	0.9905
	0.0136	0.993
	0.0139	0.9955
	0.0142	0.998

## Sheet: fig_S14a_values
P	P	P	P	P	P	P	P	P	P	P	P	P	P	P	P	P	P	P	P	P	P	P	P	P	P	P	P	P	P	P	P	P	P	P	P	P	P	P	P	P	P	P	P	P	P	P	P	P	P
0	0	0	0	0	0	0	0	0	0	0	0	0.000261643	0.00209314	0.00758765	0.00575615
0	0	0	0	0	0	0	0	0	0	0.000784929	0.00209314	0.00313972	0.00340136	0	0
0	0	0	0	0	0	0	0	0.000261643	0.000261643	0.00130822	0.00104657	0.000784929	0.00235479	0.00732601	0.00104657
0.000261643	0	0	0	0	0	0	0	0.000261643	0.000261643	0.000784929	0.000784929	0.003663	0.00575615	0.00575615	0
0	0.000261643	0	0	0	0	0	0.000523286	0.000261643	0.000261643	0.00130822	0.003663	0.00915751	0.00811094	0.00104657	0
0	0	0	0	0.000261643	0.000261643	0	0.00104657	0.00287807	0.00654108	0.0138671	0.0128205	0.0321821	0.0232862	0.00732601	0
0	0.000784929	0.000261643	0.000523286	0	0.0018315	0.00287807	0.00497122	0.00470958	0.0138671	0.0185767	0.0240712	0.0272109	0.014652	0.00235479	0
0	0.000523286	0.000523286	0.000261643	0.00130822	0.00287807	0.00470958	0.00627943	0.0122972	0.00863422	0.0104657	0.0167452	0.0125589	0.00470958	0	0
0	0	0.000261643	0.000523286	0.0018315	0.00261643	0.00497122	0.00313972	0.00549451	0.00654108	0.0117739	0.0188383	0.0235479	0.0285191	0.00941915	0
0	0.000523286	0	0.00130822	0.00209314	0.00287807	0.00497122	0.00549451	0.00758765	0.0104657	0.0107274	0.0222397	0.0238095	0.00941915	0.0149137	0
0	0	0.00130822	0.000784929	0.0018315	0.00156986	0.00313972	0.003663	0.00811094	0.0102041	0.018315	0.014652	0.022763	0.018315	0.00209314	0
0	0.000523286	0.00130822	0	0.0018315	0.00235479	0.0018315	0.00287807	0.00340136	0.00941915	0.0167452	0.0190999	0.0251177	0.0128205	0.0279958	0.0277342
0	0.000784929	0.000261643	0.000523286	0.00104657	0.00209314	0.00418629	0.00340136	0.00444793	0.00706436	0.0138671	0.0156986	0.00915751	0.00654108	0	0
0	0	0.000261643	0.000261643	0.000523286	0.00156986	0.00444793	0.00392465	0.0018315	0.00261643	0.00680272	0.0102041	0.00261643	0.000261643	0	0
0	0.000261643	0	0.000261643	0	0	0.000523286	0.00104657	0.0018315	0.00340136	0.00235479	0.00523286	0.00209314	0.000784929	0	0
0	0	0	0	0	0	0	0.000523286	0.000523286	0.000784929	0.000261643	0.000261643	0.000261643	0.000784929	0	0
[truncated: 5,000 more columns]
