# Supplementary material for: Statistical modeling of adaptive neural networks explains co-existence of avalanches and oscillations in resting human brain
Source: Nat Comput Sci. 2023 Mar 20;3(3):254–63. doi: 10.1038/s43588-023-00410-9 (PMC10766559; doi:10.1038/s43588-023-00410-9)
Supplement: Supplementary file 4 — Source Data for Supplementary Figs. 1–26. [file 43588_2023_410_MOESM4_ESM.zip › Supplementary_source_data_excel/fig_S22.xlsx]

## Sheet: fig_S22_beta_0.70
A/<A>	<A>P(A)
0.359499	0.960217
1.0785	0.33632
1.7975	0.0780708
2.5165	0.0140861
3.23549	0.00182434
3.95449	0.000276415
4.67349	2.76415e-05

## Sheet: fig_S22_beta_0.95
A/<A>	<A>P(A)
0.309347	1.03387
0.92804	0.362396
1.54673	0.125414
2.16543	0.0490484
2.78412	0.0221331
3.40281	0.0106256
4.02151	0.00579317
4.6402	0.00283923
5.2589	0.00179961
5.87759	0.000960749
6.49628	0.00060226
7.11498	0.000279621
7.73367	0.000215093
8.35236	0.000121886
8.97106	7.88674e-05
9.58975	7.16977e-05
10.2084	1.43395e-05
10.8271	1.43395e-05
11.4458	2.15093e-05
12.0645	7.16977e-06

## Sheet: fig_S22_beta_0.98
A/<A>	<A>P(A)
0.239449	1.22092
0.718347	0.402923
1.19724	0.184651
1.67614	0.0964641
2.15504	0.0572644
2.63394	0.0369097
3.11284	0.0252803
3.59173	0.0171563
4.07063	0.0118213
4.54953	0.00823911
5.02843	0.00638403
5.50732	0.00461851
5.98622	0.00360781
6.46512	0.00246917
6.94402	0.00190625
7.42291	0.00170156
7.90181	0.0012154
8.38071	0.000959524
8.85961	0.000690857
9.33851	0.000562921
9.8174	0.000447778
10.2963	0.000498952
10.7752	0.000409397
11.2541	0.000204698
11.733	0.000179111
12.2119	0.000127937
12.6908	0.000127937
13.1697	8.95556e-05
13.6486	7.67619e-05
14.1275	7.67619e-05
14.6064	5.11746e-05
15.0853	2.55873e-05
15.5642	1.27937e-05
16.522	3.8381e-05
18.4376	1.27937e-05

## Sheet: fig_S22_beta_0.99
0.187234	1.41993
0.561702	0.482902
0.936169	0.238506
1.31064	0.146399
1.68511	0.0927539
2.05957	0.0641053
2.43404	0.0472839
2.80851	0.0353324
3.18298	0.0272323
3.55744	0.0206727
3.93191	0.0168711
4.30638	0.0130695
4.68085	0.0109824
5.05532	0.00842313
5.42978	0.00797589
5.80425	0.0058142
6.17872	0.00521787
6.55319	0.00442277
A/<A>	<A>P(A)
6.92765	0.00377674
7.30212	0.00315557
7.67659	0.00268348
8.05106	0.00186353
8.42553	0.00186353
8.79999	0.00109327
9.17446	0.00134174
9.54893	0.00104357
9.9234	0.000944186
10.2979	0.000621175
10.6723	0.000546634
11.0468	0.000347858
11.4213	0.00049694
11.7957	0.000521787
12.1702	0.000447246
12.5447	0.000347858
12.9191	0.000223623
13.2936	0.000223623
13.6681	0.000198776
14.0425	0.000149082
14.417	0.000173929
14.7915	0.000149082
15.1659	9.9388e-05
15.5404	9.9388e-05
15.9149	4.9694e-05
16.6638	4.9694e-05
17.0383	2.4847e-05
18.9106	2.4847e-05

## Sheet: fig_S22_meg
A/<A>	<A>P(A)
0.119051	1.49859
0.357154	0.740205
0.595257	0.461456
0.83336	0.317709
1.07146	0.226702
1.30957	0.175706
1.54767	0.139928
1.78577	0.105921
2.02387	0.0848645
2.26198	0.0690095
2.50008	0.0600996
2.73818	0.0459602
2.97629	0.0408412
3.21439	0.0343387
3.45249	0.0276148
3.6906	0.0232706
3.9287	0.0203653
4.1668	0.0166575
4.4049	0.015772
4.64301	0.012839
4.88111	0.00982292
5.11921	0.00874378
5.35732	0.00805203
5.59542	0.00724959
5.83352	0.00558938
6.07162	0.00542336
6.30973	0.00484228
6.54783	0.00406752
6.78593	0.00332042
7.02404	0.00276702
7.26214	0.00279469
7.50024	0.002601
7.73835	0.00207526
7.97645	0.00146652
8.21455	0.00179856
8.45265	0.00116215
8.69076	0.000996127
8.92886	0.000774765
9.16696	0.00113448
9.40507	0.000830106
9.64317	0.000774765
9.88127	0.000581074
10.1194	0.000525734
10.3575	0.000608744
10.5956	0.000387383
10.8337	0.000332042
11.0718	0.000359712
11.3099	0.000332042
11.548	0.000332042
11.7861	0.000193691
12.0242	0.000166021
12.2623	0.000193691
12.5004	0.000138351
12.7385	0.000110681
12.9766	0.000221362
13.2147	0.000110681
13.4528	0.000138351
13.6909	0.000110681
13.929	0.000193691
14.4052	5.53404e-05
14.6433	5.53404e-05
14.8814	8.30106e-05
15.1195	2.76702e-05
15.3576	2.76702e-05
15.8338	5.53404e-05
16.0719	2.76702e-05
16.3101	5.53404e-05
17.0244	5.53404e-05
17.2625	2.76702e-05
17.5006	5.53404e-05
17.7387	2.76702e-05
19.4054	2.76702e-05
19.8816	2.76702e-05
21.5483	2.76702e-05
25.1199	2.76702e-05
28.4533	2.76702e-05
