# Supplementary material for: Statistical modeling of adaptive neural networks explains co-existence of avalanches and oscillations in resting human brain
Source: Nat Comput Sci. 2023 Mar 20;3(3):254–63. doi: 10.1038/s43588-023-00410-9 (PMC10766559; doi:10.1038/s43588-023-00410-9)
Supplement: Supplementary file 4 — Source Data for Supplementary Figs. 1–26. [file 43588_2023_410_MOESM4_ESM.zip › Supplementary_source_data_excel/fig_S9.xlsx]

## Sheet: fig_S9a_c_0.01
	a	P(a)
	0.012451	2.3141
	0.0193025	2.25153
	0.0299241	1.81228
	0.0463905	1.52031
	0.071918	1.12049
	0.111493	0.708956
	0.172844	0.402443
	0.267956	0.215128
	0.415405	0.115571
	0.643991	0.0639168
	0.998363	0.0358184
	1.54774	0.0204337
	2.39941	0.0125865
	3.71975	0.00930842
	5.76663	0.00806977
	8.93985	0.00937182
	13.8592	0.0141509
	21.4856	0.0214012
	33.3085	0.0185037
	51.6374	0.00198226

## Sheet: fig_S9a_c_0.001
	a	P(a)
	0.0118067	3.71137
	0.0164584	3.86269
	0.0229428	3.44171
	0.031982	3.41052
	0.0445824	2.79447
	0.0621473	2.33374
	0.0866326	1.79972
	0.120765	1.25537
	0.168344	0.828232
	0.23467	0.544717
	0.327126	0.368012
	0.45601	0.241303
	0.635672	0.15483
	0.886118	0.0996426
	1.23524	0.0649886
	1.7219	0.0416102
	2.40031	0.0267059
	3.346	0.0172019
	4.66428	0.0111516
	6.50195	0.00721373
	9.06363	0.00495305
	12.6346	0.00337435
	17.6124	0.0025098
	24.5515	0.00212902
	34.2244	0.00203802
	47.7084	0.00225892
	66.5049	0.00278491
	92.707	0.00281524
	129.232	0.00103712
	180.148	3.09052e-05

## Sheet: fig_S9a_c_0.00001
	a	P(a)
	0.0122794	4.70342
	0.0185154	3.91134
	0.0279183	4.04139
	0.0420963	3.03798
	0.0634745	2.50193
	0.0957093	1.78973
	0.144314	1.1227
	0.217603	0.675699
	0.328111	0.419734
	0.494738	0.253654
	0.745987	0.154054
	1.12483	0.0928101
	1.69606	0.0544401
	2.55739	0.0334465
	3.85614	0.0196005
	5.81444	0.01173
	8.76724	0.00683872
	13.2196	0.00412209
	19.933	0.00252943
	30.0558	0.00154606
	45.3194	0.000969648
	68.3344	0.000650522
	103.037	0.000448199
	155.364	0.000311
	234.264	0.000196644
	353.233	0.000102541
	532.619	3.58268e-05
	803.104	6.18787e-06
	1210.95	3.3162e-07

## Sheet: fig_S9b_c_0.01
	t	P(t)
	1	0.154884
	2	0.0571686
	3	0.0307927
	4	0.0192747
	5	0.0135578
	6	0.010123
	7	0.00789361
	8	0.00674097
	9	0.00595498
	10	0.00513527
	11	0.00498987
	12	0.00466958
	13	0.00444411
	14	0.00442514
	15	0.00456633
	16	0.00477915
	17	0.00497512
	18	0.00565575
	19	0.00623524
	20	0.00711605
	21	0.00865221
	22	0.0104476
	23	0.0136905
	24	0.0173929
	25	0.0229391
	26	0.0310266
	27	0.0405975
	28	0.0511841
	29	0.0608584
	30	0.0650159
	31	0.06545
	32	0.05979
	33	0.0498566
	34	0.0390508
	35	0.0290416
	36	0.0209899
	37	0.0150813
	38	0.0104117
	39	0.00710973
	40	0.00517109
	41	0.00354854
	42	0.00269723
	43	0.00183117
	44	0.00130647
	45	0.000906101
	46	0.00072488
	47	0.000478337
	48	0.00038562
	49	0.000299224
	50	0.000193863
	51	0.000115897
	52	0.000103253
	53	7.16452e-05
	54	5.90019e-05
	55	3.37154e-05
	56	3.58226e-05
	57	1.89649e-05
	58	1.89649e-05
	59	1.05361e-05
	61	4.21442e-06
	63	2.10721e-06
	64	2.10721e-06
	65	8.42884e-06
	66	2.10721e-06
	66.5	2.10721e-06

## Sheet: fig_S9b_c0.001
	t	P(t)
	0.5	0.270574
	1.5	0.115682
	2.5	0.0678213
	3.5	0.0447143
	4.5	0.0325166
	5.5	0.0243366
	6.5	0.0191854
	7.5	0.0154483
	8.5	0.0129863
	9.5	0.0112087
	10.5	0.00969563
	11.5	0.00854082
	12.5	0.00739402
	13.5	0.00663216
	14.5	0.00578477
	15.5	0.00538914
	16.5	0.00483311
	17.5	0.00465668
	18.5	0.00430382
	19.5	0.00405254
	20.5	0.00355801
	21.5	0.00348583
	22.5	0.00337356
	23.5	0.00298594
	24.5	0.00301535
	25.5	0.00269189
	26.5	0.00268387
	27.5	0.00255556
	28.5	0.00241923
	29.5	0.00242992
	30.5	0.00231765
	31.5	0.00220538
	32.5	0.00213855
	33.5	0.00209043
	34.5	0.00211181
	35.5	0.00202627
	36.5	0.00201558
	37.5	0.00202093
	38.5	0.00196212
	39.5	0.002053
	40.5	0.00206637
	41.5	0.00201023
	42.5	0.00183113
	43.5	0.00218666
	44.5	0.00214122
	45.5	0.00208241
	46.5	0.00202895
	47.5	0.00208508
	48.5	0.00209577
	49.5	0.00204231
	50.5	0.00211181
	51.5	0.00225349
	52.5	0.00215458
	53.5	0.002462
	54.5	0.00240319
	55.5	0.00236844
	56.5	0.00261972
	57.5	0.00256091
	58.5	0.00273199
	59.5	0.0030207
	60.5	0.00285229
	61.5	0.00310356
	62.5	0.00314634
	63.5	0.00335217
	64.5	0.00313564
	65.5	0.00346712
	66.5	0.00379592
	67.5	0.00361682
	68.5	0.00391354
	69.5	0.00390017
	70.5	0.00437867
	71.5	0.00417551
	72.5	0.00429046
	73.5	0.00445085
	74.5	0.00445619
	75.5	0.00442412
	76.5	0.00471817
	77.5	0.0047048
	78.5	0.00485985
	79.5	0.00517261
	80.5	0.00496677
	81.5	0.00508707
	82.5	0.00494539
	83.5	0.00514588
	84.5	0.005333
	85.5	0.00541319
	86.5	0.00506835
	87.5	0.00514588
	88.5	0.0050336
	89.5	0.00499618
	90.5	0.00493737
	91.5	0.00479836
	92.5	0.00479569
	93.5	0.00453372
	94.5	0.00446421
	95.5	0.00429848
	96.5	0.00402849
	97.5	0.0040873
	98.5	0.00395096
	99.5	0.00363285
	100.5	0.00367563
	101.5	0.00349652
	102.5	0.00308218
	103.5	0.00320782
	104.5	0.00283625
	105.5	0.00269724
	106.5	0.00247804
	107.5	0.00255556
	108.5	0.00248071
	109.5	0.00213053
	110.5	0.00199152
	111.5	0.00198083
	112.5	0.00181242
	113.5	0.00160658
	114.5	0.00147025
	115.5	0.00138204
	116.5	0.00130986
	117.5	0.00118155
	118.5	0.00110135
	119.5	0.00107462
	120.5	0.000959672
	121.5	0.000826013
	122.5	0.000804628
	123.5	0.000729779
	124.5	0.000689681
	125.5	0.00065493
	126.5	0.000550676
	127.5	0.0004785
	128.5	0.000486519
	129.5	0.000408997
	130.5	0.000435729
	131.5	0.000320782
	132.5	0.000350187
	133.5	0.000280684
	134.5	0.000248606
	135.5	0.000213855
	136.5	0.00023524
	137.5	0.000200489
	138.5	0.000152371
	139.5	0.000160391
	140.5	0.000136332
	141.5	0.000139005
	142.5	0.00011762
	143.5	0.000120293
	144.5	0.000104254
	145.5	8.28686e-05
	146.5	9.08882e-05
	147.5	0.000114947
	148.5	7.21759e-05
	149.5	6.68296e-05
	150.5	3.74245e-05
	151.5	5.07905e-05
	152.5	4.81173e-05
	153.5	2.9405e-05
	154.5	2.13855e-05
	155.5	4.81173e-05
	156.5	2.67318e-05
	157.5	1.60391e-05
	158.5	1.33659e-05
	159.5	1.60391e-05
	160.5	2.40586e-05
	161.5	2.9405e-05
	162.5	1.06927e-05
	163.5	1.33659e-05
	164.5	1.60391e-05
	165.5	5.34636e-06
	166.5	1.06927e-05
	167.5	1.87123e-05
	168.5	5.34636e-06
	169.5	1.06927e-05
	170.5	2.67318e-06
	172.5	2.67318e-06
	173.5	2.67318e-06
	176.5	2.67318e-06
	178.5	5.34636e-06
	179.5	2.67318e-06
	181.5	2.67318e-06
	183.5	2.67318e-06
	184.5	2.67318e-06
	185.5	2.67318e-06
	187.5	2.67318e-06

## Sheet: fig_S9b_c_0.00001
	t	P(t)
	0.5	0.293594
	1.5	0.130358
	2.5	0.0771323
	3.5	0.0527274
	4.5	0.039014
	5.5	0.030449
	6.5	0.0243604
	7.5	0.0200779
	8.5	0.0170143
	9.5	0.0146536
	10.5	0.0129335
	11.5	0.0116464
	12.5	0.0102228
	13.5	0.00916405
	14.5	0.00812902
	15.5	0.00726303
	16.5	0.00663727
	17.5	0.00639704
	18.5	0.00586915
	19.5	0.00540946
	20.5	0.00510103
	21.5	0.00457313
	22.5	0.0043596
	23.5	0.00435367
	24.5	0.00381391
	25.5	0.0034343
	26.5	0.00356479
	27.5	0.00339871
	28.5	0.00321187
	29.5	0.00298054
	30.5	0.00285895
	31.5	0.00268694
	32.5	0.00262466
	33.5	0.00254458
	34.5	0.00252679
	35.5	0.00248823
	36.5	0.00205524
	37.5	0.00201965
	38.5	0.00213828
	39.5	0.00201669
	40.5	0.00195441
	41.5	0.00187137
	42.5	0.00182391
	43.5	0.00167563
	44.5	0.00180019
	45.5	0.00166673
	46.5	0.00175274
	47.5	0.00164301
	48.5	0.00154514
	49.5	0.00149472
	50.5	0.00146506
	51.5	0.00135237
	52.5	0.00137906
	53.5	0.00139092
	54.5	0.00134643
	55.5	0.0013494
	56.5	0.0014443
	57.5	0.00122484
	58.5	0.00119222
	59.5	0.00118925
	60.5	0.00120111
	61.5	0.00122187
	62.5	0.00117146
	63.5	0.00110918
	64.5	0.00108842
	65.5	0.00105876
	66.5	0.00111807
	67.5	0.00095496
	68.5	0.000943097
	69.5	0.00107062
	70.5	0.000966823
	71.5	0.000937165
	72.5	0.00095496
	73.5	0.000904543
	74.5	0.00095496
	75.5	0.000904543
	76.5	0.000877851
	77.5	0.000889714
	78.5	0.000886748
	79.5	0.000865988
	80.5	0.000791845
	81.5	0.00080964
	82.5	0.000824468
	83.5	0.000857091
	84.5	0.000937165
	85.5	0.000848194
	86.5	0.000771085
	87.5	0.000744394
	88.5	0.000818537
	89.5	0.000738463
	90.5	0.000753291
	91.5	0.000774051
	92.5	0.000759223
	93.5	0.000691011
	94.5	0.000708805
	95.5	0.000762188
	96.5	0.000673217
	97.5	0.000691011
	98.5	0.000652457
	99.5	0.000649491
	100.5	0.000625766
	101.5	0.000628731
	102.5	0.000699908
	103.5	0.000661354
	104.5	0.00058128
	105.5	0.000640594
	106.5	0.000631697
	107.5	0.000628731
	108.5	0.000616868
	109.5	0.000658388
	110.5	0.000640594
	111.5	0.000542726
	112.5	0.000667286
	113.5	0.000682114
	114.5	0.0006228
	115.5	0.000563486
	116.5	0.000542726
	117.5	0.000516034
	118.5	0.000584246
	119.5	0.000596108
	120.5	0.000507137
	121.5	0.000593143
	122.5	0.000631697
	123.5	0.00058128
	124.5	0.000533828
	125.5	0.000489343
	126.5	0.000572383
	127.5	0.00056052
	128.5	0.000542726
	129.5	0.000530863
	130.5	0.00049824
	131.5	0.000501206
	132.5	0.000542726
	133.5	0.000489343
	134.5	0.000507137
	135.5	0.000513068
	136.5	0.000400371
	137.5	0.000486377
	138.5	0.000569417
	139.5	0.00049824
	140.5	0.000489343
	141.5	0.000501206
	142.5	0.000504171
	143.5	0.000510103
	144.5	0.000391474
	145.5	0.000495274
	146.5	0.000447823
	147.5	0.000388508
	148.5	0.000495274
	149.5	0.00047748
	150.5	0.000438926
	151.5	0.0004152
	152.5	0.000418166
	153.5	0.000468583
	154.5	0.000403337
	155.5	0.00043596
	156.5	0.000427063
	157.5	0.000441891
	158.5	0.000447823
	159.5	0.000385543
	160.5	0.000430028
	161.5	0.000406303
	162.5	0.00039444
	163.5	0.000412234
	164.5	0.0004152
	165.5	0.000358851
	166.5	0.000447823
	167.5	0.000406303
	168.5	0.000432994
	169.5	0.000427063
	170.5	0.000412234
	171.5	0.000400371
	172.5	0.000358851
	173.5	0.000432994
	174.5	0.000364783
	175.5	0.000329194
	176.5	0.000376646
	177.5	0.00035292
	178.5	0.000329194
	179.5	0.000361817
	180.5	0.000344023
	181.5	0.000314366
	182.5	0.000397406
	183.5	0.00035292
	184.5	0.000388508
	185.5	0.000296571
	186.5	0.000317331
	187.5	0.000376646
	188.5	0.000358851
	189.5	0.000391474
	190.5	0.000358851
	191.5	0.00035292
	192.5	0.000314366
	193.5	0.000320297
	194.5	0.000320297
	195.5	0.000296571
	196.5	0.000293606
	197.5	0.000308434
	198.5	0.000335126
	199.5	0.000335126
	200.5	0.000243188
	201.5	0.000326228
	202.5	0.0003114
	203.5	0.000317331
	204.5	0.000317331
	205.5	0.000260983
	206.5	0.000329194
	207.5	0.000281743
	208.5	0.0003114
	209.5	0.000302503
	210.5	0.000323263
	211.5	0.000302503
	212.5	0.00026988
	213.5	0.000287674
	214.5	0.000302503
	215.5	0.00029064
	216.5	0.00026988
	217.5	0.000320297
	218.5	0.000231326
	219.5	0.000287674
	220.5	0.000263948
	221.5	0.00022836
	222.5	0.000302503
	223.5	0.000275811
	224.5	0.000263948
	225.5	0.000243188
	226.5	0.000183874
	227.5	0.00026988
	228.5	0.000258017
	229.5	0.000255051
	230.5	0.000246154
	231.5	0.000246154
	232.5	0.000240223
	233.5	0.00029064
	234.5	0.000237257
	235.5	0.000216497
	236.5	0.000255051
	237.5	0.000240223
	238.5	0.000260983
	239.5	0.0002076
	240.5	0.0002076
	241.5	0.000225394
	242.5	0.00024912
	243.5	0.000240223
	244.5	0.000201669
	245.5	0.000216497
	246.5	0.000234291
	247.5	0.000198703
	248.5	0.00018684
	249.5	0.000189806
	250.5	0.000219463
	251.5	0.00018684
	252.5	0.000189806
	253.5	0.00022836
	254.5	0.000204634
	255.5	0.000201669
	256.5	0.000210566
	257.5	0.000201669
	258.5	0.000192771
	259.5	0.00016608
	260.5	0.000222429
	261.5	0.000183874
	262.5	0.0002076
	263.5	0.000201669
	264.5	0.000216497
	265.5	0.000177943
	266.5	0.000216497
	267.5	0.000189806
	268.5	0.000174977
	269.5	0.000210566
	270.5	0.00016608
	271.5	0.000195737
	272.5	0.000198703
	273.5	0.000121594
	274.5	0.000154217
	275.5	0.000204634
	276.5	0.000151251
	277.5	0.00016608
	278.5	0.000195737
	279.5	0.000157183
	280.5	0.000183874
	281.5	0.000180909
	282.5	0.000180909
	283.5	0.000154217
	284.5	0.000174977
	285.5	0.000192771
	286.5	0.000174977
	287.5	0.000174977
	288.5	0.000198703
	289.5	0.000210566
	290.5	0.000174977
	291.5	0.00016608
	292.5	0.000163114
	293.5	0.000189806
	294.5	0.000169046
	295.5	0.000195737
	296.5	0.00016608
	297.5	0.000148286
	298.5	0.000136423
	299.5	0.00014532
	300.5	0.000130491
	301.5	0.000174977
	302.5	0.00014532
	303.5	0.000151251
	304.5	0.000148286
	305.5	0.00016608
	306.5	0.000139389
	307.5	0.000154217
	308.5	0.000177943
	309.5	0.000169046
	310.5	0.000127526
	311.5	0.000136423
	312.5	0.000136423
	313.5	0.00018684
	314.5	0.00014532
	315.5	0.000118629
	316.5	0.00014532
	317.5	0.00012456
	318.5	0.000127526
	319.5	0.000148286
	320.5	0.000130491
	321.5	0.000130491
	322.5	0.000130491
	323.5	0.000151251
	324.5	0.000121594
	325.5	0.000118629
	326.5	0.000148286
	327.5	0.000115663
	328.5	0.000121594
	329.5	0.000136423
	330.5	0.000121594
	331.5	0.000133457
	332.5	0.000127526
	333.5	0.000154217
	334.5	9.49028e-05
	335.5	0.000100834
	336.5	0.000127526
	337.5	0.000148286
	338.5	0.000115663
	339.5	0.000100834
	340.5	9.78685e-05
	341.5	0.000133457
	342.5	0.0001038
	343.5	9.49028e-05
	344.5	0.000112697
	345.5	0.000115663
	346.5	0.000130491
	347.5	0.000148286
	348.5	0.000118629
	349.5	0.000109731
	350.5	0.00012456
	351.5	9.19371e-05
	352.5	0.000136423
	353.5	0.000112697
	354.5	9.19371e-05
	355.5	8.89714e-05
	356.5	0.00012456
	357.5	9.78685e-05
	358.5	8.60057e-05
	359.5	0.000106766
	360.5	9.78685e-05
	361.5	9.19371e-05
	362.5	5.04171e-05
	363.5	9.19371e-05
	364.5	8.00743e-05
	365.5	0.000130491
	366.5	9.19371e-05
	367.5	9.78685e-05
	368.5	8.304e-05
	369.5	6.228e-05
	370.5	9.19371e-05
	371.5	9.19371e-05
	372.5	0.0001038
	373.5	0.0001038
	374.5	0.000109731
	375.5	0.000100834
	376.5	7.41428e-05
	377.5	9.49028e-05
	378.5	8.89714e-05
	379.5	9.78685e-05
	380.5	7.11771e-05
	381.5	7.71085e-05
	382.5	9.19371e-05
	383.5	8.304e-05
	384.5	8.00743e-05
	385.5	9.78685e-05
	386.5	7.11771e-05
	387.5	8.60057e-05
	388.5	0.000109731
	389.5	9.49028e-05
	390.5	0.000100834
	391.5	6.52457e-05
	392.5	7.41428e-05
	393.5	7.11771e-05
	394.5	9.49028e-05
	395.5	7.11771e-05
	396.5	6.82114e-05
	397.5	0.000106766
	398.5	5.63486e-05
	399.5	6.82114e-05
	400.5	7.11771e-05
	401.5	5.93143e-05
	402.5	7.71085e-05
	403.5	7.41428e-05
	404.5	8.00743e-05
	405.5	6.228e-05
	406.5	7.71085e-05
	407.5	5.04171e-05
	408.5	6.228e-05
	409.5	7.41428e-05
	410.5	5.63486e-05
	411.5	6.228e-05
	412.5	4.74514e-05
	413.5	6.228e-05
	414.5	3.85543e-05
	415.5	6.228e-05
	416.5	4.74514e-05
	417.5	4.44857e-05
	418.5	6.52457e-05
	419.5	4.44857e-05
	420.5	5.63486e-05
	421.5	5.04171e-05
	422.5	5.33828e-05
	423.5	8.89714e-05
	424.5	5.63486e-05
	425.5	5.63486e-05
	426.5	8.60057e-05
	427.5	8.00743e-05
	428.5	6.228e-05
	429.5	5.93143e-05
	430.5	5.93143e-05
	431.5	8.89714e-05
	432.5	6.52457e-05
	433.5	5.63486e-05
	434.5	5.04171e-05
	435.5	7.11771e-05
	436.5	5.63486e-05
	437.5	5.04171e-05
	438.5	6.52457e-05
	439.5	5.63486e-05
	440.5	6.52457e-05
	441.5	5.93143e-05
	442.5	3.26228e-05
	443.5	4.44857e-05
	444.5	5.63486e-05
	445.5	6.228e-05
	446.5	4.152e-05
	447.5	3.26228e-05
	448.5	6.228e-05
	449.5	4.44857e-05
	450.5	4.44857e-05
	451.5	4.74514e-05
	452.5	3.55886e-05
	453.5	2.66914e-05
	454.5	6.52457e-05
	455.5	2.66914e-05
	456.5	5.33828e-05
	457.5	4.44857e-05
	458.5	3.55886e-05
	459.5	5.33828e-05
	460.5	4.74514e-05
	461.5	4.44857e-05
	462.5	5.04171e-05
	463.5	2.66914e-05
	464.5	5.63486e-05
	465.5	4.152e-05
	466.5	4.44857e-05
	467.5	4.44857e-05
	468.5	2.66914e-05
	469.5	4.44857e-05
	470.5	2.96571e-05
	471.5	3.26228e-05
	472.5	3.85543e-05
	473.5	5.93143e-05
	474.5	4.152e-05
	475.5	2.96571e-05
	476.5	3.85543e-05
	477.5	3.55886e-05
	478.5	3.85543e-05
	479.5	4.44857e-05
	480.5	3.55886e-05
	481.5	4.152e-05
	482.5	2.66914e-05
	483.5	4.152e-05
	484.5	3.26228e-05
	485.5	2.66914e-05
	486.5	2.66914e-05
	487.5	1.77943e-05
	488.5	2.96571e-05
	489.5	2.66914e-05
	490.5	2.66914e-05
	491.5	3.26228e-05
	492.5	2.96571e-05
	493.5	3.55886e-05
	494.5	3.55886e-05
	495.5	2.076e-05
	496.5	4.74514e-05
	497.5	3.55886e-05
	498.5	5.93143e-05
	499.5	1.18629e-05
	500.5	2.66914e-05
	501.5	2.66914e-05
	502.5	3.26228e-05
	503.5	2.66914e-05
	504.5	2.37257e-05
	505.5	3.55886e-05
	506.5	4.152e-05
	507.5	3.55886e-05
	508.5	2.66914e-05
	509.5	8.89714e-06
	510.5	2.96571e-05
	511.5	1.77943e-05
	512.5	1.77943e-05
	513.5	3.55886e-05
	514.5	5.63486e-05
	515.5	2.66914e-05
	516.5	2.66914e-05
	517.5	3.55886e-05
	518.5	2.96571e-05
	519.5	2.66914e-05
	520.5	3.85543e-05
	521.5	4.152e-05
	522.5	1.48286e-05
	523.5	2.37257e-05
	524.5	2.37257e-05
	525.5	1.48286e-05
	526.5	4.44857e-05
	527.5	1.77943e-05
	528.5	2.66914e-05
	529.5	3.26228e-05
	530.5	1.77943e-05
	531.5	2.37257e-05
	532.5	2.96571e-05
	533.5	2.076e-05
	534.5	2.076e-05
	535.5	3.55886e-05
	536.5	2.37257e-05
	537.5	3.85543e-05
	538.5	3.55886e-05
	539.5	2.66914e-05
	540.5	1.48286e-05
	541.5	8.89714e-06
	542.5	5.93143e-06
	543.5	2.37257e-05
	544.5	3.26228e-05
	545.5	1.48286e-05
	546.5	1.48286e-05
	547.5	2.66914e-05
	548.5	1.77943e-05
	549.5	1.18629e-05
	550.5	2.076e-05
	551.5	2.076e-05
	552.5	2.076e-05
	553.5	8.89714e-06
	554.5	2.37257e-05
	555.5	1.48286e-05
	556.5	2.66914e-05
	557.5	2.076e-05
	558.5	4.152e-05
	559.5	1.18629e-05
	560.5	1.18629e-05
	561.5	1.18629e-05
	562.5	8.89714e-06
	563.5	8.89714e-06
	564.5	2.076e-05
	565.5	2.37257e-05
	566.5	2.076e-05
	567.5	1.48286e-05
	568.5	1.77943e-05
	569.5	1.77943e-05
	570.5	8.89714e-06
	571.5	1.48286e-05
	572.5	1.48286e-05
	573.5	1.48286e-05
	574.5	2.076e-05
	575.5	2.076e-05
	576.5	1.18629e-05
	577.5	2.66914e-05
	578.5	1.48286e-05
	579.5	2.076e-05
	580.5	3.55886e-05
	581.5	1.48286e-05
	582.5	1.48286e-05
	583.5	8.89714e-06
	584.5	1.77943e-05
	585.5	1.48286e-05
	586.5	8.89714e-06
	587.5	5.93143e-06
	588.5	2.076e-05
	589.5	8.89714e-06
	590.5	1.18629e-05
	591.5	1.48286e-05
	592.5	2.076e-05
	593.5	1.18629e-05
	594.5	8.89714e-06
	595.5	1.18629e-05
	596.5	1.77943e-05
	597.5	5.93143e-06
	598.5	5.93143e-06
	599.5	2.37257e-05
	600.5	5.93143e-06
	601.5	8.89714e-06
	602.5	1.77943e-05
	603.5	1.48286e-05
	605.5	8.89714e-06
	606.5	1.48286e-05
	607.5	2.66914e-05
	608.5	1.18629e-05
	609.5	5.93143e-06
	610.5	1.48286e-05
	611.5	1.18629e-05
	612.5	1.77943e-05
	613.5	5.93143e-06
	614.5	1.48286e-05
	615.5	1.48286e-05
	616.5	1.18629e-05
	617.5	1.18629e-05
	618.5	1.48286e-05
	619.5	2.96571e-06
	620.5	1.18629e-05
	621.5	1.18629e-05
	622.5	5.93143e-06
	623.5	1.18629e-05
	624.5	8.89714e-06
	625.5	1.18629e-05
	626.5	1.18629e-05
	627.5	2.96571e-06
	628.5	1.48286e-05
	629.5	2.076e-05
	630.5	1.18629e-05
	631.5	5.93143e-06
	632.5	8.89714e-06
	633.5	1.77943e-05
	634.5	5.93143e-06
	635.5	2.96571e-06
	636.5	1.48286e-05
	637.5	1.18629e-05
	638.5	1.18629e-05
	639.5	2.96571e-06
	640.5	5.93143e-06
	641.5	1.77943e-05
	642.5	5.93143e-06
	644.5	8.89714e-06
	645.5	2.96571e-06
	646.5	8.89714e-06
	647.5	5.93143e-06
	648.5	2.96571e-06
	649.5	8.89714e-06
	650.5	5.93143e-06
	651.5	1.18629e-05
	652.5	2.96571e-06
	653.5	5.93143e-06
	654.5	2.96571e-06
	655.5	8.89714e-06
	656.5	5.93143e-06
	657.5	5.93143e-06
	658.5	1.18629e-05
	659.5	5.93143e-06
	660.5	8.89714e-06
	661.5	5.93143e-06
	662.5	2.96571e-06
	663.5	2.96571e-06
	664.5	2.96571e-06
	665.5	2.96571e-06
	666.5	8.89714e-06
	667.5	2.96571e-06
	669.5	8.89714e-06
	670.5	2.96571e-06
	671.5	8.89714e-06
	672.5	5.93143e-06
	673.5	1.48286e-05
	674.5	2.96571e-06
	675.5	8.89714e-06
	676.5	2.96571e-06
	677.5	1.48286e-05
	678.5	1.18629e-05
	679.5	1.18629e-05
	680.5	8.89714e-06
	681.5	1.18629e-05
	682.5	1.18629e-05
	683.5	8.89714e-06
	684.5	2.96571e-06
	685.5	2.96571e-06
	686.5	1.18629e-05
	687.5	8.89714e-06
	688.5	8.89714e-06
	689.5	2.96571e-06
	690.5	1.18629e-05
	691.5	8.89714e-06
	692.5	8.89714e-06
	693.5	5.93143e-06
	694.5	8.89714e-06
	695.5	2.96571e-06
	696.5	5.93143e-06
	697.5	2.96571e-06
	698.5	8.89714e-06
	699.5	1.18629e-05
	700.5	2.96571e-06
	701.5	2.96571e-06
	703.5	5.93143e-06
	704.5	2.96571e-06
	705.5	5.93143e-06
	706.5	5.93143e-06
	707.5	5.93143e-06
	709.5	2.96571e-06
	710.5	2.96571e-06
	711.5	5.93143e-06
	712.5	2.96571e-06
	713.5	8.89714e-06
	714.5	8.89714e-06
	715.5	2.96571e-06
	716.5	2.96571e-06
	717.5	1.18629e-05
	719.5	2.96571e-06
	720.5	8.89714e-06
	723.5	2.96571e-06
	724.5	2.96571e-06
	725.5	2.96571e-06
	726.5	1.18629e-05
	727.5	5.93143e-06
	729.5	2.96571e-06
	730.5	2.96571e-06
	731.5	5.93143e-06
	733.5	2.96571e-06
	735.5	5.93143e-06
	736.5	2.96571e-06
	737.5	8.89714e-06
	738.5	5.93143e-06
	740.5	2.96571e-06
	742.5	8.89714e-06
	743.5	2.96571e-06
	745.5	5.93143e-06
	746.5	2.96571e-06
	747.5	2.96571e-06
	748.5	2.96571e-06
	749.5	2.96571e-06
	751.5	8.89714e-06
	753.5	2.96571e-06
	754.5	8.89714e-06
	755.5	5.93143e-06
	757.5	2.96571e-06
	760.5	2.96571e-06
	761.5	8.89714e-06
	762.5	8.89714e-06
	763.5	2.96571e-06
	764.5	5.93143e-06
	765.5	2.96571e-06
	768.5	8.89714e-06
	771.5	1.18629e-05
	772.5	8.89714e-06
	774.5	2.96571e-06
	776.5	5.93143e-06
	782.5	2.96571e-06
	783.5	2.96571e-06
	785.5	2.96571e-06
	786.5	2.96571e-06
	788.5	2.96571e-06
	789.5	2.96571e-06
	790.5	2.96571e-06
	791.5	5.93143e-06
	792.5	5.93143e-06
	793.5	5.93143e-06
	794.5	2.96571e-06
	795.5	2.96571e-06
	796.5	5.93143e-06
	800.5	2.96571e-06
	801.5	2.96571e-06
	802.5	2.96571e-06
	803.5	2.96571e-06
	805.5	1.18629e-05
	807.5	2.96571e-06
	810.5	2.96571e-06
	821.5	2.96571e-06
	822.5	2.96571e-06
	823.5	5.93143e-06
	826.5	5.93143e-06
	828.5	2.96571e-06
	829.5	2.96571e-06
	830.5	2.96571e-06
	833.5	2.96571e-06
	834.5	2.96571e-06
	836.5	8.89714e-06
	840.5	2.96571e-06
	841.5	8.89714e-06
	843.5	2.96571e-06
	845.5	5.93143e-06
	850.5	2.96571e-06
	852.5	2.96571e-06
	855.5	5.93143e-06
	856.5	2.96571e-06
	858.5	8.89714e-06
	868.5	2.96571e-06
	870.5	2.96571e-06
	873.5	2.96571e-06
	878.5	2.96571e-06
	882.5	2.96571e-06
	883.5	2.96571e-06
	890.5	2.96571e-06
	929.5	2.96571e-06
	939.5	2.96571e-06
	948.5	2.96571e-06
	950.5	5.93143e-06
	954.5	2.96571e-06
	964.5	2.96571e-06
	965.5	2.96571e-06
	1012.5	2.96571e-06
	1013.5	2.96571e-06
	1042.5	2.96571e-06
	1049.5	2.96571e-06
	1055.5	2.96571e-06
	1241.5	2.96571e-06
