# Supplementary material for: Statistical modeling of adaptive neural networks explains co-existence of avalanches and oscillations in resting human brain
Source: Nat Comput Sci. 2023 Mar 20;3(3):254–63. doi: 10.1038/s43588-023-00410-9 (PMC10766559; doi:10.1038/s43588-023-00410-9)
Supplement: Supplementary file 4 — Source Data for Supplementary Figs. 1–26. [file 43588_2023_410_MOESM4_ESM.zip › Supplementary_source_data_excel/fig_S18.xlsx]

## Sheet: fig_S18c_inset_e3.5
d	<s>
1	1.1059
2	2.48946
3	4.1556
4	6.02309
5	8.48902
6	10.5859
7	13.0464
8	17.8717
9	19.784
10	24.8567
11	29.0808
12	34.066
13	40.8963
14	54.6204
15	51.125
16	62.5714
17	71.05
19	62

## Sheet: fig_S18c_inset_e3.3
d	<s>
1	1.12826
2	2.53188
3	4.22254
4	6.21614
5	8.35116
6	11.0612
7	13.8819
8	17.554
9	20.9312
10	24.4994
11	28.9167
12	35.3859
13	40.6383
14	45.1447
15	61.7649
16	58.8222
17	82.4646
18	68.9762
19	80.6
20	73.125
21	96

## Sheet: fig_S18c_inset_e3.1
d	<s>
1	1.16065
2	2.60151
3	4.36363
4	6.31964
5	8.69934
6	11.2156
7	14.3525
8	17.6072
9	20.9974
10	25.8019
11	29.8045
12	33.7312
13	39.7338
14	48.4434
15	53.8633
16	60.3006
17	66.1414
18	74.631
19	86.8957
20	97.2189
21	93.4265
22	107.546
23	116.9
24	143.167
26	163

## Sheet: fig_S18c_inset_e2.9
d	<s>
1	1.19091
2	2.62694
3	4.38489
4	6.4578
5	8.82406
6	11.3815
7	14.3838
8	17.8003
9	21.2587
10	25.1369
11	30.1965
12	33.7116
13	40.7128
14	46.0196
15	53.7812
16	60.5273
17	71.4727
18	78.3763
19	87.4748
20	101.109
21	106.26
22	117.255
23	125.459
24	121.363
25	167.429
26	194.75

## Sheet: fig_S18c_inset_e2.7
d	<s>
1	1.27551
2	2.73899
3	4.45342
4	6.50922
5	9.03812
6	11.5395
7	14.4113
8	17.5732
9	21.2486
10	25.4915
11	30.5449
12	34.024
13	41.0699
14	45.6278
15	53.2452
16	60.1464
17	69.2224
18	78.3564
19	86.7562
20	98.8207
21	113.245
22	126.867
23	138.653
24	144.791
25	171.222
26	154.033
27	178.046
28	160.426
29	137.9
30	123
31	184

## Sheet: fig_S18c_e3.5
s	P(s)
1	0.648662
2	0.151698
3	0.0624982
4	0.0330651
5	0.0203969
6	0.0144405
7	0.0106052
8	0.00810646
9	0.00615975
10	0.00610164
11	0.00459075
12	0.00360287
13	0.00331232
14	0.00273121
15	0.00287649
16	0.00203388
17	0.00156899
18	0.0016271
19	0.00127844
20	0.00110411
21	0.00110411
22	0.000726385
23	0.00113316
24	0.000755441
25	0.000813551
26	0.000668274
27	0.000726385
28	0.000552053
29	0.000435831
30	0.000522997
31	0.000493942
32	0.00037772
33	0.000261499
34	0.000406776
35	0.000232443
36	0.000232443
37	0.00031961
38	0.000232443
39	0.000232443
40	0.000203388
41	0.000145277
42	0.000174332
43	0.000145277
44	0.000145277
45	0.000232443
46	2.90554e-05
47	0.000116222
48	8.71662e-05
49	0.000261499
50	0.000116222
51	0.000116222
52	0.000116222
53	0.000116222
54	5.81108e-05
55	2.90554e-05
56	8.71662e-05
58	0.000116222
59	8.71662e-05
60	8.71662e-05
61	5.81108e-05
62	2.90554e-05
63	8.71662e-05
64	5.81108e-05
65	5.81108e-05
67	2.90554e-05
68	2.90554e-05
69	5.81108e-05
70	8.71662e-05
73	8.71662e-05
74	2.90554e-05
80	2.90554e-05
82	2.90554e-05
84	2.90554e-05
85	2.90554e-05
96	2.90554e-05
100	2.90554e-05
110	2.90554e-05
131	2.90554e-05

## Sheet: fig_S18c_e3.3
s	P(s)
1	0.598901
2	0.160896
3	0.0685675
4	0.0361044
5	0.0230616
6	0.016211
7	0.0123228
8	0.00946327
9	0.00804378
10	0.00604826
11	0.00582197
12	0.00536938
13	0.00432019
14	0.00392931
15	0.00341501
16	0.00341501
17	0.00275669
18	0.0023041
19	0.00242753
20	0.00181036
21	0.00176922
22	0.00201609
23	0.00139892
24	0.00135777
25	0.00115205
26	0.00113148
27	0.00104919
28	0.00088461
29	0.00115205
30	0.000822893
31	0.000966899
32	0.000576025
33	0.00061717
34	0.000555453
35	0.000411446
36	0.00053488
37	0.000555453
38	0.00026744
39	0.000432019
40	0.000349729
41	0.000246868
42	0.000390874
43	0.000308585
44	0.000390874
45	0.000432019
46	0.000370302
47	0.000329157
48	0.000205723
49	0.000185151
50	0.000205723
51	0.000144006
52	0.000164579
53	0.000164579
54	8.22893e-05
55	0.000164579
56	6.1717e-05
57	6.1717e-05
58	0.000123434
59	0.000185151
60	0.000123434
61	4.11446e-05
62	0.000102862
63	0.000164579
64	0.000123434
65	0.000102862
66	0.000102862
67	6.1717e-05
68	0.000102862
69	2.05723e-05
70	4.11446e-05
71	4.11446e-05
72	4.11446e-05
73	8.22893e-05
74	0.000102862
75	0.000144006
76	4.11446e-05
77	6.1717e-05
78	6.1717e-05
79	2.05723e-05
80	4.11446e-05
81	6.1717e-05
82	4.11446e-05
83	2.05723e-05
85	2.05723e-05
86	8.22893e-05
88	2.05723e-05
89	6.1717e-05
93	6.1717e-05
94	4.11446e-05
95	2.05723e-05
96	4.11446e-05
98	4.11446e-05
99	2.05723e-05
100	4.11446e-05
101	4.11446e-05
102	2.05723e-05
103	2.05723e-05
104	6.1717e-05
105	2.05723e-05
107	2.05723e-05
110	4.11446e-05
116	2.05723e-05
120	4.11446e-05
124	2.05723e-05
129	4.11446e-05
156	2.05723e-05
166	2.05723e-05

## Sheet: fig_S18c_e3.1
s	P(s)
1	0.515342
2	0.173166
3	0.0760053
4	0.0427944
5	0.0262235
6	0.0196918
7	0.0152453
8	0.0114063
9	0.00947304
10	0.00838213
11	0.00747072
12	0.00639361
13	0.00567554
14	0.00526127
15	0.00476414
16	0.00437749
17	0.00396321
18	0.00331418
19	0.00367322
20	0.00317609
21	0.0028861
22	0.00281706
23	0.00289991
24	0.00254087
25	0.00241659
26	0.00202994
27	0.00215422
28	0.00172614
29	0.00171233
30	0.00165709
31	0.00175376
32	0.00139472
33	0.00133948
34	0.00114616
35	0.00124282
36	0.00120139
37	0.00107711
38	0.0010633
39	0.00103568
40	0.000842355
41	0.00113235
42	0.000649028
43	0.000649028
44	0.000676646
45	0.000718073
46	0.000662837
47	0.000662837
48	0.000497128
49	0.000552364
50	0.000607601
51	0.000593791
52	0.000331418
53	0.000400464
54	0.00046951
55	0.000400464
56	0.000317609
57	0.000317609
58	0.000345228
59	0.000400464
60	0.000359037
61	0.000234755
62	0.000359037
63	0.000345228
64	0.000289991
65	0.000289991
66	0.000262373
67	0.000317609
68	0.000289991
69	0.000289991
70	0.000138091
71	9.66637e-05
72	0.000179518
73	0.000193327
74	0.000234755
75	6.90455e-05
76	0.000193327
77	0.0001519
78	0.000220946
79	0.000179518
80	0.000165709
81	5.52364e-05
82	0.000110473
83	0.000165709
84	0.000110473
85	0.000138091
86	0.000207137
87	6.90455e-05
88	0.0001519
89	0.0001519
90	6.90455e-05
91	6.90455e-05
92	9.66637e-05
93	5.52364e-05
94	6.90455e-05
95	2.76182e-05
96	6.90455e-05
97	6.90455e-05
98	9.66637e-05
99	6.90455e-05
100	5.52364e-05
101	2.76182e-05
102	1.38091e-05
103	5.52364e-05
104	5.52364e-05
105	5.52364e-05
106	4.14273e-05
107	2.76182e-05
108	2.76182e-05
109	8.28546e-05
110	4.14273e-05
111	4.14273e-05
112	2.76182e-05
113	4.14273e-05
114	5.52364e-05
115	5.52364e-05
116	5.52364e-05
117	9.66637e-05
118	6.90455e-05
119	2.76182e-05
120	2.76182e-05
121	6.90455e-05
122	4.14273e-05
123	5.52364e-05
124	4.14273e-05
125	2.76182e-05
126	4.14273e-05
127	1.38091e-05
128	1.38091e-05
129	4.14273e-05
130	1.38091e-05
131	4.14273e-05
132	1.38091e-05
134	4.14273e-05
137	1.38091e-05
138	1.38091e-05
140	1.38091e-05
142	1.38091e-05
143	2.76182e-05
145	1.38091e-05
146	2.76182e-05
147	1.38091e-05
148	4.14273e-05
151	1.38091e-05
153	2.76182e-05
154	2.76182e-05
155	1.38091e-05
156	2.76182e-05
158	4.14273e-05
159	1.38091e-05
162	1.38091e-05
163	2.76182e-05
164	4.14273e-05
165	1.38091e-05
166	1.38091e-05
167	1.38091e-05
169	1.38091e-05
174	1.38091e-05
176	1.38091e-05
178	1.38091e-05
180	1.38091e-05
181	1.38091e-05
184	2.76182e-05
186	1.38091e-05
189	1.38091e-05
195	1.38091e-05
200	1.38091e-05
203	1.38091e-05
206	1.38091e-05
211	1.38091e-05
220	1.38091e-05
224	1.38091e-05
246	1.38091e-05
248	1.38091e-05

## Sheet: fig_S18c_e2.9
s	P(s)
1	0.441747
2	0.179553
3	0.0852222
4	0.0480061
5	0.0308052
6	0.0220821
7	0.0155894
8	0.0134992
9	0.0116541
10	0.00978572
11	0.00811584
12	0.00721668
13	0.00707655
14	0.00592048
15	0.00545338
16	0.00502131
17	0.00484615
18	0.00460092
19	0.00437905
20	0.00406376
21	0.00380685
22	0.00366673
23	0.00332808
24	0.00298943
25	0.00282595
26	0.00273253
27	0.00289601
28	0.00230046
29	0.0023822
30	0.00240556
31	0.00245227
32	0.00219536
33	0.0020202
34	0.00177498
35	0.00197349
36	0.00173994
37	0.00179833
38	0.00145968
39	0.00170491
40	0.00149472
41	0.00133123
42	0.0012962
43	0.00130788
44	0.00115607
45	0.000992585
46	0.00115607
47	0.00101594
48	0.00105097
49	0.00100426
50	0.000945875
51	0.000887488
52	0.00102762
53	0.00106265
54	0.000980907
55	0.000747358
56	0.000840778
57	0.000700648
58	0.000700648
59	0.000735681
60	0.000490454
61	0.000607228
62	0.000385356
63	0.000467099
64	0.000688971
65	0.000338647
66	0.000595551
67	0.000525486
68	0.000537164
69	0.000362002
70	0.000303614
71	0.000362002
72	0.000291937
73	0.000385356
74	0.000280259
75	0.000326969
76	0.000233549
77	0.000326969
78	0.000385356
79	0.000280259
80	0.000198517
81	0.000291937
82	0.000350324
83	0.000198517
84	0.000233549
85	0.000221872
86	0.000163485
87	0.000256904
88	0.000280259
89	0.000175162
90	0.000245227
91	0.000256904
92	0.000210194
93	0.000163485
94	0.000210194
95	0.000256904
96	0.000221872
97	0.000175162
98	0.000245227
99	0.000116775
100	0.000105097
101	0.000233549
102	0.000151807
103	0.000105097
104	7.00648e-05
105	0.00014013
106	0.000163485
107	9.34197e-05
108	0.000116775
109	7.00648e-05
110	0.000105097
111	7.00648e-05
112	8.17423e-05
113	0.000105097
114	0.000163485
115	0.000128452
116	5.83873e-05
117	0.000151807
118	9.34197e-05
119	0.000105097
120	8.17423e-05
121	9.34197e-05
122	5.83873e-05
123	9.34197e-05
124	5.83873e-05
125	0.000105097
126	4.67099e-05
127	0.000105097
128	7.00648e-05
129	0.000105097
130	7.00648e-05
131	4.67099e-05
132	4.67099e-05
133	7.00648e-05
134	9.34197e-05
135	5.83873e-05
136	7.00648e-05
137	9.34197e-05
138	5.83873e-05
139	4.67099e-05
140	5.83873e-05
141	2.33549e-05
142	8.17423e-05
143	2.33549e-05
144	3.50324e-05
145	1.16775e-05
146	2.33549e-05
147	7.00648e-05
148	4.67099e-05
149	2.33549e-05
150	1.16775e-05
151	1.16775e-05
152	4.67099e-05
153	5.83873e-05
154	3.50324e-05
155	3.50324e-05
156	3.50324e-05
157	4.67099e-05
158	4.67099e-05
159	2.33549e-05
160	2.33549e-05
161	1.16775e-05
163	4.67099e-05
164	1.16775e-05
165	4.67099e-05
166	2.33549e-05
167	3.50324e-05
168	1.16775e-05
169	3.50324e-05
171	1.16775e-05
172	7.00648e-05
173	3.50324e-05
174	3.50324e-05
175	2.33549e-05
176	2.33549e-05
177	1.16775e-05
178	1.16775e-05
179	1.16775e-05
180	1.16775e-05
181	1.16775e-05
182	2.33549e-05
183	1.16775e-05
184	4.67099e-05
185	1.16775e-05
186	4.67099e-05
188	2.33549e-05
190	2.33549e-05
191	1.16775e-05
192	1.16775e-05
193	1.16775e-05
196	1.16775e-05
201	1.16775e-05
203	1.16775e-05
204	2.33549e-05
205	2.33549e-05
206	2.33549e-05
207	2.33549e-05
208	1.16775e-05
213	3.50324e-05
214	2.33549e-05
216	1.16775e-05
218	1.16775e-05
219	1.16775e-05
220	1.16775e-05
221	2.33549e-05
224	1.16775e-05
230	1.16775e-05
231	1.16775e-05
234	2.33549e-05
236	1.16775e-05
237	2.33549e-05
239	3.50324e-05
241	2.33549e-05
250	1.16775e-05
254	1.16775e-05
255	1.16775e-05
256	1.16775e-05
257	1.16775e-05
272	1.16775e-05
276	1.16775e-05
289	1.16775e-05
310	1.16775e-05
334	1.16775e-05
348	1.16775e-05
477	1.16775e-05
550	1.16775e-05

## Sheet: fig_S18c_e2.7
s	P(s)
1	0.338221
3	0.0990041
5	0.0373194
7	0.0193806
9	0.0130433
11	0.0101374
13	0.00808083
15	0.00688491
17	0.00590135
19	0.00485073
21	0.00454896
23	0.00422483
25	0.00375541
27	0.00381129
29	0.00299538
31	0.00340893
33	0.00259302
35	0.00267126
37	0.0023136
39	0.0024589
41	0.00240301
43	0.00181064
45	0.00193359
47	0.00169887
49	0.0013971
51	0.0013971
53	0.00158711
55	0.00118474
57	0.00133004
59	0.00105062
61	0.000972382
63	0.00101709
65	0.00117356
67	0.000782376
69	0.000927675
71	0.000860614
73	0.000704139
75	0.000871791
77	0.000570017
79	0.000737669
81	0.000536487
83	0.000614724
85	0.000458249
87	0.000469426
89	0.000402365
91	0.000469426
93	0.000413542
95	0.000469426
97	0.000257067
99	0.000324127
101	0.000324127
103	0.000447072
105	0.00024589
107	0.000167652
109	0.000301774
111	0.000312951
113	0.000212359
115	0.000178829
117	0.000301774
119	0.000201183
121	7.82376e-05
123	0.000134122
125	0.000122945
127	0.000134122
129	0.000145298
131	0.000178829
133	0.000156475
135	0.000111768
137	0.000156475
139	0.000201183
141	0.000167652
143	0.000111768
145	0.000134122
147	0.000134122
149	0.000111768
151	8.94144e-05
153	0.000122945
155	0.000122945
157	0.000111768
159	5.5884e-05
161	8.94144e-05
163	6.70608e-05
165	6.70608e-05
167	6.70608e-05
169	7.82376e-05
171	8.94144e-05
173	7.82376e-05
175	3.35304e-05
177	3.35304e-05
179	2.23536e-05
181	8.94144e-05
183	5.5884e-05
185	6.70608e-05
187	3.35304e-05
189	7.82376e-05
191	3.35304e-05
193	4.47072e-05
196	1.11768e-05
198	4.47072e-05
200	3.35304e-05
202	4.47072e-05
204	4.47072e-05
206	2.23536e-05
208	2.23536e-05
211	2.23536e-05
213	3.35304e-05
215	3.35304e-05
217	5.5884e-05
219	1.11768e-05
221	3.35304e-05
223	3.35304e-05
225	1.11768e-05
227	2.23536e-05
229	4.47072e-05
231	2.23536e-05
234	2.23536e-05
236	1.11768e-05
238	5.5884e-05
243	2.23536e-05
245	2.23536e-05
247	1.11768e-05
249	1.11768e-05
252	1.11768e-05
257	2.23536e-05
260	1.11768e-05
265	1.11768e-05
269	1.11768e-05
271	1.11768e-05
273	1.11768e-05
275	1.11768e-05
277	2.23536e-05
279	2.23536e-05
284	1.11768e-05
290	1.11768e-05
294	1.11768e-05
298	1.11768e-05
300	1.11768e-05
304	1.11768e-05
307	1.11768e-05
315	1.11768e-05
337	1.11768e-05
340	1.11768e-05
343	2.23536e-05
345	1.11768e-05
358	1.11768e-05
365	1.11768e-05
385	1.11768e-05
406	1.11768e-05
415	1.11768e-05
441	1.11768e-05
461	1.11768e-05
486	1.11768e-05
600	1.11768e-05
691	1.11768e-05

[truncated: 15 more sheets: fig_S18_inset_e3.5, fig_S18_inset_e3.3, fig_S18_inset_e3.1, fig_S18b_inset_e2.9, fig_S18b_inset_e2.7, fig_S18b_e3.5, fig_S18b_e3.3, fig_S18b_e3.1, fig_S18b_e2.9, fig_S18b_e2.7, fig_S18a_e3.5, fig_S18a_e3.3, fig_S18a_e3.1, fig_S18a_e2.9, fig_S18a_e2.7]
