# Supplementary material for: Statistical modeling of adaptive neural networks explains co-existence of avalanches and oscillations in resting human brain
Source: Nat Comput Sci. 2023 Mar 20;3(3):254–63. doi: 10.1038/s43588-023-00410-9 (PMC10766559; doi:10.1038/s43588-023-00410-9)
Supplement: Supplementary file 4 — Source Data for Supplementary Figs. 1–26. [file 43588_2023_410_MOESM4_ESM.zip › Supplementary_source_data_excel/fig_S13.xlsx]

## Sheet: fig_S13_model
log(a)	P(log(a))
-5.70518	8.97983e-05
-4.98136	0.000179597
-4.54707	0.000359193
-4.40231	8.97983e-05
-4.25754	0.000448991
-4.11278	0.000448991
-3.96802	0.00107758
-3.82325	0.00107758
-3.67849	0.00116738
-3.53373	0.00179597
-3.38896	0.00251435
-3.2442	0.00448991
-3.09944	0.00395112
-2.95467	0.00691447
-2.80991	0.00889003
-2.66515	0.0112248
-2.52038	0.0167923
-2.37562	0.022719
-2.23086	0.030262
-2.08609	0.0387031
-1.94133	0.0459767
-1.79657	0.0553157
-1.6518	0.0681569
-1.50704	0.0840512
-1.36228	0.108027
-1.21751	0.127154
-1.07275	0.150951
-0.927986	0.186421
-0.783223	0.22719
-0.638459	0.283134
-0.493696	0.327135
-0.348933	0.383888
-0.204169	0.45851
-0.0594057	0.509336
0.0853577	0.577852
0.230121	0.617004
0.374885	0.646817
0.519648	0.611167
0.664411	0.527385
0.809175	0.383618
0.953938	0.239133
1.0987	0.104076
1.24346	0.0286457
1.38823	0.00368173

## Sheet: fig_S13_meg
log(a)	P(log(a))
-5.50779	0.000230564
-5.43642	0
-5.36505	0
-5.29368	0
-5.2223	0
-5.15093	0
-5.07956	0
-5.00818	0.000230564
-4.93681	0
-4.86544	0
-4.79407	0.000461129
-4.72269	0
-4.65132	0.000230564
-4.57995	0.000230564
-4.50857	0
-4.4372	0
-4.36583	0.000230564
-4.29446	0
-4.22308	0.000461129
-4.15171	0.000230564
-4.08034	0.000691693
-4.00896	0.000461129
-3.93759	0.000230564
-3.86622	0.000461129
-3.79485	0.000691693
-3.72347	0
-3.6521	0.000461129
-3.58073	0.00115282
-3.50936	0.00138339
-3.43798	0.00184452
-3.36661	0.00161395
-3.29524	0.00299734
-3.22386	0.00299734
-3.15249	0.00368903
-3.08112	0.00368903
-3.00975	0.00345847
-2.93837	0.00691693
-2.867	0.0071475
-2.79563	0.0071475
-2.72425	0.00876145
-2.65288	0.0115282
-2.58151	0.0133727
-2.51014	0.0138339
-2.43876	0.0184452
-2.36739	0.0209814
-2.29602	0.0212119
-2.22464	0.0265149
-2.15327	0.0295122
-2.0819	0.0325096
-2.01053	0.0345847
-1.93915	0.0387348
-1.86778	0.0368903
-1.79641	0.037582
-1.72504	0.0504936
-1.65366	0.0610996
-1.58229	0.062483
-1.51092	0.0753946
-1.43954	0.0779308
-1.36817	0.0843866
-1.2968	0.093148
-1.22543	0.0966065
-1.15405	0.117357
-1.08268	0.133036
-1.01131	0.145947
-0.939934	0.166006
-0.868562	0.18376
-0.797189	0.198747
-0.725816	0.217192
-0.654443	0.240709
-0.58307	0.270452
-0.511698	0.270222
-0.440325	0.319562
-0.368952	0.332013
-0.297579	0.384351
-0.226206	0.403257
-0.154834	0.430233
-0.0834608	0.450523
-0.012088	0.510931
0.0592848	0.518309
0.130658	0.593012
0.20203	0.598084
0.273403	0.60869
0.344776	0.624599
0.416149	0.631055
0.487522	0.611687
0.558894	0.635666
0.630267	0.5884
0.70164	0.564422
0.773013	0.521306
0.844386	0.453981
0.915758	0.379509
0.987131	0.309648
1.0585	0.231487
1.12988	0.163009
1.20125	0.0996038
1.27262	0.0631747
1.344	0.0313568
1.41537	0.0119894
1.48674	0.00184452
1.55811	0.000461129
