# Supplementary material for: Statistical modeling of adaptive neural networks explains co-existence of avalanches and oscillations in resting human brain
Source: Nat Comput Sci. 2023 Mar 20;3(3):254–63. doi: 10.1038/s43588-023-00410-9 (PMC10766559; doi:10.1038/s43588-023-00410-9)
Supplement: Supplementary file 4 — Source Data for Supplementary Figs. 1–26. [file 43588_2023_410_MOESM4_ESM.zip › Supplementary_source_data_excel/fig_S2.xlsx]

## Sheet: Sheet2
magnetization	magnetization	magnetization	magnetization	magnetization	magnetization	magnetization	magnetization	magnetization	magnetization	magnetization	magnetization	magnetization	magnetization	magnetization	magnetization	magnetization	magnetization	magnetization	magnetization	magnetization	magnetization	magnetization	magnetization	magnetization	magnetization	magnetization	magnetization	magnetization	magnetization	magnetization	magnetization	magnetization	magnetization	magnetization	magnetization	magnetization	magnetization	magnetization	magnetization	magnetization	magnetization	magnetization	magnetization	magnetization	magnetization	magnetization	magnetization	magnetization	magnetization
0.0249046	-0.0239024	0.459173	0.485531	-0.347013	0.483952	-0.210862	0.0658811	0.274539	0.0259615	-0.386311	0.352348	0.277966	0.0463504	0.0895071	0.422174	0.413205	-0.335375	-0.240889	0.342827	-0.328459	-0.364964	0.368618	0.157218	-0.0931241	0.222599	-0.329987	0.276486	0.20562	0.0849093	0.385078	-0.200992	0.418537	0.194145	0.121518	0.0840792	-0.117314	-0.242909	-0.0809703	0.407954	-0.393626	-0.150287	-0.271011	-0.276611	-0.0376489	-0.261346	-0.171377	-0.330799	-0.495303	-0.0662466
6.15117e-05	-0.0279371	0.379661	0.39923	-0.313146	0.406994	-0.191072	0.051609	0.218462	0.0214629	-0.389953	0.307975	0.246922	0.0149759	0.0573148	0.340548	0.356598	-0.340296	-0.223857	0.292981	-0.332227	-0.349387	0.303768	0.114444	-0.0915096	0.179291	-0.32314	0.210602	0.172154	0.0643757	0.326351	-0.21578	0.358865	0.168549	0.0868447	0.0425502	-0.136541	-0.230207	-0.111407	0.334182	-0.383161	-0.14709	-0.249875	-0.289034	-0.0681159	-0.251192	-0.177741	-0.309417	-0.484033	-0.0865055
-0.0244748	-0.0338139	0.305806	0.319315	-0.284732	0.335364	-0.175401	0.0364732	0.165718	0.0151511	-0.39504	0.265608	0.216588	-0.0154519	0.0261013	0.264894	0.30321	-0.346611	-0.210665	0.245711	-0.337533	-0.337412	0.24308	0.0737103	-0.0922678	0.137995	-0.319002	0.149157	0.139683	0.0436006	0.271097	-0.231082	0.30273	0.143158	0.0533776	0.00303609	-0.155921	-0.22091	-0.140794	0.265506	-0.375715	-0.146393	-0.232973	-0.302102	-0.0976072	-0.244169	-0.185586	-0.292264	-0.475712	-0.106877
-0.0486817	-0.0413183	0.237133	0.245243	-0.261223	0.268616	-0.163423	0.0205972	0.116051	0.00723329	-0.401374	0.2251	0.186934	-0.0449664	-0.00417171	0.194708	0.252785	-0.354129	-0.200909	0.200825	-0.34417	-0.328645	0.186218	0.0348794	-0.095133	0.0985746	-0.317261	0.091793	0.10816	0.0226525	0.219041	-0.246788	0.249847	0.117992	0.0210568	-0.0345945	-0.17538	-0.214652	-0.16917	0.201505	-0.370944	-0.147915	-0.219866	-0.315695	-0.126156	-0.239933	-0.194719	-0.278896	-0.469999	-0.127294
-0.0725364	-0.0502524	0.173212	0.176522	-0.242116	0.206347	-0.154752	0.00409622	0.0692272	-0.00209875	-0.408776	0.186323	0.157939	-0.0735956	-0.0335365	0.129533	0.205096	-0.362673	-0.19422	0.158149	-0.351953	-0.32273	0.13288	-0.00216972	-0.0998612	0.0609078	-0.317634	0.0381845	0.077545	0.00159704	0.169935	-0.2628	0.199964	0.0930761	-0.0101695	-0.0704591	-0.194851	-0.211096	-0.196568	0.141797	-0.368537	-0.151396	-0.21015	-0.329701	-0.15379	-0.238167	-0.204961	-0.268907	-0.466586	-0.147694
-0.0960161	-0.0604335	0.113657	0.112708	-0.226954	0.148196	-0.149032	-0.0129216	0.0250399	-0.0126675	-0.417082	0.149165	0.129585	-0.101363	-0.06202	0.0689583	0.15994	-0.372086	-0.190262	0.11753	-0.360711	-0.319339	0.0827917	-0.0375452	-0.106228	0.0248868	-0.31986	-0.0119617	0.0478063	-0.0195034	0.123558	-0.279028	0.152854	0.0684331	-0.0403463	-0.104663	-0.214272	-0.209937	-0.223021	0.0860373	-0.368211	-0.156601	-0.203461	-0.344018	-0.180534	-0.238586	-0.216149	-0.261927	-0.465195	-0.16802
-0.119098	-0.0716927	0.0581157	0.0533996	-0.215319	0.0938354	-0.145939	-0.0303554	-0.0166985	-0.0243086	-0.426145	0.113527	0.101862	-0.128289	-0.0896453	0.0126091	0.117134	-0.382222	-0.188726	0.0788301	-0.370289	-0.318175	0.0357092	-0.0713436	-0.114026	-0.00958401	-0.323705	-0.0589112	0.0189164	-0.0405895	0.079713	-0.295387	0.108313	0.0440891	-0.0695127	-0.137301	-0.233585	-0.210894	-0.248554	0.0339155	-0.369706	-0.163311	-0.199461	-0.358556	-0.206411	-0.240925	-0.228133	-0.257618	-0.46557	-0.188215
-0.141761	-0.0838745	0.00627207	-0.00176889	-0.206828	0.0429688	-0.145173	-0.0481111	-0.0561568	-0.0368701	-0.435832	0.0793202	0.0747616	-0.15439	-0.116431	-0.0398524	0.0765159	-0.39295	-0.189328	0.0419284	-0.380547	-0.318967	-0.00858928	-0.103652	-0.123067	-0.0425898	-0.328953	-0.102904	-0.00914684	-0.0616052	0.0382212	-0.311804	0.0661595	0.0200699	-0.0977025	-0.168458	-0.252739	-0.21371	-0.273192	-0.0148499	-0.372789	-0.171329	-0.197843	-0.373231	-0.231439	-0.244945	-0.240777	-0.255671	-0.467483	-0.208231
-0.163984	-0.0968352	-0.0421613	-0.053127	-0.201133	-0.00467079	-0.146464	-0.066101	-0.0934873	-0.0502114	-0.44602	0.046469	0.0482807	-0.179681	-0.142395	-0.088733	0.0379403	-0.404152	-0.19181	0.00671567	-0.391356	-0.321468	-0.0503038	-0.134547	-0.133175	-0.0742065	-0.335407	-0.144158	-0.0364015	-0.0824978	-0.00107736	-0.328208	0.0262291	-0.00359864	-0.124945	-0.198212	-0.271683	-0.218152	-0.296958	-0.0605137	-0.377245	-0.180471	-0.198328	-0.387967	-0.255634	-0.250426	-0.253955	-0.255804	-0.470724	-0.228021
-0.185747	-0.110443	-0.0874446	-0.100974	-0.197915	-0.0493252	-0.14956	-0.0842438	-0.128828	-0.0642028	-0.456602	0.0149053	0.0224179	-0.204175	-0.16755	-0.134311	0.00127638	-0.415719	-0.195937	-0.0269052	-0.402603	-0.325453	-0.0896154	-0.164099	-0.144191	-0.104502	-0.34289	-0.182872	-0.0628625	-0.103218	-0.0383267	-0.344538	-0.0116253	-0.0268908	-0.151267	-0.226631	-0.290375	-0.224004	-0.319871	-0.103307	-0.38288	-0.190571	-0.200657	-0.402697	-0.279014	-0.257167	-0.267552	-0.25776	-0.475105	-0.247542
-0.207032	-0.124576	-0.129814	-0.145583	-0.196882	-0.0912137	-0.154235	-0.102464	-0.162303	-0.0787246	-0.467479	-0.0154308	-0.00282579	-0.227884	-0.191909	-0.176839	-0.0335934	-0.427556	-0.201492	-0.0590214	-0.414183	-0.330718	-0.126688	-0.192371	-0.155968	-0.133538	-0.351241	-0.219225	-0.0885422	-0.123719	-0.0736567	-0.360739	-0.0475363	-0.0497818	-0.17669	-0.253779	-0.308775	-0.231073	-0.341952	-0.143438	-0.38952	-0.201475	-0.204599	-0.41736	-0.301593	-0.264987	-0.281466	-0.261305	-0.480456	-0.266757
-0.227822	-0.139124	-0.169484	-0.187199	-0.197769	-0.130535	-0.16028	-0.120692	-0.194027	-0.0936667	-0.478564	-0.0445926	-0.0274481	-0.250818	-0.215484	-0.216547	-0.0667747	-0.439575	-0.20828	-0.0897113	-0.426002	-0.337078	-0.16167	-0.219421	-0.168373	-0.161368	-0.360313	-0.25338	-0.113451	-0.143959	-0.107185	-0.37676	-0.0816236	-0.0722476	-0.201237	-0.279715	-0.326847	-0.239179	-0.363218	-0.181098	-0.397005	-0.213045	-0.209938	-0.431903	-0.323383	-0.27372	-0.295602	-0.266226	-0.486624	-0.285629
-0.248102	-0.153983	-0.20665	-0.226049	-0.200336	-0.167471	-0.167504	-0.138865	-0.224102	-0.108928	-0.489779	-0.0726277	-0.0514458	-0.272986	-0.238284	-0.253645	-0.0983633	-0.4517	-0.216121	-0.119046	-0.437978	-0.344365	-0.194697	-0.245302	-0.181283	-0.188044	-0.369974	-0.285487	-0.137598	-0.163899	-0.139018	-0.392558	-0.113996	-0.0942657	-0.224926	-0.304492	-0.344561	-0.248161	-0.383688	-0.216461	-0.405192	-0.225155	-0.216481	-0.446276	-0.3444	-0.283216	-0.309875	-0.272329	-0.49347	-0.304129
-0.267858	-0.169063	-0.241489	-0.262338	-0.204361	-0.202185	-0.175735	-0.156924	-0.252623	-0.124417	-0.501054	-0.0995788	-0.074815	-0.294401	-0.26032	-0.288323	-0.128446	-0.463862	-0.224852	-0.147089	-0.450036	-0.352427	-0.225893	-0.270063	-0.194588	-0.213611	-0.380107	-0.315684	-0.160991	-0.183503	-0.169253	-0.408093	-0.144751	-0.115815	-0.247774	-0.32816	-0.361888	-0.257873	-0.403378	-0.249683	-0.413952	-0.237688	-0.224051	-0.46044	-0.364655	-0.293337	-0.324209	-0.279438	-0.500872	-0.322229
-0.287079	-0.184278	-0.274165	-0.296252	-0.209644	-0.234828	-0.184814	-0.174815	-0.279678	-0.140048	-0.512329	-0.125485	-0.097552	-0.31507	-0.281603	-0.320757	-0.157102	-0.475999	-0.234325	-0.1739	-0.462109	-0.361128	-0.25537	-0.293747	-0.208185	-0.238111	-0.390603	-0.344094	-0.183638	-0.202739	-0.197979	-0.423331	-0.17398	-0.136877	-0.2698	-0.350763	-0.378805	-0.268182	-0.422306	-0.28091	-0.423169	-0.250542	-0.232487	-0.474356	-0.384163	-0.303962	-0.338536	-0.287395	-0.508717	-0.339905
-0.305756	-0.199552	-0.304826	-0.327962	-0.216004	-0.265538	-0.194599	-0.192492	-0.305345	-0.155745	-0.523549	-0.150381	-0.119653	-0.335005	-0.302141	-0.351105	-0.184403	-0.488058	-0.244407	-0.199533	-0.47414	-0.370344	-0.283233	-0.316397	-0.221985	-0.261584	-0.401367	-0.370833	-0.205545	-0.221578	-0.225276	-0.438244	-0.201765	-0.157433	-0.29102	-0.372347	-0.395292	-0.278967	-0.440488	-0.310274	-0.43274	-0.263622	-0.241644	-0.487994	-0.402937	-0.314979	-0.352794	-0.296056	-0.516909	-0.357137
-0.323881	-0.214816	-0.333608	-0.357626	-0.223277	-0.29444	-0.20496	-0.209912	-0.329698	-0.171439	-0.534667	-0.1743	-0.141116	-0.354215	-0.321945	-0.379514	-0.210415	-0.499992	-0.254978	-0.224037	-0.486077	-0.379965	-0.309576	-0.338053	-0.235904	-0.284066	-0.412314	-0.396007	-0.226722	-0.239996	-0.251219	-0.452805	-0.228181	-0.177469	-0.311448	-0.392951	-0.411332	-0.29012	-0.457943	-0.337896	-0.442572	-0.276844	-0.25139	-0.501326	-0.42099	-0.326289	-0.366929	-0.305291	-0.525359	-0.373909
-0.341449	-0.23001	-0.360636	-0.385386	-0.231313	-0.32165	-0.215781	-0.227037	-0.352807	-0.187069	-0.545642	-0.197272	-0.161938	-0.372714	-0.341027	-0.406118	-0.235201	-0.511761	-0.265928	-0.247458	-0.497875	-0.389894	-0.334487	-0.358751	-0.249869	-0.305592	-0.423368	-0.419713	-0.247174	-0.25797	-0.275878	-0.466994	-0.253297	-0.196971	-0.331103	-0.412614	-0.426911	-0.301545	-0.474686	-0.363888	-0.452583	-0.290133	-0.261609	-0.514331	-0.438337	-0.337803	-0.380895	-0.314983	-0.533989	-0.390205
-0.358457	-0.245077	-0.386026	-0.411375	-0.239979	-0.347275	-0.226955	-0.243833	-0.374734	-0.202577	-0.55644	-0.219327	-0.182119	-0.390511	-0.359397	-0.431041	-0.258817	-0.523328	-0.27716	-0.269839	-0.509495	-0.400041	-0.358048	-0.378527	-0.263814	-0.326194	-0.434463	-0.442041	-0.266912	-0.275483	-0.299316	-0.480795	-0.277179	-0.215929	-0.349999	-0.431372	-0.44202	-0.313156	-0.490735	-0.388352	-0.4627	-0.303422	-0.272192	-0.526988	-0.454993	-0.349441	-0.394649	-0.325029	-0.542732	-0.406015
-0.374902	-0.25997	-0.409883	-0.435714	-0.249153	-0.371413	-0.238389	-0.260271	-0.395539	-0.217915	-0.567029	-0.240492	-0.201658	-0.407619	-0.377067	-0.454396	-0.281316	-0.534665	-0.288586	-0.291222	-0.520905	-0.410329	-0.380334	-0.397414	-0.277681	-0.345905	-0.445539	-0.463075	-0.285943	-0.292517	-0.321593	-0.494193	-0.299886	-0.234334	-0.368152	-0.449261	-0.456649	-0.324874	-0.506109	-0.411384	-0.472859	-0.316651	-0.283045	-0.539285	-0.470972	-0.361133	-0.408156	-0.335335	-0.551526	-0.421331
-0.390785	-0.274647	-0.432305	-0.458514	-0.258728	-0.394155	-0.249997	-0.276327	-0.415278	-0.233039	-0.577386	-0.260792	-0.220557	-0.424052	-0.39405	-0.476287	-0.302748	-0.545746	-0.30013	-0.311645	-0.532077	-0.42069	-0.401414	-0.415446	-0.291419	-0.364754	-0.456544	-0.482893	-0.304277	-0.309062	-0.342764	-0.507178	-0.321475	-0.252179	-0.38558	-0.466315	-0.470795	-0.336631	-0.520825	-0.433071	-0.483004	-0.329767	-0.294083	-0.551208	-0.48629	-0.372817	-0.421385	-0.345819	-0.560319	-0.436148
-0.406107	-0.289069	-0.453383	-0.479878	-0.268607	-0.415585	-0.261706	-0.29198	-0.434003	-0.247911	-0.587489	-0.280254	-0.238818	-0.439824	-0.41036	-0.496811	-0.323159	-0.55655	-0.311722	-0.331144	-0.542986	-0.431061	-0.421356	-0.432654	-0.304982	-0.382771	-0.467435	-0.501566	-0.321925	-0.325108	-0.362882	-0.519742	-0.341998	-0.269459	-0.402299	-0.482565	-0.484454	-0.348367	-0.5349	-0.453495	-0.493086	-0.342726	-0.305231	-0.56275	-0.500964	-0.384438	-0.43431	-0.356406	-0.569067	-0.450462
-0.420873	-0.303205	-0.4732	-0.499902	-0.278704	-0.435781	-0.273447	-0.307211	-0.451763	-0.262498	-0.597321	-0.298902	-0.256445	-0.454948	-0.426011	-0.516058	-0.342594	-0.567061	-0.323302	-0.349754	-0.553614	-0.441392	-0.440219	-0.449067	-0.31833	-0.399983	-0.478172	-0.519161	-0.338898	-0.340647	-0.381997	-0.53188	-0.361505	-0.286173	-0.418326	-0.498042	-0.497626	-0.360029	-0.548355	-0.472732	-0.503063	-0.355486	-0.316421	-0.573904	-0.51501	-0.395949	-0.44691	-0.367031	-0.577728	-0.464272
-0.435088	-0.317027	-0.491835	-0.518673	-0.288941	-0.454815	-0.285162	-0.322007	-0.468606	-0.27677	-0.606869	-0.316759	-0.273445	-0.46944	-0.441016	-0.534111	-0.361095	-0.577265	-0.334816	-0.367509	-0.563946	-0.451634	-0.458061	-0.464715	-0.331431	-0.41642	-0.488722	-0.535742	-0.355208	-0.355675	-0.400155	-0.543591	-0.380043	-0.30232	-0.433679	-0.512778	-0.510312	-0.371571	-0.561206	-0.490852	-0.512897	-0.368015	-0.327595	-0.584668	-0.528444	-0.407309	-0.459167	-0.377639	-0.586271	-0.47758
-0.448758	-0.330514	-0.509361	-0.536273	-0.299252	-0.472757	-0.296799	-0.336358	-0.484574	-0.290706	-0.616122	-0.333851	-0.289822	-0.483315	-0.455391	-0.551046	-0.378701	-0.587151	-0.346218	-0.384442	-0.573967	-0.46175	-0.474936	-0.479628	-0.344255	-0.432106	-0.499058	-0.551366	-0.370868	-0.370191	-0.417399	-0.554873	-0.397655	-0.317902	-0.448375	-0.526802	-0.522516	-0.382953	-0.573472	-0.50792	-0.522559	-0.380282	-0.338701	-0.595039	-0.541284	-0.418481	-0.471067	-0.388179	-0.594665	-0.490388
-0.46189	-0.343645	-0.525843	-0.552778	-0.309577	-0.489668	-0.308313	-0.350255	-0.499711	-0.304283	-0.625072	-0.3502	-0.305585	-0.49659	-0.469153	-0.566935	-0.395451	-0.596713	-0.357467	-0.400583	-0.583671	-0.471705	-0.490895	-0.493831	-0.356778	-0.44707	-0.509156	-0.566089	-0.385891	-0.384193	-0.433773	-0.565728	-0.414384	-0.332921	-0.462432	-0.540141	-0.534243	-0.394141	-0.585174	-0.524	-0.532022	-0.392264	-0.349694	-0.605019	-0.553547	-0.429437	-0.482599	-0.398608	-0.602888	-0.502702
-0.474494	-0.356406	-0.541347	-0.568258	-0.319863	-0.505609	-0.319666	-0.363693	-0.514056	-0.317487	-0.633715	-0.36583	-0.320743	-0.50928	-0.482317	-0.581843	-0.411381	-0.605945	-0.368529	-0.415963	-0.59305	-0.481469	-0.505985	-0.507353	-0.36898	-0.461337	-0.518996	-0.579963	-0.400293	-0.397684	-0.449315	-0.57616	-0.43027	-0.347382	-0.475868	-0.552824	-0.545498	-0.405105	-0.596328	-0.539146	-0.541263	-0.403941	-0.360536	-0.61461	-0.565251	-0.44015	-0.493756	-0.408888	-0.610918	-0.514527
-0.48658	-0.368785	-0.555929	-0.582778	-0.330064	-0.520634	-0.330824	-0.376669	-0.527647	-0.330304	-0.642048	-0.380763	-0.335306	-0.521403	-0.494899	-0.595833	-0.426527	-0.614845	-0.379374	-0.430611	-0.6021	-0.491019	-0.520252	-0.520221	-0.380844	-0.474932	-0.528564	-0.593035	-0.414086	-0.410667	-0.464064	-0.586173	-0.445352	-0.361292	-0.488703	-0.564877	-0.556291	-0.415822	-0.606954	-0.553414	-0.550266	-0.415295	-0.371194	-0.623817	-0.576414	-0.4506	-0.504533	-0.418989	-0.61874	-0.525871
-0.498158	-0.380773	-0.569645	-0.596398	-0.340143	-0.534796	-0.341758	-0.389183	-0.540521	-0.342725	-0.65007	-0.395022	-0.349284	-0.532976	-0.506917	-0.608962	-0.44092	-0.623412	-0.389979	-0.444556	-0.61082	-0.500335	-0.533738	-0.532459	-0.392359	-0.48788	-0.537848	-0.60535	-0.427287	-0.423149	-0.478056	-0.595774	-0.459665	-0.374658	-0.500954	-0.576327	-0.566629	-0.426271	-0.61707	-0.566854	-0.559016	-0.426315	-0.381638	-0.632644	-0.587053	-0.46077	-0.514927	-0.428884	-0.626342	-0.536743
-0.50924	-0.392364	-0.582546	-0.609176	-0.350065	-0.548143	-0.352444	-0.401235	-0.552711	-0.354743	-0.65778	-0.40863	-0.362689	-0.544015	-0.518388	-0.621284	-0.454595	-0.631647	-0.400322	-0.457825	-0.619209	-0.509401	-0.546484	-0.544093	-0.403515	-0.500205	-0.546838	-0.616952	-0.439912	-0.435135	-0.491326	-0.60497	-0.473245	-0.387489	-0.512641	-0.587198	-0.576521	-0.436435	-0.626695	-0.579513	-0.567503	-0.43699	-0.391847	-0.641097	-0.597187	-0.470645	-0.524937	-0.43855	-0.633712	-0.547152
-0.519839	-0.403555	-0.594681	-0.621164	-0.359801	-0.560721	-0.362864	-0.41283	-0.56425	-0.366353	-0.665183	-0.421608	-0.375534	-0.554539	-0.529328	-0.632848	-0.467581	-0.639554	-0.410387	-0.470445	-0.627268	-0.518203	-0.558527	-0.555147	-0.414303	-0.511931	-0.555527	-0.627881	-0.451977	-0.446634	-0.503908	-0.613769	-0.486124	-0.399794	-0.523781	-0.597515	-0.58598	-0.446302	-0.635848	-0.591436	-0.575717	-0.447314	-0.401801	-0.649185	-0.606833	-0.480217	-0.534565	-0.447969	-0.640844	-0.557108
-0.529966	-0.414343	-0.606094	-0.632411	-0.369328	-0.572574	-0.373001	-0.423971	-0.57517	-0.377553	-0.67228	-0.433978	-0.387832	-0.564563	-0.539756	-0.643701	-0.479909	-0.647134	-0.420161	-0.482442	-0.635002	-0.526733	-0.569905	-0.565645	-0.424721	-0.523081	-0.563912	-0.638174	-0.463497	-0.457653	-0.515832	-0.62218	-0.498336	-0.411585	-0.534395	-0.607302	-0.595014	-0.455863	-0.644546	-0.602664	-0.583653	-0.457281	-0.411483	-0.656916	-0.616009	-0.489476	-0.543814	-0.457126	-0.647731	-0.566623
-0.539636	-0.42473	-0.616828	-0.642964	-0.378625	-0.583741	-0.382842	-0.434664	-0.585502	-0.388344	-0.679078	-0.445763	-0.399597	-0.574107	-0.549689	-0.653888	-0.491608	-0.654395	-0.429633	-0.493842	-0.642414	-0.534982	-0.580652	-0.575611	-0.434767	-0.533679	-0.571991	-0.647868	-0.474491	-0.468205	-0.52713	-0.630212	-0.50991	-0.422872	-0.544499	-0.616582	-0.603637	-0.465109	-0.652807	-0.613237	-0.591307	-0.466891	-0.420881	-0.664297	-0.624733	-0.498418	-0.552687	-0.46601	-0.654372	-0.575709
-0.548862	-0.434718	-0.626922	-0.652864	-0.387677	-0.594262	-0.392377	-0.444917	-0.595273	-0.398726	-0.68558	-0.456983	-0.410843	-0.583187	-0.559144	-0.663448	-0.502705	-0.66134	-0.438796	-0.504669	-0.64951	-0.542947	-0.5908	-0.585066	-0.444439	-0.543746	-0.579763	-0.656995	-0.484974	-0.478298	-0.53783	-0.637877	-0.520876	-0.433669	-0.554113	-0.625378	-0.61186	-0.474036	-0.660649	-0.623192	-0.598679	-0.476142	-0.429986	-0.671339	-0.633021	-0.50704	-0.561192	-0.474612	-0.660764	-0.584378
-0.557657	-0.444311	-0.636414	-0.662153	-0.396469	-0.604171	-0.4016	-0.454738	-0.604512	-0.408703	-0.691793	-0.46766	-0.421585	-0.59182	-0.568138	-0.67242	-0.513227	-0.667978	-0.447646	-0.514947	-0.656295	-0.550623	-0.60038	-0.594034	-0.453739	-0.553304	-0.587229	-0.665588	-0.494964	-0.487945	-0.547962	-0.645184	-0.531263	-0.443987	-0.563255	-0.63371	-0.619695	-0.482642	-0.668088	-0.632563	-0.605766	-0.485036	-0.438791	-0.678052	-0.640892	-0.515342	-0.569333	-0.482926	-0.666908	-0.592642
-0.566035	-0.453513	-0.645338	-0.670867	-0.404993	-0.613504	-0.410506	-0.464136	-0.613244	-0.418281	-0.697724	-0.477813	-0.431837	-0.600024	-0.576689	-0.68084	-0.5232	-0.674315	-0.456179	-0.5247	-0.662777	-0.558011	-0.609423	-0.602534	-0.462672	-0.562375	-0.594393	-0.673676	-0.504477	-0.497157	-0.557551	-0.652144	-0.541097	-0.453841	-0.571943	-0.6416	-0.627156	-0.490926	-0.675142	-0.641384	-0.612572	-0.493576	-0.447292	-0.684445	-0.648361	-0.523323	-0.577118	-0.490948	-0.672804	-0.600514
-0.574011	-0.46233	-0.653728	-0.679042	-0.413241	-0.622293	-0.419093	-0.473121	-0.621494	-0.427464	-0.703381	-0.487464	-0.441615	-0.607814	-0.584813	-0.688741	-0.532648	-0.68036	-0.464394	-0.53395	-0.668963	-0.565111	-0.617955	-0.610587	-0.47124	-0.570978	-0.601257	-0.681288	-0.51353	-0.505947	-0.566623	-0.65877	-0.550405	-0.463243	-0.580194	-0.649068	-0.634254	-0.498889	-0.681827	-0.649685	-0.619098	-0.501767	-0.455485	-0.690528	-0.655445	-0.530986	-0.584556	-0.498676	-0.678455	-0.608007
-0.581599	-0.470771	-0.661615	-0.686711	-0.421207	-0.630567	-0.427359	-0.481703	-0.629287	-0.436259	-0.70877	-0.496632	-0.450934	-0.615207	-0.592526	-0.696154	-0.541596	-0.68612	-0.472293	-0.542719	-0.674861	-0.571925	-0.626003	-0.618214	-0.47945	-0.579134	-0.607827	-0.688451	-0.52214	-0.514327	-0.575204	-0.665071	-0.559211	-0.472207	-0.588027	-0.656134	-0.641002	-0.506533	-0.68816	-0.657496	-0.625348	-0.509613	-0.463371	-0.696313	-0.662161	-0.538334	-0.591656	-0.506109	-0.683865	-0.615134
-0.588812	-0.478843	-0.669027	-0.693904	-0.428888	-0.638355	-0.435306	-0.489894	-0.636646	-0.444675	-0.713901	-0.505337	-0.459809	-0.62222	-0.599847	-0.70311	-0.550066	-0.691603	-0.479876	-0.551028	-0.680479	-0.578455	-0.633593	-0.625433	-0.487307	-0.586863	-0.614108	-0.695189	-0.530323	-0.52231	-0.583316	-0.671059	-0.567539	-0.480748	-0.595457	-0.662816	-0.647413	-0.513862	-0.694154	-0.664845	-0.631327	-0.51712	-0.47095	-0.70181	-0.668524	-0.545372	-0.598426	-0.513249	-0.689037	-0.621908
-0.595665	-0.486554	-0.675992	-0.700651	-0.436284	-0.645684	-0.442936	-0.497703	-0.643591	-0.45272	-0.71878	-0.513597	-0.468255	-0.628868	-0.606789	-0.709634	-0.558081	-0.69682	-0.487148	-0.558897	-0.685825	-0.584706	-0.640749	-0.632263	-0.49482	-0.594182	-0.620106	-0.701526	-0.538095	-0.52991	-0.590982	-0.676747	-0.575412	-0.488879	-0.602502	-0.669132	-0.6535	-0.520881	-0.699826	-0.671756	-0.63704	-0.524297	-0.478224	-0.707029	-0.674548	-0.552105	-0.604876	-0.520099	-0.693977	-0.628342
-0.602171	-0.493914	-0.682536	-0.706977	-0.443394	-0.65258	-0.450252	-0.505144	-0.650144	-0.460403	-0.723418	-0.52143	-0.476288	-0.635167	-0.613369	-0.715754	-0.565661	-0.701778	-0.494113	-0.566346	-0.690909	-0.590684	-0.647494	-0.638722	-0.501996	-0.60111	-0.625829	-0.707485	-0.545473	-0.537138	-0.598225	-0.682144	-0.582852	-0.496614	-0.609177	-0.675099	-0.659276	-0.527594	-0.70519	-0.678256	-0.642493	-0.531149	-0.485197	-0.71198	-0.68025	-0.558539	-0.611016	-0.526661	-0.698689	-0.634449
-0.608344	-0.500933	-0.688682	-0.712909	-0.45022	-0.659066	-0.457259	-0.512227	-0.656325	-0.467733	-0.727821	-0.528855	-0.483923	-0.64113	-0.619602	-0.721494	-0.572828	-0.706487	-0.500777	-0.573394	-0.69574	-0.596393	-0.653849	-0.644828	-0.508844	-0.607665	-0.631283	-0.713087	-0.552473	-0.544009	-0.605065	-0.687262	-0.589881	-0.503968	-0.615499	-0.680735	-0.664751	-0.534009	-0.71026	-0.684367	-0.647693	-0.537687	-0.491873	-0.716674	-0.685644	-0.564681	-0.616856	-0.53294	-0.70318	-0.640241
-0.614196	-0.507619	-0.694455	-0.71847	-0.456764	-0.665166	-0.463962	-0.518965	-0.662152	-0.47472	-0.731999	-0.53589	-0.491175	-0.646774	-0.625504	-0.726876	-0.579601	-0.710955	-0.507144	-0.58006	-0.700326	-0.601839	-0.659834	-0.650596	-0.515372	-0.613864	-0.636476	-0.718352	-0.559109	-0.550536	-0.611521	-0.692113	-0.596517	-0.510955	-0.621483	-0.686054	-0.669939	-0.540131	-0.71505	-0.69011	-0.652646	-0.543917	-0.498258	-0.721122	-0.690742	-0.570539	-0.622405	-0.538942	-0.707455	-0.645732
-0.619742	-0.513984	-0.699875	-0.723683	-0.463031	-0.670901	-0.470367	-0.525369	-0.667645	-0.481375	-0.73596	-0.54255	-0.498057	-0.652112	-0.631088	-0.731922	-0.585998	-0.715192	-0.513222	-0.586361	-0.704676	-0.60703	-0.66547	-0.656043	-0.52159	-0.619723	-0.641417	-0.723298	-0.565396	-0.55673	-0.617612	-0.696706	-0.60278	-0.517587	-0.627144	-0.691074	-0.674852	-0.545969	-0.719572	-0.695507	-0.657359	-0.54985	-0.504357	-0.725333	-0.695559	-0.57612	-0.627676	-0.544672	-0.711521	-0.650933
-0.624993	-0.520038	-0.704963	-0.728568	-0.469024	-0.676291	-0.476481	-0.531451	-0.672819	-0.487708	-0.739712	-0.548853	-0.504586	-0.657158	-0.636368	-0.736651	-0.592038	-0.719207	-0.519019	-0.592314	-0.708799	-0.611972	-0.670774	-0.661185	-0.527507	-0.625258	-0.646112	-0.727945	-0.57135	-0.562605	-0.623358	-0.701054	-0.60869	-0.52388	-0.632496	-0.695808	-0.6795	-0.551531	-0.72384	-0.700577	-0.661839	-0.555494	-0.510177	-0.729317	-0.700109	-0.581432	-0.632676	-0.550137	-0.715384	-0.655857
-0.629963	-0.525791	-0.709737	-0.733145	-0.474749	-0.681355	-0.482312	-0.537224	-0.677691	-0.493729	-0.743263	-0.554814	-0.510775	-0.661925	-0.641358	-0.741082	-0.597737	-0.723007	-0.52454	-0.597935	-0.712704	-0.616674	-0.675765	-0.666035	-0.533132	-0.630484	-0.65057	-0.732308	-0.576985	-0.568174	-0.628774	-0.705165	-0.614262	-0.529845	-0.637553	-0.70027	-0.683896	-0.556823	-0.727865	-0.705338	-0.666095	-0.560859	-0.515725	-0.733084	-0.704402	-0.586483	-0.637417	-0.555343	-0.719051	-0.660514
-0.634663	-0.531254	-0.714216	-0.737432	-0.480213	-0.686111	-0.487866	-0.542698	-0.682278	-0.49945	-0.746623	-0.560449	-0.516637	-0.666425	-0.646072	-0.745234	-0.603114	-0.726603	-0.529795	-0.603241	-0.716399	-0.621141	-0.680459	-0.670608	-0.538477	-0.635415	-0.6548	-0.736403	-0.582314	-0.573449	-0.633878	-0.709051	-0.619515	-0.535497	-0.642329	-0.704473	-0.688049	-0.561855	-0.73166	-0.709807	-0.670134	-0.565954	-0.521008	-0.736643	-0.708452	-0.591282	-0.641909	-0.560299	-0.722529	-0.664917
-0.639105	-0.536436	-0.718416	-0.741447	-0.48542	-0.690577	-0.493152	-0.547885	-0.686593	-0.50488	-0.749798	-0.565772	-0.522187	-0.670672	-0.650521	-0.749122	-0.608182	-0.730002	-0.534792	-0.608246	-0.719894	-0.625382	-0.684872	-0.674917	-0.543549	-0.640067	-0.658809	-0.740246	-0.58735	-0.578441	-0.638685	-0.712721	-0.624463	-0.540848	-0.646836	-0.708432	-0.691972	-0.566635	-0.735235	-0.714002	-0.673963	-0.570788	-0.526034	-0.740004	-0.712269	-0.595837	-0.64616	-0.56501	-0.725825	-0.669077
-0.6433	-0.541349	-0.722354	-0.745205	-0.490379	-0.694769	-0.498177	-0.552797	-0.69065	-0.51003	-0.752796	-0.570797	-0.527437	-0.674676	-0.654718	-0.752763	-0.612958	-0.733212	-0.539538	-0.612964	-0.723196	-0.629404	-0.689018	-0.678976	-0.54836	-0.644451	-0.662606	-0.74385	-0.592108	-0.583162	-0.64321	-0.716185	-0.629123	-0.54591	-0.651087	-0.712158	-0.695674	-0.571171	-0.738602	-0.717937	-0.67759	-0.575372	-0.530811	-0.743174	-0.715866	-0.600156	-0.650182	-0.569486	-0.728945	-0.673004
-0.647259	-0.546002	-0.726044	-0.748722	-0.495095	-0.698701	-0.502951	-0.557445	-0.694464	-0.514911	-0.755626	-0.575539	-0.5324	-0.67845	-0.658675	-0.75617	-0.617456	-0.736242	-0.544042	-0.61741	-0.726314	-0.633216	-0.692913	-0.682797	-0.552918	-0.648581	-0.666199	-0.74723	-0.596598	-0.587625	-0.647467	-0.719451	-0.633508	-0.550697	-0.655095	-0.715662	-0.699166	-0.575472	-0.741769	-0.721627	-0.681023	-0.579713	-0.535346	-0.746164	-0.719253	-0.604249	-0.653983	-0.573733	-0.731895	-0.676709
-0.650994	-0.550407	-0.729501	-0.752013	-0.499576	-0.702389	-0.50748	-0.561839	-0.698047	-0.519532	-0.758294	-0.580011	-0.537089	-0.682004	-0.662403	-0.759358	-0.621689	-0.7391	-0.548312	-0.621597	-0.729255	-0.636824	-0.69657	-0.686391	-0.557233	-0.65247	-0.669596	-0.750396	-0.600834	-0.59184	-0.651471	-0.72253	-0.637633	-0.555218	-0.65887	-0.718956	-0.702456	-0.579546	-0.744748	-0.725086	-0.684268	-0.583822	-0.539649	-0.74898	-0.722439	-0.608123	-0.657573	-0.577759	-0.734684	-0.680202
-0.654514	-0.554571	-0.732738	-0.75509	-0.50383	-0.705845	-0.511775	-0.56599	-0.701411	-0.523905	-0.760807	-0.584224	-0.541516	-0.685349	-0.665913	-0.762339	-0.625671	-0.741793	-0.552357	-0.625538	-0.732028	-0.640237	-0.7	-0.689771	-0.561316	-0.656129	-0.672804	-0.753363	-0.604828	-0.595817	-0.655234	-0.725429	-0.641512	-0.559487	-0.662424	-0.722051	-0.705554	-0.583401	-0.747548	-0.728326	-0.687334	-0.587707	-0.543726	-0.751631	-0.725436	-0.611788	-0.66096	-0.581573	-0.737316	-0.683493
-0.657829	-0.558506	-0.735767	-0.757965	-0.507863	-0.709083	-0.515842	-0.569909	-0.704568	-0.528039	-0.763173	-0.588192	-0.545691	-0.688495	-0.669215	-0.765126	-0.629414	-0.744329	-0.556185	-0.629244	-0.734639	-0.643462	-0.703218	-0.692946	-0.565174	-0.659569	-0.675832	-0.75614	-0.608589	-0.599568	-0.658769	-0.728156	-0.645155	-0.563514	-0.665767	-0.724957	-0.70847	-0.587047	-0.750177	-0.73136	-0.690228	-0.591378	-0.547586	-0.754125	-0.728251	-0.61525	-0.664154	-0.585181	-0.739799	-0.686591
-0.660948	-0.562221	-0.7386	-0.760652	-0.511684	-0.712115	-0.519691	-0.573605	-0.707528	-0.531943	-0.765399	-0.591927	-0.549628	-0.691451	-0.672319	-0.767729	-0.632931	-0.746714	-0.559804	-0.632727	-0.737096	-0.646506	-0.706233	-0.695927	-0.568817	-0.662801	-0.678686	-0.758738	-0.61213	-0.603102	-0.662087	-0.730721	-0.648576	-0.56731	-0.668909	-0.727683	-0.711211	-0.590491	-0.752645	-0.734199	-0.692957	-0.594843	-0.551236	-0.756469	-0.730895	-0.618519	-0.667162	-0.588592	-0.742138	-0.689504
-0.663882	-0.565725	-0.741249	-0.76316	-0.5153	-0.714951	-0.523329	-0.577088	-0.710301	-0.535628	-0.76749	-0.595438	-0.553336	-0.694227	-0.675236	-0.770161	-0.636233	-0.748956	-0.563222	-0.635998	-0.739406	-0.649377	-0.709057	-0.698723	-0.572254	-0.665836	-0.681375	-0.761168	-0.61546	-0.60643	-0.665199	-0.73313	-0.651786	-0.570886	-0.671861	-0.730239	-0.713787	-0.593742	-0.754958	-0.736855	-0.695527	-0.598111	-0.554686	-0.75867	-0.733376	-0.621602	-0.669994	-0.591813	-0.74434	-0.692243
-0.666638	-0.569027	-0.743723	-0.765501	-0.518718	-0.717604	-0.526765	-0.580367	-0.712899	-0.539102	-0.769453	-0.598738	-0.556825	-0.696832	-0.677973	-0.772429	-0.639331	-0.751061	-0.566448	-0.639068	-0.741576	-0.652082	-0.7117	-0.701345	-0.575493	-0.668684	-0.683906	-0.763438	-0.61859	-0.60956	-0.668116	-0.735392	-0.654796	-0.574251	-0.674632	-0.732633	-0.716204	-0.596806	-0.757126	-0.739337	-0.697946	-0.60119	-0.557942	-0.760735	-0.735701	-0.624506	-0.672657	-0.594852	-0.746411	-0.694814
-0.669226	-0.572135	-0.746033	-0.767684	-0.521945	-0.720083	-0.530007	-0.583453	-0.715329	-0.542374	-0.771293	-0.601836	-0.560107	-0.699274	-0.68054	-0.774545	-0.642234	-0.753036	-0.569488	-0.641947	-0.743611	-0.654627	-0.714172	-0.703802	-0.578544	-0.671353	-0.686285	-0.765558	-0.621529	-0.612502	-0.670849	-0.737512	-0.657616	-0.577415	-0.67723	-0.734875	-0.718471	-0.599693	-0.759156	-0.741656	-0.70022	-0.604088	-0.561013	-0.762671	-0.737879	-0.62724	-0.675158	-0.597715	-0.748356	-0.697226
-0.671652	-0.575059	-0.748188	-0.769718	-0.52499	-0.722397	-0.533062	-0.586352	-0.717601	-0.545454	-0.773018	-0.604742	-0.56319	-0.701561	-0.682946	-0.776516	-0.644954	-0.754886	-0.572351	-0.644645	-0.74552	-0.657021	-0.716482	-0.7061	-0.581413	-0.673853	-0.688518	-0.767536	-0.624286	-0.615264	-0.673406	-0.739498	-0.660256	-0.580387	-0.679664	-0.736971	-0.720595	-0.602408	-0.761054	-0.743819	-0.702355	-0.606814	-0.563906	-0.764483	-0.739918	-0.629811	-0.677506	-0.600411	-0.750181	-0.699487
-0.673926	-0.577806	-0.750196	-0.771612	-0.527858	-0.724557	-0.535938	-0.589075	-0.719724	-0.548349	-0.774632	-0.607465	-0.566083	-0.703701	-0.685198	-0.778352	-0.647499	-0.756619	-0.575043	-0.64717	-0.747307	-0.659268	-0.718639	-0.708249	-0.58411	-0.676193	-0.690614	-0.76938	-0.62687	-0.617855	-0.675797	-0.741357	-0.662725	-0.583176	-0.681943	-0.738929	-0.722583	-0.604961	-0.762828	-0.745837	-0.704358	-0.609373	-0.566627	-0.766179	-0.741823	-0.632226	-0.679707	-0.602946	-0.751892	-0.701604
-0.676053	-0.580385	-0.752067	-0.773374	-0.530558	-0.726569	-0.538642	-0.591628	-0.721704	-0.551068	-0.77614	-0.610015	-0.568797	-0.705701	-0.687303	-0.78006	-0.649878	-0.758238	-0.577573	-0.649531	-0.748978	-0.661376	-0.720651	-0.710257	-0.586641	-0.678379	-0.692577	-0.771097	-0.62929	-0.620283	-0.67803	-0.743094	-0.665032	-0.585792	-0.684073	-0.740757	-0.724442	-0.607357	-0.764483	-0.747717	-0.706234	-0.611775	-0.569185	-0.767763	-0.743602	-0.634491	-0.681768	-0.605327	-0.753493	-0.703585
-0.678043	-0.582802	-0.753807	-0.775011	-0.533096	-0.728444	-0.541183	-0.594021	-0.723551	-0.553619	-0.777548	-0.6124	-0.571339	-0.707569	-0.68927	-0.781647	-0.6521	-0.75975	-0.579948	-0.651737	-0.750538	-0.66335	-0.722526	-0.71213	-0.589014	-0.680422	-0.694414	-0.772694	-0.631553	-0.622556	-0.680115	-0.744716	-0.667186	-0.588241	-0.686063	-0.742462	-0.726177	-0.609604	-0.766026	-0.749466	-0.707989	-0.614026	-0.571587	-0.769241	-0.745262	-0.636613	-0.683696	-0.607561	-0.75499	-0.705434
-0.6799	-0.585065	-0.755424	-0.776531	-0.535478	-0.730187	-0.543566	-0.596259	-0.72527	-0.556009	-0.778861	-0.614629	-0.573717	-0.70931	-0.691104	-0.78312	-0.654173	-0.76116	-0.582173	-0.653796	-0.751994	-0.665197	-0.724271	-0.713875	-0.591237	-0.682326	-0.69613	-0.774179	-0.633667	-0.624681	-0.682057	-0.746228	-0.669194	-0.590532	-0.68792	-0.744049	-0.727795	-0.611708	-0.767463	-0.751093	-0.70963	-0.616133	-0.573838	-0.770619	-0.746809	-0.6386	-0.685496	-0.609653	-0.756387	-0.70716
-0.681633	-0.587182	-0.756925	-0.777941	-0.537712	-0.731806	-0.545799	-0.598351	-0.726868	-0.558245	-0.780082	-0.616708	-0.57594	-0.710932	-0.692814	-0.784486	-0.656105	-0.762473	-0.584255	-0.655715	-0.75335	-0.666922	-0.725893	-0.7155	-0.593316	-0.6841	-0.697732	-0.775557	-0.63564	-0.626665	-0.683866	-0.747636	-0.671064	-0.592673	-0.689649	-0.745524	-0.729302	-0.613675	-0.768799	-0.752603	-0.71116	-0.618102	-0.575946	-0.7719	-0.748247	-0.640456	-0.687176	-0.611611	-0.757689	-0.708768
-0.683246	-0.589159	-0.758316	-0.779246	-0.539803	-0.733309	-0.547888	-0.600304	-0.728353	-0.560335	-0.781218	-0.618646	-0.578014	-0.712441	-0.694404	-0.785751	-0.657902	-0.763694	-0.586202	-0.6575	-0.754611	-0.668532	-0.727399	-0.71701	-0.595257	-0.685751	-0.699224	-0.776834	-0.637478	-0.628515	-0.685548	-0.748945	-0.672803	-0.594671	-0.691258	-0.746895	-0.730704	-0.615513	-0.77004	-0.754003	-0.712586	-0.619941	-0.577917	-0.773091	-0.749584	-0.642188	-0.688741	-0.613439	-0.758901	-0.710265
-0.684746	-0.591002	-0.759604	-0.780453	-0.541758	-0.734701	-0.549839	-0.602124	-0.729729	-0.562286	-0.782271	-0.620449	-0.579948	-0.713841	-0.695882	-0.786921	-0.659573	-0.764827	-0.588019	-0.65916	-0.755782	-0.67003	-0.728795	-0.718411	-0.597067	-0.687284	-0.700612	-0.778016	-0.639188	-0.630237	-0.687109	-0.75016	-0.674418	-0.596532	-0.692753	-0.748166	-0.732005	-0.617226	-0.77119	-0.7553	-0.713911	-0.621654	-0.579757	-0.774196	-0.750823	-0.643802	-0.690196	-0.615145	-0.760026	-0.711654
-0.686138	-0.592718	-0.760794	-0.781567	-0.543583	-0.735988	-0.55166	-0.603817	-0.731003	-0.564103	-0.783246	-0.622125	-0.581747	-0.715139	-0.697252	-0.788001	-0.661122	-0.765876	-0.589711	-0.6607	-0.756866	-0.671423	-0.730087	-0.71971	-0.598753	-0.688705	-0.701901	-0.779108	-0.640777	-0.631838	-0.688556	-0.751285	-0.675916	-0.598264	-0.69414	-0.749342	-0.733211	-0.618821	-0.772253	-0.756498	-0.715142	-0.623248	-0.581472	-0.775218	-0.751971	-0.645303	-0.691547	-0.616733	-0.761069	-0.712943
-0.687429	-0.594313	-0.761892	-0.782594	-0.545283	-0.737177	-0.553355	-0.60539	-0.73218	-0.565794	-0.784146	-0.623679	-0.583419	-0.71634	-0.69852	-0.788995	-0.662557	-0.766846	-0.591285	-0.662127	-0.757869	-0.672716	-0.731281	-0.72091	-0.600319	-0.690021	-0.703095	-0.780115	-0.64225	-0.633324	-0.689895	-0.752325	-0.677302	-0.599872	-0.695423	-0.750428	-0.734327	-0.620303	-0.773236	-0.757604	-0.716281	-0.624728	-0.583068	-0.776163	-0.753031	-0.646696	-0.692798	-0.618209	-0.762034	-0.714136
-0.688622	-0.595793	-0.762902	-0.783538	-0.546864	-0.738273	-0.55493	-0.606848	-0.733266	-0.567364	-0.784977	-0.625119	-0.584969	-0.717448	-0.699692	-0.78991	-0.663884	-0.767741	-0.592746	-0.663446	-0.758794	-0.673912	-0.732381	-0.722018	-0.601772	-0.691237	-0.704199	-0.781041	-0.643614	-0.6347	-0.691132	-0.753285	-0.678583	-0.601363	-0.696608	-0.75143	-0.735356	-0.621677	-0.774141	-0.758622	-0.717335	-0.626101	-0.584549	-0.777034	-0.754009	-0.647987	-0.693955	-0.619579	-0.762925	-0.715238
-0.689723	-0.597163	-0.76383	-0.784405	-0.548332	-0.73928	-0.556392	-0.608197	-0.734265	-0.568819	-0.78574	-0.626448	-0.586404	-0.718469	-0.700771	-0.790749	-0.665108	-0.768563	-0.5941	-0.664663	-0.759646	-0.675017	-0.733393	-0.723037	-0.603117	-0.692357	-0.705217	-0.781892	-0.644873	-0.635971	-0.692271	-0.754168	-0.679764	-0.602743	-0.697701	-0.752351	-0.736304	-0.622948	-0.774972	-0.759558	-0.718306	-0.62737	-0.585922	-0.777834	-0.754908	-0.64918	-0.695022	-0.620846	-0.763744	-0.716253
-0.690736	-0.598429	-0.76468	-0.785198	-0.54969	-0.740204	-0.557744	-0.609442	-0.735181	-0.570164	-0.786439	-0.627674	-0.58773	-0.719408	-0.701764	-0.791517	-0.666234	-0.769318	-0.595351	-0.665783	-0.760427	-0.676035	-0.734322	-0.723974	-0.60436	-0.693388	-0.706154	-0.78267	-0.646034	-0.637143	-0.693318	-0.754978	-0.68085	-0.604016	-0.698706	-0.753196	-0.737174	-0.624121	-0.775734	-0.760415	-0.719199	-0.628541	-0.587192	-0.778568	-0.755733	-0.65028	-0.696004	-0.622016	-0.764496	-0.717185
-0.691666	-0.599594	-0.765457	-0.785921	-0.550946	-0.741048	-0.558993	-0.610589	-0.73602	-0.571405	-0.787078	-0.628802	-0.588951	-0.720267	-0.702674	-0.792217	-0.667268	-0.770008	-0.596504	-0.666812	-0.761141	-0.67697	-0.735171	-0.724831	-0.605504	-0.694332	-0.707013	-0.783381	-0.6471	-0.638221	-0.694279	-0.755719	-0.681846	-0.605189	-0.699627	-0.753968	-0.73797	-0.625202	-0.776431	-0.761198	-0.720018	-0.629619	-0.588362	-0.779238	-0.756487	-0.651291	-0.696905	-0.623093	-0.765184	-0.71804
-0.692517	-0.600666	-0.766164	-0.786579	-0.552102	-0.741818	-0.560143	-0.611642	-0.736785	-0.572546	-0.787659	-0.629836	-0.590073	-0.721051	-0.703506	-0.792854	-0.668214	-0.770636	-0.597564	-0.667753	-0.761792	-0.677826	-0.735946	-0.725614	-0.606555	-0.695196	-0.707798	-0.784028	-0.648078	-0.63921	-0.695156	-0.756394	-0.682757	-0.606265	-0.700469	-0.754672	-0.738697	-0.626193	-0.777065	-0.761912	-0.720766	-0.630607	-0.589439	-0.779849	-0.757175	-0.652219	-0.697729	-0.624082	-0.765811	-0.71882
-0.693293	-0.601647	-0.766805	-0.787175	-0.553165	-0.742518	-0.561198	-0.612605	-0.737479	-0.573593	-0.788186	-0.630781	-0.591101	-0.721765	-0.704263	-0.793431	-0.669077	-0.771206	-0.598535	-0.668611	-0.762383	-0.678607	-0.73665	-0.726326	-0.607518	-0.695982	-0.708513	-0.784614	-0.64897	-0.640113	-0.695955	-0.757007	-0.683587	-0.607251	-0.701236	-0.755311	-0.739357	-0.6271	-0.777639	-0.762559	-0.721446	-0.631512	-0.590425	-0.780402	-0.757798	-0.653065	-0.698479	-0.624987	-0.76638	-0.71953
-0.693998	-0.602542	-0.767384	-0.787712	-0.554137	-0.74315	-0.562164	-0.613484	-0.738108	-0.57455	-0.788661	-0.631641	-0.59204	-0.722411	-0.704949	-0.793951	-0.669861	-0.771721	-0.599421	-0.669391	-0.762917	-0.679316	-0.737287	-0.72697	-0.608396	-0.696696	-0.709161	-0.785142	-0.649782	-0.640935	-0.69668	-0.757561	-0.68434	-0.60815	-0.701931	-0.755888	-0.739955	-0.627927	-0.778158	-0.763143	-0.722062	-0.632336	-0.591326	-0.780901	-0.758362	-0.653836	-0.699159	-0.625812	-0.766893	-0.720174
-0.694635	-0.603355	-0.767904	-0.788195	-0.555024	-0.743719	-0.563044	-0.614282	-0.738674	-0.575421	-0.789087	-0.632422	-0.592893	-0.722993	-0.705569	-0.794417	-0.67057	-0.772182	-0.600227	-0.670097	-0.763396	-0.679957	-0.737861	-0.72755	-0.609194	-0.69734	-0.709746	-0.785616	-0.650518	-0.64168	-0.697334	-0.758059	-0.685021	-0.608966	-0.702558	-0.756408	-0.740492	-0.628676	-0.778623	-0.763669	-0.722617	-0.633083	-0.592146	-0.781348	-0.758869	-0.654534	-0.699774	-0.62656	-0.767354	-0.720753
-0.695207	-0.604092	-0.768369	-0.788625	-0.55583	-0.744229	-0.563843	-0.615003	-0.739181	-0.576211	-0.789465	-0.633127	-0.593666	-0.723515	-0.706125	-0.794832	-0.671208	-0.772594	-0.600956	-0.670732	-0.763824	-0.680533	-0.738374	-0.72807	-0.609915	-0.697918	-0.71027	-0.786039	-0.651181	-0.642352	-0.697922	-0.758503	-0.685633	-0.609705	-0.703121	-0.756871	-0.740973	-0.629354	-0.779037	-0.764138	-0.723114	-0.633757	-0.592888	-0.781747	-0.759321	-0.655163	-0.700325	-0.627236	-0.767766	-0.721272
-0.695719	-0.604754	-0.768781	-0.789005	-0.556558	-0.744682	-0.564564	-0.615652	-0.739631	-0.576924	-0.7898	-0.633759	-0.594362	-0.723979	-0.70662	-0.7952	-0.671779	-0.772958	-0.601612	-0.6713	-0.764202	-0.681048	-0.738831	-0.728532	-0.610564	-0.698434	-0.710737	-0.786413	-0.651775	-0.642955	-0.698447	-0.758897	-0.68618	-0.610369	-0.703623	-0.757282	-0.7414	-0.629961	-0.779404	-0.764554	-0.723556	-0.634362	-0.593557	-0.782099	-0.759722	-0.655726	-0.700817	-0.627843	-0.768129	-0.721735
-0.696173	-0.605346	-0.769143	-0.789339	-0.557211	-0.745081	-0.565212	-0.616231	-0.740027	-0.577563	-0.790092	-0.634323	-0.594985	-0.724389	-0.707058	-0.795522	-0.672286	-0.773277	-0.602199	-0.671805	-0.764534	-0.681504	-0.739233	-0.72894	-0.611144	-0.698891	-0.711149	-0.786741	-0.652303	-0.643492	-0.698911	-0.759243	-0.686665	-0.610962	-0.704068	-0.757644	-0.741776	-0.630503	-0.779726	-0.76492	-0.723946	-0.634901	-0.594155	-0.782408	-0.760074	-0.656226	-0.701251	-0.628384	-0.768447	-0.722142
-0.696571	-0.605872	-0.769458	-0.789629	-0.557794	-0.745429	-0.565789	-0.616744	-0.740374	-0.578132	-0.790344	-0.634822	-0.595539	-0.724747	-0.707442	-0.795801	-0.672733	-0.773553	-0.60272	-0.672249	-0.764822	-0.681904	-0.739584	-0.729297	-0.611657	-0.699292	-0.711509	-0.787025	-0.65277	-0.643966	-0.699319	-0.759543	-0.687092	-0.611489	-0.704457	-0.757958	-0.742103	-0.630982	-0.780004	-0.765239	-0.724286	-0.635378	-0.594686	-0.782674	-0.76038	-0.656667	-0.701632	-0.628862	-0.768723	-0.722498
-0.696918	-0.606334	-0.769728	-0.789877	-0.55831	-0.745729	-0.566299	-0.617195	-0.740672	-0.578634	-0.790557	-0.63526	-0.596027	-0.725055	-0.707774	-0.79604	-0.673122	-0.773788	-0.603178	-0.672636	-0.765068	-0.682251	-0.739887	-0.729604	-0.612109	-0.69964	-0.711819	-0.787268	-0.653178	-0.644381	-0.699673	-0.7598	-0.687463	-0.611952	-0.704794	-0.758228	-0.742384	-0.631401	-0.780241	-0.765512	-0.724578	-0.635795	-0.595154	-0.782901	-0.760642	-0.657051	-0.701961	-0.629281	-0.768957	-0.722805
-0.697215	-0.606735	-0.769957	-0.790086	-0.558763	-0.745984	-0.566745	-0.617586	-0.740925	-0.579073	-0.790735	-0.635638	-0.596452	-0.725317	-0.708057	-0.79624	-0.673457	-0.773984	-0.603576	-0.672969	-0.765273	-0.682548	-0.740144	-0.729865	-0.612501	-0.699937	-0.712083	-0.787472	-0.653529	-0.644739	-0.699976	-0.760015	-0.687781	-0.612354	-0.705081	-0.758455	-0.742621	-0.631764	-0.78044	-0.765743	-0.724825	-0.636155	-0.595561	-0.78309	-0.760862	-0.657381	-0.702242	-0.629643	-0.769153	-0.723066
-0.697464	-0.60708	-0.770145	-0.790257	-0.559154	-0.746195	-0.567132	-0.617921	-0.741134	-0.579452	-0.790878	-0.635962	-0.596818	-0.725535	-0.708293	-0.796404	-0.67374	-0.774144	-0.603917	-0.673251	-0.765441	-0.682797	-0.740357	-0.730082	-0.612836	-0.700186	-0.712302	-0.787639	-0.653828	-0.645043	-0.70023	-0.760192	-0.688049	-0.612699	-0.705322	-0.758642	-0.742816	-0.632073	-0.780602	-0.765933	-0.725029	-0.636462	-0.595911	-0.783243	-0.761043	-0.657661	-0.702476	-0.629951	-0.769312	-0.723282
-0.697669	-0.60737	-0.770295	-0.790393	-0.559487	-0.746366	-0.56746	-0.618202	-0.741303	-0.579773	-0.790988	-0.636232	-0.597128	-0.725711	-0.708486	-0.796533	-0.673975	-0.774268	-0.604204	-0.673484	-0.765572	-0.683	-0.740529	-0.730256	-0.613118	-0.700389	-0.712479	-0.787771	-0.654076	-0.645297	-0.700438	-0.760331	-0.688269	-0.612989	-0.705518	-0.758791	-0.742972	-0.63233	-0.780728	-0.766086	-0.725192	-0.636717	-0.596206	-0.783362	-0.761187	-0.657891	-0.702666	-0.630208	-0.769436	-0.723457
-0.697832	-0.607608	-0.77041	-0.790495	-0.559766	-0.746497	-0.567733	-0.618432	-0.741433	-0.58004	-0.791068	-0.636452	-0.597384	-0.725846	-0.708636	-0.79663	-0.674162	-0.774359	-0.60444	-0.67367	-0.76567	-0.683159	-0.740662	-0.730392	-0.613349	-0.70055	-0.712615	-0.78787	-0.654276	-0.645502	-0.700603	-0.760435	-0.688445	-0.613228	-0.705672	-0.758904	-0.743091	-0.632538	-0.780822	-0.766202	-0.725317	-0.636924	-0.596449	-0.783449	-0.761294	-0.658076	-0.702814	-0.630416	-0.769526	-0.723591
-0.697954	-0.607797	-0.77049	-0.790566	-0.559991	-0.746592	-0.567955	-0.618613	-0.741526	-0.580256	-0.791118	-0.636625	-0.59759	-0.725944	-0.708747	-0.796696	-0.674306	-0.774419	-0.604626	-0.673812	-0.765734	-0.683277	-0.740758	-0.730489	-0.613531	-0.700669	-0.712713	-0.787937	-0.65443	-0.64566	-0.700726	-0.760506	-0.688578	-0.613417	-0.705785	-0.758982	-0.743174	-0.6327	-0.780884	-0.766283	-0.725405	-0.637084	-0.596642	-0.783506	-0.761368	-0.658216	-0.702923	-0.630578	-0.769584	-0.723688
-0.698037	-0.607939	-0.770539	-0.790606	-0.560167	-0.746652	-0.568127	-0.618748	-0.741584	-0.580422	-0.791139	-0.636753	-0.597747	-0.726006	-0.708819	-0.796733	-0.674408	-0.774449	-0.604766	-0.673913	-0.765768	-0.683357	-0.740819	-0.730551	-0.613667	-0.70075	-0.712774	-0.787974	-0.654541	-0.645775	-0.70081	-0.760545	-0.68867	-0.613559	-0.70586	-0.759027	-0.743223	-0.632818	-0.780917	-0.766332	-0.725458	-0.637201	-0.596788	-0.783533	-0.76141	-0.658314	-0.702993	-0.630695	-0.769613	-0.723749
-0.698084	-0.608036	-0.770556	-0.790618	-0.560296	-0.74668	-0.568251	-0.61884	-0.74161	-0.580542	-0.791135	-0.636837	-0.597858	-0.726034	-0.708856	-0.796742	-0.67447	-0.77445	-0.604862	-0.673974	-0.765772	-0.683398	-0.740846	-0.730578	-0.613759	-0.700793	-0.712801	-0.787982	-0.654611	-0.645849	-0.700857	-0.760553	-0.688724	-0.613657	-0.705899	-0.759042	-0.74324	-0.632894	-0.780921	-0.76635	-0.725477	-0.637275	-0.596889	-0.783532	-0.761422	-0.658373	-0.703028	-0.63077	-0.769612	-0.723775
-0.698097	-0.608092	-0.770545	-0.790603	-0.560379	-0.746675	-0.568331	-0.61889	-0.741603	-0.580617	-0.791104	-0.636881	-0.597925	-0.726029	-0.708859	-0.796725	-0.674494	-0.774424	-0.604916	-0.673997	-0.765748	-0.683404	-0.740842	-0.730574	-0.613809	-0.700802	-0.712795	-0.787964	-0.654642	-0.645883	-0.700868	-0.760533	-0.688742	-0.613712	-0.705903	-0.759027	-0.743226	-0.632929	-0.780898	-0.766339	-0.725465	-0.63731	-0.596947	-0.783505	-0.761404	-0.658394	-0.703029	-0.630806	-0.769585	-0.723769
-0.698077	-0.608107	-0.770506	-0.790563	-0.560419	-0.746641	-0.568368	-0.6189	-0.741567	-0.580649	-0.79105	-0.636886	-0.597951	-0.725993	-0.708829	-0.796683	-0.674482	-0.774372	-0.604929	-0.673984	-0.765698	-0.683377	-0.740808	-0.730539	-0.61382	-0.700777	-0.712757	-0.78792	-0.654636	-0.645879	-0.700845	-0.760486	-0.688724	-0.613728	-0.705875	-0.758984	-0.743184	-0.632927	-0.780849	-0.7663	-0.725422	-0.637307	-0.596965	-0.783453	-0.761359	-0.658379	-0.702997	-0.630803	-0.769531	-0.723732
-0.698025	-0.608084	-0.770441	-0.790498	-0.560419	-0.746579	-0.568364	-0.618873	-0.741503	-0.580642	-0.790972	-0.636855	-0.597938	-0.725928	-0.708769	-0.796618	-0.674437	-0.774295	-0.604904	-0.673938	-0.765622	-0.683317	-0.740745	-0.730474	-0.613793	-0.70072	-0.712689	-0.787853	-0.654595	-0.64584	-0.700791	-0.760412	-0.688674	-0.613705	-0.705816	-0.758915	-0.743113	-0.632889	-0.780776	-0.766235	-0.725351	-0.637268	-0.596944	-0.783377	-0.761288	-0.658329	-0.702934	-0.630765	-0.769453	-0.723666
-0.697944	-0.608024	-0.770352	-0.79041	-0.560379	-0.74649	-0.568322	-0.61881	-0.741411	-0.580596	-0.790873	-0.636788	-0.597887	-0.725835	-0.708679	-0.796529	-0.674359	-0.774196	-0.604843	-0.673859	-0.765522	-0.683226	-0.740654	-0.730382	-0.61373	-0.700634	-0.712593	-0.787762	-0.654521	-0.645766	-0.700707	-0.760314	-0.688593	-0.613646	-0.705727	-0.75882	-0.743017	-0.632816	-0.78068	-0.766145	-0.725252	-0.637195	-0.596886	-0.783279	-0.761191	-0.658247	-0.702842	-0.630692	-0.769351	-0.723572
-0.697834	-0.60793	-0.770239	-0.7903	-0.560302	-0.746376	-0.568243	-0.618713	-0.741295	-0.580514	-0.790753	-0.636688	-0.5978	-0.725716	-0.708561	-0.79642	-0.67425	-0.774074	-0.604748	-0.67375	-0.765399	-0.683107	-0.740539	-0.730264	-0.613633	-0.700518	-0.71247	-0.787649	-0.654414	-0.645661	-0.700593	-0.760192	-0.688481	-0.613552	-0.70561	-0.758702	-0.742895	-0.63271	-0.780562	-0.766031	-0.725128	-0.637089	-0.596794	-0.783159	-0.761072	-0.658134	-0.702722	-0.630586	-0.769226	-0.723451
-0.697698	-0.607803	-0.770104	-0.790169	-0.56019	-0.746237	-0.568129	-0.618583	-0.741153	-0.580398	-0.790613	-0.636557	-0.59768	-0.725571	-0.708417	-0.79629	-0.674112	-0.773931	-0.60462	-0.673611	-0.765255	-0.682959	-0.740398	-0.730121	-0.613503	-0.700376	-0.712322	-0.787515	-0.654277	-0.645525	-0.700453	-0.760048	-0.688342	-0.613425	-0.705466	-0.758561	-0.74275	-0.632574	-0.780423	-0.765894	-0.724978	-0.636952	-0.596668	-0.783018	-0.76093	-0.657992	-0.702575	-0.630449	-0.769081	-0.723306
-0.697536	-0.607645	-0.769947	-0.790019	-0.560045	-0.746076	-0.567982	-0.618423	-0.740989	-0.580248	-0.790455	-0.636396	-0.597528	-0.725403	-0.708248	-0.796142	-0.673947	-0.773768	-0.60446	-0.673445	-0.765089	-0.682786	-0.740235	-0.729954	-0.613343	-0.700208	-0.712149	-0.787362	-0.654112	-0.645359	-0.700286	-0.759883	-0.688176	-0.613268	-0.705297	-0.758398	-0.742582	-0.632407	-0.780264	-0.765736	-0.724806	-0.636786	-0.59651	-0.782859	-0.760766	-0.657821	-0.702403	-0.630282	-0.768915	-0.723136
-0.69735	-0.607457	-0.76977	-0.78985	-0.559867	-0.745893	-0.567803	-0.618233	-0.740803	-0.580068	-0.790278	-0.636206	-0.597345	-0.725212	-0.708054	-0.795975	-0.673755	-0.773585	-0.604271	-0.673252	-0.764904	-0.682587	-0.740049	-0.729765	-0.613153	-0.700015	-0.711952	-0.78719	-0.653919	-0.645166	-0.700095	-0.759697	-0.687984	-0.61308	-0.705104	-0.758214	-0.742393	-0.632213	-0.780086	-0.765558	-0.72461	-0.636592	-0.596323	-0.78268	-0.760582	-0.657624	-0.702207	-0.630087	-0.768729	-0.722943
-0.69714	-0.60724	-0.769574	-0.789663	-0.55966	-0.745689	-0.567594	-0.618016	-0.740596	-0.579858	-0.790085	-0.635989	-0.597132	-0.724999	-0.707838	-0.79579	-0.673538	-0.773385	-0.604053	-0.673035	-0.7647	-0.682364	-0.739843	-0.729554	-0.612935	-0.699799	-0.711734	-0.787	-0.6537	-0.644947	-0.69988	-0.759492	-0.687768	-0.612865	-0.704888	-0.758011	-0.742183	-0.631992	-0.77989	-0.76536	-0.724394	-0.636371	-0.596106	-0.782484	-0.760379	-0.657401	-0.701988	-0.629865	-0.768525	-0.722729
-0.696909	-0.606997	-0.76936	-0.789459	-0.559423	-0.745465	-0.567356	-0.617773	-0.740369	-0.579619	-0.789875	-0.635747	-0.596893	-0.724765	-0.707601	-0.795589	-0.673297	-0.773167	-0.603809	-0.672793	-0.764478	-0.682119	-0.739616	-0.729322	-0.612691	-0.699561	-0.711494	-0.786794	-0.653456	-0.644702	-0.699643	-0.759269	-0.687529	-0.612623	-0.70465	-0.757789	-0.741954	-0.631745	-0.779678	-0.765143	-0.724157	-0.636124	-0.595863	-0.782271	-0.760157	-0.657154	-0.701747	-0.629618	-0.768304	-0.722494
-0.696657	-0.606728	-0.769129	-0.78924	-0.559159	-0.745223	-0.567092	-0.617504	-0.740123	-0.579353	-0.78965	-0.63548	-0.596627	-0.724512	-0.707343	-0.795373	-0.673033	-0.772932	-0.603539	-0.672529	-0.76424	-0.681852	-0.73937	-0.729071	-0.612421	-0.699301	-0.711234	-0.786571	-0.653189	-0.644433	-0.699384	-0.759028	-0.687268	-0.612355	-0.704391	-0.75755	-0.741706	-0.631474	-0.779448	-0.76491	-0.723901	-0.635854	-0.595593	-0.782042	-0.759918	-0.656884	-0.701486	-0.629346	-0.768066	-0.722239
-0.696384	-0.606435	-0.768881	-0.789004	-0.558868	-0.744962	-0.566801	-0.617211	-0.739859	-0.579062	-0.78941	-0.635189	-0.596335	-0.72424	-0.707065	-0.795141	-0.672748	-0.772682	-0.603244	-0.672244	-0.763984	-0.681564	-0.739107	-0.728802	-0.612127	-0.699022	-0.710955	-0.786333	-0.6529	-0.644142	-0.699106	-0.758771	-0.686986	-0.612063	-0.704112	-0.757293	-0.74144	-0.631179	-0.779203	-0.764659	-0.723626	-0.635561	-0.595299	-0.781797	-0.759662	-0.656593	-0.701204	-0.629051	-0.767812	-0.721966
-0.696093	-0.606118	-0.768618	-0.788755	-0.558553	-0.744685	-0.566485	-0.616895	-0.739578	-0.578747	-0.789156	-0.634876	-0.596021	-0.72395	-0.706768	-0.794896	-0.672443	-0.772417	-0.602926	-0.671938	-0.763714	-0.681257	-0.738826	-0.728515	-0.61181	-0.698723	-0.710658	-0.78608	-0.652589	-0.643829	-0.698808	-0.758498	-0.686685	-0.611747	-0.703815	-0.757021	-0.741158	-0.630863	-0.778944	-0.764393	-0.723334	-0.635245	-0.594981	-0.781539	-0.75939	-0.65628	-0.700904	-0.628734	-0.767543	-0.721674
-0.695784	-0.605779	-0.768339	-0.788491	-0.558214	-0.744392	-0.566146	-0.616558	-0.73928	-0.578408	-0.788888	-0.634543	-0.595683	-0.723644	-0.706454	-0.794637	-0.672118	-0.772137	-0.602587	-0.671612	-0.763428	-0.680931	-0.738529	-0.728211	-0.611472	-0.698406	-0.710343	-0.785813	-0.652257	-0.643496	-0.698492	-0.75821	-0.686364	-0.61141	-0.703499	-0.756733	-0.74086	-0.630526	-0.77867	-0.764111	-0.723025	-0.634909	-0.594641	-0.781266	-0.759104	-0.655947	-0.700586	-0.628396	-0.767259	-0.721366
-0.695457	-0.60542	-0.768047	-0.788214	-0.557852	-0.744083	-0.565784	-0.6162	-0.738968	-0.578047	-0.788608	-0.634189	-0.595324	-0.723321	-0.706123	-0.794365	-0.671774	-0.771844	-0.602226	-0.671268	-0.763129	-0.680587	-0.738216	-0.727891	-0.611112	-0.698071	-0.710012	-0.785533	-0.651907	-0.643142	-0.698158	-0.757907	-0.686026	-0.611052	-0.703167	-0.756431	-0.740546	-0.630169	-0.778383	-0.763815	-0.7227	-0.634553	-0.594279	-0.78098	-0.758802	-0.655596	-0.700251	-0.628038	-0.766962	-0.721042
-0.695114	-0.60504	-0.767741	-0.787925	-0.557469	-0.74376	-0.565401	-0.615822	-0.73864	-0.577666	-0.788315	-0.633816	-0.594944	-0.722983	-0.705775	-0.79408	-0.671413	-0.771538	-0.601845	-0.670906	-0.762816	-0.680226	-0.737888	-0.727556	-0.610733	-0.697721	-0.709665	-0.785241	-0.651538	-0.64277	-0.697808	-0.757591	-0.68567	-0.610674	-0.702818	-0.756114	-0.740218	-0.629792	-0.778083	-0.763506	-0.722359	-0.634178	-0.593897	-0.780681	-0.758487	-0.655226	-0.6999	-0.627661	-0.766651	-0.720702
-0.694756	-0.604641	-0.767422	-0.787623	-0.557065	-0.743422	-0.564998	-0.615425	-0.738298	-0.577264	-0.788011	-0.633424	-0.594545	-0.72263	-0.705412	-0.793784	-0.671034	-0.771219	-0.601444	-0.670528	-0.76249	-0.679849	-0.737546	-0.727207	-0.610335	-0.697354	-0.709303	-0.784936	-0.651152	-0.642381	-0.697442	-0.757261	-0.685298	-0.610277	-0.702454	-0.755785	-0.739876	-0.629398	-0.777771	-0.763183	-0.722005	-0.633785	-0.593496	-0.780371	-0.758159	-0.654839	-0.699533	-0.627266	-0.766328	-0.720347
-0.694382	-0.604224	-0.76709	-0.78731	-0.556641	-0.743072	-0.564575	-0.615011	-0.737943	-0.576843	-0.787696	-0.633016	-0.594127	-0.722263	-0.705035	-0.793477	-0.67064	-0.770888	-0.601026	-0.670133	-0.762152	-0.679456	-0.737191	-0.726843	-0.609919	-0.696972	-0.708926	-0.78462	-0.650748	-0.641974	-0.697061	-0.756919	-0.684911	-0.609862	-0.702075	-0.755442	-0.739521	-0.628986	-0.777447	-0.762848	-0.721636	-0.633375	-0.593076	-0.780048	-0.757818	-0.654436	-0.699151	-0.626853	-0.765992	-0.719978
-0.693994	-0.60379	-0.766747	-0.786986	-0.556199	-0.742708	-0.564134	-0.614579	-0.737575	-0.576404	-0.78737	-0.632591	-0.593691	-0.721883	-0.704643	-0.793159	-0.67023	-0.770546	-0.60059	-0.669723	-0.761802	-0.679048	-0.736822	-0.726467	-0.609486	-0.696576	-0.708536	-0.784293	-0.650329	-0.641551	-0.696665	-0.756565	-0.684508	-0.609429	-0.701681	-0.755088	-0.739153	-0.628558	-0.777112	-0.762501	-0.721254	-0.632948	-0.592639	-0.779715	-0.757465	-0.654017	-0.698755	-0.626424	-0.765645	-0.719596
-0.693593	-0.603339	-0.766393	-0.786652	-0.555739	-0.742333	-0.563675	-0.614132	-0.737195	-0.575947	-0.787034	-0.63215	-0.593239	-0.72149	-0.704238	-0.792832	-0.669806	-0.770194	-0.600138	-0.669298	-0.761441	-0.678627	-0.736442	-0.726078	-0.609036	-0.696166	-0.708132	-0.783955	-0.649895	-0.641113	-0.696256	-0.7562	-0.684092	-0.60898	-0.701275	-0.754722	-0.738773	-0.628114	-0.776766	-0.762143	-0.720859	-0.632506	-0.592184	-0.779372	-0.757101	-0.653583	-0.698346	-0.625979	-0.765287	-0.719201
-0.693179	-0.602872	-0.766028	-0.786308	-0.555262	-0.741946	-0.5632	-0.613668	-0.736803	-0.575474	-0.786688	-0.631693	-0.59277	-0.721085	-0.703821	-0.792494	-0.669368	-0.76983	-0.59967	-0.668859	-0.761069	-0.678192	-0.736049	-0.725676	-0.608571	-0.695744	-0.707716	-0.783608	-0.649446	-0.64066	-0.695834	-0.755823	-0.683662	-0.608516	-0.700855	-0.754345	-0.738381	-0.627655	-0.77641	-0.761773	-0.720453	-0.632049	-0.591714	-0.779018	-0.756726	-0.653135	-0.697924	-0.625519	-0.764919	-0.718794
-0.692752	-0.60239	-0.765653	-0.785954	-0.55477	-0.741547	-0.562709	-0.61319	-0.7364	-0.574986	-0.786333	-0.631223	-0.592286	-0.720668	-0.703391	-0.792147	-0.668916	-0.769457	-0.599187	-0.668407	-0.760687	-0.677744	-0.735646	-0.725263	-0.608091	-0.695308	-0.707289	-0.783251	-0.648984	-0.640193	-0.695399	-0.755437	-0.683219	-0.608036	-0.700423	-0.753958	-0.737979	-0.627181	-0.776045	-0.761394	-0.720035	-0.631578	-0.591229	-0.778655	-0.756341	-0.652673	-0.697489	-0.625044	-0.764541	-0.718375
-0.692314	-0.601894	-0.765268	-0.785591	-0.554261	-0.741139	-0.562202	-0.612698	-0.735986	-0.574482	-0.785969	-0.630739	-0.591788	-0.72024	-0.702949	-0.791791	-0.668452	-0.769075	-0.598689	-0.667943	-0.760296	-0.677283	-0.735232	-0.72484	-0.607596	-0.694861	-0.706849	-0.782884	-0.648508	-0.639712	-0.694952	-0.75504	-0.682764	-0.607543	-0.69998	-0.75356	-0.737566	-0.626694	-0.77567	-0.761004	-0.719605	-0.631093	-0.590729	-0.778282	-0.755945	-0.652198	-0.697043	-0.624556	-0.764153	-0.717945
-0.691864	-0.601384	-0.764873	-0.78522	-0.553738	-0.74072	-0.56168	-0.612193	-0.735562	-0.573964	-0.785596	-0.630242	-0.591275	-0.719802	-0.702497	-0.791427	-0.667976	-0.768683	-0.598178	-0.667466	-0.759895	-0.676811	-0.734807	-0.724405	-0.607089	-0.694403	-0.706399	-0.782509	-0.648019	-0.639219	-0.694494	-0.754634	-0.682297	-0.607035	-0.699525	-0.753153	-0.737143	-0.626194	-0.775286	-0.760605	-0.719165	-0.630595	-0.590215	-0.777901	-0.75554	-0.651711	-0.696585	-0.624055	-0.763755	-0.717505
-0.691404	-0.600861	-0.76447	-0.78484	-0.553201	-0.740292	-0.561145	-0.611674	-0.735128	-0.573432	-0.785215	-0.629732	-0.590749	-0.719353	-0.702034	-0.791055	-0.667488	-0.768283	-0.597653	-0.666978	-0.759485	-0.676328	-0.734373	-0.723961	-0.606568	-0.693933	-0.705938	-0.782126	-0.647519	-0.638714	-0.694025	-0.754219	-0.681819	-0.606515	-0.699059	-0.752736	-0.73671	-0.625681	-0.774893	-0.760197	-0.718716	-0.630084	-0.589687	-0.777511	-0.755126	-0.651212	-0.696117	-0.623541	-0.763349	-0.717054
-0.690933	-0.600326	-0.764058	-0.784452	-0.55265	-0.739854	-0.560597	-0.611144	-0.734685	-0.572887	-0.784827	-0.62921	-0.59021	-0.718895	-0.70156	-0.790674	-0.666989	-0.767874	-0.597116	-0.666478	-0.759066	-0.675834	-0.733929	-0.723507	-0.606035	-0.693453	-0.705467	-0.781734	-0.647007	-0.638197	-0.693545	-0.753794	-0.68133	-0.605982	-0.698583	-0.752311	-0.736268	-0.625157	-0.774493	-0.759781	-0.718256	-0.629562	-0.589147	-0.777113	-0.754703	-0.650702	-0.695638	-0.623016	-0.762935	-0.716593
-0.690452	-0.599779	-0.763638	-0.784057	-0.552087	-0.739408	-0.560036	-0.610601	-0.734233	-0.57233	-0.784431	-0.628677	-0.589659	-0.718427	-0.701077	-0.790287	-0.666479	-0.767458	-0.596567	-0.665968	-0.75864	-0.67533	-0.733476	-0.723044	-0.60549	-0.692964	-0.704987	-0.781335	-0.646484	-0.637668	-0.693056	-0.753362	-0.680831	-0.605438	-0.698098	-0.751877	-0.735817	-0.624621	-0.774084	-0.759356	-0.717787	-0.629029	-0.588595	-0.776708	-0.754272	-0.65018	-0.69515	-0.622478	-0.762512	-0.716123
-0.689962	-0.59922	-0.76321	-0.783654	-0.551512	-0.738953	-0.559462	-0.610047	-0.733773	-0.571761	-0.784027	-0.628134	-0.589096	-0.71795	-0.700585	-0.789892	-0.66596	-0.767033	-0.596007	-0.665448	-0.758205	-0.674816	-0.733015	-0.722572	-0.604933	-0.692464	-0.704498	-0.780929	-0.645951	-0.637129	-0.692557	-0.752922	-0.680322	-0.604882	-0.697603	-0.751436	-0.735357	-0.624074	-0.773668	-0.758923	-0.717309	-0.628484	-0.588031	-0.776295	-0.753833	-0.649649	-0.694652	-0.62193	-0.762082	-0.715644
-0.689463	-0.59865	-0.762775	-0.783244	-0.550924	-0.73849	-0.558878	-0.609483	-0.733304	-0.57118	-0.783617	-0.627579	-0.588523	-0.717465	-0.700083	-0.78949	-0.66543	-0.766602	-0.595436	-0.664918	-0.757763	-0.674292	-0.732546	-0.722091	-0.604366	-0.691956	-0.703999	-0.780515	-0.645407	-0.63658	-0.692049	-0.752473	-0.679804	-0.604315	-0.697099	-0.750986	-0.73489	-0.623517	-0.773245	-0.758482	-0.716823	-0.62793	-0.587457	-0.775875	-0.753386	-0.649107	-0.694145	-0.621372	-0.761644	-0.715157
-0.688955	-0.59807	-0.762332	-0.782828	-0.550326	-0.738019	-0.558282	-0.608908	-0.732827	-0.570589	-0.7832	-0.627015	-0.587938	-0.716972	-0.699573	-0.789082	-0.664892	-0.766163	-0.594854	-0.664379	-0.757313	-0.67376	-0.732068	-0.721603	-0.603789	-0.691439	-0.703493	-0.780095	-0.644854	-0.636021	-0.691532	-0.752018	-0.679277	-0.603738	-0.696586	-0.750529	-0.734414	-0.622949	-0.772815	-0.758034	-0.716329	-0.627365	-0.586871	-0.775448	-0.752931	-0.648556	-0.693629	-0.620803	-0.761199	-0.714661
-0.688439	-0.59748	-0.761883	-0.782405	-0.549717	-0.737541	-0.557675	-0.608324	-0.732343	-0.569987	-0.782777	-0.626441	-0.587344	-0.716471	-0.699055	-0.788668	-0.664344	-0.765718	-0.594262	-0.663831	-0.756857	-0.673219	-0.731583	-0.721107	-0.603202	-0.690913	-0.702978	-0.779668	-0.644291	-0.635452	-0.691007	-0.751555	-0.678741	-0.603151	-0.696065	-0.750065	-0.733932	-0.622373	-0.772378	-0.757579	-0.715826	-0.626791	-0.586276	-0.775015	-0.75247	-0.647996	-0.693105	-0.620225	-0.760748	-0.714157
-0.687915	-0.59688	-0.761426	-0.781976	-0.549098	-0.737055	-0.557059	-0.60773	-0.731852	-0.569375	-0.782347	-0.625858	-0.58674	-0.715962	-0.698529	-0.788247	-0.663788	-0.765266	-0.593661	-0.663274	-0.756394	-0.672669	-0.731091	-0.720603	-0.602605	-0.69038	-0.702455	-0.779235	-0.64372	-0.634875	-0.690473	-0.751085	-0.678197	-0.602554	-0.695536	-0.749594	-0.733442	-0.621787	-0.771935	-0.757118	-0.715317	-0.626208	-0.585671	-0.774575	-0.752002	-0.647427	-0.692573	-0.619638	-0.760289	-0.713646
-0.687383	-0.596272	-0.760964	-0.78154	-0.548469	-0.736563	-0.556432	-0.607127	-0.731353	-0.568753	-0.781912	-0.625266	-0.586126	-0.715446	-0.697995	-0.787821	-0.663224	-0.764807	-0.59305	-0.66271	-0.755924	-0.672112	-0.730592	-0.720092	-0.601999	-0.689839	-0.701925	-0.778796	-0.64314	-0.634289	-0.689932	-0.750609	-0.677644	-0.601949	-0.695	-0.749116	-0.732945	-0.621192	-0.771486	-0.75665	-0.7148	-0.625616	-0.585056	-0.774129	-0.751527	-0.646849	-0.692034	-0.619041	-0.759824	-0.713128
-0.686844	-0.595654	-0.760495	-0.781099	-0.54783	-0.736064	-0.555797	-0.606516	-0.730848	-0.568123	-0.781471	-0.624666	-0.585503	-0.714923	-0.697455	-0.787389	-0.662652	-0.764343	-0.592431	-0.662137	-0.755448	-0.671547	-0.730086	-0.719574	-0.601385	-0.68929	-0.701388	-0.778351	-0.642553	-0.633695	-0.689384	-0.750127	-0.677085	-0.601334	-0.694456	-0.748632	-0.732441	-0.620589	-0.771031	-0.756175	-0.714276	-0.625016	-0.584433	-0.773677	-0.751046	-0.646264	-0.691487	-0.618437	-0.759353	-0.712602
-0.686298	-0.595028	-0.76002	-0.780653	-0.547183	-0.735559	-0.555153	-0.605896	-0.730336	-0.567484	-0.781025	-0.624058	-0.584872	-0.714393	-0.696907	-0.786951	-0.662072	-0.763873	-0.591803	-0.661557	-0.754967	-0.670974	-0.729573	-0.71905	-0.600762	-0.688734	-0.700844	-0.777901	-0.641957	-0.633092	-0.688828	-0.749639	-0.676518	-0.600712	-0.693905	-0.748142	-0.731931	-0.619977	-0.77057	-0.755695	-0.713745	-0.624407	-0.583801	-0.77322	-0.750559	-0.645671	-0.690933	-0.617824	-0.758877	-0.71207
-0.685745	-0.594394	-0.75954	-0.780201	-0.546527	-0.735047	-0.5545	-0.605268	-0.729819	-0.566836	-0.780573	-0.623442	-0.584233	-0.713857	-0.696352	-0.786508	-0.661485	-0.763397	-0.591167	-0.66097	-0.754479	-0.670395	-0.729055	-0.718519	-0.600131	-0.688172	-0.700293	-0.777445	-0.641354	-0.632483	-0.688266	-0.749144	-0.675944	-0.600081	-0.693348	-0.747646	-0.731415	-0.619358	-0.770104	-0.755209	-0.713208	-0.623791	-0.583161	-0.772757	-0.750066	-0.64507	-0.690373	-0.617204	-0.758394	-0.711531
-0.685185	-0.593752	-0.759054	-0.779744	-0.545863	-0.73453	-0.553839	-0.604633	-0.729295	-0.56618	-0.780116	-0.622819	-0.583586	-0.713315	-0.695791	-0.786061	-0.660891	-0.762916	-0.590523	-0.660375	-0.753986	-0.669808	-0.72853	-0.717982	-0.599492	-0.687602	-0.699736	-0.776984	-0.640743	-0.631866	-0.687697	-0.748644	-0.675363	-0.599442	-0.692784	-0.747144	-0.730893	-0.618732	-0.769632	-0.754717	-0.712665	-0.623168	-0.582513	-0.772289	-0.749567	-0.644462	-0.689805	-0.616576	-0.757906	-0.710987
-0.68462	-0.593103	-0.758563	-0.779282	-0.545191	-0.734007	-0.55317	-0.60399	-0.728765	-0.565517	-0.779654	-0.622188	-0.582931	-0.712767	-0.695224	-0.785608	-0.660291	-0.76243	-0.589872	-0.659774	-0.753488	-0.669215	-0.728	-0.717439	-0.598847	-0.687027	-0.699173	-0.776518	-0.640126	-0.631242	-0.687121	-0.748139	-0.674775	-0.598797	-0.692213	-0.746637	-0.730365	-0.618098	-0.769155	-0.75422	-0.712116	-0.622538	-0.581857	-0.771816	-0.749063	-0.643848	-0.689232	-0.615941	-0.757413	-0.710436
-0.684048	-0.592447	-0.758067	-0.778816	-0.544511	-0.733478	-0.552493	-0.603341	-0.72823	-0.564846	-0.779188	-0.621551	-0.582269	-0.712213	-0.694651	-0.785151	-0.659684	-0.761939	-0.589214	-0.659167	-0.752984	-0.668616	-0.727464	-0.71689	-0.598194	-0.686445	-0.698604	-0.776047	-0.639502	-0.630611	-0.68654	-0.747628	-0.674182	-0.598144	-0.691637	-0.746124	-0.729832	-0.617458	-0.768673	-0.753718	-0.711561	-0.6219	-0.581194	-0.771338	-0.748554	-0.643227	-0.688652	-0.615299	-0.756915	-0.709879
-0.68347	-0.591784	-0.757565	-0.778344	-0.543824	-0.732945	-0.55181	-0.602684	-0.72769	-0.564168	-0.778717	-0.620907	-0.5816	-0.711653	-0.694072	-0.784689	-0.659071	-0.761443	-0.588549	-0.658553	-0.752476	-0.668011	-0.726923	-0.716336	-0.597534	-0.685858	-0.698029	-0.775571	-0.638872	-0.629973	-0.685953	-0.747113	-0.673582	-0.597484	-0.691055	-0.745607	-0.729294	-0.616811	-0.768187	-0.75321	-0.711001	-0.621257	-0.580525	-0.770855	-0.748039	-0.642599	-0.688067	-0.61465	-0.756412	-0.709317
-0.682887	-0.591114	-0.757059	-0.777868	-0.54313	-0.732406	-0.551119	-0.602021	-0.727145	-0.563483	-0.778241	-0.620257	-0.580925	-0.711089	-0.693487	-0.784223	-0.658452	-0.760942	-0.587877	-0.657934	-0.751962	-0.6674	-0.726376	-0.715777	-0.596868	-0.685265	-0.697448	-0.775091	-0.638235	-0.62933	-0.68536	-0.746592	-0.672977	-0.596818	-0.690467	-0.745084	-0.72875	-0.616157	-0.767696	-0.752698	-0.710435	-0.620606	-0.579848	-0.770368	-0.74752	-0.641966	-0.687476	-0.613995	-0.755904	-0.708749
-0.682299	-0.590438	-0.756549	-0.777388	-0.54243	-0.731862	-0.550422	-0.601352	-0.726594	-0.562792	-0.777761	-0.6196	-0.580243	-0.710519	-0.692898	-0.783753	-0.657827	-0.760437	-0.587199	-0.657309	-0.751444	-0.666784	-0.725825	-0.715213	-0.596195	-0.684666	-0.696863	-0.774607	-0.637593	-0.62868	-0.684761	-0.746067	-0.672366	-0.596145	-0.689874	-0.744557	-0.728201	-0.615498	-0.7672	-0.752182	-0.709864	-0.61995	-0.579166	-0.769877	-0.746996	-0.641326	-0.68688	-0.613334	-0.755391	-0.708176
-0.681705	-0.589756	-0.756034	-0.776904	-0.541723	-0.731314	-0.549718	-0.600677	-0.726039	-0.562094	-0.777277	-0.618938	-0.579555	-0.709944	-0.692303	-0.783278	-0.657197	-0.759927	-0.586514	-0.656678	-0.750922	-0.666162	-0.725269	-0.714643	-0.595516	-0.684062	-0.696272	-0.774118	-0.636945	-0.628025	-0.684158	-0.745537	-0.67175	-0.595467	-0.689276	-0.744025	-0.727648	-0.614833	-0.766701	-0.75166	-0.709288	-0.619288	-0.578477	-0.769381	-0.746467	-0.640681	-0.686278	-0.612667	-0.754874	-0.707599
-0.681106	-0.589067	-0.755514	-0.776415	-0.541009	-0.73076	-0.549009	-0.599996	-0.725479	-0.561391	-0.776789	-0.61827	-0.57886	-0.709364	-0.691703	-0.7828	-0.656561	-0.759413	-0.585824	-0.656042	-0.750395	-0.665534	-0.724708	-0.714069	-0.594832	-0.683453	-0.695676	-0.773625	-0.636291	-0.627364	-0.683549	-0.745003	-0.671128	-0.594782	-0.688672	-0.743489	-0.72709	-0.614161	-0.766197	-0.751135	-0.708707	-0.61862	-0.577782	-0.768881	-0.745934	-0.640031	-0.685672	-0.611994	-0.754353	-0.707016
-0.680502	-0.588374	-0.754991	-0.775923	-0.54029	-0.730203	-0.548293	-0.599309	-0.724914	-0.560681	-0.776297	-0.617597	-0.57816	-0.708779	-0.691098	-0.782317	-0.65592	-0.758895	-0.585128	-0.6554	-0.749864	-0.664902	-0.724142	-0.71349	-0.594142	-0.68284	-0.695076	-0.773129	-0.635632	-0.626698	-0.682935	-0.744464	-0.670501	-0.594092	-0.688064	-0.742948	-0.726528	-0.613485	-0.765689	-0.750605	-0.708122	-0.617947	-0.577081	-0.768377	-0.745397	-0.639375	-0.68506	-0.611316	-0.753828	-0.706429
-0.679894	-0.587674	-0.754463	-0.775427	-0.539565	-0.729641	-0.547572	-0.598617	-0.724346	-0.559966	-0.775802	-0.616918	-0.577455	-0.70819	-0.690488	-0.781831	-0.655274	-0.758373	-0.584427	-0.654754	-0.749329	-0.664265	-0.723573	-0.712907	-0.593446	-0.682221	-0.694471	-0.772628	-0.634968	-0.626026	-0.682317	-0.743922	-0.66987	-0.593397	-0.687451	-0.742404	-0.725961	-0.612803	-0.765177	-0.750071	-0.707532	-0.617268	-0.576375	-0.767869	-0.744856	-0.638714	-0.684444	-0.610632	-0.753298	-0.705837
-0.679281	-0.58697	-0.753931	-0.774927	-0.538835	-0.729075	-0.546845	-0.59792	-0.723773	-0.559245	-0.775302	-0.616234	-0.576744	-0.707597	-0.689874	-0.781341	-0.654624	-0.757846	-0.58372	-0.654103	-0.74879	-0.663623	-0.722999	-0.712319	-0.592746	-0.681598	-0.693861	-0.772124	-0.634299	-0.62535	-0.681694	-0.743375	-0.669234	-0.592696	-0.686834	-0.741855	-0.72539	-0.612116	-0.764661	-0.749533	-0.706938	-0.616585	-0.575663	-0.767357	-0.74431	-0.638048	-0.683823	-0.609944	-0.752765	-0.705241
-0.678664	-0.58626	-0.753396	-0.774423	-0.538099	-0.728505	-0.546113	-0.597218	-0.723195	-0.558519	-0.774799	-0.615545	-0.576028	-0.706999	-0.689255	-0.780848	-0.653968	-0.757317	-0.583009	-0.653447	-0.748247	-0.662976	-0.72242	-0.711728	-0.59204	-0.68097	-0.693247	-0.771616	-0.633625	-0.624668	-0.681066	-0.742824	-0.668593	-0.59199	-0.686212	-0.741302	-0.724815	-0.611424	-0.764141	-0.748991	-0.706339	-0.615896	-0.574946	-0.766841	-0.743761	-0.637377	-0.683198	-0.60925	-0.752227	-0.70464
-0.678042	-0.585546	-0.752857	-0.773916	-0.537358	-0.727931	-0.545375	-0.596511	-0.722614	-0.557788	-0.774292	-0.614852	-0.575307	-0.706397	-0.688633	-0.780351	-0.653309	-0.756783	-0.582292	-0.652787	-0.7477	-0.662325	-0.721838	-0.711132	-0.591329	-0.680338	-0.692629	-0.771104	-0.632947	-0.623982	-0.680434	-0.74227	-0.667948	-0.59128	-0.685586	-0.740745	-0.724235	-0.610727	-0.763618	-0.748446	-0.705737	-0.615203	-0.574225	-0.766322	-0.743208	-0.636702	-0.682568	-0.608552	-0.751686	-0.704035
-0.677416	-0.584826	-0.752314	-0.773406	-0.536612	-0.727353	-0.544633	-0.595799	-0.722029	-0.557052	-0.773783	-0.614154	-0.574581	-0.705792	-0.688006	-0.779851	-0.652644	-0.756246	-0.58157	-0.652122	-0.74715	-0.661669	-0.721252	-0.710532	-0.590614	-0.679702	-0.692006	-0.770589	-0.632264	-0.623291	-0.679798	-0.741711	-0.667298	-0.590564	-0.684955	-0.740185	-0.723652	-0.610026	-0.763092	-0.747896	-0.70513	-0.614505	-0.573498	-0.7658	-0.742651	-0.636022	-0.681934	-0.607849	-0.751142	-0.703427
-0.676787	-0.584102	-0.751768	-0.772892	-0.535861	-0.726771	-0.543886	-0.595082	-0.72144	-0.556312	-0.773269	-0.613451	-0.573851	-0.705182	-0.687375	-0.779348	-0.651976	-0.755706	-0.580844	-0.651453	-0.746596	-0.66101	-0.720662	-0.709928	-0.589894	-0.679061	-0.69138	-0.770071	-0.631576	-0.622596	-0.679158	-0.741149	-0.666645	-0.589844	-0.684321	-0.739621	-0.723066	-0.60932	-0.762561	-0.747343	-0.704519	-0.613803	-0.572767	-0.765274	-0.742091	-0.635338	-0.681296	-0.607141	-0.750593	-0.702814
-0.676153	-0.583374	-0.751218	-0.772375	-0.535105	-0.726186	-0.543134	-0.594361	-0.720848	-0.555566	-0.772753	-0.612745	-0.573116	-0.704568	-0.68674	-0.778841	-0.651303	-0.755162	-0.580114	-0.65078	-0.746038	-0.660346	-0.720069	-0.709321	-0.589169	-0.678417	-0.69075	-0.769549	-0.630885	-0.621897	-0.678514	-0.740584	-0.665987	-0.58912	-0.683682	-0.739054	-0.722475	-0.60861	-0.762028	-0.746787	-0.703905	-0.613096	-0.572031	-0.764745	-0.741527	-0.63465	-0.680654	-0.606429	-0.750042	-0.702197
-0.675515	-0.582641	-0.750665	-0.771855	-0.534345	-0.725597	-0.542378	-0.593636	-0.720252	-0.554817	-0.772233	-0.612033	-0.572377	-0.703951	-0.686101	-0.778332	-0.650627	-0.754615	-0.579379	-0.650103	-0.745477	-0.659679	-0.719472	-0.708709	-0.58844	-0.677769	-0.690116	-0.769025	-0.630189	-0.621193	-0.677866	-0.740015	-0.665325	-0.588391	-0.68304	-0.738483	-0.721881	-0.607895	-0.761491	-0.746228	-0.703287	-0.612385	-0.571291	-0.764212	-0.740959	-0.633957	-0.680009	-0.605713	-0.749487	-0.701577
-0.674874	-0.581904	-0.750108	-0.771332	-0.533581	-0.725004	-0.541618	-0.592907	-0.719652	-0.554063	-0.77171	-0.611318	-0.571633	-0.70333	-0.685459	-0.777819	-0.649946	-0.754064	-0.57864	-0.649422	-0.744913	-0.659007	-0.718871	-0.708095	-0.587707	-0.677117	-0.689478	-0.768497	-0.629489	-0.620486	-0.677214	-0.739443	-0.66466	-0.587658	-0.682394	-0.737908	-0.721284	-0.607177	-0.760952	-0.745665	-0.702665	-0.61167	-0.570547	-0.763677	-0.740388	-0.633261	-0.679359	-0.604993	-0.748929	-0.700954
-0.674229	-0.581163	-0.749549	-0.770805	-0.532812	-0.724409	-0.540853	-0.592174	-0.719049	-0.553305	-0.771184	-0.610599	-0.570885	-0.702706	-0.684813	-0.777303	-0.649262	-0.75351	-0.577896	-0.648737	-0.744346	-0.658332	-0.718267	-0.707476	-0.58697	-0.676462	-0.688837	-0.767966	-0.628786	-0.619774	-0.676558	-0.738868	-0.663991	-0.586921	-0.681745	-0.737331	-0.720683	-0.606454	-0.760409	-0.745098	-0.70204	-0.610952	-0.569798	-0.763138	-0.739814	-0.632561	-0.678706	-0.604269	-0.748367	-0.700326
-0.673581	-0.580418	-0.748986	-0.770276	-0.53204	-0.72381	-0.540084	-0.591437	-0.718443	-0.552543	-0.770656	-0.609876	-0.570134	-0.702078	-0.684163	-0.776784	-0.648574	-0.752954	-0.577149	-0.648048	-0.743775	-0.657653	-0.717659	-0.706855	-0.586229	-0.675803	-0.688192	-0.767432	-0.628078	-0.619059	-0.675899	-0.738289	-0.663318	-0.58618	-0.681092	-0.73675	-0.720079	-0.605728	-0.759863	-0.744529	-0.701412	-0.610229	-0.569046	-0.762596	-0.739237	-0.631857	-0.67805	-0.603541	-0.747803	-0.699696
-0.672929	-0.579669	-0.74842	-0.769744	-0.531263	-0.723207	-0.539311	-0.590696	-0.717833	-0.551776	-0.770124	-0.609149	-0.569378	-0.701447	-0.68351	-0.776263	-0.647882	-0.752394	-0.576398	-0.647356	-0.743202	-0.656971	-0.717049	-0.70623	-0.585485	-0.67514	-0.687544	-0.766895	-0.627367	-0.61834	-0.675237	-0.737708	-0.662641	-0.585435	-0.680435	-0.736166	-0.719472	-0.604998	-0.759314	-0.743957	-0.70078	-0.609502	-0.56829	-0.762052	-0.738657	-0.631149	-0.67739	-0.602809	-0.747235	-0.699062
-0.672274	-0.578917	-0.747852	-0.769209	-0.530482	-0.722602	-0.538535	-0.589951	-0.71722	-0.551007	-0.76959	-0.608419	-0.568619	-0.700813	-0.682854	-0.775739	-0.647187	-0.751831	-0.575644	-0.64666	-0.742625	-0.656285	-0.716435	-0.705602	-0.584736	-0.674474	-0.686892	-0.766355	-0.626652	-0.617617	-0.674571	-0.737123	-0.661962	-0.584687	-0.679775	-0.735579	-0.718861	-0.604264	-0.758762	-0.743381	-0.700144	-0.608772	-0.56753	-0.761504	-0.738074	-0.630438	-0.676726	-0.602073	-0.746665	-0.698424
-0.671616	-0.578161	-0.74728	-0.768671	-0.529698	-0.721994	-0.537755	-0.589203	-0.716605	-0.550233	-0.769052	-0.607685	-0.567856	-0.700176	-0.682195	-0.775212	-0.646488	-0.751266	-0.574885	-0.645961	-0.742045	-0.655596	-0.715818	-0.704971	-0.583984	-0.673805	-0.686238	-0.765813	-0.625934	-0.616891	-0.673902	-0.736535	-0.661279	-0.583934	-0.679112	-0.734989	-0.718247	-0.603527	-0.758207	-0.742803	-0.699506	-0.608039	-0.566766	-0.760954	-0.737487	-0.629723	-0.67606	-0.601334	-0.746091	-0.697784
-0.670954	-0.577401	-0.746706	-0.76813	-0.52891	-0.721382	-0.536971	-0.588451	-0.715986	-0.549456	-0.768512	-0.606948	-0.567089	-0.699535	-0.681532	-0.774682	-0.645787	-0.750697	-0.574123	-0.645259	-0.741463	-0.654903	-0.715198	-0.704336	-0.583228	-0.673132	-0.68558	-0.765268	-0.625213	-0.616161	-0.67323	-0.735944	-0.660592	-0.583179	-0.678446	-0.734396	-0.717631	-0.602786	-0.75765	-0.742221	-0.698865	-0.607301	-0.565999	-0.760401	-0.736898	-0.629005	-0.67539	-0.600592	-0.745515	-0.69714
-0.670289	-0.576638	-0.746128	-0.767587	-0.528119	-0.720768	-0.536183	-0.587695	-0.715364	-0.548675	-0.76797	-0.606207	-0.566319	-0.698891	-0.680866	-0.77415	-0.645081	-0.750126	-0.573358	-0.644553	-0.740877	-0.654207	-0.714575	-0.703699	-0.582469	-0.672457	-0.684919	-0.76472	-0.624488	-0.615428	-0.672554	-0.735351	-0.659902	-0.58242	-0.677776	-0.7338	-0.717011	-0.602042	-0.757089	-0.741637	-0.69822	-0.606561	-0.565228	-0.759845	-0.736306	-0.628283	-0.674717	-0.599846	-0.744936	-0.696493
-0.669622	-0.575871	-0.745548	-0.767041	-0.527324	-0.720151	-0.535392	-0.586937	-0.714739	-0.547891	-0.767424	-0.605463	-0.565546	-0.698245	-0.680197	-0.773615	-0.644373	-0.749552	-0.572589	-0.643844	-0.740289	-0.653509	-0.713949	-0.703058	-0.581707	-0.671778	-0.684254	-0.764169	-0.623759	-0.614692	-0.671875	-0.734755	-0.65921	-0.581657	-0.677104	-0.733202	-0.716389	-0.601294	-0.756526	-0.74105	-0.697573	-0.605817	-0.564454	-0.759286	-0.735711	-0.627559	-0.67404	-0.599096	-0.744354	-0.695844
-0.668951	-0.575101	-0.744965	-0.766493	-0.526526	-0.71953	-0.534598	-0.586175	-0.714111	-0.547103	-0.766876	-0.604716	-0.564769	-0.697595	-0.679525	-0.773077	-0.643662	-0.748975	-0.571817	-0.643132	-0.739699	-0.652806	-0.713321	-0.702415	-0.580941	-0.671096	-0.683587	-0.763616	-0.623028	-0.613952	-0.671194	-0.734155	-0.658514	-0.580891	-0.676428	-0.7326	-0.715763	-0.600543	-0.755961	-0.740461	-0.696922	-0.60507	-0.563676	-0.758725	-0.735113	-0.626831	-0.673361	-0.598344	-0.743769	-0.695191
-0.668277	-0.574328	-0.74438	-0.765942	-0.525724	-0.718907	-0.533801	-0.58541	-0.713481	-0.546313	-0.766326	-0.603965	-0.563989	-0.696943	-0.67885	-0.772537	-0.642947	-0.748396	-0.571042	-0.642417	-0.739105	-0.652101	-0.712689	-0.701769	-0.580172	-0.670411	-0.682917	-0.76306	-0.622294	-0.61321	-0.670509	-0.733554	-0.657815	-0.580123	-0.67575	-0.731996	-0.715135	-0.599789	-0.755392	-0.739868	-0.696269	-0.60432	-0.562896	-0.758161	-0.734513	-0.6261	-0.672679	-0.597588	-0.743182	-0.694536
-0.667601	-0.573552	-0.743792	-0.765388	-0.524919	-0.718282	-0.533	-0.584642	-0.712848	-0.545519	-0.765773	-0.603212	-0.563206	-0.696287	-0.678172	-0.771995	-0.64223	-0.747814	-0.570263	-0.641699	-0.738509	-0.651393	-0.712055	-0.70112	-0.5794	-0.669723	-0.682244	-0.762502	-0.621556	-0.612464	-0.669821	-0.732949	-0.657113	-0.57935	-0.675068	-0.731389	-0.714504	-0.599032	-0.754822	-0.739273	-0.695613	-0.603567	-0.562112	-0.757595	-0.73391	-0.625366	-0.671994	-0.596829	-0.742592	-0.693877
-0.666921	-0.572773	-0.743201	-0.764832	-0.524111	-0.717653	-0.532196	-0.583871	-0.712212	-0.544722	-0.765218	-0.602455	-0.56242	-0.695629	-0.677492	-0.77145	-0.641509	-0.74723	-0.569482	-0.640978	-0.73791	-0.650682	-0.711418	-0.700468	-0.578625	-0.669033	-0.681569	-0.761941	-0.620816	-0.611715	-0.669131	-0.732342	-0.656408	-0.578575	-0.674384	-0.73078	-0.71387	-0.598272	-0.754248	-0.738676	-0.694954	-0.60281	-0.561325	-0.757026	-0.733304	-0.624629	-0.671306	-0.596067	-0.741999	-0.693216
-0.666239	-0.571991	-0.742608	-0.764274	-0.523301	-0.717022	-0.531389	-0.583096	-0.711573	-0.543922	-0.76466	-0.601695	-0.561631	-0.694969	-0.676808	-0.770903	-0.640786	-0.746643	-0.568697	-0.640254	-0.737309	-0.649969	-0.710778	-0.699814	-0.577847	-0.668339	-0.68089	-0.761378	-0.620072	-0.610964	-0.668438	-0.731732	-0.655701	-0.577797	-0.673697	-0.730168	-0.713234	-0.597509	-0.753673	-0.738075	-0.694292	-0.602051	-0.560535	-0.756455	-0.732696	-0.623889	-0.670615	-0.595303	-0.741404	-0.692552
-0.665554	-0.571206	-0.742012	-0.763713	-0.522487	-0.716389	-0.530579	-0.582319	-0.710932	-0.543119	-0.7641	-0.600933	-0.560838	-0.694305	-0.676122	-0.770353	-0.64006	-0.746053	-0.56791	-0.639528	-0.736705	-0.649252	-0.710136	-0.699156	-0.577066	-0.667643	-0.680209	-0.760812	-0.619326	-0.610209	-0.667742	-0.73112	-0.65499	-0.577016	-0.673007	-0.729553	-0.712595	-0.596744	-0.753094	-0.737473	-0.693628	-0.601289	-0.559742	-0.755881	-0.732085	-0.623146	-0.669922	-0.594535	-0.740806	-0.691885
-0.664867	-0.570418	-0.741414	-0.763149	-0.52167	-0.715753	-0.529767	-0.581539	-0.710288	-0.542313	-0.763537	-0.600168	-0.560043	-0.693639	-0.675433	-0.769801	-0.639331	-0.745461	-0.567119	-0.638798	-0.736098	-0.648533	-0.709491	-0.698497	-0.576282	-0.666944	-0.679525	-0.760244	-0.618577	-0.609452	-0.667043	-0.730505	-0.654277	-0.576232	-0.672314	-0.728936	-0.711954	-0.595975	-0.752514	-0.736867	-0.692961	-0.600524	-0.558946	-0.755305	-0.731471	-0.6224	-0.669225	-0.593764	-0.740206	-0.691216
-0.664177	-0.569627	-0.740813	-0.762584	-0.52085	-0.715114	-0.528951	-0.580756	-0.709642	-0.541504	-0.762972	-0.5994	-0.559245	-0.69297	-0.674742	-0.769247	-0.638599	-0.744867	-0.566326	-0.638066	-0.735489	-0.64781	-0.708843	-0.697834	-0.575495	-0.666243	-0.678839	-0.759673	-0.617825	-0.608692	-0.666341	-0.729888	-0.653561	-0.575446	-0.671619	-0.728317	-0.71131	-0.595203	-0.75193	-0.73626	-0.692291	-0.599756	-0.558148	-0.754726	-0.730856	-0.621652	-0.668526	-0.592991	-0.739604	-0.690544
-0.663484	-0.568833	-0.74021	-0.762016	-0.520028	-0.714473	-0.528133	-0.579971	-0.708993	-0.540693	-0.762405	-0.598629	-0.558445	-0.692299	-0.674048	-0.76869	-0.637864	-0.74427	-0.56553	-0.637331	-0.734878	-0.647086	-0.708193	-0.697169	-0.574706	-0.665539	-0.678149	-0.759101	-0.61707	-0.607929	-0.665637	-0.729268	-0.652843	-0.574656	-0.670921	-0.727694	-0.710663	-0.594429	-0.751345	-0.73565	-0.691619	-0.598986	-0.557346	-0.754145	-0.730237	-0.620901	-0.667825	-0.592215	-0.738999	-0.68987
-0.662789	-0.568037	-0.739605	-0.761446	-0.519203	-0.713829	-0.527312	-0.579182	-0.708341	-0.539878	-0.761835	-0.597855	-0.557641	-0.691625	-0.673351	-0.768131	-0.637127	-0.743671	-0.564731	-0.636593	-0.734264	-0.646358	-0.707541	-0.696502	-0.573914	-0.664832	-0.677458	-0.758525	-0.616313	-0.607163	-0.664931	-0.728646	-0.652121	-0.573864	-0.67022	-0.72707	-0.710014	-0.593652	-0.750757	-0.735037	-0.690944	-0.598212	-0.556542	-0.753562	-0.729617	-0.620147	-0.667121	-0.591436	-0.738391	-0.689193
-0.662091	-0.567237	-0.738997	-0.760873	-0.518375	-0.713183	-0.526488	-0.578391	-0.707687	-0.539061	-0.761263	-0.597079	-0.556835	-0.690949	-0.672652	-0.76757	-0.636388	-0.74307	-0.56393	-0.635853	-0.733648	-0.645628	-0.706886	-0.695832	-0.573119	-0.664122	-0.676763	-0.757948	-0.615553	-0.606395	-0.664221	-0.728021	-0.651398	-0.573069	-0.669517	-0.726443	-0.709362	-0.592872	-0.750167	-0.734422	-0.690267	-0.597436	-0.555735	-0.752977	-0.728993	-0.619391	-0.666414	-0.590655	-0.737781	-0.688513
-0.661391	-0.566436	-0.738387	-0.760298	-0.517544	-0.712534	-0.525661	-0.577598	-0.707031	-0.538242	-0.760689	-0.5963	-0.556027	-0.69027	-0.67195	-0.767007	-0.635645	-0.742466	-0.563126	-0.63511	-0.73303	-0.644896	-0.706228	-0.695159	-0.572321	-0.66341	-0.676066	-0.757368	-0.61479	-0.605624	-0.663509	-0.727394	-0.650671	-0.572271	-0.668812	-0.725814	-0.708708	-0.59209	-0.749575	-0.733805	-0.689587	-0.596658	-0.554926	-0.752389	-0.728368	-0.618632	-0.665705	-0.58987	-0.737169	-0.687831
-0.660688	-0.565631	-0.737774	-0.759722	-0.516711	-0.711883	-0.524832	-0.576801	-0.706372	-0.53742	-0.760113	-0.595519	-0.555215	-0.689588	-0.671245	-0.766441	-0.6349	-0.74186	-0.562319	-0.634365	-0.732409	-0.64416	-0.705568	-0.694484	-0.571521	-0.662696	-0.675367	-0.756787	-0.614025	-0.604851	-0.662795	-0.726765	-0.649942	-0.571471	-0.668104	-0.725182	-0.708052	-0.591305	-0.74898	-0.733185	-0.688905	-0.595877	-0.554114	-0.751799	-0.72774	-0.61787	-0.664993	-0.589084	-0.736555	-0.687147
-0.659983	-0.564825	-0.737159	-0.759142	-0.515875	-0.71123	-0.524	-0.576003	-0.705711	-0.536595	-0.759534	-0.594735	-0.554401	-0.688905	-0.670539	-0.765873	-0.634153	-0.741252	-0.56151	-0.633617	-0.731786	-0.643423	-0.704906	-0.693807	-0.570718	-0.661979	-0.674665	-0.756203	-0.613257	-0.604075	-0.662078	-0.726133	-0.649211	-0.570668	-0.667393	-0.724548	-0.707393	-0.590517	-0.748383	-0.732563	-0.68822	-0.595093	-0.553299	-0.751206	-0.72711	-0.617106	-0.664279	-0.588295	-0.735938	-0.68646
-0.659275	-0.564015	-0.736542	-0.758561	-0.515037	-0.710574	-0.523166	-0.575201	-0.705048	-0.535767	-0.758954	-0.593948	-0.553585	-0.688218	-0.669829	-0.765303	-0.633403	-0.740641	-0.560699	-0.632866	-0.731161	-0.642683	-0.704242	-0.693127	-0.569913	-0.66126	-0.673961	-0.755616	-0.612487	-0.603296	-0.661359	-0.725499	-0.648477	-0.569863	-0.66668	-0.723912	-0.706732	-0.589727	-0.747784	-0.731939	-0.687533	-0.594307	-0.552482	-0.750612	-0.726477	-0.616339	-0.663562	-0.587503	-0.735319	-0.68577
-0.658565	-0.563203	-0.735923	-0.757977	-0.514196	-0.709916	-0.52233	-0.574397	-0.704382	-0.534938	-0.758371	-0.593159	-0.552766	-0.68753	-0.669118	-0.764731	-0.632651	-0.740028	-0.559884	-0.632113	-0.730533	-0.64194	-0.703575	-0.692445	-0.569105	-0.660538	-0.673255	-0.755028	-0.611714	-0.602515	-0.660637	-0.724863	-0.647741	-0.569055	-0.665965	-0.723273	-0.706068	-0.588935	-0.747183	-0.731313	-0.686844	-0.593518	-0.551662	-0.750015	-0.725843	-0.61557	-0.662843	-0.586708	-0.734698	-0.685079
-0.657853	-0.562389	-0.735301	-0.757392	-0.513353	-0.709255	-0.521491	-0.573591	-0.703714	-0.534105	-0.757786	-0.592368	-0.551945	-0.686839	-0.668404	-0.764157	-0.631896	-0.739413	-0.559068	-0.631358	-0.729903	-0.641195	-0.702905	-0.691761	-0.568295	-0.659814	-0.672546	-0.754437	-0.610939	-0.601732	-0.659913	-0.724225	-0.647002	-0.568245	-0.665247	-0.722632	-0.705403	-0.58814	-0.746579	-0.730684	-0.686152	-0.592727	-0.55084	-0.749416	-0.725206	-0.614799	-0.662121	-0.585912	-0.734075	-0.684385
-0.657138	-0.561572	-0.734678	-0.756804	-0.512508	-0.708593	-0.520649	-0.572782	-0.703043	-0.533271	-0.757199	-0.591574	-0.551121	-0.686146	-0.667687	-0.763581	-0.631139	-0.738796	-0.558249	-0.630601	-0.729271	-0.640448	-0.702234	-0.691074	-0.567483	-0.659087	-0.671834	-0.753844	-0.610162	-0.600946	-0.659187	-0.723584	-0.646261	-0.567432	-0.664527	-0.721989	-0.704735	-0.587343	-0.745973	-0.730053	-0.685458	-0.591933	-0.550016	-0.748815	-0.724566	-0.614025	-0.661398	-0.585113	-0.733449	-0.683688
-0.656421	-0.560753	-0.734052	-0.756214	-0.51166	-0.707928	-0.519805	-0.571971	-0.70237	-0.532434	-0.756609	-0.590778	-0.550295	-0.68545	-0.666969	-0.763003	-0.63038	-0.738176	-0.557427	-0.629841	-0.728637	-0.639698	-0.70156	-0.690385	-0.566668	-0.658358	-0.671121	-0.753249	-0.609382	-0.600158	-0.658458	-0.722941	-0.645518	-0.566617	-0.663804	-0.721344	-0.704064	-0.586543	-0.745365	-0.72942	-0.684761	-0.591137	-0.549189	-0.748212	-0.723925	-0.613249	-0.660671	-0.584311	-0.732821	-0.68299
-0.655702	-0.559931	-0.733424	-0.755622	-0.510809	-0.707261	-0.518959	-0.571158	-0.701695	-0.531594	-0.756018	-0.589979	-0.549466	-0.684753	-0.666248	-0.762422	-0.629618	-0.737555	-0.556603	-0.629078	-0.728	-0.638946	-0.700884	-0.689694	-0.56585	-0.657627	-0.670405	-0.752652	-0.6086	-0.599367	-0.657727	-0.722296	-0.644772	-0.5658	-0.66308	-0.720696	-0.703392	-0.585741	-0.744755	-0.728785	-0.684063	-0.590339	-0.54836	-0.747606	-0.723281	-0.61247	-0.659943	-0.583507	-0.732191	-0.682289
-0.654981	-0.559107	-0.732793	-0.755028	-0.509957	-0.706591	-0.51811	-0.570342	-0.701018	-0.530753	-0.755424	-0.589178	-0.548635	-0.684052	-0.665524	-0.76184	-0.628854	-0.736931	-0.555777	-0.628313	-0.727361	-0.638191	-0.700205	-0.689	-0.565031	-0.656893	-0.669686	-0.752053	-0.607815	-0.598574	-0.656994	-0.721648	-0.644024	-0.56498	-0.662352	-0.720046	-0.702717	-0.584936	-0.744143	-0.728147	-0.683362	-0.589539	-0.547528	-0.746999	-0.722635	-0.611689	-0.659212	-0.582701	-0.731559	-0.681585
-0.654257	-0.558281	-0.732161	-0.754432	-0.509102	-0.70592	-0.51726	-0.569524	-0.700339	-0.529909	-0.754829	-0.588375	-0.547802	-0.68335	-0.664799	-0.761255	-0.628087	-0.736305	-0.554949	-0.627546	-0.726721	-0.637435	-0.699525	-0.688305	-0.564209	-0.656158	-0.668966	-0.751452	-0.607028	-0.597779	-0.656258	-0.720999	-0.643274	-0.564158	-0.661623	-0.719394	-0.70204	-0.58413	-0.743529	-0.727508	-0.682658	-0.588736	-0.546694	-0.746389	-0.721987	-0.610905	-0.658479	-0.581892	-0.730925	-0.68088
-0.653531	-0.557453	-0.731526	-0.753833	-0.508245	-0.705246	-0.516406	-0.568704	-0.699657	-0.529062	-0.754231	-0.587569	-0.546966	-0.682646	-0.664071	-0.760668	-0.627318	-0.735677	-0.554118	-0.626777	-0.726078	-0.636676	-0.698842	-0.687607	-0.563384	-0.655419	-0.668243	-0.750849	-0.606239	-0.596982	-0.65552	-0.720347	-0.642521	-0.563334	-0.660891	-0.71874	-0.70136	-0.583321	-0.742912	-0.726866	-0.681953	-0.58793	-0.545858	-0.745777	-0.721337	-0.61012	-0.657743	-0.581081	-0.730288	-0.680172
-0.652803	-0.556622	-0.73089	-0.753233	-0.507386	-0.70457	-0.515551	-0.567881	-0.698973	-0.528214	-0.753631	-0.586761	-0.546129	-0.681939	-0.663341	-0.76008	-0.626547	-0.735047	-0.553285	-0.626005	-0.725432	-0.635914	-0.698157	-0.686906	-0.562558	-0.654679	-0.667518	-0.750243	-0.605447	-0.596182	-0.65478	-0.719693	-0.641766	-0.562507	-0.660157	-0.718084	-0.700679	-0.582509	-0.742294	-0.726222	-0.681245	-0.587123	-0.545019	-0.745164	-0.720685	-0.609332	-0.657006	-0.580268	-0.729649	-0.679462
-0.652072	-0.555789	-0.730251	-0.75263	-0.506524	-0.703892	-0.514694	-0.567056	-0.698287	-0.527363	-0.75303	-0.585951	-0.545289	-0.68123	-0.662608	-0.759489	-0.625774	-0.734415	-0.55245	-0.625231	-0.724785	-0.635151	-0.69747	-0.686204	-0.561729	-0.653936	-0.666791	-0.749636	-0.604653	-0.59538	-0.654037	-0.719037	-0.641009	-0.561678	-0.659421	-0.717425	-0.699995	-0.581696	-0.741673	-0.725576	-0.680535	-0.586313	-0.544179	-0.744548	-0.72003	-0.608542	-0.656266	-0.579453	-0.729009	-0.67875
-0.65134	-0.554954	-0.72961	-0.752026	-0.50566	-0.703211	-0.513834	-0.566229	-0.697599	-0.52651	-0.752426	-0.585139	-0.544446	-0.680518	-0.661874	-0.758896	-0.624998	-0.73378	-0.551612	-0.624455	-0.724136	-0.634385	-0.69678	-0.685499	-0.560898	-0.653192	-0.666061	-0.749026	-0.603857	-0.594575	-0.653292	-0.718379	-0.640249	-0.560847	-0.658683	-0.716765	-0.699309	-0.58088	-0.74105	-0.724928	-0.679823	-0.585501	-0.543336	-0.74393	-0.719373	-0.607749	-0.655524	-0.578635	-0.728366	-0.678035
-0.650605	-0.554116	-0.728967	-0.751419	-0.504794	-0.702529	-0.512972	-0.565399	-0.696909	-0.525655	-0.75182	-0.584324	-0.543602	-0.679805	-0.661137	-0.758301	-0.624221	-0.733144	-0.550772	-0.623677	-0.723484	-0.633617	-0.696089	-0.684792	-0.560065	-0.652445	-0.66533	-0.748415	-0.603059	-0.593769	-0.652545	-0.717719	-0.639488	-0.560014	-0.657942	-0.716102	-0.698621	-0.580062	-0.740426	-0.724277	-0.679109	-0.584687	-0.542491	-0.74331	-0.718715	-0.606955	-0.654779	-0.577815	-0.727721	-0.677319
-0.649868	-0.553277	-0.728322	-0.750811	-0.503926	-0.701844	-0.512108	-0.564568	-0.696216	-0.524797	-0.751212	-0.583508	-0.542755	-0.679089	-0.660398	-0.757704	-0.623441	-0.732505	-0.549931	-0.622896	-0.72283	-0.632847	-0.695395	-0.684083	-0.559229	-0.651695	-0.664596	-0.747801	-0.602259	-0.59296	-0.651796	-0.717056	-0.638724	-0.559179	-0.657199	-0.715437	-0.697931	-0.579241	-0.739799	-0.723625	-0.678392	-0.58387	-0.541643	-0.742687	-0.718054	-0.606158	-0.654033	-0.576993	-0.727074	-0.6766
-0.649129	-0.552435	-0.727674	-0.7502	-0.503056	-0.701157	-0.511241	-0.563734	-0.695521	-0.523938	-0.750602	-0.582689	-0.541907	-0.678372	-0.659657	-0.757106	-0.622658	-0.731864	-0.549086	-0.622114	-0.722175	-0.632074	-0.694699	-0.683372	-0.558391	-0.650944	-0.66386	-0.747185	-0.601456	-0.592149	-0.651045	-0.716392	-0.637958	-0.558341	-0.656454	-0.71477	-0.697239	-0.578419	-0.73917	-0.72297	-0.677674	-0.583051	-0.540794	-0.742063	-0.717391	-0.605359	-0.653284	-0.576169	-0.726424	-0.675879
-0.648388	-0.551591	-0.727025	-0.749587	-0.502184	-0.700468	-0.510373	-0.562898	-0.694824	-0.523076	-0.74999	-0.581867	-0.541056	-0.677652	-0.658913	-0.756505	-0.621874	-0.731222	-0.54824	-0.621329	-0.721517	-0.6313	-0.694001	-0.682659	-0.557552	-0.65019	-0.663121	-0.746567	-0.600651	-0.591336	-0.650291	-0.715725	-0.637189	-0.557501	-0.655707	-0.714101	-0.696544	-0.577594	-0.738539	-0.722314	-0.676953	-0.58223	-0.539942	-0.741437	-0.716725	-0.604557	-0.652533	-0.575343	-0.725773	-0.675156
-0.647645	-0.550745	-0.726374	-0.748973	-0.501309	-0.699777	-0.509503	-0.56206	-0.694125	-0.522212	-0.749376	-0.581044	-0.540203	-0.67693	-0.658168	-0.755902	-0.621087	-0.730577	-0.547392	-0.620541	-0.720857	-0.630523	-0.693301	-0.681943	-0.55671	-0.649434	-0.662381	-0.745948	-0.599844	-0.590521	-0.649536	-0.715056	-0.636419	-0.556659	-0.654958	-0.71343	-0.695848	-0.576768	-0.737906	-0.721655	-0.67623	-0.581407	-0.539089	-0.740809	-0.716058	-0.603754	-0.65178	-0.574514	-0.72512	-0.67443
-0.646899	-0.549897	-0.72572	-0.748356	-0.500433	-0.699084	-0.50863	-0.56122	-0.693424	-0.521347	-0.74876	-0.580219	-0.539347	-0.676205	-0.65742	-0.755297	-0.620298	-0.72993	-0.546541	-0.619752	-0.720195	-0.629744	-0.692599	-0.681225	-0.555865	-0.648676	-0.661638	-0.745326	-0.599035	-0.589703	-0.648778	-0.714385	-0.635646	-0.555815	-0.654206	-0.712757	-0.695149	-0.575939	-0.737271	-0.720994	-0.675504	-0.580582	-0.538233	-0.740178	-0.715389	-0.602948	-0.651025	-0.573683	-0.724464	-0.673703
-0.646152	-0.549046	-0.725064	-0.747737	-0.499554	-0.698389	-0.507755	-0.560377	-0.692721	-0.520479	-0.748142	-0.579391	-0.53849	-0.675479	-0.65667	-0.75469	-0.619508	-0.729281	-0.545689	-0.618961	-0.719531	-0.628963	-0.691894	-0.680506	-0.555019	-0.647916	-0.660893	-0.744702	-0.598223	-0.588883	-0.648018	-0.713712	-0.634871	-0.554969	-0.653452	-0.712081	-0.694448	-0.575107	-0.736634	-0.720331	-0.674777	-0.579755	-0.537375	-0.739546	-0.714717	-0.60214	-0.650267	-0.57285	-0.723807	-0.672973
-0.645402	-0.548194	-0.724407	-0.747117	-0.498673	-0.697692	-0.506879	-0.559533	-0.692016	-0.519609	-0.747522	-0.578561	-0.537631	-0.67475	-0.655918	-0.754081	-0.618714	-0.72863	-0.544834	-0.618167	-0.718864	-0.62818	-0.691188	-0.679784	-0.554171	-0.647154	-0.660147	-0.744076	-0.59741	-0.588062	-0.647255	-0.713037	-0.634094	-0.55412	-0.652697	-0.711404	-0.693745	-0.574274	-0.735994	-0.719666	-0.674048	-0.578925	-0.536514	-0.738912	-0.714044	-0.601331	-0.649508	-0.572015	-0.723147	-0.672241
-0.64465	-0.547339	-0.723747	-0.746494	-0.497791	-0.696992	-0.506	-0.558686	-0.691308	-0.518736	-0.7469	-0.577729	-0.536769	-0.67402	-0.655164	-0.75347	-0.617919	-0.727977	-0.543977	-0.617371	-0.718196	-0.627394	-0.690479	-0.679059	-0.55332	-0.646389	-0.659397	-0.743448	-0.596594	-0.587238	-0.646491	-0.71236	-0.633315	-0.55327	-0.651939	-0.710724	-0.69304	-0.573439	-0.735353	-0.718999	-0.673316	-0.578094	-0.535652	-0.738275	-0.713368	-0.600518	-0.648746	-0.571178	-0.722485	-0.671508
-0.643897	-0.546482	-0.723085	-0.745869	-0.496906	-0.69629	-0.505119	-0.557837	-0.690598	-0.517862	-0.746276	-0.576895	-0.535906	-0.673287	-0.654408	-0.752858	-0.617122	-0.727322	-0.543118	-0.616573	-0.717526	-0.626606	-0.689769	-0.678333	-0.552468	-0.645623	-0.658646	-0.742818	-0.595776	-0.586411	-0.645725	-0.711681	-0.632534	-0.552417	-0.651178	-0.710043	-0.692333	-0.572601	-0.73471	-0.71833	-0.672582	-0.57726	-0.534788	-0.737637	-0.712691	-0.599704	-0.647982	-0.570339	-0.721822	-0.670771
-0.643141	-0.545624	-0.722422	-0.745242	-0.496019	-0.695587	-0.504236	-0.556986	-0.689887	-0.516986	-0.74565	-0.576059	-0.53504	-0.672552	-0.653649	-0.752243	-0.616322	-0.726665	-0.542257	-0.615773	-0.716853	-0.625817	-0.689056	-0.677605	-0.551613	-0.644854	-0.657893	-0.742187	-0.594956	-0.585583	-0.644956	-0.711	-0.631751	-0.551562	-0.650416	-0.709359	-0.691624	-0.571762	-0.734065	-0.717659	-0.671847	-0.576424	-0.533922	-0.736996	-0.712011	-0.598888	-0.647216	-0.569497	-0.721156	-0.670033
-0.642383	-0.544763	-0.721756	-0.744614	-0.495131	-0.694881	-0.503351	-0.556133	-0.689173	-0.516108	-0.745022	-0.575221	-0.534172	-0.671815	-0.652889	-0.751626	-0.615521	-0.726006	-0.541394	-0.614971	-0.716179	-0.625025	-0.688341	-0.676875	-0.550756	-0.644083	-0.657138	-0.741553	-0.594134	-0.584753	-0.644185	-0.710316	-0.630965	-0.550705	-0.649652	-0.708673	-0.690912	-0.57092	-0.733417	-0.716986	-0.671109	-0.575586	-0.533053	-0.736354	-0.711329	-0.598069	-0.646448	-0.568654	-0.720488	-0.669293
-0.641623	-0.5439	-0.721088	-0.743983	-0.49424	-0.694173	-0.502464	-0.555278	-0.688457	-0.515227	-0.744392	-0.57438	-0.533302	-0.671076	-0.652126	-0.751007	-0.614717	-0.725344	-0.540529	-0.614167	-0.715502	-0.624231	-0.687624	-0.676142	-0.549898	-0.64331	-0.65638	-0.740917	-0.59331	-0.583921	-0.643412	-0.709631	-0.630178	-0.549847	-0.648885	-0.707985	-0.690199	-0.570076	-0.732768	-0.71631	-0.670369	-0.574746	-0.532183	-0.735709	-0.710645	-0.597249	-0.645678	-0.567808	-0.719818	-0.668551
-0.640861	-0.543035	-0.720418	-0.74335	-0.493347	-0.693463	-0.501576	-0.554421	-0.687739	-0.514345	-0.74376	-0.573538	-0.532431	-0.670335	-0.651361	-0.750386	-0.613911	-0.724681	-0.539662	-0.61336	-0.714824	-0.623435	-0.686905	-0.675407	-0.549037	-0.642535	-0.65562	-0.740279	-0.592484	-0.583086	-0.642637	-0.708944	-0.629388	-0.548986	-0.648117	-0.707295	-0.689483	-0.56923	-0.732117	-0.715633	-0.669626	-0.573904	-0.53131	-0.735063	-0.709959	-0.596426	-0.644905	-0.566961	-0.719146	-0.667806
-0.640096	-0.542168	-0.719746	-0.742715	-0.492452	-0.692751	-0.500685	-0.553562	-0.687019	-0.513461	-0.743125	-0.572693	-0.531557	-0.669591	-0.650594	-0.749764	-0.613103	-0.724016	-0.538792	-0.612552	-0.714143	-0.622637	-0.686183	-0.674671	-0.548174	-0.641758	-0.654859	-0.739639	-0.591655	-0.582249	-0.64186	-0.708254	-0.628596	-0.548123	-0.647346	-0.706603	-0.688765	-0.568382	-0.731463	-0.714954	-0.668882	-0.57306	-0.530436	-0.734414	-0.709271	-0.595601	-0.644131	-0.566111	-0.718472	-0.66706
-0.63933	-0.541299	-0.719072	-0.742078	-0.491556	-0.692037	-0.499792	-0.552701	-0.686297	-0.512574	-0.742489	-0.571847	-0.530681	-0.668846	-0.649825	-0.749139	-0.612293	-0.723348	-0.537921	-0.611741	-0.71346	-0.621836	-0.68546	-0.673932	-0.547309	-0.640978	-0.654095	-0.738997	-0.590825	-0.581411	-0.641081	-0.707562	-0.627802	-0.547258	-0.646573	-0.705909	-0.688046	-0.567532	-0.730808	-0.714272	-0.668136	-0.572213	-0.529559	-0.733763	-0.708581	-0.594774	-0.643354	-0.565259	-0.717796	-0.666311
-0.638562	-0.540427	-0.718396	-0.74144	-0.490657	-0.69132	-0.498897	-0.551838	-0.685573	-0.511686	-0.741851	-0.570998	-0.529803	-0.668098	-0.649054	-0.748512	-0.611481	-0.722679	-0.537048	-0.610928	-0.712776	-0.621034	-0.684735	-0.673191	-0.546442	-0.640197	-0.653329	-0.738353	-0.589992	-0.58057	-0.6403	-0.706869	-0.627006	-0.546391	-0.645798	-0.705213	-0.687324	-0.56668	-0.730151	-0.713588	-0.667387	-0.571365	-0.52868	-0.733111	-0.707889	-0.593945	-0.642575	-0.564405	-0.717118	-0.66556
-0.637792	-0.539554	-0.717717	-0.740799	-0.489756	-0.690602	-0.498	-0.550972	-0.684846	-0.510796	-0.741211	-0.570147	-0.528923	-0.667349	-0.648281	-0.747884	-0.610666	-0.722008	-0.536172	-0.610113	-0.712089	-0.620229	-0.684007	-0.672448	-0.545572	-0.639413	-0.652561	-0.737707	-0.589158	-0.579727	-0.639516	-0.706173	-0.626208	-0.545521	-0.645021	-0.704515	-0.6866	-0.565826	-0.729491	-0.712903	-0.666637	-0.570514	-0.5278	-0.732456	-0.707195	-0.593114	-0.641795	-0.563549	-0.716438	-0.664807
-0.637019	-0.538679	-0.717037	-0.740156	-0.488854	-0.689882	-0.497101	-0.550105	-0.684118	-0.509903	-0.740569	-0.569294	-0.528041	-0.666597	-0.647506	-0.747253	-0.60985	-0.721334	-0.535295	-0.609296	-0.7114	-0.619423	-0.683277	-0.671703	-0.544701	-0.638628	-0.65179	-0.737059	-0.588321	-0.578882	-0.638731	-0.705475	-0.625407	-0.54465	-0.644242	-0.703814	-0.685874	-0.564969	-0.72883	-0.712215	-0.665884	-0.569662	-0.526917	-0.7318	-0.706498	-0.592281	-0.641012	-0.562691	-0.715756	-0.664052
-0.636245	-0.537802	-0.716355	-0.739511	-0.487949	-0.689159	-0.4962	-0.549236	-0.683387	-0.509009	-0.739925	-0.568439	-0.527157	-0.665843	-0.646728	-0.74662	-0.609031	-0.720659	-0.534415	-0.608477	-0.710709	-0.618614	-0.682546	-0.670955	-0.543828	-0.63784	-0.651018	-0.736409	-0.587482	-0.578035	-0.637943	-0.704775	-0.624605	-0.543777	-0.643461	-0.703112	-0.685146	-0.564111	-0.728166	-0.711526	-0.665129	-0.568807	-0.526032	-0.731141	-0.7058	-0.591446	-0.640227	-0.561831	-0.715071	-0.663295
-0.635468	-0.536923	-0.715671	-0.738865	-0.487043	-0.688434	-0.495298	-0.548364	-0.682654	-0.508112	-0.739279	-0.567582	-0.526271	-0.665087	-0.645949	-0.745986	-0.608211	-0.719981	-0.533534	-0.607656	-0.710016	-0.617803	-0.681812	-0.670206	-0.542953	-0.63705	-0.650244	-0.735757	-0.586641	-0.577186	-0.637153	-0.704073	-0.6238	-0.542902	-0.642677	-0.702408	-0.684415	-0.563251	-0.727501	-0.710834	-0.664372	-0.56795	-0.525146	-0.73048	-0.705099	-0.590609	-0.639439	-0.560969	-0.714385	-0.662536
-0.634689	-0.536041	-0.714984	-0.738216	-0.486134	-0.687708	-0.494393	-0.547491	-0.68192	-0.507214	-0.738631	-0.566723	-0.525383	-0.664329	-0.645167	-0.745349	-0.607388	-0.719301	-0.53265	-0.606833	-0.709321	-0.61699	-0.681076	-0.669455	-0.542076	-0.636258	-0.649467	-0.735103	-0.585798	-0.576335	-0.636361	-0.703369	-0.622994	-0.542024	-0.641892	-0.701701	-0.683683	-0.562388	-0.726833	-0.71014	-0.663613	-0.567092	-0.524257	-0.729817	-0.704397	-0.589769	-0.63865	-0.560105	-0.713697	-0.661774
-0.633909	-0.535158	-0.714296	-0.737565	-0.485224	-0.686979	-0.493486	-0.546615	-0.681183	-0.506314	-0.737981	-0.565862	-0.524493	-0.663569	-0.644383	-0.74471	-0.606563	-0.71862	-0.531765	-0.606008	-0.708624	-0.616175	-0.680338	-0.668701	-0.541196	-0.635464	-0.648688	-0.734447	-0.584953	-0.575482	-0.635567	-0.702663	-0.622185	-0.541145	-0.641104	-0.700993	-0.682949	-0.561524	-0.726163	-0.709444	-0.662852	-0.566231	-0.523366	-0.729153	-0.703692	-0.588928	-0.637859	-0.559238	-0.713006	-0.661011
-0.633126	-0.534273	-0.713605	-0.736912	-0.484311	-0.686248	-0.492578	-0.545738	-0.680444	-0.505412	-0.737329	-0.564999	-0.523601	-0.662806	-0.643597	-0.74407	-0.605736	-0.717936	-0.530877	-0.60518	-0.707924	-0.615358	-0.679598	-0.667945	-0.540315	-0.634668	-0.647908	-0.733789	-0.584106	-0.574626	-0.634771	-0.701955	-0.621374	-0.540264	-0.640314	-0.700282	-0.682212	-0.560657	-0.725492	-0.708746	-0.662089	-0.565368	-0.522474	-0.728486	-0.702986	-0.588084	-0.637065	-0.55837	-0.712314	-0.660245
-0.632341	-0.533385	-0.712913	-0.736257	-0.483397	-0.685515	-0.491667	-0.544858	-0.679703	-0.504507	-0.736674	-0.564134	-0.522707	-0.662042	-0.642809	-0.743427	-0.604907	-0.71725	-0.529988	-0.604351	-0.707223	-0.614539	-0.678856	-0.667188	-0.539432	-0.633869	-0.647125	-0.733129	-0.583257	-0.573769	-0.633973	-0.701245	-0.620561	-0.53938	-0.639522	-0.699569	-0.681474	-0.559789	-0.724818	-0.708046	-0.661324	-0.564503	-0.521579	-0.727817	-0.702277	-0.587238	-0.63627	-0.5575	-0.711619	-0.659478
-0.631555	-0.532496	-0.712218	-0.7356	-0.482481	-0.68478	-0.490755	-0.543976	-0.67896	-0.503601	-0.736018	-0.563267	-0.521811	-0.661276	-0.642019	-0.742782	-0.604076	-0.716562	-0.529096	-0.603519	-0.70652	-0.613717	-0.678112	-0.666428	-0.538546	-0.633069	-0.64634	-0.732467	-0.582406	-0.57291	-0.633173	-0.700532	-0.619746	-0.538495	-0.638729	-0.698854	-0.680733	-0.558918	-0.724142	-0.707344	-0.660556	-0.563636	-0.520682	-0.727146	-0.701566	-0.586391	-0.635472	-0.556627	-0.710923	-0.658708
-0.630766	-0.531604	-0.711522	-0.734941	-0.481563	-0.684043	-0.48984	-0.543093	-0.678215	-0.502693	-0.73536	-0.562397	-0.520913	-0.660507	-0.641227	-0.742136	-0.603243	-0.715873	-0.528203	-0.602685	-0.705814	-0.612894	-0.677365	-0.665666	-0.537659	-0.632266	-0.645553	-0.731803	-0.581552	-0.572048	-0.63237	-0.699818	-0.618929	-0.537608	-0.637932	-0.698137	-0.67999	-0.558045	-0.723464	-0.70664	-0.659787	-0.562767	-0.519783	-0.726473	-0.700853	-0.585541	-0.634672	-0.555753	-0.710224	-0.657936
-0.629975	-0.530711	-0.710823	-0.734281	-0.480643	-0.683304	-0.488924	-0.542207	-0.677467	-0.501783	-0.7347	-0.561526	-0.520013	-0.659736	-0.640433	-0.741487	-0.602408	-0.715181	-0.527307	-0.60185	-0.705107	-0.612068	-0.676617	-0.664902	-0.53677	-0.631462	-0.644764	-0.731137	-0.580697	-0.571185	-0.631566	-0.699101	-0.61811	-0.536718	-0.637134	-0.697418	-0.679245	-0.557171	-0.722785	-0.705934	-0.659015	-0.561896	-0.518883	-0.725798	-0.700138	-0.584689	-0.63387	-0.554876	-0.709523	-0.657162
-0.629182	-0.529816	-0.710122	-0.733618	-0.479721	-0.682562	-0.488005	-0.541319	-0.676718	-0.500871	-0.734038	-0.560653	-0.519111	-0.658963	-0.639636	-0.740836	-0.601571	-0.714487	-0.52641	-0.601012	-0.704397	-0.611241	-0.675866	-0.664136	-0.535878	-0.630655	-0.643972	-0.730468	-0.579839	-0.570319	-0.630759	-0.698383	-0.617289	-0.535827	-0.636334	-0.696697	-0.678498	-0.556294	-0.722103	-0.705225	-0.658242	-0.561023	-0.51798	-0.725121	-0.699421	-0.583835	-0.633067	-0.553998	-0.708821	-0.656386
-0.628387	-0.528918	-0.709419	-0.732953	-0.478797	-0.681819	-0.487085	-0.54043	-0.675967	-0.499957	-0.733373	-0.559777	-0.518207	-0.658189	-0.638838	-0.740183	-0.600731	-0.713791	-0.52551	-0.600172	-0.703686	-0.610411	-0.675113	-0.663367	-0.534985	-0.629846	-0.643179	-0.729798	-0.57898	-0.569451	-0.629951	-0.697662	-0.616465	-0.534933	-0.635532	-0.695974	-0.677749	-0.555415	-0.721419	-0.704515	-0.657466	-0.560148	-0.517075	-0.724442	-0.698702	-0.582979	-0.63226	-0.553117	-0.708116	-0.655608
-0.62759	-0.528019	-0.708714	-0.732286	-0.477871	-0.681073	-0.486163	-0.539538	-0.675213	-0.499041	-0.732707	-0.5589	-0.517301	-0.657411	-0.638037	-0.739529	-0.59989	-0.713092	-0.524609	-0.59933	-0.702972	-0.609579	-0.674359	-0.662597	-0.534089	-0.629035	-0.642383	-0.729126	-0.578118	-0.568581	-0.62914	-0.696939	-0.61564	-0.534038	-0.634727	-0.695249	-0.676998	-0.554534	-0.720733	-0.703802	-0.656688	-0.559271	-0.516169	-0.723761	-0.697981	-0.582121	-0.631452	-0.552235	-0.707409	-0.654828
-0.62679	-0.527117	-0.708007	-0.731617	-0.476943	-0.680326	-0.485239	-0.538644	-0.674457	-0.498123	-0.732039	-0.55802	-0.516393	-0.656632	-0.637235	-0.738872	-0.599046	-0.712392	-0.523705	-0.598485	-0.702256	-0.608745	-0.673602	-0.661825	-0.533192	-0.628222	-0.641586	-0.728451	-0.577254	-0.56771	-0.628327	-0.696215	-0.614812	-0.53314	-0.633921	-0.694522	-0.676245	-0.553651	-0.720045	-0.703088	-0.655908	-0.558391	-0.51526	-0.723078	-0.697258	-0.581261	-0.630642	-0.55135	-0.7067	-0.654045
-0.625989	-0.526214	-0.707298	-0.730945	-0.476013	-0.679576	-0.484312	-0.537748	-0.673699	-0.497203	-0.731368	-0.557138	-0.515483	-0.655851	-0.63643	-0.738213	-0.5982	-0.71169	-0.522799	-0.597639	-0.701538	-0.607909	-0.672843	-0.66105	-0.532292	-0.627407	-0.640786	-0.727775	-0.576389	-0.566836	-0.627512	-0.695488	-0.613982	-0.532241	-0.633112	-0.693792	-0.67549	-0.552766	-0.719355	-0.702371	-0.655126	-0.55751	-0.514349	-0.722393	-0.696532	-0.580398	-0.629829	-0.550463	-0.705989	-0.653261
-0.625186	-0.525309	-0.706587	-0.730272	-0.475082	-0.678824	-0.483384	-0.53685	-0.672939	-0.496281	-0.730696	-0.556255	-0.514571	-0.655068	-0.635623	-0.737552	-0.597353	-0.710986	-0.521892	-0.596791	-0.700818	-0.607071	-0.672082	-0.660273	-0.531391	-0.62659	-0.639984	-0.727097	-0.575521	-0.56596	-0.626695	-0.694759	-0.61315	-0.531339	-0.632301	-0.693061	-0.674732	-0.551879	-0.718662	-0.701653	-0.654341	-0.556627	-0.513437	-0.721706	-0.695805	-0.579534	-0.629015	-0.549574	-0.705275	-0.652474
-0.62438	-0.524401	-0.705874	-0.729597	-0.474148	-0.67807	-0.482454	-0.535951	-0.672177	-0.495357	-0.730021	-0.555369	-0.513657	-0.654282	-0.634814	-0.736889	-0.596503	-0.710279	-0.520982	-0.59594	-0.700096	-0.606231	-0.671318	-0.659494	-0.530487	-0.62577	-0.63918	-0.726416	-0.574651	-0.565082	-0.625875	-0.694027	-0.612316	-0.530436	-0.631488	-0.692327	-0.673972	-0.55099	-0.717968	-0.700932	-0.653555	-0.555741	-0.512522	-0.721016	-0.695075	-0.578668	-0.628198	-0.548684	-0.70456	-0.651685
-0.623573	-0.523492	-0.705158	-0.72892	-0.473213	-0.677314	-0.481522	-0.535049	-0.671413	-0.494431	-0.729345	-0.554481	-0.512741	-0.653495	-0.634002	-0.736225	-0.595651	-0.709571	-0.520071	-0.595088	-0.699372	-0.605388	-0.670553	-0.658713	-0.529582	-0.624949	-0.638374	-0.725734	-0.573779	-0.564202	-0.625054	-0.693294	-0.61148	-0.52953	-0.630673	-0.691591	-0.673211	-0.550099	-0.717272	-0.700209	-0.652766	-0.554854	-0.511606	-0.720325	-0.694344	-0.577799	-0.627379	-0.547791	-0.703843	-0.650894
-0.622763	-0.52258	-0.704441	-0.72824	-0.472275	-0.676556	-0.480589	-0.534145	-0.670647	-0.493503	-0.728666	-0.553591	-0.511823	-0.652705	-0.633189	-0.735558	-0.594796	-0.70886	-0.519157	-0.594233	-0.698646	-0.604544	-0.669786	-0.65793	-0.528674	-0.624125	-0.637566	-0.725049	-0.572905	-0.56332	-0.62423	-0.692559	-0.610642	-0.528622	-0.629856	-0.690854	-0.672447	-0.549206	-0.716573	-0.699484	-0.651976	-0.553964	-0.510687	-0.719631	-0.69361	-0.576928	-0.626558	-0.546896	-0.703123	-0.650101
-0.621952	-0.521667	-0.703721	-0.727559	-0.471336	-0.675796	-0.479653	-0.533239	-0.669878	-0.492573	-0.727985	-0.552699	-0.510903	-0.651913	-0.632373	-0.734889	-0.59394	-0.708147	-0.518241	-0.593376	-0.697917	-0.603697	-0.669016	-0.657145	-0.527764	-0.623299	-0.636755	-0.724362	-0.572028	-0.562435	-0.623405	-0.691821	-0.609802	-0.527713	-0.629037	-0.690114	-0.671681	-0.548311	-0.715873	-0.698757	-0.651183	-0.553072	-0.509766	-0.718936	-0.692874	-0.576056	-0.625735	-0.545999	-0.702401	-0.649306
-0.621138	-0.520751	-0.703	-0.726876	-0.470395	-0.675033	-0.478715	-0.532331	-0.669108	-0.491642	-0.727303	-0.551805	-0.509981	-0.651119	-0.631556	-0.734218	-0.593082	-0.707432	-0.517324	-0.592517	-0.697187	-0.602849	-0.668244	-0.656358	-0.526853	-0.622472	-0.635943	-0.723674	-0.57115	-0.561549	-0.622577	-0.691082	-0.608959	-0.526801	-0.628215	-0.689371	-0.670913	-0.547413	-0.71517	-0.698027	-0.650388	-0.552179	-0.508844	-0.718238	-0.692136	-0.575181	-0.62491	-0.5451	-0.701678	-0.648509
-0.620322	-0.519834	-0.702276	-0.72619	-0.469451	-0.674268	-0.477775	-0.531421	-0.668335	-0.490708	-0.726618	-0.550909	-0.509057	-0.650323	-0.630736	-0.733544	-0.592221	-0.706715	-0.516404	-0.591656	-0.696454	-0.601998	-0.66747	-0.655568	-0.525939	-0.621641	-0.635128	-0.722983	-0.57027	-0.560661	-0.621747	-0.69034	-0.608115	-0.525887	-0.627392	-0.688627	-0.670142	-0.546514	-0.714466	-0.697296	-0.649591	-0.551283	-0.507919	-0.717538	-0.691396	-0.574304	-0.624083	-0.544199	-0.700952	-0.64771
-0.619504	-0.518914	-0.70155	-0.725502	-0.468506	-0.673502	-0.476834	-0.530509	-0.66756	-0.489772	-0.725931	-0.550011	-0.508131	-0.649524	-0.629914	-0.732869	-0.591359	-0.705996	-0.515483	-0.590793	-0.695719	-0.601145	-0.666694	-0.654776	-0.525024	-0.620809	-0.634312	-0.72229	-0.569387	-0.55977	-0.620915	-0.689596	-0.607268	-0.524972	-0.626566	-0.687881	-0.66937	-0.545612	-0.713759	-0.696563	-0.648791	-0.550385	-0.506993	-0.716837	-0.690653	-0.573425	-0.623253	-0.543296	-0.700224	-0.646908
-0.618684	-0.517993	-0.700822	-0.724813	-0.467559	-0.672733	-0.47589	-0.529594	-0.666783	-0.488835	-0.725242	-0.549111	-0.507203	-0.648724	-0.62909	-0.732192	-0.590494	-0.705275	-0.514559	-0.589928	-0.694983	-0.60029	-0.665916	-0.653983	-0.524106	-0.619975	-0.633493	-0.721595	-0.568503	-0.558878	-0.620081	-0.68885	-0.606419	-0.524054	-0.625738	-0.687132	-0.668595	-0.544709	-0.71305	-0.695827	-0.64799	-0.549485	-0.506064	-0.716133	-0.689909	-0.572544	-0.622422	-0.542391	-0.699494	-0.646104
-0.617862	-0.517069	-0.700092	-0.724121	-0.46661	-0.671962	-0.474945	-0.528678	-0.666004	-0.487895	-0.724551	-0.548209	-0.506273	-0.647921	-0.628264	-0.731513	-0.589627	-0.704552	-0.513633	-0.589061	-0.694244	-0.599432	-0.665136	-0.653187	-0.523186	-0.619138	-0.632671	-0.720898	-0.567616	-0.557983	-0.619244	-0.688102	-0.605568	-0.523134	-0.624908	-0.686382	-0.667819	-0.543803	-0.712339	-0.695089	-0.647187	-0.548583	-0.505133	-0.715427	-0.689162	-0.571661	-0.621588	-0.541483	-0.698762	-0.645298
-0.617038	-0.516143	-0.699359	-0.723427	-0.465659	-0.671189	-0.473997	-0.52776	-0.665223	-0.486953	-0.723858	-0.547304	-0.505341	-0.647116	-0.627436	-0.730831	-0.588758	-0.703826	-0.512705	-0.588191	-0.693502	-0.598573	-0.664353	-0.652389	-0.522264	-0.6183	-0.631848	-0.720198	-0.566727	-0.557086	-0.618406	-0.687352	-0.604715	-0.522212	-0.624076	-0.685629	-0.66704	-0.542896	-0.711626	-0.694349	-0.646381	-0.547679	-0.504201	-0.714718	-0.688414	-0.570775	-0.620752	-0.540574	-0.698027	-0.64449
-0.616212	-0.515216	-0.698625	-0.722731	-0.464707	-0.670413	-0.473048	-0.52684	-0.664439	-0.48601	-0.723162	-0.546398	-0.504407	-0.646309	-0.626605	-0.730148	-0.587887	-0.703099	-0.511776	-0.587319	-0.692759	-0.597712	-0.663569	-0.651588	-0.52134	-0.617459	-0.631023	-0.719497	-0.565836	-0.556187	-0.617565	-0.686599	-0.60386	-0.521288	-0.623241	-0.684874	-0.666259	-0.541986	-0.71091	-0.693607	-0.645573	-0.546773	-0.503266	-0.714008	-0.687663	-0.569888	-0.619914	-0.539663	-0.697291	-0.64368
-0.615384	-0.514286	-0.697888	-0.722033	-0.463752	-0.669636	-0.472096	-0.525918	-0.663654	-0.485064	-0.722465	-0.54549	-0.503471	-0.6455	-0.625772	-0.729462	-0.587014	-0.702369	-0.510844	-0.586446	-0.692014	-0.596848	-0.662782	-0.650786	-0.520415	-0.616616	-0.630195	-0.718794	-0.564943	-0.555287	-0.616722	-0.685845	-0.603003	-0.520362	-0.622405	-0.684117	-0.665476	-0.541074	-0.710193	-0.692863	-0.644763	-0.545865	-0.502329	-0.713296	-0.68691	-0.568998	-0.619074	-0.538749	-0.696552	-0.642868
-0.614553	-0.513354	-0.69715	-0.721333	-0.462795	-0.668856	-0.471143	-0.524993	-0.662866	-0.484117	-0.721766	-0.544579	-0.502533	-0.644689	-0.624937	-0.728774	-0.586139	-0.701637	-0.50991	-0.58557	-0.691266	-0.595982	-0.661993	-0.649981	-0.519487	-0.615771	-0.629365	-0.718088	-0.564048	-0.554384	-0.615877	-0.685088	-0.602143	-0.519435	-0.621566	-0.683358	-0.66469	-0.54016	-0.709474	-0.692117	-0.643951	-0.544955	-0.501391	-0.712581	-0.686155	-0.568107	-0.618231	-0.537834	-0.695812	-0.642053
-0.61372	-0.512421	-0.696409	-0.72063	-0.461836	-0.668074	-0.470188	-0.524067	-0.662076	-0.483167	-0.721064	-0.543666	-0.501593	-0.643876	-0.6241	-0.728084	-0.585261	-0.700903	-0.508974	-0.584692	-0.690516	-0.595114	-0.661202	-0.649174	-0.518557	-0.614924	-0.628534	-0.71738	-0.563151	-0.553478	-0.61503	-0.684329	-0.601281	-0.518505	-0.620725	-0.682596	-0.663903	-0.539245	-0.708752	-0.691368	-0.643136	-0.544042	-0.50045	-0.711864	-0.685397	-0.567213	-0.617387	-0.536916	-0.695069	-0.641236
-0.612886	-0.511485	-0.695666	-0.719926	-0.460876	-0.66729	-0.46923	-0.523138	-0.661284	-0.482216	-0.72036	-0.542751	-0.500651	-0.64306	-0.623261	-0.727392	-0.584381	-0.700167	-0.508037	-0.583812	-0.689764	-0.594244	-0.660408	-0.648365	-0.517625	-0.614074	-0.627699	-0.71667	-0.562252	-0.552571	-0.614181	-0.683568	-0.600417	-0.517572	-0.619882	-0.681833	-0.663113	-0.538327	-0.708028	-0.690618	-0.64232	-0.543128	-0.499508	-0.711146	-0.684638	-0.566317	-0.61654	-0.535996	-0.694324	-0.640417
-0.612049	-0.510547	-0.69492	-0.719219	-0.459913	-0.666504	-0.468271	-0.522208	-0.660489	-0.481262	-0.719654	-0.541835	-0.499707	-0.642242	-0.62242	-0.726698	-0.5835	-0.699429	-0.507097	-0.582929	-0.68901	-0.593372	-0.659613	-0.647554	-0.516691	-0.613223	-0.626863	-0.715958	-0.56135	-0.551662	-0.613329	-0.682805	-0.599551	-0.516638	-0.619037	-0.681067	-0.662321	-0.537406	-0.707302	-0.689865	-0.641501	-0.542211	-0.498563	-0.710425	-0.683876	-0.565419	-0.615691	-0.535075	-0.693576	-0.639596
-0.61121	-0.509607	-0.694173	-0.71851	-0.458949	-0.665715	-0.46731	-0.521275	-0.659693	-0.480307	-0.718946	-0.540916	-0.498761	-0.641422	-0.621576	-0.726002	-0.582616	-0.698689	-0.506155	-0.582045	-0.688254	-0.592497	-0.658815	-0.646741	-0.515754	-0.612369	-0.626025	-0.715244	-0.560446	-0.55075	-0.612476	-0.68204	-0.598683	-0.515702	-0.61819	-0.680299	-0.661527	-0.536484	-0.706574	-0.68911	-0.64068	-0.541292	-0.497616	-0.709702	-0.683112	-0.564519	-0.61484	-0.534151	-0.692827	-0.638773
-0.610369	-0.508665	-0.693423	-0.7178	-0.457982	-0.664925	-0.466347	-0.52034	-0.658894	-0.479349	-0.718236	-0.539995	-0.497813	-0.6406	-0.62073	-0.725304	-0.58173	-0.697946	-0.505211	-0.581158	-0.687495	-0.591621	-0.658015	-0.645925	-0.514816	-0.611513	-0.625184	-0.714528	-0.559541	-0.549837	-0.61162	-0.681272	-0.597813	-0.514764	-0.61734	-0.679529	-0.660731	-0.53556	-0.705844	-0.688352	-0.639857	-0.540372	-0.496667	-0.708976	-0.682346	-0.563616	-0.613987	-0.533225	-0.692075	-0.637948
-0.609525	-0.507721	-0.692672	-0.717087	-0.457014	-0.664132	-0.465382	-0.519404	-0.658093	-0.47839	-0.717524	-0.539071	-0.496863	-0.639775	-0.619883	-0.724603	-0.580841	-0.697201	-0.504265	-0.580269	-0.686735	-0.590742	-0.657213	-0.645107	-0.513876	-0.610655	-0.624341	-0.71381	-0.558633	-0.548921	-0.610762	-0.680502	-0.59694	-0.513824	-0.616488	-0.678757	-0.659932	-0.534634	-0.705111	-0.687593	-0.639031	-0.539449	-0.495717	-0.708249	-0.681578	-0.562712	-0.613131	-0.532297	-0.691321	-0.63712
-0.60868	-0.506775	-0.691918	-0.716371	-0.456044	-0.663337	-0.464414	-0.518465	-0.65729	-0.477428	-0.716809	-0.538146	-0.49591	-0.638949	-0.619032	-0.723901	-0.579951	-0.696454	-0.503317	-0.579378	-0.685972	-0.589861	-0.656409	-0.644287	-0.512934	-0.609794	-0.623496	-0.713089	-0.557723	-0.548003	-0.609901	-0.67973	-0.596065	-0.512881	-0.615634	-0.677982	-0.659131	-0.533705	-0.704377	-0.686832	-0.638204	-0.538524	-0.494764	-0.707519	-0.680808	-0.561805	-0.612274	-0.531366	-0.690565	-0.63629
-0.607832	-0.505827	-0.691162	-0.715654	-0.455071	-0.66254	-0.463445	-0.517524	-0.656484	-0.476465	-0.716093	-0.537219	-0.494956	-0.63812	-0.61818	-0.723196	-0.579058	-0.695705	-0.502367	-0.578485	-0.685207	-0.588978	-0.655602	-0.643465	-0.511989	-0.608932	-0.622649	-0.712366	-0.556811	-0.547083	-0.609039	-0.678956	-0.595188	-0.511937	-0.614778	-0.677205	-0.658328	-0.532774	-0.70364	-0.686068	-0.637374	-0.537597	-0.493809	-0.706787	-0.680035	-0.560897	-0.611414	-0.530434	-0.689807	-0.635458
-0.606983	-0.504877	-0.690403	-0.714934	-0.454097	-0.66174	-0.462474	-0.516581	-0.655677	-0.475499	-0.715374	-0.536289	-0.494	-0.637289	-0.617325	-0.722489	-0.578163	-0.694953	-0.501414	-0.57759	-0.68444	-0.588093	-0.654793	-0.642641	-0.511043	-0.608067	-0.621799	-0.711641	-0.555896	-0.546161	-0.608174	-0.678179	-0.594309	-0.51099	-0.61392	-0.676426	-0.657523	-0.531842	-0.702901	-0.685302	-0.636542	-0.536667	-0.492852	-0.706053	-0.67926	-0.559986	-0.610552	-0.5295	-0.689047	-0.634623
-0.606131	-0.503924	-0.689643	-0.714213	-0.453121	-0.660938	-0.461501	-0.515636	-0.654867	-0.474532	-0.714653	-0.535358	-0.493042	-0.636455	-0.616469	-0.72178	-0.577266	-0.6942	-0.50046	-0.576692	-0.68367	-0.587205	-0.653982	-0.641814	-0.510094	-0.6072	-0.620948	-0.710914	-0.55498	-0.545237	-0.607307	-0.677401	-0.593428	-0.510042	-0.613059	-0.675645	-0.656716	-0.530907	-0.70216	-0.684534	-0.635708	-0.535736	-0.491893	-0.705317	-0.678483	-0.559073	-0.609687	-0.528563	-0.688284	-0.633787
-0.605277	-0.50297	-0.68888	-0.713489	-0.452143	-0.660134	-0.460526	-0.514689	-0.654055	-0.473562	-0.713929	-0.534424	-0.492081	-0.63562	-0.61561	-0.721069	-0.576367	-0.693444	-0.499504	-0.575793	-0.682898	-0.586315	-0.653169	-0.640985	-0.509144	-0.606331	-0.620094	-0.710185	-0.554061	-0.544311	-0.606438	-0.67662	-0.592544	-0.509091	-0.612196	-0.674862	-0.655906	-0.52997	-0.701416	-0.683763	-0.634871	-0.534802	-0.490932	-0.704579	-0.677704	-0.558157	-0.608821	-0.527625	-0.687519	-0.632948
-0.604421	-0.502014	-0.688115	-0.712763	-0.451162	-0.659328	-0.459549	-0.513739	-0.653241	-0.472591	-0.713204	-0.533488	-0.491119	-0.634782	-0.614748	-0.720355	-0.575466	-0.692686	-0.498545	-0.574891	-0.682124	-0.585423	-0.652354	-0.640154	-0.508191	-0.605459	-0.619237	-0.709453	-0.553141	-0.543382	-0.605567	-0.675837	-0.591659	-0.508138	-0.611331	-0.674076	-0.655094	-0.529031	-0.700671	-0.68299	-0.634033	-0.533867	-0.489969	-0.703838	-0.676922	-0.55724	-0.607952	-0.526684	-0.686752	-0.632107
-0.603562	-0.501055	-0.687348	-0.712034	-0.45018	-0.65852	-0.45857	-0.512788	-0.652424	-0.471617	-0.712477	-0.53255	-0.490154	-0.633942	-0.613885	-0.71964	-0.574562	-0.691926	-0.497585	-0.573987	-0.681348	-0.584529	-0.651536	-0.639321	-0.507236	-0.604586	-0.618379	-0.708719	-0.552218	-0.542451	-0.604693	-0.675051	-0.590771	-0.507184	-0.610464	-0.673288	-0.65428	-0.52809	-0.699923	-0.682216	-0.633192	-0.532929	-0.489004	-0.703095	-0.676138	-0.556321	-0.607081	-0.525741	-0.685983	-0.631264
-0.602702	-0.500095	-0.686578	-0.711304	-0.449196	-0.657709	-0.457589	-0.511834	-0.651605	-0.470642	-0.711747	-0.53161	-0.489188	-0.6331	-0.613019	-0.718922	-0.573656	-0.691163	-0.496622	-0.57308	-0.68057	-0.583633	-0.650716	-0.638485	-0.506279	-0.60371	-0.617518	-0.707983	-0.551292	-0.541519	-0.603818	-0.674264	-0.58988	-0.506227	-0.609595	-0.672498	-0.653464	-0.527146	-0.699173	-0.681438	-0.632349	-0.531989	-0.488037	-0.70235	-0.675352	-0.555399	-0.606208	-0.524796	-0.685212	-0.630418
-0.601839	-0.499132	-0.685807	-0.710571	-0.44821	-0.656896	-0.456606	-0.510879	-0.650784	-0.469664	-0.711015	-0.530667	-0.488219	-0.632255	-0.612151	-0.718202	-0.572748	-0.690399	-0.495658	-0.572172	-0.679789	-0.582734	-0.649894	-0.637647	-0.50532	-0.602832	-0.616655	-0.707245	-0.550365	-0.540584	-0.60294	-0.673474	-0.588988	-0.505268	-0.608723	-0.671706	-0.652645	-0.526201	-0.698421	-0.680659	-0.631503	-0.531047	-0.487067	-0.701603	-0.674564	-0.554475	-0.605332	-0.523849	-0.684438	-0.62957
-0.600974	-0.498167	-0.685033	-0.709836	-0.447222	-0.656081	-0.455621	-0.509921	-0.649961	-0.468684	-0.71028	-0.529723	-0.487248	-0.631408	-0.611281	-0.71748	-0.571838	-0.689632	-0.494691	-0.571261	-0.679006	-0.581834	-0.649069	-0.636807	-0.504359	-0.601951	-0.61579	-0.706505	-0.549436	-0.539646	-0.602059	-0.672682	-0.588093	-0.504306	-0.607849	-0.670911	-0.651825	-0.525253	-0.697666	-0.679877	-0.630655	-0.530103	-0.486096	-0.700854	-0.673774	-0.553549	-0.604455	-0.5229	-0.683662	-0.62872
-0.600107	-0.4972	-0.684256	-0.709099	-0.446232	-0.655264	-0.454634	-0.508961	-0.649135	-0.467703	-0.709544	-0.528776	-0.486275	-0.630559	-0.610408	-0.716755	-0.570926	-0.688862	-0.493722	-0.570348	-0.678221	-0.580931	-0.648242	-0.635964	-0.503396	-0.601069	-0.614923	-0.705762	-0.548504	-0.538707	-0.601177	-0.671888	-0.587196	-0.503343	-0.606972	-0.670114	-0.651001	-0.524303	-0.696909	-0.679094	-0.629805	-0.529156	-0.485123	-0.700102	-0.672981	-0.55262	-0.603575	-0.521948	-0.682884	-0.627868
-0.599237	-0.496232	-0.683478	-0.708359	-0.44524	-0.654444	-0.453645	-0.507999	-0.648307	-0.466719	-0.708805	-0.527827	-0.485301	-0.629708	-0.609534	-0.716028	-0.570011	-0.688091	-0.492751	-0.569433	-0.677434	-0.580025	-0.647413	-0.63512	-0.50243	-0.600184	-0.614053	-0.705017	-0.54757	-0.537766	-0.600292	-0.671091	-0.586297	-0.502378	-0.606094	-0.669315	-0.650176	-0.523351	-0.69615	-0.678307	-0.628953	-0.528208	-0.484147	-0.699348	-0.672186	-0.55169	-0.602692	-0.520995	-0.682103	-0.627014
-0.598366	-0.49526	-0.682697	-0.707618	-0.444245	-0.653622	-0.452654	-0.507035	-0.647477	-0.465733	-0.708064	-0.526876	-0.484324	-0.628854	-0.608657	-0.715299	-0.569094	-0.687317	-0.491778	-0.568516	-0.676644	-0.579118	-0.646582	-0.634273	-0.501463	-0.599297	-0.613181	-0.70427	-0.546634	-0.536822	-0.599405	-0.670292	-0.585396	-0.50141	-0.605213	-0.668514	-0.649348	-0.522397	-0.695389	-0.677519	-0.628099	-0.527257	-0.48317	-0.698592	-0.671388	-0.550757	-0.601808	-0.520039	-0.68132	-0.626157
-0.597492	-0.494287	-0.681914	-0.706874	-0.443249	-0.652798	-0.451661	-0.506069	-0.646645	-0.464745	-0.707321	-0.525923	-0.483345	-0.627999	-0.607777	-0.714568	-0.568175	-0.686541	-0.490803	-0.567596	-0.675852	-0.578208	-0.645748	-0.633424	-0.500493	-0.598407	-0.612307	-0.703521	-0.545696	-0.535876	-0.598516	-0.669491	-0.584492	-0.500441	-0.60433	-0.66771	-0.648518	-0.521441	-0.694625	-0.676728	-0.627242	-0.526304	-0.48219	-0.697833	-0.670589	-0.549822	-0.600921	-0.519081	-0.680535	-0.625298
-0.596616	-0.493312	-0.681129	-0.706128	-0.442251	-0.651971	-0.450666	-0.5051	-0.64581	-0.463756	-0.706576	-0.524968	-0.482363	-0.62714	-0.606896	-0.713835	-0.567254	-0.685763	-0.489826	-0.566674	-0.675058	-0.577296	-0.644913	-0.632572	-0.499522	-0.597515	-0.611431	-0.702769	-0.544755	-0.534928	-0.597624	-0.668687	-0.583586	-0.499469	-0.603445	-0.666904	-0.647686	-0.520483	-0.69386	-0.675935	-0.626383	-0.525349	-0.481208	-0.697073	-0.669787	-0.548885	-0.600032	-0.518121	-0.679748	-0.624436
-0.595737	-0.492335	-0.680341	-0.705379	-0.441251	-0.651142	-0.449668	-0.50413	-0.644973	-0.462764	-0.705828	-0.52401	-0.48138	-0.62628	-0.606012	-0.713099	-0.56633	-0.684982	-0.488847	-0.56575	-0.674261	-0.576382	-0.644074	-0.631718	-0.498548	-0.596621	-0.610552	-0.702015	-0.543813	-0.533978	-0.59673	-0.667882	-0.582678	-0.498495	-0.602557	-0.666095	-0.646851	-0.519522	-0.693092	-0.67514	-0.625521	-0.524392	-0.480224	-0.69631	-0.668983	-0.547946	-0.599141	-0.517159	-0.678958	-0.623572
-0.594857	-0.491355	-0.679551	-0.704629	-0.440249	-0.650311	-0.448669	-0.503157	-0.644134	-0.46177	-0.705078	-0.523051	-0.480395	-0.625417	-0.605126	-0.712361	-0.565405	-0.684199	-0.487865	-0.564824	-0.673462	-0.575465	-0.643234	-0.630862	-0.497572	-0.595725	-0.609671	-0.701259	-0.542868	-0.533025	-0.595834	-0.667073	-0.581768	-0.497519	-0.601667	-0.665285	-0.646015	-0.518559	-0.692321	-0.674342	-0.624658	-0.523433	-0.479239	-0.695544	-0.668176	-0.547004	-0.598247	-0.516195	-0.678166	-0.622706
-0.593974	-0.490373	-0.678759	-0.703876	-0.439245	-0.649477	-0.447668	-0.502182	-0.643292	-0.460773	-0.704326	-0.522089	-0.479407	-0.624552	-0.604237	-0.711621	-0.564476	-0.683414	-0.486882	-0.563895	-0.672661	-0.574546	-0.642391	-0.630003	-0.496594	-0.594827	-0.608787	-0.700501	-0.541921	-0.532071	-0.594936	-0.666263	-0.580855	-0.496541	-0.600775	-0.664472	-0.645175	-0.517594	-0.691548	-0.673542	-0.623792	-0.522471	-0.478251	-0.694777	-0.667367	-0.54606	-0.597351	-0.515228	-0.677372	-0.621838
-0.593089	-0.48939	-0.677965	-0.70312	-0.438238	-0.648641	-0.446665	-0.501205	-0.642448	-0.459775	-0.703571	-0.521125	-0.478418	-0.623684	-0.603347	-0.710879	-0.563546	-0.682627	-0.485896	-0.562964	-0.671858	-0.573625	-0.641546	-0.629143	-0.495613	-0.593926	-0.607901	-0.69974	-0.540971	-0.531114	-0.594035	-0.66545	-0.57994	-0.49556	-0.59988	-0.663657	-0.644334	-0.516627	-0.690774	-0.67274	-0.622923	-0.521507	-0.47726	-0.694007	-0.666556	-0.545114	-0.596453	-0.514259	-0.676575	-0.620967
-0.592202	-0.488404	-0.677168	-0.702363	-0.43723	-0.647803	-0.445659	-0.500226	-0.641601	-0.458775	-0.702814	-0.520159	-0.477426	-0.622815	-0.602453	-0.710134	-0.562613	-0.681837	-0.484908	-0.562031	-0.671052	-0.572702	-0.640698	-0.628279	-0.494631	-0.593023	-0.607013	-0.698977	-0.54002	-0.530154	-0.593132	-0.664635	-0.579023	-0.494578	-0.598984	-0.662839	-0.64349	-0.515658	-0.689996	-0.671936	-0.622053	-0.520541	-0.476268	-0.693235	-0.665743	-0.544166	-0.595553	-0.513289	-0.675777	-0.620094
-0.591312	-0.487416	-0.676369	-0.701603	-0.43622	-0.646963	-0.444652	-0.499245	-0.640753	-0.457773	-0.702055	-0.51919	-0.476432	-0.621943	-0.601558	-0.709387	-0.561679	-0.681045	-0.483918	-0.561095	-0.670244	-0.571776	-0.639848	-0.627414	-0.493646	-0.592117	-0.606123	-0.698212	-0.539066	-0.529193	-0.592226	-0.663818	-0.578103	-0.493593	-0.598084	-0.662019	-0.642644	-0.514686	-0.689217	-0.671129	-0.62118	-0.519573	-0.475274	-0.69246	-0.664927	-0.543215	-0.59465	-0.512315	-0.674975	-0.619219
-0.590421	-0.486425	-0.675567	-0.700841	-0.435208	-0.64612	-0.443642	-0.498261	-0.639902	-0.456768	-0.701294	-0.518219	-0.475436	-0.621068	-0.60066	-0.708638	-0.560741	-0.68025	-0.482926	-0.560158	-0.669433	-0.570848	-0.638996	-0.626546	-0.492659	-0.591209	-0.60523	-0.697444	-0.53811	-0.52823	-0.591319	-0.662998	-0.577181	-0.492606	-0.597183	-0.661197	-0.641795	-0.513712	-0.688435	-0.67032	-0.620304	-0.518603	-0.474277	-0.691683	-0.664109	-0.542263	-0.593745	-0.51134	-0.674172	-0.618341
-0.589526	-0.485433	-0.674763	-0.700076	-0.434193	-0.645275	-0.442631	-0.497276	-0.639048	-0.455762	-0.70053	-0.517246	-0.474438	-0.620191	-0.59976	-0.707886	-0.559802	-0.679453	-0.481932	-0.559218	-0.66862	-0.569918	-0.638142	-0.625676	-0.49167	-0.590299	-0.604335	-0.696674	-0.537151	-0.527264	-0.590409	-0.662176	-0.576257	-0.491617	-0.596279	-0.660372	-0.640944	-0.512737	-0.68765	-0.669508	-0.619427	-0.51763	-0.473279	-0.690904	-0.663288	-0.541307	-0.592837	-0.510363	-0.673366	-0.617461
-0.58863	-0.484438	-0.673957	-0.699309	-0.433177	-0.644427	-0.441617	-0.496288	-0.638193	-0.454753	-0.699764	-0.516271	-0.473438	-0.619312	-0.598858	-0.707132	-0.55886	-0.678654	-0.480936	-0.558275	-0.667805	-0.568986	-0.637285	-0.624804	-0.490679	-0.589387	-0.603438	-0.695902	-0.536191	-0.526296	-0.589496	-0.661352	-0.57533	-0.490626	-0.595373	-0.659545	-0.640091	-0.511758	-0.686864	-0.668694	-0.618546	-0.516655	-0.472278	-0.690123	-0.662465	-0.54035	-0.591928	-0.509383	-0.672558	-0.616579
-0.587731	-0.483442	-0.673149	-0.69854	-0.432158	-0.643577	-0.440602	-0.495298	-0.637335	-0.453743	-0.698996	-0.515294	-0.472436	-0.618431	-0.597953	-0.706376	-0.557916	-0.677853	-0.479937	-0.557331	-0.666987	-0.568051	-0.636426	-0.623929	-0.489686	-0.588472	-0.602538	-0.695127	-0.535228	-0.525325	-0.588582	-0.660525	-0.574402	-0.489633	-0.594464	-0.658716	-0.639235	-0.510778	-0.686075	-0.667878	-0.617664	-0.515678	-0.471275	-0.689339	-0.66164	-0.539391	-0.591015	-0.508401	-0.671747	-0.615694
-0.58683	-0.482443	-0.672338	-0.697769	-0.431138	-0.642725	-0.439584	-0.494306	-0.636474	-0.45273	-0.698225	-0.514314	-0.471431	-0.617547	-0.597046	-0.705617	-0.55697	-0.677049	-0.478936	-0.556384	-0.666167	-0.567114	-0.635564	-0.623051	-0.488691	-0.587555	-0.601636	-0.69435	-0.534263	-0.524353	-0.587665	-0.659696	-0.57347	-0.488637	-0.593554	-0.657884	-0.638377	-0.509795	-0.685284	-0.667059	-0.616779	-0.514699	-0.47027	-0.688552	-0.660812	-0.538429	-0.590101	-0.507417	-0.670934	-0.614807
-0.585927	-0.481442	-0.671524	-0.696995	-0.430115	-0.64187	-0.438564	-0.493311	-0.635611	-0.451715	-0.697452	-0.513333	-0.470425	-0.616661	-0.596137	-0.704856	-0.556021	-0.676242	-0.477933	-0.555435	-0.665345	-0.566174	-0.6347	-0.622172	-0.487693	-0.586635	-0.600732	-0.693571	-0.533295	-0.523378	-0.586745	-0.658864	-0.572537	-0.48764	-0.59264	-0.65705	-0.637517	-0.50881	-0.68449	-0.666238	-0.615892	-0.513717	-0.469263	-0.687764	-0.659982	-0.537464	-0.589184	-0.50643	-0.670119	-0.613918
-0.585022	-0.480438	-0.670709	-0.696219	-0.429091	-0.641013	-0.437542	-0.492314	-0.634746	-0.450698	-0.696676	-0.512348	-0.469416	-0.615772	-0.595225	-0.704093	-0.55507	-0.675434	-0.476928	-0.554483	-0.66452	-0.565232	-0.633833	-0.62129	-0.486693	-0.585714	-0.599825	-0.692789	-0.532326	-0.522401	-0.585824	-0.65803	-0.571601	-0.48664	-0.591725	-0.656213	-0.636654	-0.507823	-0.683694	-0.665415	-0.615003	-0.512733	-0.468253	-0.686973	-0.65915	-0.536498	-0.588265	-0.505442	-0.669301	-0.613026
-0.584114	-0.479433	-0.669891	-0.69544	-0.428064	-0.640153	-0.436518	-0.491316	-0.633878	-0.449679	-0.695898	-0.511362	-0.468405	-0.614881	-0.594311	-0.703327	-0.554117	-0.674623	-0.475921	-0.553529	-0.663693	-0.564288	-0.632965	-0.620405	-0.485691	-0.584789	-0.598916	-0.692005	-0.531354	-0.521422	-0.5849	-0.657194	-0.570663	-0.485638	-0.590807	-0.655375	-0.635789	-0.506834	-0.682895	-0.664589	-0.614111	-0.511747	-0.467242	-0.68618	-0.658315	-0.535529	-0.587343	-0.504451	-0.668481	-0.612131
-0.583204	-0.478425	-0.66907	-0.694659	-0.427035	-0.639291	-0.435492	-0.490314	-0.633008	-0.448657	-0.695118	-0.510373	-0.467392	-0.613988	-0.593394	-0.702559	-0.553161	-0.673809	-0.474911	-0.552573	-0.662864	-0.563341	-0.632093	-0.619518	-0.484687	-0.583863	-0.598004	-0.691218	-0.530379	-0.52044	-0.583973	-0.656355	-0.569722	-0.484633	-0.589887	-0.654533	-0.634921	-0.505842	-0.682095	-0.663761	-0.613216	-0.510759	-0.466228	-0.685384	-0.657478	-0.534558	-0.586419	-0.503458	-0.667658	-0.611235
-0.582291	-0.477415	-0.668247	-0.693876	-0.426004	-0.638427	-0.434464	-0.489311	-0.632136	-0.447634	-0.694336	-0.509383	-0.466376	-0.613092	-0.592475	-0.701789	-0.552203	-0.672993	-0.4739	-0.551615	-0.662032	-0.562393	-0.63122	-0.618629	-0.48368	-0.582934	-0.59709	-0.690429	-0.529403	-0.519456	-0.583044	-0.655514	-0.568779	-0.483627	-0.588964	-0.65369	-0.634051	-0.504849	-0.681291	-0.66293	-0.61232	-0.509768	-0.465212	-0.684586	-0.656639	-0.533585	-0.585493	-0.502462	-0.666833	-0.610336
-0.581376	-0.476403	-0.667422	-0.69309	-0.424971	-0.63756	-0.433433	-0.488306	-0.631261	-0.446608	-0.693551	-0.508389	-0.465359	-0.612194	-0.591554	-0.701016	-0.551243	-0.672175	-0.472886	-0.550654	-0.661198	-0.561441	-0.630344	-0.617738	-0.482671	-0.582003	-0.596174	-0.689638	-0.528424	-0.51847	-0.582113	-0.65467	-0.567834	-0.482618	-0.588039	-0.652843	-0.633179	-0.503853	-0.680486	-0.662097	-0.611421	-0.508775	-0.464194	-0.683785	-0.655797	-0.532609	-0.584564	-0.501465	-0.666006	-0.609434
-0.580459	-0.475389	-0.666594	-0.692302	-0.423936	-0.636691	-0.432401	-0.487298	-0.630384	-0.445581	-0.692763	-0.507394	-0.464339	-0.611293	-0.59063	-0.700241	-0.55028	-0.671355	-0.47187	-0.549691	-0.660361	-0.560488	-0.629465	-0.616844	-0.481661	-0.581069	-0.595255	-0.688844	-0.527443	-0.517481	-0.58118	-0.653824	-0.566886	-0.481607	-0.587111	-0.651995	-0.632304	-0.502854	-0.679678	-0.661262	-0.610519	-0.50778	-0.463174	-0.682982	-0.654952	-0.531631	-0.583633	-0.500465	-0.665176	-0.608531
-0.579539	-0.474373	-0.665764	-0.691511	-0.422899	-0.63582	-0.431366	-0.486288	-0.629504	-0.444551	-0.691973	-0.506396	-0.463317	-0.61039	-0.589704	-0.699463	-0.549315	-0.670532	-0.470852	-0.548725	-0.659522	-0.559532	-0.628584	-0.615947	-0.480647	-0.580133	-0.594334	-0.688048	-0.526459	-0.516491	-0.580244	-0.652976	-0.565936	-0.480594	-0.586182	-0.651144	-0.631427	-0.501854	-0.678867	-0.660424	-0.609615	-0.506783	-0.462151	-0.682177	-0.654105	-0.530651	-0.5827	-0.499463	-0.664344	-0.607624
-0.578618	-0.473354	-0.664932	-0.690718	-0.42186	-0.634946	-0.43033	-0.485276	-0.628622	-0.443519	-0.691181	-0.505396	-0.462293	-0.609484	-0.588775	-0.698683	-0.548347	-0.669706	-0.469831	-0.547757	-0.65868	-0.558573	-0.627701	-0.615048	-0.479632	-0.579194	-0.59341	-0.68725	-0.525473	-0.515497	-0.579305	-0.652125	-0.564984	-0.479579	-0.585249	-0.65029	-0.630547	-0.500851	-0.678054	-0.659583	-0.608709	-0.505783	-0.461127	-0.681369	-0.653256	-0.529668	-0.581764	-0.498458	-0.663509	-0.606716
-0.577693	-0.472333	-0.664097	-0.689923	-0.420818	-0.634069	-0.429291	-0.484261	-0.627737	-0.442485	-0.690387	-0.504394	-0.461267	-0.608576	-0.587844	-0.697901	-0.547378	-0.668878	-0.468808	-0.546787	-0.657836	-0.557613	-0.626815	-0.614147	-0.478614	-0.578253	-0.592484	-0.686449	-0.524485	-0.514502	-0.578364	-0.651272	-0.564029	-0.478561	-0.584315	-0.649435	-0.629665	-0.499845	-0.677239	-0.658741	-0.6078	-0.504781	-0.4601	-0.680559	-0.652404	-0.528683	-0.580826	-0.497452	-0.662672	-0.605804
-0.576767	-0.47131	-0.663259	-0.689125	-0.419775	-0.63319	-0.42825	-0.483244	-0.62685	-0.441448	-0.689589	-0.50339	-0.460238	-0.607666	-0.586911	-0.697116	-0.546405	-0.668048	-0.467784	-0.545814	-0.656989	-0.55665	-0.625927	-0.613243	-0.477594	-0.57731	-0.591556	-0.685646	-0.523495	-0.513504	-0.577421	-0.650416	-0.563072	-0.477541	-0.583377	-0.648576	-0.62878	-0.498838	-0.676421	-0.657895	-0.606889	-0.503777	-0.459071	-0.679747	-0.65155	-0.527696	-0.579885	-0.496443	-0.661833	-0.604891
-0.575838	-0.470284	-0.662419	-0.688325	-0.418729	-0.632309	-0.427207	-0.482225	-0.625961	-0.44041	-0.68879	-0.502383	-0.459208	-0.606753	-0.585975	-0.696329	-0.545431	-0.667215	-0.466756	-0.544839	-0.65614	-0.555684	-0.625036	-0.612337	-0.476572	-0.576364	-0.590625	-0.68484	-0.522502	-0.512504	-0.576475	-0.649558	-0.562112	-0.476519	-0.582438	-0.647715	-0.627893	-0.497828	-0.675601	-0.657048	-0.605975	-0.50277	-0.45804	-0.678932	-0.650693	-0.526706	-0.578942	-0.495431	-0.660991	-0.603975
-0.574906	-0.469257	-0.661577	-0.687522	-0.417681	-0.631425	-0.426162	-0.481204	-0.625069	-0.439369	-0.687988	-0.501373	-0.458175	-0.605838	-0.585037	-0.695539	-0.544454	-0.666379	-0.465727	-0.543862	-0.655289	-0.554716	-0.624143	-0.611428	-0.475548	-0.575416	-0.589691	-0.684031	-0.521507	-0.511502	-0.575527	-0.648697	-0.56115	-0.475494	-0.581496	-0.646852	-0.627004	-0.496816	-0.674779	-0.656198	-0.605059	-0.501761	-0.457006	-0.678114	-0.649834	-0.525714	-0.577996	-0.494418	-0.660146	-0.603056
-0.573972	-0.468227	-0.660732	-0.686717	-0.416631	-0.630538	-0.425114	-0.48018	-0.624174	-0.438326	-0.687184	-0.500362	-0.45714	-0.60492	-0.584096	-0.694747	-0.543475	-0.665542	-0.464695	-0.542882	-0.654435	-0.553746	-0.623247	-0.610517	-0.474521	-0.574465	-0.588756	-0.683221	-0.520509	-0.510497	-0.574577	-0.647834	-0.560186	-0.474468	-0.580551	-0.645986	-0.626111	-0.495802	-0.673953	-0.655345	-0.60414	-0.50075	-0.45597	-0.677294	-0.648973	-0.52472	-0.577048	-0.493402	-0.659299	-0.602135
-0.573036	-0.467195	-0.659885	-0.685909	-0.415579	-0.62965	-0.424065	-0.479154	-0.623277	-0.437281	-0.686377	-0.499348	-0.456102	-0.604	-0.583153	-0.693952	-0.542493	-0.664701	-0.463662	-0.5419	-0.653579	-0.552773	-0.622349	-0.609603	-0.473492	-0.573512	-0.587817	-0.682407	-0.519509	-0.50949	-0.573624	-0.646968	-0.559219	-0.473439	-0.579604	-0.645118	-0.625217	-0.494785	-0.673126	-0.65449	-0.603219	-0.499736	-0.454933	-0.676471	-0.648108	-0.523723	-0.576098	-0.492384	-0.65845	-0.601212
-0.572098	-0.46616	-0.659035	-0.685099	-0.414525	-0.628758	-0.423013	-0.478126	-0.622378	-0.436234	-0.685567	-0.498332	-0.455063	-0.603077	-0.582207	-0.693155	-0.541509	-0.663859	-0.462625	-0.540915	-0.65272	-0.551798	-0.621449	-0.608687	-0.472461	-0.572557	-0.586877	-0.681592	-0.518507	-0.508481	-0.572668	-0.6461	-0.55825	-0.472408	-0.578655	-0.644247	-0.62432	-0.493766	-0.672296	-0.653632	-0.602295	-0.49872	-0.453892	-0.675647	-0.647242	-0.522724	-0.575145	-0.491363	-0.657598	-0.600286
-0.571157	-0.465124	-0.658182	-0.684287	-0.413469	-0.627864	-0.421959	-0.477096	-0.621476	-0.435184	-0.684755	-0.497313	-0.454021	-0.602152	-0.581259	-0.692356	-0.540522	-0.663013	-0.461587	-0.539928	-0.651858	-0.55082	-0.620546	-0.607768	-0.471428	-0.571599	-0.585933	-0.680774	-0.517502	-0.507469	-0.57171	-0.645229	-0.557278	-0.471374	-0.577703	-0.643374	-0.62342	-0.492744	-0.671463	-0.652772	-0.601369	-0.497702	-0.45285	-0.674819	-0.646373	-0.521722	-0.574189	-0.49034	-0.656743	-0.599358
-0.570213	-0.464085	-0.657327	-0.683472	-0.41241	-0.626968	-0.420903	-0.476063	-0.620571	-0.434133	-0.683941	-0.496293	-0.452977	-0.601224	-0.580308	-0.691554	-0.539533	-0.662165	-0.460546	-0.538939	-0.650994	-0.54984	-0.61964	-0.606847	-0.470392	-0.570638	-0.584988	-0.679953	-0.516495	-0.506455	-0.57075	-0.644356	-0.556304	-0.470338	-0.576749	-0.642498	-0.622518	-0.491721	-0.670628	-0.651909	-0.600441	-0.496681	-0.451805	-0.673989	-0.645501	-0.520718	-0.573231	-0.489315	-0.655886	-0.598427
-0.569267	-0.463044	-0.65647	-0.682654	-0.41135	-0.626069	-0.419845	-0.475028	-0.619664	-0.433079	-0.683124	-0.495269	-0.45193	-0.600294	-0.579355	-0.690749	-0.538542	-0.661315	-0.459503	-0.537947	-0.650128	-0.548858	-0.618732	-0.605924	-0.469354	-0.569675	-0.58404	-0.67913	-0.515486	-0.505438	-0.569787	-0.64348	-0.555327	-0.4693	-0.575792	-0.64162	-0.621614	-0.490695	-0.66979	-0.651044	-0.599509	-0.495659	-0.450759	-0.673157	-0.644627	-0.519712	-0.572271	-0.488288	-0.655027	-0.597493
-0.568319	-0.462	-0.65561	-0.681834	-0.410287	-0.625168	-0.418785	-0.473991	-0.618755	-0.432023	-0.682305	-0.494244	-0.450882	-0.599361	-0.578399	-0.689942	-0.537548	-0.660462	-0.458458	-0.536952	-0.649259	-0.547873	-0.617821	-0.604997	-0.468314	-0.56871	-0.583089	-0.678304	-0.514474	-0.504419	-0.568822	-0.642602	-0.554348	-0.46826	-0.574833	-0.640739	-0.620707	-0.489666	-0.66895	-0.650176	-0.598576	-0.494633	-0.449709	-0.672322	-0.64375	-0.518703	-0.571308	-0.487258	-0.654165	-0.596557
-0.567368	-0.460954	-0.654748	-0.681011	-0.409222	-0.624264	-0.417722	-0.472951	-0.617842	-0.430965	-0.681483	-0.493216	-0.449831	-0.598426	-0.577441	-0.689133	-0.536552	-0.659607	-0.457411	-0.535955	-0.648387	-0.546885	-0.616908	-0.604069	-0.467271	-0.567742	-0.582136	-0.677476	-0.513459	-0.503398	-0.567854	-0.641721	-0.553366	-0.467217	-0.573871	-0.639856	-0.619797	-0.488636	-0.668107	-0.649306	-0.59764	-0.493606	-0.448658	-0.671484	-0.642871	-0.517692	-0.570343	-0.486226	-0.6533	-0.595619
-0.566415	-0.459906	-0.653883	-0.680186	-0.408155	-0.623357	-0.416657	-0.471909	-0.616928	-0.429904	-0.680659	-0.492186	-0.448778	-0.597488	-0.576481	-0.688321	-0.535553	-0.658749	-0.456361	-0.534956	-0.647513	-0.545895	-0.615992	-0.603137	-0.466226	-0.566771	-0.58118	-0.676645	-0.512443	-0.502374	-0.566884	-0.640838	-0.552382	-0.466172	-0.572907	-0.63897	-0.618885	-0.487603	-0.667262	-0.648433	-0.596701	-0.492576	-0.447604	-0.670644	-0.641989	-0.516679	-0.569375	-0.485191	-0.652433	-0.594678
-0.56546	-0.458856	-0.653015	-0.679358	-0.407086	-0.622448	-0.41559	-0.470864	-0.616011	-0.428841	-0.679832	-0.491153	-0.447722	-0.596548	-0.575518	-0.687506	-0.534552	-0.657888	-0.455309	-0.533955	-0.646637	-0.544903	-0.615074	-0.602204	-0.465179	-0.565799	-0.580222	-0.675812	-0.511424	-0.501348	-0.565911	-0.639952	-0.551396	-0.465125	-0.57194	-0.638082	-0.61797	-0.486567	-0.666414	-0.647558	-0.59576	-0.491543	-0.446548	-0.669801	-0.641105	-0.515663	-0.568405	-0.484154	-0.651563	-0.593734
-0.564501	-0.457803	-0.652145	-0.678528	-0.406014	-0.621536	-0.414521	-0.469818	-0.615091	-0.427776	-0.679002	-0.490118	-0.446664	-0.595605	-0.574552	-0.686689	-0.533548	-0.657025	-0.454255	-0.53295	-0.645757	-0.543908	-0.614153	-0.601267	-0.464129	-0.564823	-0.579261	-0.674976	-0.510402	-0.50032	-0.564936	-0.639063	-0.550407	-0.464075	-0.570971	-0.63719	-0.617053	-0.485529	-0.665564	-0.64668	-0.594816	-0.490508	-0.44549	-0.668956	-0.640218	-0.514644	-0.567432	-0.483115	-0.650691	-0.592788
-0.563541	-0.456748	-0.651272	-0.677695	-0.404941	-0.620622	-0.41345	-0.468769	-0.614169	-0.426709	-0.67817	-0.489081	-0.445604	-0.59466	-0.573584	-0.685869	-0.532542	-0.65616	-0.453198	-0.531944	-0.644876	-0.542911	-0.613229	-0.600328	-0.463077	-0.563845	-0.578298	-0.674138	-0.509378	-0.499289	-0.563958	-0.638172	-0.549415	-0.463023	-0.569999	-0.636297	-0.616133	-0.484489	-0.664711	-0.6458	-0.59387	-0.489471	-0.44443	-0.668109	-0.639329	-0.513623	-0.566456	-0.482073	-0.649816	-0.59184
-0.562578	-0.455691	-0.650397	-0.67686	-0.403865	-0.619706	-0.412376	-0.467717	-0.613244	-0.42564	-0.677336	-0.488041	-0.444542	-0.593712	-0.572613	-0.685047	-0.531533	-0.655292	-0.452139	-0.530935	-0.643991	-0.541911	-0.612303	-0.599387	-0.462023	-0.562865	-0.577332	-0.673297	-0.508352	-0.498256	-0.562977	-0.637279	-0.548421	-0.461969	-0.569025	-0.635401	-0.615211	-0.483446	-0.663856	-0.644917	-0.592921	-0.488432	-0.443367	-0.667258	-0.638436	-0.5126	-0.565478	-0.481029	-0.648939	-0.590889
-0.561612	-0.454631	-0.649519	-0.676022	-0.402787	-0.618786	-0.4113	-0.466664	-0.612316	-0.424568	-0.676498	-0.486999	-0.443477	-0.592761	-0.57164	-0.684222	-0.530522	-0.654421	-0.451078	-0.529923	-0.643104	-0.540909	-0.611375	-0.598443	-0.460966	-0.561882	-0.576363	-0.672453	-0.507323	-0.49722	-0.561995	-0.636382	-0.547425	-0.460912	-0.568048	-0.634502	-0.614286	-0.482402	-0.662998	-0.644031	-0.591969	-0.48739	-0.442302	-0.666405	-0.637542	-0.511574	-0.564498	-0.479983	-0.648059	-0.589935
-0.560644	-0.453569	-0.648639	-0.675182	-0.401706	-0.617864	-0.410222	-0.465608	-0.611386	-0.423494	-0.675659	-0.485954	-0.442411	-0.591808	-0.570664	-0.683395	-0.529509	-0.653547	-0.450014	-0.528909	-0.642215	-0.539904	-0.610444	-0.597496	-0.459907	-0.560896	-0.575392	-0.671607	-0.506292	-0.496182	-0.561009	-0.635483	-0.546426	-0.459853	-0.567068	-0.633601	-0.613358	-0.481354	-0.662137	-0.643143	-0.591015	-0.486345	-0.441234	-0.66555	-0.636645	-0.510546	-0.563515	-0.478934	-0.647177	-0.588979
-0.559674	-0.452505	-0.647756	-0.674338	-0.400624	-0.61694	-0.409142	-0.464549	-0.610454	-0.422418	-0.674816	-0.484907	-0.441341	-0.590852	-0.569685	-0.682565	-0.528493	-0.652672	-0.448948	-0.527892	-0.641323	-0.538896	-0.60951	-0.596547	-0.458846	-0.559908	-0.574419	-0.670758	-0.505258	-0.495141	-0.560021	-0.634582	-0.545424	-0.458792	-0.566086	-0.632697	-0.612428	-0.480304	-0.661274	-0.642252	-0.590059	-0.485298	-0.440165	-0.664692	-0.635745	-0.509515	-0.562529	-0.477883	-0.646291	-0.58802
-0.558701	-0.451438	-0.64687	-0.673493	-0.399539	-0.616012	-0.40806	-0.463488	-0.609519	-0.421339	-0.673971	-0.483858	-0.44027	-0.589894	-0.568705	-0.681733	-0.527474	-0.651793	-0.44788	-0.526873	-0.640428	-0.537887	-0.608573	-0.595595	-0.457782	-0.558917	-0.573443	-0.669907	-0.504222	-0.494098	-0.559031	-0.633678	-0.54442	-0.457728	-0.565101	-0.63179	-0.611495	-0.479252	-0.660408	-0.641358	-0.589099	-0.484249	-0.439093	-0.663831	-0.634842	-0.508482	-0.561541	-0.476829	-0.645404	-0.587058
-0.557725	-0.450369	-0.645982	-0.672644	-0.398452	-0.615083	-0.406975	-0.462425	-0.608581	-0.420258	-0.673124	-0.482806	-0.439196	-0.588933	-0.567721	-0.680897	-0.526453	-0.650912	-0.446809	-0.525852	-0.63953	-0.536874	-0.607634	-0.594641	-0.456716	-0.557924	-0.572464	-0.669053	-0.503184	-0.493053	-0.558037	-0.632771	-0.543413	-0.456662	-0.564114	-0.630881	-0.61056	-0.478198	-0.65954	-0.640462	-0.588138	-0.483198	-0.438018	-0.662968	-0.633937	-0.507447	-0.560551	-0.475773	-0.644513	-0.586094
-0.556747	-0.449298	-0.645091	-0.671793	-0.397363	-0.61415	-0.405888	-0.46136	-0.60764	-0.419175	-0.672274	-0.481751	-0.43812	-0.58797	-0.566735	-0.68006	-0.525429	-0.650028	-0.445736	-0.524828	-0.63863	-0.535859	-0.606693	-0.593684	-0.455648	-0.556928	-0.571483	-0.668196	-0.502142	-0.492005	-0.557042	-0.631862	-0.542404	-0.455594	-0.563125	-0.629969	-0.609622	-0.477141	-0.658668	-0.639564	-0.587173	-0.482144	-0.436942	-0.662102	-0.633029	-0.506409	-0.559557	-0.474715	-0.64362	-0.585127
-0.555766	-0.448224	-0.644197	-0.67094	-0.396272	-0.613215	-0.404799	-0.460292	-0.606697	-0.41809	-0.671421	-0.480695	-0.437041	-0.587004	-0.565746	-0.679219	-0.524403	-0.649141	-0.444661	-0.523801	-0.637728	-0.534842	-0.605748	-0.592724	-0.454577	-0.55593	-0.570499	-0.667337	-0.501099	-0.490955	-0.556043	-0.63095	-0.541392	-0.454523	-0.562132	-0.629054	-0.608681	-0.476081	-0.657795	-0.638662	-0.586206	-0.481087	-0.435863	-0.661233	-0.632119	-0.505368	-0.558562	-0.473654	-0.642725	-0.584158
-0.554783	-0.447148	-0.643301	-0.670084	-0.395178	-0.612278	-0.403707	-0.459221	-0.605751	-0.417002	-0.670565	-0.479635	-0.43596	-0.586035	-0.564755	-0.678376	-0.523375	-0.648252	-0.443583	-0.522772	-0.636822	-0.533822	-0.604802	-0.591762	-0.453504	-0.554929	-0.569513	-0.666475	-0.500053	-0.489902	-0.555043	-0.630035	-0.540378	-0.45345	-0.561137	-0.628137	-0.607738	-0.475019	-0.656918	-0.637758	-0.585237	-0.480028	-0.434781	-0.660362	-0.631206	-0.504325	-0.557563	-0.472591	-0.641826	-0.583186
-0.553798	-0.446069	-0.642402	-0.669225	-0.394082	-0.611337	-0.402613	-0.458148	-0.604803	-0.415912	-0.669707	-0.478574	-0.434877	-0.585063	-0.563761	-0.677531	-0.522343	-0.64736	-0.442503	-0.52174	-0.635914	-0.532799	-0.603852	-0.590797	-0.452428	-0.553925	-0.568523	-0.665611	-0.499004	-0.488846	-0.554039	-0.629118	-0.539361	-0.452374	-0.56014	-0.627217	-0.606792	-0.473955	-0.656039	-0.636852	-0.584264	-0.478967	-0.433698	-0.659488	-0.63029	-0.503279	-0.556562	-0.471525	-0.640925	-0.582212
-0.552809	-0.444988	-0.6415	-0.668363	-0.392984	-0.610394	-0.401517	-0.457073	-0.603852	-0.41482	-0.668847	-0.47751	-0.433792	-0.584089	-0.562764	-0.676682	-0.52131	-0.646466	-0.441421	-0.520706	-0.635004	-0.531774	-0.6029	-0.589829	-0.45135	-0.552919	-0.567532	-0.664744	-0.497953	-0.487789	-0.553033	-0.628198	-0.538341	-0.451296	-0.55914	-0.626295	-0.605843	-0.472888	-0.655158	-0.635942	-0.583289	-0.477903	-0.432612	-0.658612	-0.629372	-0.502231	-0.555559	-0.470457	-0.640022	-0.581235
-0.551819	-0.443905	-0.640596	-0.667499	-0.391884	-0.609449	-0.400419	-0.455996	-0.602898	-0.413725	-0.667983	-0.476443	-0.432704	-0.583113	-0.561765	-0.675831	-0.520273	-0.645569	-0.440336	-0.519669	-0.63409	-0.530746	-0.601945	-0.588859	-0.45027	-0.55191	-0.566537	-0.663874	-0.4969	-0.486728	-0.552024	-0.627276	-0.537319	-0.450216	-0.558137	-0.62537	-0.604892	-0.471819	-0.654273	-0.63503	-0.582312	-0.476837	-0.431523	-0.657733	-0.628451	-0.501181	-0.554552	-0.469386	-0.639115	-0.580255
-0.550825	-0.442819	-0.639689	-0.666632	-0.390781	-0.6085	-0.399318	-0.454916	-0.601942	-0.412629	-0.667117	-0.475374	-0.431613	-0.582133	-0.560763	-0.674978	-0.519234	-0.644669	-0.439249	-0.51863	-0.633174	-0.529716	-0.600987	-0.587886	-0.449187	-0.550899	-0.56554	-0.663002	-0.495843	-0.485666	-0.551013	-0.62635	-0.536294	-0.449133	-0.557132	-0.624442	-0.603938	-0.470747	-0.653386	-0.634115	-0.581332	-0.475768	-0.430433	-0.656851	-0.627527	-0.500128	-0.553543	-0.468313	-0.638206	-0.579272
-0.549829	-0.441731	-0.63878	-0.665763	-0.389676	-0.607549	-0.398215	-0.453833	-0.600983	-0.411529	-0.666248	-0.474303	-0.430521	-0.581151	-0.559759	-0.674122	-0.518193	-0.643766	-0.438159	-0.517588	-0.632256	-0.528683	-0.600027	-0.586911	-0.448102	-0.549885	-0.564541	-0.662126	-0.494785	-0.4846	-0.549999	-0.625422	-0.535267	-0.448048	-0.556123	-0.623511	-0.602981	-0.469673	-0.652496	-0.633198	-0.580349	-0.474697	-0.42934	-0.655966	-0.626601	-0.499072	-0.552532	-0.467238	-0.637295	-0.578287
-0.548831	-0.440641	-0.637867	-0.664891	-0.388569	-0.606595	-0.39711	-0.452748	-0.600021	-0.410428	-0.665377	-0.473229	-0.429426	-0.580167	-0.558752	-0.673263	-0.517149	-0.642861	-0.437067	-0.516543	-0.631334	-0.527647	-0.599064	-0.585932	-0.447014	-0.548868	-0.563539	-0.661249	-0.493724	-0.483533	-0.548983	-0.624492	-0.534237	-0.44696	-0.555113	-0.622578	-0.602022	-0.468597	-0.651604	-0.632278	-0.579363	-0.473623	-0.428244	-0.655079	-0.625672	-0.498014	-0.551518	-0.46616	-0.63638	-0.577299
-0.547829	-0.439548	-0.636952	-0.664016	-0.38746	-0.605639	-0.396003	-0.451661	-0.599056	-0.409324	-0.664503	-0.472152	-0.428328	-0.579179	-0.557742	-0.672401	-0.516102	-0.641953	-0.435973	-0.515496	-0.63041	-0.526609	-0.598099	-0.584951	-0.445924	-0.547849	-0.562534	-0.660368	-0.49266	-0.482462	-0.547964	-0.623558	-0.533205	-0.44587	-0.5541	-0.621642	-0.60106	-0.467517	-0.650709	-0.631355	-0.578375	-0.472546	-0.427146	-0.654189	-0.62474	-0.496953	-0.550501	-0.465079	-0.635463	-0.576309
-0.546826	-0.438453	-0.636034	-0.663138	-0.386348	-0.60468	-0.394893	-0.450571	-0.598089	-0.408218	-0.663626	-0.471073	-0.427228	-0.578189	-0.55673	-0.671537	-0.515053	-0.641043	-0.434876	-0.514447	-0.629483	-0.525568	-0.59713	-0.583968	-0.444832	-0.546827	-0.561526	-0.659485	-0.491594	-0.481389	-0.546942	-0.622622	-0.53217	-0.444778	-0.553084	-0.620704	-0.600095	-0.466436	-0.649811	-0.630429	-0.577384	-0.471468	-0.426046	-0.653296	-0.623805	-0.49589	-0.549482	-0.463997	-0.634543	-0.575316
-0.545819	-0.437355	-0.635114	-0.662258	-0.385234	-0.603718	-0.393781	-0.449479	-0.597119	-0.407109	-0.662746	-0.469992	-0.426126	-0.577197	-0.555715	-0.670669	-0.514001	-0.640129	-0.433777	-0.513394	-0.628554	-0.524525	-0.596159	-0.582982	-0.443737	-0.545803	-0.560516	-0.658599	-0.490525	-0.480314	-0.545917	-0.621683	-0.531132	-0.443683	-0.552065	-0.619762	-0.599127	-0.465352	-0.64891	-0.629501	-0.57639	-0.470386	-0.424943	-0.652401	-0.622868	-0.494824	-0.548459	-0.462911	-0.633621	-0.57432
-0.54481	-0.436255	-0.634191	-0.661374	-0.384118	-0.602753	-0.392666	-0.448384	-0.596147	-0.405998	-0.661864	-0.468908	-0.425022	-0.576201	-0.554697	-0.6698	-0.512947	-0.639213	-0.432675	-0.512339	-0.627621	-0.523479	-0.595185	-0.581992	-0.442639	-0.544775	-0.559503	-0.65771	-0.489454	-0.479236	-0.54489	-0.620742	-0.530091	-0.442585	-0.551044	-0.618818	-0.598157	-0.464265	-0.648007	-0.62857	-0.575394	-0.469303	-0.423838	-0.651503	-0.621928	-0.493755	-0.547435	-0.461823	-0.632695	-0.573321
-0.543799	-0.435152	-0.633265	-0.660489	-0.382999	-0.601786	-0.391549	-0.447287	-0.595171	-0.404885	-0.660979	-0.467821	-0.423915	-0.575203	-0.553676	-0.668927	-0.51189	-0.638294	-0.431571	-0.511282	-0.626686	-0.52243	-0.594209	-0.581001	-0.44154	-0.543745	-0.558487	-0.656818	-0.48838	-0.478156	-0.54386	-0.619797	-0.529048	-0.441485	-0.55002	-0.617871	-0.597184	-0.463176	-0.647101	-0.627636	-0.574395	-0.468216	-0.422731	-0.650602	-0.620985	-0.492684	-0.546407	-0.460733	-0.631767	-0.57232
-0.542785	-0.434047	-0.632336	-0.6596	-0.381878	-0.600816	-0.39043	-0.446187	-0.594193	-0.403769	-0.660091	-0.466732	-0.422805	-0.574202	-0.552653	-0.668052	-0.51083	-0.637373	-0.430465	-0.510222	-0.625748	-0.521379	-0.59323	-0.580006	-0.440437	-0.542713	-0.557469	-0.655924	-0.487303	-0.477073	-0.542828	-0.61885	-0.528003	-0.440383	-0.548993	-0.616921	-0.596208	-0.462084	-0.646192	-0.6267	-0.573393	-0.467128	-0.421621	-0.649698	-0.62004	-0.491611	-0.545377	-0.45964	-0.630836	-0.571316
-0.541768	-0.43294	-0.631404	-0.658709	-0.380755	-0.599843	-0.389309	-0.445085	-0.593212	-0.402651	-0.6592	-0.465641	-0.421693	-0.573198	-0.551627	-0.667174	-0.509768	-0.636448	-0.429356	-0.509159	-0.624808	-0.520325	-0.592248	-0.579009	-0.439333	-0.541678	-0.556448	-0.655027	-0.486224	-0.475987	-0.541793	-0.6179	-0.526954	-0.439278	-0.547964	-0.615969	-0.59523	-0.46099	-0.64528	-0.62576	-0.572389	-0.466036	-0.420509	-0.648792	-0.619091	-0.490535	-0.544344	-0.458544	-0.629903	-0.570309
-0.540748	-0.43183	-0.63047	-0.657815	-0.379629	-0.598867	-0.388185	-0.443981	-0.592229	-0.401531	-0.658307	-0.464547	-0.420579	-0.572192	-0.550599	-0.666293	-0.508703	-0.635521	-0.428244	-0.508094	-0.623864	-0.519269	-0.591263	-0.578009	-0.438225	-0.54064	-0.555424	-0.654127	-0.485143	-0.474899	-0.540755	-0.616948	-0.525903	-0.438171	-0.546931	-0.615014	-0.594249	-0.459894	-0.644366	-0.624818	-0.571381	-0.464942	-0.419394	-0.647883	-0.61814	-0.489456	-0.543309	-0.457446	-0.628966	-0.5693
-0.539726	-0.430717	-0.629533	-0.656918	-0.378502	-0.597889	-0.387059	-0.442873	-0.591242	-0.400408	-0.657411	-0.46345	-0.419462	-0.571183	-0.549568	-0.665409	-0.507635	-0.634591	-0.42713	-0.507026	-0.622918	-0.51821	-0.590275	-0.577006	-0.437116	-0.539599	-0.554397	-0.653225	-0.484058	-0.473809	-0.539714	-0.615992	-0.52485	-0.437061	-0.545897	-0.614056	-0.593265	-0.458794	-0.643449	-0.623874	-0.570371	-0.463846	-0.418277	-0.646971	-0.617187	-0.488374	-0.542271	-0.456346	-0.628027	-0.568287
-0.538701	-0.429603	-0.628593	-0.656018	-0.377371	-0.596908	-0.385931	-0.441764	-0.590253	-0.399283	-0.656512	-0.462351	-0.418343	-0.570171	-0.548534	-0.664523	-0.506565	-0.633658	-0.426014	-0.505955	-0.621969	-0.517148	-0.589285	-0.576001	-0.436003	-0.538555	-0.553368	-0.652319	-0.482972	-0.472715	-0.538671	-0.615034	-0.523793	-0.435949	-0.544859	-0.613095	-0.592278	-0.457693	-0.642529	-0.622926	-0.569359	-0.462747	-0.417157	-0.646056	-0.61623	-0.48729	-0.54123	-0.455243	-0.627085	-0.567272
-0.537674	-0.428485	-0.62765	-0.655115	-0.376239	-0.595924	-0.3848	-0.440652	-0.589261	-0.398155	-0.65561	-0.461249	-0.417221	-0.569156	-0.547497	-0.663634	-0.505492	-0.632723	-0.424895	-0.504881	-0.621017	-0.516083	-0.588292	-0.574992	-0.434889	-0.537509	-0.552336	-0.651411	-0.481882	-0.47162	-0.537625	-0.614073	-0.522734	-0.434834	-0.543819	-0.612132	-0.591288	-0.456588	-0.641606	-0.621975	-0.568343	-0.461645	-0.416035	-0.645138	-0.61527	-0.486204	-0.540186	-0.454137	-0.62614	-0.566255
-0.536643	-0.427365	-0.626705	-0.65421	-0.375104	-0.594937	-0.383666	-0.439537	-0.588266	-0.397025	-0.654705	-0.460145	-0.416097	-0.568139	-0.546457	-0.662742	-0.504417	-0.631784	-0.423774	-0.503805	-0.620063	-0.515016	-0.587296	-0.573981	-0.433772	-0.53646	-0.551301	-0.6505	-0.48079	-0.470521	-0.536576	-0.613109	-0.521672	-0.433717	-0.542776	-0.611165	-0.590296	-0.455482	-0.64068	-0.621022	-0.567325	-0.460541	-0.414911	-0.644218	-0.614308	-0.485115	-0.53914	-0.453029	-0.625193	-0.565234
-0.535611	-0.426243	-0.625756	-0.653302	-0.373967	-0.593947	-0.382531	-0.43842	-0.587269	-0.395893	-0.653798	-0.459038	-0.414971	-0.567119	-0.545415	-0.661847	-0.503338	-0.630843	-0.42265	-0.502727	-0.619105	-0.513946	-0.586297	-0.572968	-0.432652	-0.535409	-0.550264	-0.649586	-0.479695	-0.46942	-0.535525	-0.612143	-0.520608	-0.432597	-0.54173	-0.610196	-0.589301	-0.454372	-0.639752	-0.620066	-0.566304	-0.459435	-0.413784	-0.643295	-0.613343	-0.484023	-0.538091	-0.451919	-0.624242	-0.564211
-0.534575	-0.425118	-0.624805	-0.652391	-0.372827	-0.592955	-0.381393	-0.4373	-0.586268	-0.394758	-0.652888	-0.457928	-0.413842	-0.566096	-0.54437	-0.660949	-0.502257	-0.629899	-0.421524	-0.501645	-0.618145	-0.512873	-0.585296	-0.571951	-0.43153	-0.534355	-0.549223	-0.64867	-0.478598	-0.468317	-0.53447	-0.611173	-0.519541	-0.431475	-0.540682	-0.609224	-0.588303	-0.45326	-0.638821	-0.619107	-0.56528	-0.458325	-0.412654	-0.642368	-0.612375	-0.482928	-0.537039	-0.450805	-0.623289	-0.563185
-0.533537	-0.423991	-0.623851	-0.651477	-0.371685	-0.59196	-0.380253	-0.436178	-0.585265	-0.393621	-0.651975	-0.456816	-0.41271	-0.56507	-0.543322	-0.660049	-0.501174	-0.628952	-0.420395	-0.500561	-0.617182	-0.511798	-0.584291	-0.570931	-0.430405	-0.533297	-0.54818	-0.64775	-0.477498	-0.46721	-0.533413	-0.610201	-0.518471	-0.43035	-0.53963	-0.608249	-0.587302	-0.452146	-0.637886	-0.618145	-0.564253	-0.457213	-0.411522	-0.64144	-0.611404	-0.481831	-0.535984	-0.44969	-0.622333	-0.562156
-0.532496	-0.422861	-0.622894	-0.65056	-0.370541	-0.590962	-0.37911	-0.435053	-0.584259	-0.392481	-0.651059	-0.455701	-0.411576	-0.564041	-0.542272	-0.659145	-0.500088	-0.628002	-0.419264	-0.499475	-0.616216	-0.51072	-0.583284	-0.569909	-0.429278	-0.532238	-0.547135	-0.646828	-0.476396	-0.466101	-0.532354	-0.609226	-0.517398	-0.429223	-0.538576	-0.607271	-0.586298	-0.451029	-0.636949	-0.61718	-0.563224	-0.456099	-0.410388	-0.640508	-0.610431	-0.480731	-0.534927	-0.448571	-0.621374	-0.561124
-0.531452	-0.421729	-0.621935	-0.649641	-0.369394	-0.589961	-0.377965	-0.433926	-0.58325	-0.391339	-0.65014	-0.454584	-0.41044	-0.56301	-0.541219	-0.658239	-0.498999	-0.62705	-0.41813	-0.498385	-0.615247	-0.509639	-0.582274	-0.568884	-0.428148	-0.531175	-0.546086	-0.645903	-0.47529	-0.46499	-0.531291	-0.608247	-0.516323	-0.428093	-0.53752	-0.606291	-0.585292	-0.449909	-0.63601	-0.616213	-0.562192	-0.454982	-0.409251	-0.639573	-0.609454	-0.479629	-0.533866	-0.44745	-0.620412	-0.56009
-0.530405	-0.420594	-0.620972	-0.648719	-0.368245	-0.588957	-0.376817	-0.432796	-0.582239	-0.390194	-0.649218	-0.453464	-0.409301	-0.561976	-0.540162	-0.65733	-0.497907	-0.626094	-0.416994	-0.497293	-0.614276	-0.508555	-0.581261	-0.567856	-0.427016	-0.53011	-0.545034	-0.644975	-0.474182	-0.463876	-0.530226	-0.607267	-0.515244	-0.426961	-0.53646	-0.605307	-0.584283	-0.448787	-0.635067	-0.615243	-0.561156	-0.453862	-0.408112	-0.638636	-0.608475	-0.478524	-0.532804	-0.446327	-0.619447	-0.559052
-0.529356	-0.419456	-0.620007	-0.647793	-0.367094	-0.58795	-0.375667	-0.431664	-0.581224	-0.389047	-0.648294	-0.452342	-0.40816	-0.560939	-0.539104	-0.656418	-0.496812	-0.625136	-0.415855	-0.496198	-0.613301	-0.507469	-0.580246	-0.566825	-0.425881	-0.529041	-0.54398	-0.644044	-0.473072	-0.462759	-0.529158	-0.606283	-0.514163	-0.425826	-0.535398	-0.604321	-0.58327	-0.447662	-0.634121	-0.614269	-0.560119	-0.45274	-0.40697	-0.637695	-0.607493	-0.477416	-0.531738	-0.445201	-0.61848	-0.558012
-0.528304	-0.418316	-0.619038	-0.646865	-0.36594	-0.586941	-0.374515	-0.430529	-0.580206	-0.387898	-0.647367	-0.451217	-0.407016	-0.559899	-0.538042	-0.655503	-0.495715	-0.624174	-0.414714	-0.495101	-0.612324	-0.50638	-0.579227	-0.565792	-0.424743	-0.527971	-0.542923	-0.64311	-0.471959	-0.46164	-0.528087	-0.605296	-0.51308	-0.424689	-0.534332	-0.603332	-0.582255	-0.446534	-0.633173	-0.613293	-0.559078	-0.451615	-0.405826	-0.636752	-0.606508	-0.476305	-0.530669	-0.444072	-0.617509	-0.556969
-0.52725	-0.417174	-0.618067	-0.645934	-0.364784	-0.585928	-0.37336	-0.429391	-0.579186	-0.386746	-0.646436	-0.450089	-0.405869	-0.558856	-0.536977	-0.654586	-0.494615	-0.62321	-0.41357	-0.494	-0.611343	-0.505288	-0.578206	-0.564755	-0.423603	-0.526897	-0.541863	-0.642173	-0.470843	-0.460518	-0.527013	-0.604306	-0.511993	-0.423549	-0.533264	-0.60234	-0.581237	-0.445404	-0.632221	-0.612314	-0.558034	-0.450488	-0.404679	-0.635806	-0.60552	-0.475192	-0.529598	-0.442941	-0.616536	-0.555923
-0.526192	-0.416029	-0.617093	-0.645	-0.363625	-0.584913	-0.372203	-0.428251	-0.578163	-0.385592	-0.645503	-0.448959	-0.40472	-0.55781	-0.53591	-0.653665	-0.493513	-0.622243	-0.412424	-0.492897	-0.61036	-0.504194	-0.577181	-0.563716	-0.422461	-0.52582	-0.540801	-0.641233	-0.469724	-0.459393	-0.525937	-0.603314	-0.510904	-0.422406	-0.532194	-0.601345	-0.580217	-0.444271	-0.631267	-0.611332	-0.556988	-0.449357	-0.403529	-0.634857	-0.604529	-0.474076	-0.528524	-0.441807	-0.61556	-0.554875
-0.525132	-0.414881	-0.616115	-0.644063	-0.362464	-0.583895	-0.371043	-0.427108	-0.577137	-0.384435	-0.644567	-0.447826	-0.403569	-0.556762	-0.53484	-0.652742	-0.492407	-0.621273	-0.411275	-0.491791	-0.609374	-0.503096	-0.576154	-0.562674	-0.421316	-0.524741	-0.539735	-0.640291	-0.468603	-0.458266	-0.524858	-0.602319	-0.509812	-0.421261	-0.53112	-0.600347	-0.579193	-0.443136	-0.63031	-0.610347	-0.555938	-0.448225	-0.402378	-0.633905	-0.603535	-0.472958	-0.527447	-0.44067	-0.61458	-0.553823
-0.524069	-0.413731	-0.615135	-0.643123	-0.3613	-0.582874	-0.369881	-0.425963	-0.576108	-0.383276	-0.643628	-0.44669	-0.402415	-0.55571	-0.533767	-0.651815	-0.491299	-0.6203	-0.410124	-0.490683	-0.608385	-0.501996	-0.575124	-0.561629	-0.420168	-0.523659	-0.538667	-0.639345	-0.467479	-0.457136	-0.523776	-0.60132	-0.508717	-0.420113	-0.530044	-0.599346	-0.578166	-0.441998	-0.62935	-0.609359	-0.554886	-0.447089	-0.401223	-0.63295	-0.602538	-0.471836	-0.526367	-0.439531	-0.613598	-0.552769
-0.523003	-0.412578	-0.614152	-0.64218	-0.360134	-0.58185	-0.368717	-0.424815	-0.575076	-0.382114	-0.642686	-0.445552	-0.401258	-0.554656	-0.532691	-0.650886	-0.490188	-0.619324	-0.40897	-0.489571	-0.607393	-0.500893	-0.574091	-0.560581	-0.419018	-0.522574	-0.537595	-0.638397	-0.466352	-0.456003	-0.522691	-0.600319	-0.50762	-0.418963	-0.528964	-0.598342	-0.577137	-0.440857	-0.628386	-0.608369	-0.553831	-0.445951	-0.400066	-0.631992	-0.601538	-0.470712	-0.525284	-0.438389	-0.612613	-0.551712
-0.521934	-0.411423	-0.613166	-0.641235	-0.358966	-0.580823	-0.36755	-0.423664	-0.574041	-0.38095	-0.641741	-0.444411	-0.400099	-0.553599	-0.531612	-0.649953	-0.489075	-0.618345	-0.407813	-0.488457	-0.606398	-0.499787	-0.573055	-0.55953	-0.417865	-0.521486	-0.536521	-0.637445	-0.465223	-0.454867	-0.521603	-0.599315	-0.506519	-0.41781	-0.527882	-0.597335	-0.576104	-0.439714	-0.62742	-0.607375	-0.552773	-0.44481	-0.398907	-0.631031	-0.600536	-0.469586	-0.524199	-0.437244	-0.611625	-0.550651
-0.520863	-0.410265	-0.612178	-0.640286	-0.357795	-0.579793	-0.36638	-0.422511	-0.573003	-0.379783	-0.640793	-0.443267	-0.398938	-0.552539	-0.53053	-0.649018	-0.487958	-0.617363	-0.406654	-0.48734	-0.6054	-0.498679	-0.572016	-0.558476	-0.416709	-0.520395	-0.535444	-0.636491	-0.464091	-0.453729	-0.520512	-0.598308	-0.505416	-0.416655	-0.526797	-0.596326	-0.575069	-0.438568	-0.626451	-0.606378	-0.551712	-0.443667	-0.397745	-0.630067	-0.59953	-0.468456	-0.523111	-0.436097	-0.610634	-0.549588
-0.519789	-0.409105	-0.611186	-0.639334	-0.356622	-0.57876	-0.365208	-0.421355	-0.571963	-0.378614	-0.639842	-0.442121	-0.397773	-0.551476	-0.529446	-0.64808	-0.486839	-0.616379	-0.405492	-0.486221	-0.604399	-0.497568	-0.570974	-0.557419	-0.415551	-0.519301	-0.534364	-0.635534	-0.462956	-0.452589	-0.519419	-0.597297	-0.50431	-0.415496	-0.525709	-0.595313	-0.57403	-0.437419	-0.625479	-0.605379	-0.550648	-0.442521	-0.39658	-0.6291	-0.598522	-0.467324	-0.522019	-0.434947	-0.60964	-0.548522
-0.518712	-0.407942	-0.610191	-0.63838	-0.355447	-0.577724	-0.364034	-0.420197	-0.570919	-0.377442	-0.638888	-0.440972	-0.396607	-0.55041	-0.528358	-0.647139	-0.485717	-0.615391	-0.404328	-0.485098	-0.603395	-0.496453	-0.569929	-0.556359	-0.414391	-0.518205	-0.533281	-0.634573	-0.461818	-0.451445	-0.518322	-0.596284	-0.503201	-0.414336	-0.524618	-0.594297	-0.572989	-0.436268	-0.624504	-0.604376	-0.549581	-0.441372	-0.395413	-0.62813	-0.59751	-0.466189	-0.520925	-0.433795	-0.608643	-0.547453
-0.517632	-0.406776	-0.609193	-0.637422	-0.354268	-0.576685	-0.362857	-0.419036	-0.569872	-0.376267	-0.637931	-0.43982	-0.395437	-0.549341	-0.527268	-0.646194	-0.484592	-0.6144	-0.403161	-0.483973	-0.602388	-0.495336	-0.568881	-0.555297	-0.413227	-0.517106	-0.532196	-0.63361	-0.460678	-0.450299	-0.517223	-0.595268	-0.502089	-0.413172	-0.523525	-0.593279	-0.571945	-0.435114	-0.623526	-0.60337	-0.548512	-0.44022	-0.394244	-0.627158	-0.596496	-0.465051	-0.519828	-0.43264	-0.607643	-0.546381
-0.516549	-0.405608	-0.608192	-0.636461	-0.353088	-0.575644	-0.361678	-0.417872	-0.568823	-0.375091	-0.636971	-0.438666	-0.394265	-0.548269	-0.526175	-0.645247	-0.483465	-0.613406	-0.401992	-0.482845	-0.601378	-0.494217	-0.567831	-0.554231	-0.412061	-0.516003	-0.531107	-0.632643	-0.459535	-0.44915	-0.516121	-0.594249	-0.500975	-0.412006	-0.522428	-0.592257	-0.570898	-0.433957	-0.622545	-0.602362	-0.547439	-0.439066	-0.393071	-0.626182	-0.595478	-0.463911	-0.518728	-0.431482	-0.60664	-0.545307
-0.515464	-0.404437	-0.607188	-0.635498	-0.351905	-0.574599	-0.360496	-0.416706	-0.56777	-0.373911	-0.636008	-0.437508	-0.393091	-0.547195	-0.525079	-0.644297	-0.482334	-0.612409	-0.40082	-0.481714	-0.600365	-0.493094	-0.566777	-0.553163	-0.410893	-0.514898	-0.530016	-0.631674	-0.458389	-0.447998	-0.515016	-0.593227	-0.499857	-0.410838	-0.521329	-0.591232	-0.569847	-0.432798	-0.621561	-0.60135	-0.546364	-0.437909	-0.391896	-0.625203	-0.594457	-0.462768	-0.517626	-0.430321	-0.605634	-0.544229
-0.514375	-0.403264	-0.606181	-0.634531	-0.350719	-0.573551	-0.359312	-0.415537	-0.566715	-0.372729	-0.635042	-0.436349	-0.391914	-0.546117	-0.52398	-0.643344	-0.481201	-0.61141	-0.399645	-0.48058	-0.599349	-0.491968	-0.56572	-0.552091	-0.409722	-0.51379	-0.528921	-0.630702	-0.45724	-0.446844	-0.513908	-0.592202	-0.498737	-0.409667	-0.520226	-0.590205	-0.568794	-0.431636	-0.620574	-0.600335	-0.545285	-0.43675	-0.390719	-0.624221	-0.593434	-0.461622	-0.51652	-0.429158	-0.604625	-0.543148
-0.513284	-0.402087	-0.605171	-0.633561	-0.349532	-0.5725	-0.358125	-0.414365	-0.565656	-0.371545	-0.634073	-0.435186	-0.390734	-0.545036	-0.522878	-0.642387	-0.480065	-0.610407	-0.398468	-0.479444	-0.59833	-0.49084	-0.564661	-0.551017	-0.408548	-0.512679	-0.527824	-0.629726	-0.456089	-0.445686	-0.512797	-0.591174	-0.497614	-0.408493	-0.519121	-0.589174	-0.567738	-0.430471	-0.619584	-0.599318	-0.544204	-0.435587	-0.389539	-0.623236	-0.592407	-0.460473	-0.515412	-0.427992	-0.603613	-0.542065
-0.51219	-0.400909	-0.604158	-0.632588	-0.348341	-0.571447	-0.356936	-0.413191	-0.564594	-0.370358	-0.633101	-0.434021	-0.389552	-0.543953	-0.521773	-0.641428	-0.478926	-0.609401	-0.397288	-0.478304	-0.597308	-0.489709	-0.563598	-0.549939	-0.407371	-0.511566	-0.526723	-0.628748	-0.454935	-0.444526	-0.511684	-0.590143	-0.496488	-0.407316	-0.518013	-0.588141	-0.566679	-0.429304	-0.618591	-0.598297	-0.543119	-0.434422	-0.388356	-0.622248	-0.591378	-0.459321	-0.5143	-0.426824	-0.602598	-0.540978
-0.511093	-0.399727	-0.603142	-0.631613	-0.347148	-0.57039	-0.355744	-0.412014	-0.56353	-0.369169	-0.632126	-0.432853	-0.388367	-0.542866	-0.520665	-0.640465	-0.477784	-0.608392	-0.396105	-0.477162	-0.596283	-0.488575	-0.562532	-0.548859	-0.406192	-0.510449	-0.52562	-0.627766	-0.453778	-0.443364	-0.510567	-0.589109	-0.495359	-0.406137	-0.516902	-0.587104	-0.565617	-0.428133	-0.617595	-0.597273	-0.542032	-0.433254	-0.387171	-0.621257	-0.590345	-0.458167	-0.513186	-0.425652	-0.60158	-0.539888
-0.509993	-0.398543	-0.602123	-0.630634	-0.345953	-0.56933	-0.354549	-0.410834	-0.562462	-0.367977	-0.631148	-0.431682	-0.387179	-0.541777	-0.519555	-0.6395	-0.476639	-0.60738	-0.39492	-0.476017	-0.595255	-0.487438	-0.561464	-0.547775	-0.40501	-0.509329	-0.524514	-0.626782	-0.452618	-0.442198	-0.509447	-0.588071	-0.494227	-0.404955	-0.515787	-0.586064	-0.564551	-0.426961	-0.616596	-0.596246	-0.540941	-0.432084	-0.385983	-0.620263	-0.589309	-0.45701	-0.512068	-0.424478	-0.600559	-0.538796
-0.50889	-0.397357	-0.601101	-0.629652	-0.344755	-0.568267	-0.353353	-0.409652	-0.561392	-0.366782	-0.630167	-0.430509	-0.385989	-0.540684	-0.518441	-0.638531	-0.475492	-0.606365	-0.393732	-0.474869	-0.594224	-0.486298	-0.560392	-0.546689	-0.403826	-0.508207	-0.523405	-0.625794	-0.451455	-0.44103	-0.508325	-0.587031	-0.493092	-0.403771	-0.51467	-0.585021	-0.563483	-0.425785	-0.615593	-0.595217	-0.539848	-0.430911	-0.384793	-0.619266	-0.588271	-0.45585	-0.510948	-0.423302	-0.599535	-0.5377
-0.507784	-0.396167	-0.600076	-0.628667	-0.343554	-0.567201	-0.352153	-0.408467	-0.560318	-0.365585	-0.629183	-0.429332	-0.384797	-0.539588	-0.517324	-0.63756	-0.474341	-0.605347	-0.392542	-0.473718	-0.59319	-0.485155	-0.559317	-0.5456	-0.402639	-0.507081	-0.522292	-0.624803	-0.45029	-0.439859	-0.507199	-0.585988	-0.491954	-0.402584	-0.51355	-0.583975	-0.562412	-0.424606	-0.614588	-0.594184	-0.538751	-0.429735	-0.3836	-0.618266	-0.587229	-0.454687	-0.509825	-0.422122	-0.598507	-0.536602
-0.506676	-0.394975	-0.599047	-0.627678	-0.342352	-0.566132	-0.350951	-0.407279	-0.559241	-0.364385	-0.628195	-0.428153	-0.383601	-0.53849	-0.516204	-0.636585	-0.473188	-0.604325	-0.391348	-0.472565	-0.592152	-0.484009	-0.558239	-0.544507	-0.401449	-0.505953	-0.521177	-0.623809	-0.449122	-0.438685	-0.506071	-0.584941	-0.490814	-0.401394	-0.512427	-0.582926	-0.561337	-0.423425	-0.613579	-0.593148	-0.537652	-0.428556	-0.382404	-0.617263	-0.586184	-0.453521	-0.508699	-0.42094	-0.597477	-0.5355
-0.505564	-0.39378	-0.598016	-0.626687	-0.341146	-0.56506	-0.349747	-0.406089	-0.558161	-0.363183	-0.627205	-0.426972	-0.382403	-0.537388	-0.515082	-0.635607	-0.472032	-0.603301	-0.390153	-0.471408	-0.591112	-0.482861	-0.557158	-0.543411	-0.400256	-0.504821	-0.520059	-0.622812	-0.447951	-0.437509	-0.50494	-0.583892	-0.48967	-0.400201	-0.511301	-0.581874	-0.56026	-0.422241	-0.612568	-0.592108	-0.536549	-0.427374	-0.381206	-0.616256	-0.585136	-0.452353	-0.50757	-0.419755	-0.596444	-0.534395
-0.50445	-0.392583	-0.596981	-0.625693	-0.339938	-0.563985	-0.34854	-0.404895	-0.557079	-0.361978	-0.626211	-0.425787	-0.381203	-0.536283	-0.513956	-0.634626	-0.470873	-0.602273	-0.388954	-0.470248	-0.590068	-0.481709	-0.556074	-0.542313	-0.399061	-0.503687	-0.518938	-0.621812	-0.446777	-0.436329	-0.503805	-0.582839	-0.488524	-0.399006	-0.510172	-0.580819	-0.559179	-0.421055	-0.611553	-0.591066	-0.535444	-0.42619	-0.380005	-0.615247	-0.584085	-0.451181	-0.506437	-0.418567	-0.595407	-0.533288
-0.503332	-0.391383	-0.595944	-0.624695	-0.338728	-0.562907	-0.34733	-0.4037	-0.555993	-0.36077	-0.625214	-0.4246	-0.379999	-0.535176	-0.512827	-0.633642	-0.469711	-0.601243	-0.387753	-0.469086	-0.589022	-0.480555	-0.554987	-0.541211	-0.397863	-0.502549	-0.517814	-0.620809	-0.4456	-0.435147	-0.502668	-0.581783	-0.487374	-0.397808	-0.50904	-0.579761	-0.558096	-0.419865	-0.610535	-0.590021	-0.534335	-0.425003	-0.378801	-0.614234	-0.583031	-0.450007	-0.505302	-0.417377	-0.594367	-0.532177
-0.502212	-0.39018	-0.594903	-0.623695	-0.337515	-0.561826	-0.346118	-0.402501	-0.554904	-0.35956	-0.624214	-0.42341	-0.378793	-0.534065	-0.511696	-0.632655	-0.468546	-0.600209	-0.386549	-0.467921	-0.587972	-0.479397	-0.553897	-0.540107	-0.396662	-0.501409	-0.516686	-0.619803	-0.444421	-0.433962	-0.501528	-0.580724	-0.486222	-0.396607	-0.507906	-0.5787	-0.557009	-0.418673	-0.609514	-0.588972	-0.533224	-0.423813	-0.377595	-0.613218	-0.581973	-0.44883	-0.504164	-0.416183	-0.593324	-0.531063
-0.501088	-0.388975	-0.593859	-0.622691	-0.336299	-0.560741	-0.344903	-0.4013	-0.553811	-0.358347	-0.623211	-0.422217	-0.377585	-0.532951	-0.510561	-0.631664	-0.467378	-0.599172	-0.385343	-0.466753	-0.586919	-0.478237	-0.552804	-0.538999	-0.395459	-0.500265	-0.515556	-0.618793	-0.443238	-0.432774	-0.500384	-0.579662	-0.485066	-0.395404	-0.506768	-0.577635	-0.555919	-0.417478	-0.60849	-0.587921	-0.532109	-0.42262	-0.376386	-0.612199	-0.580913	-0.44765	-0.503023	-0.414987	-0.592278	-0.529947
-0.499962	-0.387767	-0.592812	-0.621684	-0.335081	-0.559654	-0.343686	-0.400095	-0.552716	-0.357132	-0.622205	-0.421021	-0.376373	-0.531834	-0.509423	-0.630671	-0.466207	-0.598132	-0.384133	-0.465581	-0.585863	-0.477074	-0.551708	-0.537888	-0.394253	-0.499119	-0.514423	-0.61778	-0.442053	-0.431583	-0.499238	-0.578597	-0.483908	-0.394198	-0.505627	-0.576568	-0.554826	-0.41628	-0.607462	-0.586866	-0.530991	-0.421425	-0.375175	-0.611177	-0.579849	-0.446467	-0.501879	-0.413788	-0.591229	-0.528827
-0.498833	-0.386556	-0.591762	-0.620673	-0.33386	-0.558563	-0.342466	-0.398889	-0.551618	-0.355914	-0.621196	-0.419823	-0.375159	-0.530714	-0.508283	-0.629674	-0.465034	-0.597089	-0.382922	-0.464407	-0.584804	-0.475908	-0.550608	-0.536774	-0.393044	-0.497969	-0.513286	-0.616764	-0.440865	-0.43039	-0.498089	-0.577529	-0.482747	-0.392989	-0.504483	-0.575497	-0.55373	-0.41508	-0.606432	-0.585808	-0.52987	-0.420226	-0.37396	-0.610152	-0.578782	-0.445281	-0.500732	-0.412587	-0.590177	-0.527704
-0.497701	-0.385342	-0.590708	-0.61966	-0.332637	-0.557469	-0.341244	-0.397679	-0.550516	-0.354693	-0.620183	-0.418621	-0.373943	-0.529591	-0.507139	-0.628674	-0.463857	-0.596042	-0.381707	-0.46323	-0.583741	-0.474738	-0.549506	-0.535657	-0.391832	-0.496817	-0.512147	-0.615745	-0.439674	-0.429193	-0.496936	-0.576457	-0.481583	-0.391777	-0.503336	-0.574423	-0.552631	-0.413876	-0.605398	-0.584747	-0.528746	-0.419025	-0.372743	-0.609123	-0.577713	-0.444093	-0.499581	-0.411382	-0.589121	-0.526578
-0.496565	-0.384126	-0.589652	-0.618644	-0.331411	-0.556373	-0.340019	-0.396467	-0.549412	-0.35347	-0.619167	-0.417417	-0.372723	-0.528465	-0.505992	-0.627671	-0.462677	-0.594993	-0.38049	-0.46205	-0.582676	-0.473566	-0.5484	-0.534537	-0.390618	-0.495662	-0.511005	-0.614723	-0.43848	-0.427994	-0.495781	-0.575383	-0.480415	-0.390563	-0.502185	-0.573346	-0.551529	-0.41267	-0.604361	-0.583683	-0.527619	-0.417821	-0.371524	-0.608092	-0.576639	-0.442901	-0.498428	-0.410175	-0.588063	-0.525449
-0.495427	-0.382907	-0.588592	-0.617624	-0.330183	-0.555272	-0.338791	-0.395251	-0.548304	-0.352244	-0.618148	-0.41621	-0.371501	-0.527336	-0.504842	-0.626665	-0.461495	-0.59394	-0.37927	-0.460867	-0.581607	-0.472391	-0.547291	-0.533413	-0.389401	-0.494503	-0.509859	-0.613698	-0.437283	-0.426792	-0.494622	-0.574305	-0.479245	-0.389346	-0.501032	-0.572265	-0.550423	-0.411461	-0.603321	-0.582615	-0.526489	-0.416614	-0.370301	-0.607057	-0.575563	-0.441707	-0.497272	-0.408965	-0.587001	-0.524316
-0.494286	-0.381685	-0.587529	-0.616601	-0.328952	-0.554169	-0.337561	-0.394033	-0.547193	-0.351016	-0.617126	-0.415	-0.370277	-0.526203	-0.503689	-0.625655	-0.460309	-0.592884	-0.378047	-0.459681	-0.580535	-0.471213	-0.546179	-0.532287	-0.388181	-0.493341	-0.50871	-0.612669	-0.436083	-0.425587	-0.493461	-0.573224	-0.478072	-0.388126	-0.499876	-0.571182	-0.549315	-0.410249	-0.602278	-0.581544	-0.525356	-0.415405	-0.369076	-0.606019	-0.574484	-0.44051	-0.496113	-0.407752	-0.585936	-0.523181
-0.493142	-0.380461	-0.586463	-0.615575	-0.327719	-0.553063	-0.336328	-0.392813	-0.546079	-0.349785	-0.616101	-0.413788	-0.369049	-0.525068	-0.502533	-0.624642	-0.459121	-0.591825	-0.376821	-0.458493	-0.57946	-0.470032	-0.545064	-0.531157	-0.386959	-0.492177	-0.507559	-0.611637	-0.434881	-0.424379	-0.492296	-0.57214	-0.476895	-0.386903	-0.498717	-0.570095	-0.548203	-0.409035	-0.601231	-0.58047	-0.52422	-0.414192	-0.367849	-0.604977	-0.573401	-0.439309	-0.49495	-0.406537	-0.584867	-0.522043
-0.491994	-0.379233	-0.585393	-0.614545	-0.326483	-0.551953	-0.335093	-0.391589	-0.544962	-0.348551	-0.615072	-0.412572	-0.367819	-0.523929	-0.501374	-0.623626	-0.45793	-0.590762	-0.375593	-0.457301	-0.578381	-0.468847	-0.543946	-0.530025	-0.385733	-0.491009	-0.506404	-0.610602	-0.433675	-0.423168	-0.491129	-0.571052	-0.475716	-0.385678	-0.497554	-0.569005	-0.547088	-0.407817	-0.600182	-0.579393	-0.52308	-0.412977	-0.366618	-0.603933	-0.572315	-0.438106	-0.493785	-0.405318	-0.583796	-0.520901
-0.490844	-0.378003	-0.58432	-0.613512	-0.325244	-0.55084	-0.333855	-0.390363	-0.543841	-0.347314	-0.61404	-0.411354	-0.366586	-0.522787	-0.500212	-0.622607	-0.456735	-0.589697	-0.374362	-0.456106	-0.5773	-0.46766	-0.542824	-0.528889	-0.384505	-0.489838	-0.505246	-0.609564	-0.432467	-0.421955	-0.489958	-0.569962	-0.474534	-0.38445	-0.496389	-0.567912	-0.54597	-0.406597	-0.599129	-0.578313	-0.521938	-0.411759	-0.365385	-0.602885	-0.571226	-0.4369	-0.492616	-0.404097	-0.582721	-0.519756
-0.489691	-0.376771	-0.583244	-0.612476	-0.324003	-0.549724	-0.332614	-0.389134	-0.542718	-0.346075	-0.613005	-0.410132	-0.365351	-0.521642	-0.499046	-0.621584	-0.455538	-0.588628	-0.373128	-0.454908	-0.576215	-0.46647	-0.541699	-0.52775	-0.383274	-0.488664	-0.504085	-0.608522	-0.431255	-0.420738	-0.488784	-0.568868	-0.473348	-0.383219	-0.49522	-0.566816	-0.544849	-0.405374	-0.598072	-0.577229	-0.520792	-0.410537	-0.364149	-0.601834	-0.570134	-0.435691	-0.491445	-0.402873	-0.581643	-0.518608
-0.488534	-0.375535	-0.582165	-0.611437	-0.322759	-0.548605	-0.331371	-0.387902	-0.541591	-0.344833	-0.611966	-0.408908	-0.364112	-0.520494	-0.497878	-0.620558	-0.454337	-0.587556	-0.371892	-0.453707	-0.575127	-0.465277	-0.540571	-0.526608	-0.38204	-0.487488	-0.502921	-0.607477	-0.430041	-0.419519	-0.487608	-0.567771	-0.47216	-0.381985	-0.494049	-0.565716	-0.543724	-0.404147	-0.597013	-0.576143	-0.519643	-0.409313	-0.36291	-0.600779	-0.569038	-0.434479	-0.49027	-0.401646	-0.580562	-0.517457
-0.487375	-0.374297	-0.581083	-0.610395	-0.321512	-0.547483	-0.330125	-0.386667	-0.540461	-0.343589	-0.610924	-0.407681	-0.362871	-0.519343	-0.496706	-0.619529	-0.453134	-0.58648	-0.370652	-0.452504	-0.574036	-0.46408	-0.53944	-0.525462	-0.380804	-0.486308	-0.501753	-0.606429	-0.428824	-0.418296	-0.486428	-0.56667	-0.470968	-0.380749	-0.492874	-0.564614	-0.542596	-0.402919	-0.59595	-0.575053	-0.518491	-0.408087	-0.361669	-0.599722	-0.567939	-0.433264	-0.489092	-0.400416	-0.579477	-0.516303
-0.486212	-0.373056	-0.579997	-0.609349	-0.320263	-0.546357	-0.328876	-0.38543	-0.539328	-0.342342	-0.609879	-0.406451	-0.361627	-0.518188	-0.495532	-0.618497	-0.451927	-0.585401	-0.36941	-0.451297	-0.572941	-0.462881	-0.538306	-0.524314	-0.379565	-0.485124	-0.500583	-0.605377	-0.427604	-0.417071	-0.485245	-0.565567	-0.469774	-0.379509	-0.491696	-0.563507	-0.541465	-0.401687	-0.594884	-0.573959	-0.517335	-0.406857	-0.360425	-0.598661	-0.566837	-0.432046	-0.487911	-0.399183	-0.57839	-0.515146
-0.485047	-0.371812	-0.578908	-0.6083	-0.319012	-0.545228	-0.327625	-0.384189	-0.538191	-0.341092	-0.608831	-0.405219	-0.360381	-0.51703	-0.494354	-0.617461	-0.450718	-0.584319	-0.368166	-0.450087	-0.571843	-0.461679	-0.537168	-0.523162	-0.378322	-0.483938	-0.499409	-0.604322	-0.426381	-0.415843	-0.484058	-0.56446	-0.468576	-0.378267	-0.490515	-0.562398	-0.540331	-0.400452	-0.593815	-0.572863	-0.516177	-0.405624	-0.359178	-0.597597	-0.565732	-0.430826	-0.486727	-0.397947	-0.577299	-0.513985
-0.483878	-0.370565	-0.577816	-0.607247	-0.317757	-0.544096	-0.326371	-0.382946	-0.537051	-0.339839	-0.607779	-0.403983	-0.359131	-0.51587	-0.493173	-0.616422	-0.449505	-0.583234	-0.366918	-0.448874	-0.570742	-0.460473	-0.536028	-0.522007	-0.377078	-0.482749	-0.498233	-0.603264	-0.425155	-0.414612	-0.482869	-0.56335	-0.467375	-0.377022	-0.489331	-0.561285	-0.539194	-0.399215	-0.592742	-0.571763	-0.515015	-0.404389	-0.357929	-0.596529	-0.564623	-0.429602	-0.48554	-0.396709	-0.576204	-0.512822
-0.482706	-0.369315	-0.57672	-0.606191	-0.3165	-0.542961	-0.325115	-0.3817	-0.535908	-0.338584	-0.606724	-0.402744	-0.357879	-0.514705	-0.491988	-0.61538	-0.44829	-0.582145	-0.365668	-0.447658	-0.569637	-0.459265	-0.534884	-0.520849	-0.37583	-0.481556	-0.497053	-0.602203	-0.423925	-0.413378	-0.481677	-0.562236	-0.466171	-0.375774	-0.488144	-0.56017	-0.538053	-0.397974	-0.591666	-0.570659	-0.51385	-0.40315	-0.356676	-0.595458	-0.563511	-0.428375	-0.48435	-0.395467	-0.575107	-0.511655
-0.481531	-0.368063	-0.575621	-0.605132	-0.315241	-0.541822	-0.323855	-0.380451	-0.534762	-0.337326	-0.605666	-0.401503	-0.356624	-0.513538	-0.490801	-0.614334	-0.447071	-0.581053	-0.364414	-0.446439	-0.56853	-0.458053	-0.533736	-0.519687	-0.374579	-0.480361	-0.49587	-0.601138	-0.422693	-0.412141	-0.480481	-0.56112	-0.464965	-0.374524	-0.486953	-0.55905	-0.536909	-0.396731	-0.590587	-0.569553	-0.512682	-0.401909	-0.355421	-0.594384	-0.562396	-0.427145	-0.483156	-0.394223	-0.574006	-0.510484
-0.480353	-0.366808	-0.574519	-0.60407	-0.313978	-0.54068	-0.322593	-0.3792	-0.533613	-0.336065	-0.604604	-0.400258	-0.355367	-0.512368	-0.489611	-0.613285	-0.44585	-0.579958	-0.363158	-0.445217	-0.567419	-0.456838	-0.532586	-0.518523	-0.373326	-0.479162	-0.494683	-0.60007	-0.421458	-0.410901	-0.479282	-0.559999	-0.463754	-0.37327	-0.48576	-0.557928	-0.535762	-0.395484	-0.589504	-0.568443	-0.511511	-0.400665	-0.354163	-0.593307	-0.561278	-0.425912	-0.481959	-0.392976	-0.572901	-0.509311
-0.479172	-0.36555	-0.573413	-0.603004	-0.312713	-0.539535	-0.321329	-0.377945	-0.53246	-0.334802	-0.603539	-0.399011	-0.354106	-0.511194	-0.488417	-0.612233	-0.444625	-0.578859	-0.3619	-0.443992	-0.566304	-0.45562	-0.531432	-0.517355	-0.372069	-0.47796	-0.493494	-0.598998	-0.42022	-0.409658	-0.478081	-0.558876	-0.462541	-0.372014	-0.484563	-0.556802	-0.534611	-0.394235	-0.588418	-0.56733	-0.510336	-0.399418	-0.352903	-0.592226	-0.560156	-0.424676	-0.48076	-0.391726	-0.571794	-0.508134
-0.477988	-0.364289	-0.572304	-0.601935	-0.311446	-0.538386	-0.320062	-0.376687	-0.531304	-0.333536	-0.602471	-0.397761	-0.352843	-0.510017	-0.48722	-0.611177	-0.443397	-0.577757	-0.360638	-0.442764	-0.565186	-0.4544	-0.530275	-0.516183	-0.37081	-0.476755	-0.492301	-0.597924	-0.418979	-0.408412	-0.476876	-0.557749	-0.461325	-0.370755	-0.483363	-0.555673	-0.533457	-0.392983	-0.587328	-0.566213	-0.509158	-0.398167	-0.351639	-0.591141	-0.559031	-0.423438	-0.479557	-0.390473	-0.570683	-0.506955
-0.476801	-0.363026	-0.571192	-0.600862	-0.310176	-0.537234	-0.318792	-0.375427	-0.530145	-0.332267	-0.601399	-0.396507	-0.351577	-0.508837	-0.48602	-0.610118	-0.442166	-0.576652	-0.359373	-0.441532	-0.564065	-0.453176	-0.529114	-0.515009	-0.369548	-0.475546	-0.491105	-0.596845	-0.417735	-0.407163	-0.475667	-0.556619	-0.460106	-0.369493	-0.48216	-0.55454	-0.5323	-0.391728	-0.586236	-0.565093	-0.507977	-0.396914	-0.350373	-0.590054	-0.557902	-0.422196	-0.478351	-0.389217	-0.569568	-0.505772
-0.47561	-0.361759	-0.570076	-0.599786	-0.308903	-0.536079	-0.317519	-0.374164	-0.528982	-0.330995	-0.600324	-0.395251	-0.350308	-0.507653	-0.484817	-0.609055	-0.440932	-0.575543	-0.358106	-0.440298	-0.562941	-0.451948	-0.527951	-0.513831	-0.368284	-0.474335	-0.489906	-0.595764	-0.416488	-0.405911	-0.474456	-0.555486	-0.458883	-0.368228	-0.480953	-0.553405	-0.53114	-0.39047	-0.585139	-0.56397	-0.506793	-0.395658	-0.349104	-0.588963	-0.55677	-0.420951	-0.477141	-0.387958	-0.568451	-0.504585
-0.474416	-0.36049	-0.568957	-0.598707	-0.307627	-0.53492	-0.316244	-0.372898	-0.527816	-0.329721	-0.599245	-0.393992	-0.349036	-0.506466	-0.48361	-0.607989	-0.439695	-0.574431	-0.356836	-0.439061	-0.561813	-0.450718	-0.526784	-0.51265	-0.367016	-0.47312	-0.488704	-0.594679	-0.415238	-0.404656	-0.473241	-0.554349	-0.457657	-0.36696	-0.479744	-0.552265	-0.529976	-0.389209	-0.58404	-0.562844	-0.505605	-0.394399	-0.347832	-0.587868	-0.555635	-0.419703	-0.475929	-0.386696	-0.567329	-0.503396
-0.47322	-0.359218	-0.567835	-0.597624	-0.306349	-0.533759	-0.314966	-0.371629	-0.526647	-0.328444	-0.598163	-0.39273	-0.347762	-0.505276	-0.482401	-0.60692	-0.438455	-0.573316	-0.355563	-0.43782	-0.560682	-0.449485	-0.525613	-0.511466	-0.365745	-0.471902	-0.487498	-0.59359	-0.413985	-0.403398	-0.472024	-0.553209	-0.456429	-0.36569	-0.478531	-0.551123	-0.528809	-0.387946	-0.582937	-0.561714	-0.504415	-0.393137	-0.346557	-0.586771	-0.554496	-0.418452	-0.474713	-0.385432	-0.566205	-0.502203
-0.47202	-0.357943	-0.566709	-0.596538	-0.305068	-0.532593	-0.313685	-0.370357	-0.525474	-0.327164	-0.597078	-0.391465	-0.346485	-0.504083	-0.481188	-0.605847	-0.437212	-0.572197	-0.354287	-0.436576	-0.559547	-0.448248	-0.52444	-0.510278	-0.364472	-0.470681	-0.48629	-0.592498	-0.412729	-0.402138	-0.470803	-0.552066	-0.455197	-0.364416	-0.477315	-0.549977	-0.527639	-0.386679	-0.581831	-0.56058	-0.50322	-0.391873	-0.34528	-0.585669	-0.553354	-0.417198	-0.473494	-0.384164	-0.565077	-0.501007
-0.470816	-0.356665	-0.56558	-0.595448	-0.303785	-0.531425	-0.312402	-0.369082	-0.524298	-0.325881	-0.595989	-0.390197	-0.345205	-0.502886	-0.479971	-0.604771	-0.435965	-0.571074	-0.353009	-0.43533	-0.558409	-0.447008	-0.523263	-0.509087	-0.363195	-0.469457	-0.485077	-0.591403	-0.41147	-0.400874	-0.469579	-0.550919	-0.453961	-0.36314	-0.476096	-0.548828	-0.526465	-0.385409	-0.580721	-0.559443	-0.502023	-0.390605	-0.343999	-0.584565	-0.552209	-0.415941	-0.472272	-0.382893	-0.563946	-0.499807
-0.46961	-0.355384	-0.564447	-0.594355	-0.302498	-0.530253	-0.311115	-0.367804	-0.523119	-0.324596	-0.594896	-0.388926	-0.343922	-0.501686	-0.478752	-0.603691	-0.434716	-0.569949	-0.351727	-0.43408	-0.557267	-0.445766	-0.522082	-0.507893	-0.361916	-0.46823	-0.483862	-0.590304	-0.410207	-0.399607	-0.468351	-0.549768	-0.452723	-0.361861	-0.474873	-0.547675	-0.525288	-0.384136	-0.579607	-0.558303	-0.500822	-0.389334	-0.342716	-0.583457	-0.55106	-0.414681	-0.471046	-0.38162	-0.562811	-0.498604
-0.468401	-0.354101	-0.563311	-0.593258	-0.301209	-0.529078	-0.309827	-0.366524	-0.521936	-0.323308	-0.5938	-0.387652	-0.342636	-0.500483	-0.477529	-0.602608	-0.433463	-0.568819	-0.350443	-0.432827	-0.556123	-0.44452	-0.520898	-0.506696	-0.360634	-0.466999	-0.482644	-0.589202	-0.408942	-0.398337	-0.467121	-0.548615	-0.451481	-0.360579	-0.473647	-0.546519	-0.524107	-0.382861	-0.578491	-0.55716	-0.499618	-0.38806	-0.34143	-0.582345	-0.549908	-0.413418	-0.469818	-0.380343	-0.561673	-0.497398
-0.467188	-0.352814	-0.562171	-0.592158	-0.299918	-0.527899	-0.308535	-0.36524	-0.52075	-0.322017	-0.592701	-0.386375	-0.341347	-0.499276	-0.476303	-0.601521	-0.432207	-0.567687	-0.349156	-0.431571	-0.554974	-0.44327	-0.519711	-0.505495	-0.359349	-0.465765	-0.481422	-0.588096	-0.407674	-0.397064	-0.465887	-0.547457	-0.450237	-0.359293	-0.472419	-0.545359	-0.522924	-0.381582	-0.577371	-0.556013	-0.498411	-0.386783	-0.340142	-0.58123	-0.548752	-0.412151	-0.468586	-0.379064	-0.560531	-0.496189
-0.465972	-0.351525	-0.561028	-0.591055	-0.298623	-0.526717	-0.307241	-0.363954	-0.519561	-0.320723	-0.591598	-0.385095	-0.340056	-0.498066	-0.475074	-0.600431	-0.430948	-0.566551	-0.347865	-0.430311	-0.553823	-0.442018	-0.518521	-0.50429	-0.358061	-0.464528	-0.480196	-0.586987	-0.406402	-0.395788	-0.46465	-0.546297	-0.448989	-0.358006	-0.471186	-0.544196	-0.521736	-0.3803	-0.576247	-0.554862	-0.4972	-0.385503	-0.33885	-0.580112	-0.547593	-0.410882	-0.467351	-0.377781	-0.559386	-0.494976
-0.464753	-0.350232	-0.559882	-0.589948	-0.297326	-0.525531	-0.305943	-0.362664	-0.518368	-0.319427	-0.590492	-0.383812	-0.338761	-0.496853	-0.473842	-0.599337	-0.429686	-0.565411	-0.346573	-0.429049	-0.552667	-0.440762	-0.517327	-0.503083	-0.35677	-0.463287	-0.478968	-0.585874	-0.405128	-0.394509	-0.463409	-0.545133	-0.447738	-0.356715	-0.469951	-0.54303	-0.520546	-0.379016	-0.57512	-0.553708	-0.495986	-0.38422	-0.337555	-0.57899	-0.546431	-0.40961	-0.466112	-0.376496	-0.558238	-0.49376
-0.46353	-0.348937	-0.558732	-0.588837	-0.296026	-0.524342	-0.304644	-0.361372	-0.517171	-0.318127	-0.589382	-0.382526	-0.337464	-0.495636	-0.472606	-0.59824	-0.428421	-0.564268	-0.345277	-0.427783	-0.551509	-0.439504	-0.51613	-0.501872	-0.355476	-0.462044	-0.477736	-0.584758	-0.40385	-0.393227	-0.462166	-0.543965	-0.446483	-0.355421	-0.468712	-0.54186	-0.519352	-0.377728	-0.573989	-0.552551	-0.494769	-0.382934	-0.336258	-0.577864	-0.545265	-0.408334	-0.464871	-0.375207	-0.557086	-0.492541
-0.462305	-0.347639	-0.557579	-0.587723	-0.294724	-0.52315	-0.303341	-0.360077	-0.515972	-0.316825	-0.588269	-0.381237	-0.336164	-0.494416	-0.471367	-0.597139	-0.427153	-0.563121	-0.343978	-0.426514	-0.550347	-0.438242	-0.514929	-0.500658	-0.35418	-0.460797	-0.476501	-0.583639	-0.40257	-0.391942	-0.460919	-0.542795	-0.445226	-0.354124	-0.46747	-0.540687	-0.518154	-0.376437	-0.572855	-0.55139	-0.493548	-0.381646	-0.334958	-0.576735	-0.544095	-0.407055	-0.463626	-0.373916	-0.555931	-0.491318
-0.461076	-0.346338	-0.556422	-0.586606	-0.293418	-0.521954	-0.302036	-0.358778	-0.514769	-0.31552	-0.587152	-0.379945	-0.334861	-0.493193	-0.470124	-0.596035	-0.425881	-0.561971	-0.342676	-0.425243	-0.549181	-0.436977	-0.513725	-0.49944	-0.35288	-0.459546	-0.475263	-0.582515	-0.401286	-0.390654	-0.459668	-0.54162	-0.443965	-0.352824	-0.466225	-0.53951	-0.516953	-0.375144	-0.571718	-0.550226	-0.492324	-0.380354	-0.333655	-0.575603	-0.542922	-0.405774	-0.462378	-0.372622	-0.554772	-0.490092
-0.459844	-0.345034	-0.555261	-0.585485	-0.29211	-0.520755	-0.300727	-0.357477	-0.513562	-0.314213	-0.586032	-0.37865	-0.333556	-0.491966	-0.468879	-0.594927	-0.424606	-0.560818	-0.341372	-0.423967	-0.548012	-0.435708	-0.512517	-0.498219	-0.351578	-0.458293	-0.474021	-0.581389	-0.399999	-0.389363	-0.458415	-0.540442	-0.442701	-0.351522	-0.464976	-0.53833	-0.515749	-0.373847	-0.570576	-0.549058	-0.491096	-0.379059	-0.332349	-0.574467	-0.541746	-0.404489	-0.461126	-0.371324	-0.553609	-0.488863
-0.458608	-0.343727	-0.554097	-0.58436	-0.2908	-0.519553	-0.299417	-0.356173	-0.512352	-0.312902	-0.584908	-0.377352	-0.332247	-0.490736	-0.467629	-0.593816	-0.423328	-0.559661	-0.340064	-0.422689	-0.546839	-0.434437	-0.511307	-0.496994	-0.350272	-0.457036	-0.472776	-0.580258	-0.398709	-0.388068	-0.457158	-0.539261	-0.441434	-0.350216	-0.463724	-0.537146	-0.514541	-0.372547	-0.569432	-0.547886	-0.489865	-0.377761	-0.33104	-0.573327	-0.540566	-0.403201	-0.459871	-0.370024	-0.552443	-0.48763
-0.45737	-0.342418	-0.55293	-0.583232	-0.289486	-0.518346	-0.298103	-0.354866	-0.511139	-0.311589	-0.583781	-0.37605	-0.330935	-0.489503	-0.466377	-0.592701	-0.422047	-0.5585	-0.338754	-0.421408	-0.545663	-0.433162	-0.510092	-0.495766	-0.348964	-0.455776	-0.471528	-0.579124	-0.397416	-0.386771	-0.455898	-0.538076	-0.440163	-0.348908	-0.462469	-0.535959	-0.51333	-0.371245	-0.568284	-0.546711	-0.488631	-0.37646	-0.329728	-0.572184	-0.539383	-0.40191	-0.458613	-0.36872	-0.551274	-0.486394
-0.456128	-0.341105	-0.551759	-0.5821	-0.28817	-0.517137	-0.296786	-0.353556	-0.509922	-0.310273	-0.582649	-0.374746	-0.329621	-0.488266	-0.465121	-0.591582	-0.420763	-0.557336	-0.33744	-0.420123	-0.544484	-0.431884	-0.508874	-0.494535	-0.347652	-0.454512	-0.470276	-0.577987	-0.39612	-0.38547	-0.454635	-0.536888	-0.438889	-0.347596	-0.46121	-0.534768	-0.512116	-0.369939	-0.567132	-0.545533	-0.487394	-0.375156	-0.328414	-0.571037	-0.538196	-0.400615	-0.457352	-0.367414	-0.550101	-0.485154
-0.454883	-0.339789	-0.550584	-0.580964	-0.286851	-0.515924	-0.295467	-0.352243	-0.508702	-0.308954	-0.581515	-0.373439	-0.328303	-0.487026	-0.463862	-0.59046	-0.419475	-0.556168	-0.336124	-0.418835	-0.5433	-0.430602	-0.507653	-0.4933	-0.346338	-0.453246	-0.469021	-0.576846	-0.39482	-0.384167	-0.453368	-0.535696	-0.437612	-0.346282	-0.459948	-0.533574	-0.510897	-0.36863	-0.565976	-0.544351	-0.486153	-0.373848	-0.327096	-0.569887	-0.537006	-0.399318	-0.456087	-0.366104	-0.548924	-0.483911
-0.453634	-0.338471	-0.549406	-0.579826	-0.285529	-0.514707	-0.294145	-0.350926	-0.507478	-0.307632	-0.580377	-0.372129	-0.326983	-0.485782	-0.4626	-0.589335	-0.418184	-0.554997	-0.334805	-0.417544	-0.542114	-0.429318	-0.506428	-0.492062	-0.34502	-0.451976	-0.467762	-0.575702	-0.393518	-0.38286	-0.452098	-0.534501	-0.436332	-0.344965	-0.458683	-0.532376	-0.509676	-0.367318	-0.564818	-0.543166	-0.484908	-0.372538	-0.325776	-0.568733	-0.535812	-0.398017	-0.454819	-0.364792	-0.547744	-0.482665
-0.452382	-0.337149	-0.548225	-0.578683	-0.284205	-0.513487	-0.29282	-0.349607	-0.506251	-0.306307	-0.579235	-0.370815	-0.32566	-0.484535	-0.461334	-0.588205	-0.41689	-0.553822	-0.333483	-0.416249	-0.540923	-0.42803	-0.5052	-0.49082	-0.3437	-0.450702	-0.4665	-0.574553	-0.392212	-0.38155	-0.450825	-0.533302	-0.435048	-0.343644	-0.457414	-0.531175	-0.508451	-0.366004	-0.563655	-0.541977	-0.48366	-0.371225	-0.324452	-0.567576	-0.534614	-0.396714	-0.453548	-0.363476	-0.546561	-0.481415
-0.451127	-0.335825	-0.547039	-0.577537	-0.282877	-0.512264	-0.291493	-0.348285	-0.50502	-0.30498	-0.578089	-0.369499	-0.324334	-0.483284	-0.460065	-0.587072	-0.415593	-0.552644	-0.332158	-0.414952	-0.53973	-0.426739	-0.503968	-0.489575	-0.342377	-0.449425	-0.465235	-0.573402	-0.390904	-0.380238	-0.449548	-0.532099	-0.433761	-0.342321	-0.456142	-0.52997	-0.507222	-0.364686	-0.562489	-0.540784	-0.482409	-0.369909	-0.323126	-0.566415	-0.533413	-0.395407	-0.452273	-0.362157	-0.545373	-0.480162
-0.449869	-0.334497	-0.545851	-0.576387	-0.281547	-0.511037	-0.290162	-0.34696	-0.503786	-0.303649	-0.57694	-0.368179	-0.323005	-0.48203	-0.458792	-0.585936	-0.414293	-0.551462	-0.33083	-0.413651	-0.538532	-0.425444	-0.502733	-0.488327	-0.34105	-0.448145	-0.463966	-0.572246	-0.389592	-0.378922	-0.448268	-0.530893	-0.432471	-0.340995	-0.454867	-0.528761	-0.50599	-0.363365	-0.561319	-0.539588	-0.481154	-0.368589	-0.321797	-0.56525	-0.532209	-0.394097	-0.450995	-0.360836	-0.544183	-0.478905
-0.448607	-0.333167	-0.544658	-0.575234	-0.280214	-0.509806	-0.288829	-0.345632	-0.502548	-0.302316	-0.575788	-0.366856	-0.321673	-0.480773	-0.457517	-0.584796	-0.412989	-0.550276	-0.329499	-0.412347	-0.537331	-0.424147	-0.501494	-0.487075	-0.339721	-0.446862	-0.462694	-0.571087	-0.388276	-0.377602	-0.446985	-0.529683	-0.431177	-0.339665	-0.453588	-0.52755	-0.504755	-0.36204	-0.560146	-0.538388	-0.479896	-0.367267	-0.320465	-0.564082	-0.531001	-0.392784	-0.449713	-0.359511	-0.542988	-0.477645
-0.447342	-0.331833	-0.543462	-0.574076	-0.278879	-0.508572	-0.287493	-0.344301	-0.501307	-0.30098	-0.574631	-0.365531	-0.320338	-0.479512	-0.456237	-0.583652	-0.411682	-0.549087	-0.328165	-0.41104	-0.536127	-0.422846	-0.500252	-0.485819	-0.338389	-0.445575	-0.461419	-0.569924	-0.386958	-0.37628	-0.445698	-0.52847	-0.42988	-0.338333	-0.452306	-0.526334	-0.503516	-0.360713	-0.558969	-0.537185	-0.478634	-0.365941	-0.31913	-0.56291	-0.529789	-0.391467	-0.448428	-0.358183	-0.54179	-0.476381
-0.446074	-0.330497	-0.542263	-0.572916	-0.27754	-0.507334	-0.286154	-0.342967	-0.500062	-0.299641	-0.573471	-0.364202	-0.319	-0.478247	-0.454954	-0.582504	-0.410372	-0.547894	-0.326828	-0.409729	-0.534919	-0.421542	-0.499006	-0.48456	-0.337053	-0.444285	-0.46014	-0.568758	-0.385637	-0.374955	-0.444408	-0.527254	-0.42858	-0.336998	-0.45102	-0.525115	-0.502273	-0.359383	-0.557788	-0.535978	-0.477369	-0.364612	-0.317792	-0.561734	-0.528573	-0.390148	-0.44714	-0.356852	-0.540589	-0.475114
-0.444802	-0.329158	-0.541059	-0.571751	-0.276199	-0.506093	-0.284812	-0.341629	-0.498814	-0.298299	-0.572308	-0.36287	-0.31766	-0.476979	-0.453668	-0.581353	-0.409058	-0.546697	-0.325488	-0.408415	-0.533707	-0.420234	-0.497757	-0.483298	-0.335715	-0.442991	-0.458858	-0.567588	-0.384312	-0.373626	-0.443114	-0.526033	-0.427277	-0.335659	-0.449731	-0.523892	-0.501027	-0.35805	-0.556604	-0.534767	-0.4761	-0.36328	-0.316451	-0.560555	-0.527355	-0.388825	-0.445848	-0.355518	-0.539383	-0.473844
-0.443527	-0.327815	-0.539852	-0.570583	-0.274855	-0.504848	-0.283468	-0.340289	-0.497562	-0.296954	-0.57114	-0.361535	-0.316316	-0.475708	-0.452379	-0.580198	-0.407741	-0.545497	-0.324145	-0.407098	-0.532491	-0.418923	-0.496504	-0.482032	-0.334374	-0.441694	-0.457572	-0.566414	-0.382984	-0.372295	-0.441818	-0.524809	-0.42597	-0.334318	-0.448439	-0.522666	-0.499777	-0.356713	-0.555416	-0.533553	-0.474828	-0.361945	-0.315107	-0.559372	-0.526132	-0.387499	-0.444553	-0.354181	-0.538175	-0.47257
-0.442248	-0.32647	-0.538642	-0.569411	-0.273508	-0.5036	-0.282121	-0.338946	-0.496307	-0.295607	-0.569969	-0.360197	-0.314969	-0.474433	-0.451086	-0.57904	-0.406421	-0.544293	-0.3228	-0.405778	-0.531272	-0.417609	-0.495248	-0.480762	-0.33303	-0.440394	-0.456283	-0.565237	-0.381653	-0.37096	-0.440517	-0.523582	-0.42466	-0.332974	-0.447143	-0.521436	-0.498524	-0.355374	-0.554225	-0.532335	-0.473553	-0.360607	-0.313761	-0.558186	-0.524906	-0.38617	-0.443255	-0.352841	-0.536962	-0.471292
-0.440966	-0.325122	-0.537428	-0.568236	-0.272159	-0.502348	-0.28077	-0.3376	-0.495048	-0.294256	-0.568794	-0.358855	-0.31362	-0.473155	-0.449789	-0.577877	-0.405098	-0.543086	-0.321451	-0.404454	-0.53005	-0.416291	-0.493988	-0.479489	-0.331682	-0.43909	-0.45499	-0.564056	-0.380319	-0.369622	-0.439214	-0.52235	-0.423346	-0.331626	-0.445844	-0.520202	-0.497267	-0.354031	-0.553029	-0.531114	-0.472274	-0.359266	-0.312411	-0.556996	-0.523676	-0.384837	-0.441953	-0.351498	-0.535746	-0.470011
-0.439681	-0.32377	-0.53621	-0.567057	-0.270806	-0.501093	-0.279417	-0.33625	-0.493785	-0.292903	-0.567616	-0.357511	-0.312267	-0.471873	-0.44849	-0.576711	-0.403771	-0.541875	-0.320099	-0.403127	-0.528823	-0.414971	-0.492724	-0.478213	-0.330332	-0.437783	-0.453694	-0.562871	-0.378982	-0.368281	-0.437907	-0.521116	-0.422029	-0.330276	-0.444541	-0.518965	-0.496006	-0.352686	-0.551831	-0.529889	-0.470991	-0.357922	-0.311058	-0.555802	-0.522443	-0.383501	-0.440648	-0.350151	-0.534526	-0.468727
-0.438393	-0.322416	-0.534988	-0.565874	-0.269451	-0.499834	-0.278062	-0.334898	-0.492519	-0.291547	-0.566434	-0.356163	-0.310912	-0.470588	-0.447186	-0.575542	-0.402441	-0.54066	-0.318744	-0.401797	-0.527593	-0.413646	-0.491457	-0.476933	-0.328978	-0.436473	-0.452395	-0.561683	-0.377641	-0.366936	-0.436596	-0.519877	-0.420709	-0.328923	-0.443235	-0.517724	-0.494742	-0.351337	-0.550628	-0.52866	-0.469705	-0.356574	-0.309703	-0.554604	-0.521206	-0.382163	-0.439339	-0.348802	-0.533303	-0.467439
-0.437101	-0.321059	-0.533763	-0.564687	-0.268093	-0.498571	-0.276703	-0.333542	-0.49125	-0.290188	-0.565248	-0.354813	-0.309553	-0.469299	-0.44588	-0.574368	-0.401108	-0.539441	-0.317386	-0.400463	-0.52636	-0.412319	-0.490187	-0.475649	-0.327622	-0.435159	-0.451092	-0.560491	-0.376297	-0.365589	-0.435282	-0.518635	-0.419386	-0.327566	-0.441926	-0.51648	-0.493475	-0.349985	-0.549422	-0.527427	-0.468415	-0.355224	-0.308344	-0.553403	-0.519965	-0.38082	-0.438027	-0.347449	-0.532076	-0.466148
-0.435805	-0.319698	-0.532534	-0.563497	-0.266732	-0.497304	-0.275341	-0.332184	-0.489976	-0.288825	-0.564058	-0.353459	-0.308192	-0.468006	-0.444569	-0.573191	-0.399771	-0.538219	-0.316026	-0.399126	-0.525122	-0.410988	-0.488912	-0.474362	-0.326262	-0.433841	-0.449785	-0.559295	-0.37495	-0.364238	-0.433965	-0.517389	-0.418059	-0.326207	-0.440613	-0.515232	-0.492204	-0.34863	-0.548211	-0.526191	-0.467122	-0.35387	-0.306982	-0.552198	-0.518721	-0.379475	-0.436712	-0.346093	-0.530845	-0.464853
-0.434506	-0.318335	-0.531302	-0.562302	-0.265369	-0.496035	-0.273977	-0.330822	-0.488699	-0.28746	-0.562865	-0.352102	-0.306827	-0.46671	-0.443256	-0.57201	-0.398432	-0.536993	-0.314662	-0.397786	-0.523881	-0.409654	-0.487634	-0.473071	-0.3249	-0.43252	-0.448475	-0.558095	-0.3736	-0.362884	-0.432644	-0.51614	-0.416728	-0.324844	-0.439297	-0.51398	-0.490929	-0.347271	-0.546998	-0.524951	-0.465825	-0.352513	-0.305618	-0.550989	-0.517473	-0.378126	-0.435393	-0.344735	-0.52961	-0.463554
-0.433204	-0.316969	-0.530065	-0.561105	-0.264002	-0.494761	-0.27261	-0.329458	-0.487419	-0.286093	-0.561668	-0.350742	-0.30546	-0.465411	-0.441939	-0.570825	-0.397088	-0.535764	-0.313295	-0.396443	-0.522637	-0.408316	-0.486353	-0.471777	-0.323534	-0.431196	-0.447162	-0.556891	-0.372246	-0.361527	-0.43132	-0.514887	-0.415395	-0.323478	-0.437977	-0.512725	-0.48965	-0.34591	-0.54578	-0.523708	-0.464525	-0.351153	-0.30425	-0.549776	-0.516221	-0.376775	-0.43407	-0.343373	-0.528372	-0.462252
-0.431899	-0.315599	-0.528825	-0.559903	-0.262633	-0.493484	-0.271239	-0.32809	-0.486135	-0.284722	-0.560467	-0.349378	-0.304089	-0.464107	-0.440618	-0.569636	-0.395742	-0.53453	-0.311925	-0.395096	-0.521388	-0.406975	-0.485068	-0.470479	-0.322166	-0.429868	-0.445845	-0.555684	-0.37089	-0.360167	-0.429992	-0.51363	-0.414057	-0.32211	-0.436653	-0.511466	-0.488368	-0.344546	-0.544559	-0.522461	-0.463221	-0.34979	-0.30288	-0.54856	-0.514965	-0.37542	-0.432744	-0.342008	-0.52713	-0.460946
-0.43059	-0.314227	-0.527582	-0.558697	-0.261261	-0.492203	-0.269866	-0.326719	-0.484847	-0.283348	-0.559262	-0.348012	-0.302716	-0.462801	-0.439294	-0.568444	-0.394392	-0.533293	-0.310552	-0.393746	-0.520136	-0.405631	-0.483779	-0.469178	-0.320794	-0.428537	-0.444524	-0.554473	-0.36953	-0.358803	-0.428661	-0.512369	-0.412717	-0.320738	-0.435327	-0.510203	-0.487083	-0.343178	-0.543334	-0.52121	-0.461914	-0.348424	-0.301506	-0.54734	-0.513706	-0.374061	-0.431415	-0.340639	-0.525884	-0.459637
-0.429277	-0.312851	-0.526334	-0.557488	-0.259886	-0.490918	-0.268491	-0.325345	-0.483556	-0.281971	-0.558053	-0.346642	-0.301339	-0.461491	-0.437966	-0.567248	-0.393039	-0.532052	-0.309176	-0.392392	-0.51888	-0.404283	-0.482487	-0.467873	-0.319419	-0.427202	-0.4432	-0.553258	-0.368166	-0.357436	-0.427327	-0.511105	-0.411373	-0.319363	-0.433996	-0.508936	-0.485793	-0.341807	-0.542105	-0.519955	-0.460603	-0.347054	-0.30013	-0.546116	-0.512444	-0.3727	-0.430082	-0.339268	-0.524635	-0.458324
-0.427961	-0.311472	-0.525083	-0.556275	-0.258508	-0.48963	-0.267112	-0.323968	-0.482261	-0.280592	-0.556841	-0.345269	-0.29996	-0.460177	-0.436635	-0.566048	-0.391682	-0.530808	-0.307798	-0.391035	-0.517621	-0.402932	-0.481191	-0.466564	-0.318041	-0.425864	-0.441873	-0.55204	-0.3668	-0.356067	-0.425989	-0.509837	-0.410026	-0.317985	-0.432663	-0.507666	-0.4845	-0.340433	-0.540872	-0.518697	-0.459288	-0.345681	-0.29875	-0.544888	-0.511177	-0.371335	-0.428746	-0.337894	-0.523382	-0.457008
-0.426642	-0.310091	-0.523828	-0.555058	-0.257127	-0.488338	-0.26573	-0.322588	-0.480962	-0.279209	-0.555625	-0.343893	-0.298578	-0.458859	-0.435301	-0.564844	-0.390322	-0.529559	-0.306416	-0.389675	-0.516357	-0.401578	-0.479891	-0.465252	-0.31666	-0.424523	-0.440542	-0.550817	-0.36543	-0.354693	-0.424647	-0.508565	-0.408675	-0.316605	-0.431325	-0.506392	-0.483204	-0.339056	-0.539636	-0.517435	-0.45797	-0.344305	-0.297368	-0.543657	-0.509907	-0.369966	-0.427406	-0.336516	-0.522125	-0.455688
-0.425319	-0.308706	-0.522569	-0.553837	-0.255743	-0.487043	-0.264346	-0.321205	-0.47966	-0.277824	-0.554405	-0.342514	-0.297192	-0.457538	-0.433962	-0.563636	-0.388959	-0.528307	-0.305031	-0.388312	-0.51509	-0.40022	-0.478588	-0.463936	-0.315276	-0.423178	-0.439207	-0.549591	-0.364057	-0.353317	-0.423302	-0.50729	-0.407321	-0.315221	-0.429985	-0.505114	-0.481904	-0.337676	-0.538396	-0.516169	-0.456649	-0.342926	-0.295983	-0.542422	-0.508633	-0.368595	-0.426063	-0.335135	-0.520864	-0.454365
-0.423993	-0.307318	-0.521306	-0.552613	-0.254357	-0.485744	-0.262958	-0.319818	-0.478354	-0.276436	-0.553181	-0.341132	-0.295804	-0.456214	-0.432621	-0.562425	-0.387592	-0.527051	-0.303643	-0.386945	-0.513819	-0.398858	-0.477281	-0.462616	-0.313889	-0.421829	-0.437869	-0.548361	-0.362681	-0.351937	-0.421954	-0.506011	-0.405963	-0.313833	-0.42864	-0.503833	-0.4806	-0.336292	-0.537152	-0.514899	-0.455323	-0.341544	-0.294594	-0.541182	-0.507355	-0.36722	-0.424716	-0.333751	-0.519599	-0.453038
-0.422663	-0.305928	-0.52004	-0.551384	-0.252968	-0.484441	-0.261568	-0.318429	-0.477044	-0.275044	-0.551953	-0.339746	-0.294412	-0.454886	-0.431275	-0.561209	-0.386222	-0.525791	-0.302252	-0.385574	-0.512545	-0.397494	-0.47597	-0.461293	-0.312499	-0.420477	-0.436527	-0.547127	-0.361301	-0.350555	-0.420602	-0.504728	-0.404602	-0.312443	-0.427293	-0.502548	-0.479292	-0.334906	-0.535904	-0.513626	-0.453994	-0.340159	-0.293203	-0.53994	-0.506073	-0.365842	-0.423366	-0.332364	-0.518331	-0.451707
-0.42133	-0.304534	-0.51877	-0.550152	-0.251576	-0.483134	-0.260175	-0.317036	-0.475731	-0.27365	-0.550722	-0.338358	-0.293018	-0.453554	-0.429927	-0.55999	-0.384849	-0.524527	-0.300857	-0.384201	-0.511266	-0.396125	-0.474656	-0.459967	-0.311106	-0.419122	-0.435182	-0.545889	-0.359918	-0.349169	-0.419246	-0.503441	-0.403237	-0.31105	-0.425941	-0.501259	-0.477981	-0.333516	-0.534652	-0.512348	-0.452662	-0.33877	-0.291808	-0.538693	-0.504788	-0.364461	-0.422012	-0.330974	-0.517059	-0.450373
-0.419993	-0.303137	-0.517496	-0.548916	-0.250181	-0.481824	-0.258779	-0.315641	-0.474414	-0.272253	-0.549486	-0.336966	-0.29162	-0.452218	-0.428574	-0.558767	-0.383472	-0.52326	-0.29946	-0.382824	-0.509984	-0.394754	-0.473338	-0.458636	-0.30971	-0.417762	-0.433833	-0.544648	-0.358532	-0.347779	-0.417887	-0.502151	-0.401869	-0.309654	-0.424586	-0.499966	-0.476665	-0.332123	-0.533397	-0.511067	-0.451326	-0.337378	-0.290411	-0.537442	-0.503499	-0.363076	-0.420655	-0.32958	-0.515783	-0.449035
-0.418653	-0.301737	-0.516218	-0.547676	-0.248783	-0.48051	-0.25738	-0.314242	-0.473093	-0.270853	-0.548247	-0.33557	-0.29022	-0.450879	-0.427219	-0.55754	-0.382092	-0.521989	-0.29806	-0.381443	-0.508698	-0.393379	-0.472016	-0.457302	-0.30831	-0.4164	-0.432481	-0.543402	-0.357143	-0.346387	-0.416525	-0.500856	-0.400498	-0.308254	-0.423228	-0.49867	-0.475347	-0.330727	-0.532137	-0.509782	-0.449986	-0.335983	-0.28901	-0.536188	-0.502206	-0.361688	-0.419294	-0.328184	-0.514504	-0.447693
-0.417309	-0.300334	-0.514937	-0.546432	-0.247382	-0.479192	-0.255978	-0.31284	-0.471768	-0.26945	-0.547004	-0.334172	-0.288816	-0.449536	-0.425859	-0.556309	-0.380709	-0.520714	-0.296657	-0.380059	-0.507408	-0.392001	-0.470691	-0.455964	-0.306908	-0.415034	-0.431125	-0.542153	-0.35575	-0.344991	-0.415159	-0.499558	-0.399123	-0.306852	-0.421866	-0.497369	-0.474024	-0.329327	-0.530874	-0.508494	-0.448642	-0.334585	-0.287606	-0.534929	-0.50091	-0.360297	-0.41793	-0.326784	-0.51322	-0.446348
-0.415962	-0.298928	-0.513651	-0.545184	-0.245978	-0.47787	-0.254573	-0.311435	-0.47044	-0.268044	-0.545757	-0.33277	-0.28741	-0.44819	-0.424496	-0.555074	-0.379322	-0.519435	-0.29525	-0.378672	-0.506115	-0.390619	-0.469362	-0.454623	-0.305502	-0.413664	-0.429766	-0.5409	-0.354354	-0.343592	-0.413789	-0.498257	-0.397745	-0.305446	-0.420501	-0.496065	-0.472698	-0.327925	-0.529607	-0.507201	-0.447295	-0.333183	-0.2862	-0.533667	-0.499609	-0.358902	-0.416562	-0.325381	-0.511933	-0.444999
-0.414611	-0.297518	-0.512362	-0.543932	-0.244572	-0.476545	-0.253165	-0.310027	-0.469108	-0.266635	-0.544506	-0.331366	-0.286	-0.44684	-0.42313	-0.553835	-0.377931	-0.518152	-0.293841	-0.377282	-0.504817	-0.389233	-0.468029	-0.453278	-0.304093	-0.412291	-0.428402	-0.539643	-0.352955	-0.34219	-0.412416	-0.496951	-0.396363	-0.304037	-0.419131	-0.494758	-0.471368	-0.326519	-0.528336	-0.505905	-0.445945	-0.331778	-0.28479	-0.532401	-0.498305	-0.357504	-0.41519	-0.323975	-0.510642	-0.443647
-0.413257	-0.296106	-0.511069	-0.542677	-0.243163	-0.475216	-0.251755	-0.308615	-0.467773	-0.265223	-0.543251	-0.329958	-0.284587	-0.445486	-0.42176	-0.552592	-0.376538	-0.516865	-0.292428	-0.375888	-0.503516	-0.387845	-0.466692	-0.451929	-0.302681	-0.410914	-0.427036	-0.538381	-0.351552	-0.340784	-0.411039	-0.495642	-0.394978	-0.302625	-0.417759	-0.493446	-0.470034	-0.32511	-0.527061	-0.504605	-0.44459	-0.330371	-0.283378	-0.531131	-0.496997	-0.356103	-0.413815	-0.322565	-0.509347	-0.442291
-0.411899	-0.294691	-0.509772	-0.541417	-0.241751	-0.473883	-0.250341	-0.307201	-0.466433	-0.263808	-0.541992	-0.328546	-0.283172	-0.444129	-0.420386	-0.551346	-0.37514	-0.515575	-0.291013	-0.37449	-0.502211	-0.386452	-0.465352	-0.450577	-0.301266	-0.409534	-0.425665	-0.537116	-0.350146	-0.339375	-0.409659	-0.494328	-0.393589	-0.30121	-0.416383	-0.49213	-0.468697	-0.323698	-0.525782	-0.503301	-0.443232	-0.328959	-0.281962	-0.529857	-0.495685	-0.354699	-0.412437	-0.321153	-0.508048	-0.440931
-0.410538	-0.293272	-0.508471	-0.540153	-0.240335	-0.472547	-0.248925	-0.305783	-0.46509	-0.26239	-0.540729	-0.327132	-0.281753	-0.442768	-0.419009	-0.550095	-0.37374	-0.51428	-0.289594	-0.373089	-0.500902	-0.385057	-0.464008	-0.449221	-0.299848	-0.40815	-0.424292	-0.535848	-0.348737	-0.337963	-0.408276	-0.493011	-0.392197	-0.299792	-0.415003	-0.490811	-0.467356	-0.322283	-0.5245	-0.501993	-0.441871	-0.327545	-0.280543	-0.528579	-0.494369	-0.353291	-0.411055	-0.319737	-0.506745	-0.439568
-0.409173	-0.291851	-0.507166	-0.538886	-0.238917	-0.471206	-0.247506	-0.304363	-0.463743	-0.260969	-0.539462	-0.325714	-0.280331	-0.441403	-0.417628	-0.54884	-0.372336	-0.512982	-0.288173	-0.371685	-0.499589	-0.383658	-0.46266	-0.447861	-0.298427	-0.406763	-0.422914	-0.534575	-0.347324	-0.336548	-0.406888	-0.49169	-0.390801	-0.298371	-0.41362	-0.489488	-0.466011	-0.320864	-0.523213	-0.500682	-0.440505	-0.326127	-0.279121	-0.527298	-0.49305	-0.351879	-0.409669	-0.318318	-0.505438	-0.438201
-0.407805	-0.290426	-0.505858	-0.537615	-0.237497	-0.469862	-0.246083	-0.302939	-0.462393	-0.259545	-0.538192	-0.324293	-0.278906	-0.440035	-0.416243	-0.547582	-0.370928	-0.51168	-0.286748	-0.370277	-0.498273	-0.382255	-0.461309	-0.446497	-0.297003	-0.405372	-0.421533	-0.533298	-0.345908	-0.335129	-0.405498	-0.490366	-0.389401	-0.296947	-0.412233	-0.488161	-0.464662	-0.319442	-0.521923	-0.499366	-0.439136	-0.324706	-0.277697	-0.526012	-0.491727	-0.350465	-0.40828	-0.316896	-0.504128	-0.43683
-0.406433	-0.288998	-0.504545	-0.536339	-0.236073	-0.468514	-0.244658	-0.301512	-0.461038	-0.258118	-0.536917	-0.322869	-0.277478	-0.438663	-0.414855	-0.546319	-0.369518	-0.510374	-0.28532	-0.368866	-0.496952	-0.380849	-0.459953	-0.44513	-0.295575	-0.403978	-0.420148	-0.532017	-0.344489	-0.333707	-0.404103	-0.489037	-0.387999	-0.295519	-0.410842	-0.48683	-0.46331	-0.318017	-0.520628	-0.498047	-0.437764	-0.323282	-0.276269	-0.524722	-0.490399	-0.349047	-0.406887	-0.31547	-0.502814	-0.435456
-0.405057	-0.287567	-0.503229	-0.53506	-0.234646	-0.467163	-0.24323	-0.300081	-0.45968	-0.256688	-0.535638	-0.321442	-0.276047	-0.437287	-0.413464	-0.545052	-0.368103	-0.509064	-0.283889	-0.367452	-0.495628	-0.379439	-0.458594	-0.443759	-0.294144	-0.40258	-0.41876	-0.530732	-0.343067	-0.332282	-0.402705	-0.487705	-0.386592	-0.294088	-0.409448	-0.485496	-0.461954	-0.316589	-0.51933	-0.496723	-0.436387	-0.321855	-0.274838	-0.523429	-0.489068	-0.347626	-0.405491	-0.314042	-0.501495	-0.434078
-0.403679	-0.286133	-0.501908	-0.533776	-0.233217	-0.465807	-0.241799	-0.298648	-0.458318	-0.255256	-0.534356	-0.320011	-0.274613	-0.435908	-0.412068	-0.543782	-0.366686	-0.50775	-0.282455	-0.366034	-0.494299	-0.378026	-0.457231	-0.442385	-0.292711	-0.401178	-0.417368	-0.529444	-0.341641	-0.330853	-0.401304	-0.486368	-0.385183	-0.292655	-0.40805	-0.484157	-0.460594	-0.315157	-0.518027	-0.495396	-0.435007	-0.320424	-0.273404	-0.522131	-0.487733	-0.346201	-0.404091	-0.31261	-0.500173	-0.432696
-0.402296	-0.284696	-0.500584	-0.532489	-0.231784	-0.464448	-0.240365	-0.297212	-0.456952	-0.25382	-0.533069	-0.318577	-0.273176	-0.434524	-0.410669	-0.542507	-0.365264	-0.506432	-0.281018	-0.364612	-0.492967	-0.37661	-0.455865	-0.441006	-0.291274	-0.399773	-0.415972	-0.528151	-0.340211	-0.329421	-0.399899	-0.485028	-0.383769	-0.291218	-0.406649	-0.482815	-0.45923	-0.313723	-0.516721	-0.494065	-0.433623	-0.31899	-0.271967	-0.52083	-0.486394	-0.344773	-0.402687	-0.311175	-0.498847	-0.43131
-0.40091	-0.283256	-0.499256	-0.531198	-0.230349	-0.463085	-0.238928	-0.295772	-0.455583	-0.252381	-0.531778	-0.31714	-0.271736	-0.433138	-0.409267	-0.541229	-0.36384	-0.50511	-0.279577	-0.363187	-0.491631	-0.37519	-0.454494	-0.439624	-0.289834	-0.398364	-0.414573	-0.526854	-0.338779	-0.327986	-0.39849	-0.483684	-0.382353	-0.289778	-0.405244	-0.481469	-0.457862	-0.312285	-0.515411	-0.49273	-0.432236	-0.317553	-0.270527	-0.519524	-0.485052	-0.343342	-0.40128	-0.309736	-0.497517	-0.429921
-0.39952	-0.281812	-0.497924	-0.529902	-0.228911	-0.461718	-0.237488	-0.294329	-0.45421	-0.250939	-0.530484	-0.315699	-0.270293	-0.431747	-0.407861	-0.539946	-0.362412	-0.503784	-0.278134	-0.361759	-0.490291	-0.373766	-0.45312	-0.438238	-0.288391	-0.396952	-0.41317	-0.525554	-0.337343	-0.326548	-0.397078	-0.482336	-0.380932	-0.288335	-0.403836	-0.480119	-0.456491	-0.310844	-0.514097	-0.491391	-0.430844	-0.316113	-0.269083	-0.518215	-0.483705	-0.341907	-0.399869	-0.308295	-0.496183	-0.428528
-0.398127	-0.280366	-0.496588	-0.528603	-0.22747	-0.460347	-0.236046	-0.292883	-0.452832	-0.249495	-0.529185	-0.314256	-0.268847	-0.430353	-0.406451	-0.538659	-0.36098	-0.502454	-0.276688	-0.360327	-0.488947	-0.372339	-0.451742	-0.436849	-0.286944	-0.395536	-0.411763	-0.524249	-0.335903	-0.325106	-0.395662	-0.480984	-0.379508	-0.286888	-0.402424	-0.478764	-0.455116	-0.309399	-0.512779	-0.490048	-0.42945	-0.314669	-0.267637	-0.516902	-0.482354	-0.340469	-0.398455	-0.30685	-0.494845	-0.427132
-0.39673	-0.278916	-0.495248	-0.5273	-0.226026	-0.458972	-0.2346	-0.291434	-0.451452	-0.248047	-0.527882	-0.312809	-0.267397	-0.428955	-0.405037	-0.537369	-0.359545	-0.501121	-0.275238	-0.358892	-0.487599	-0.370909	-0.45036	-0.435455	-0.285495	-0.394116	-0.410353	-0.52294	-0.334461	-0.323661	-0.394242	-0.479628	-0.378081	-0.285439	-0.401008	-0.477407	-0.453736	-0.307952	-0.511456	-0.488702	-0.428051	-0.313222	-0.266188	-0.515584	-0.481	-0.339027	-0.397037	-0.305402	-0.493503	-0.425732
-0.39533	-0.277464	-0.493904	-0.525992	-0.224579	-0.457594	-0.233151	-0.289981	-0.450067	-0.246596	-0.526576	-0.311358	-0.265945	-0.427553	-0.40362	-0.536074	-0.358107	-0.499783	-0.273785	-0.357454	-0.486247	-0.369475	-0.448975	-0.434058	-0.284042	-0.392693	-0.408939	-0.521627	-0.333015	-0.322212	-0.392819	-0.478269	-0.37665	-0.283986	-0.399588	-0.476045	-0.452354	-0.306501	-0.51013	-0.487351	-0.426648	-0.311772	-0.264736	-0.514263	-0.479642	-0.337583	-0.395615	-0.303951	-0.492158	-0.424328
-0.393926	-0.276008	-0.492556	-0.524681	-0.223129	-0.456211	-0.2317	-0.288526	-0.448678	-0.245143	-0.525265	-0.309905	-0.26449	-0.426147	-0.402199	-0.534775	-0.356665	-0.498441	-0.27233	-0.356011	-0.484892	-0.368037	-0.447585	-0.432657	-0.282587	-0.391267	-0.407521	-0.520311	-0.331565	-0.320761	-0.391393	-0.476905	-0.375216	-0.282531	-0.398165	-0.474679	-0.450967	-0.305047	-0.5088	-0.485996	-0.425242	-0.310319	-0.26328	-0.512937	-0.478279	-0.336134	-0.39419	-0.302497	-0.490808	-0.42292
-0.392518	-0.274549	-0.491204	-0.523365	-0.221676	-0.454825	-0.230245	-0.287067	-0.447286	-0.243686	-0.52395	-0.308448	-0.263031	-0.424738	-0.400775	-0.533472	-0.35522	-0.497096	-0.270871	-0.354566	-0.483532	-0.366596	-0.446192	-0.431252	-0.281128	-0.389836	-0.4061	-0.51899	-0.330113	-0.319306	-0.389962	-0.475538	-0.373777	-0.281072	-0.396739	-0.473309	-0.449576	-0.303589	-0.507466	-0.484638	-0.423832	-0.308862	-0.261822	-0.511608	-0.476913	-0.334683	-0.392761	-0.301039	-0.489454	-0.421508
-0.391107	-0.273087	-0.489848	-0.522045	-0.220221	-0.453435	-0.228788	-0.285605	-0.44589	-0.242226	-0.522631	-0.306988	-0.261569	-0.423325	-0.399347	-0.532165	-0.353771	-0.495746	-0.269409	-0.353117	-0.482168	-0.365151	-0.444795	-0.429844	-0.279666	-0.388402	-0.404675	-0.517665	-0.328657	-0.317847	-0.388528	-0.474166	-0.372336	-0.27961	-0.395308	-0.471936	-0.448182	-0.302129	-0.506127	-0.483275	-0.422419	-0.307402	-0.26036	-0.510274	-0.475543	-0.333228	-0.391329	-0.299578	-0.488097	-0.420093
-0.389692	-0.271622	-0.488488	-0.520722	-0.218762	-0.452041	-0.227328	-0.28414	-0.444489	-0.240764	-0.521308	-0.305525	-0.260105	-0.421908	-0.397915	-0.530854	-0.352318	-0.494392	-0.267944	-0.351664	-0.480801	-0.363703	-0.443394	-0.428432	-0.2782	-0.386965	-0.403246	-0.516336	-0.327197	-0.316386	-0.387091	-0.472791	-0.370891	-0.278144	-0.393875	-0.470558	-0.446784	-0.300665	-0.504785	-0.481909	-0.421001	-0.305939	-0.258896	-0.508937	-0.474169	-0.331769	-0.389893	-0.298114	-0.486735	-0.418674
-0.388274	-0.270154	-0.487125	-0.519394	-0.217301	-0.450643	-0.225864	-0.282672	-0.443086	-0.239298	-0.519981	-0.304058	-0.258637	-0.420488	-0.39648	-0.529538	-0.350863	-0.493035	-0.266475	-0.350208	-0.479429	-0.362252	-0.441989	-0.427016	-0.276732	-0.385523	-0.401814	-0.515003	-0.325734	-0.314921	-0.38565	-0.471411	-0.369442	-0.276676	-0.392437	-0.469177	-0.445382	-0.299198	-0.503439	-0.480538	-0.41958	-0.304472	-0.257428	-0.507595	-0.472791	-0.330308	-0.388453	-0.296646	-0.485369	-0.417251
-0.386852	-0.268682	-0.485757	-0.518062	-0.215837	-0.449242	-0.224398	-0.281201	-0.441678	-0.237829	-0.51865	-0.302588	-0.257166	-0.419063	-0.395041	-0.528219	-0.349403	-0.491673	-0.265004	-0.348749	-0.478053	-0.360796	-0.44058	-0.425596	-0.275261	-0.384079	-0.400378	-0.513666	-0.324268	-0.313453	-0.384205	-0.470028	-0.36799	-0.275205	-0.390996	-0.467792	-0.443976	-0.297727	-0.502088	-0.479164	-0.418155	-0.303003	-0.255957	-0.506249	-0.471409	-0.328842	-0.38701	-0.295176	-0.484	-0.415825
-0.385426	-0.267208	-0.484385	-0.516726	-0.21437	-0.447836	-0.222929	-0.279726	-0.440266	-0.236358	-0.517315	-0.301115	-0.255692	-0.417635	-0.393598	-0.526896	-0.347941	-0.490307	-0.26353	-0.347286	-0.476674	-0.359338	-0.439168	-0.424172	-0.273786	-0.38263	-0.398938	-0.512325	-0.322799	-0.311981	-0.382757	-0.468641	-0.366534	-0.27373	-0.389551	-0.466402	-0.442566	-0.296254	-0.500734	-0.477785	-0.416726	-0.301529	-0.254483	-0.504899	-0.470023	-0.327374	-0.385563	-0.293702	-0.482626	-0.414395
-0.383997	-0.26573	-0.483009	-0.515386	-0.2129	-0.446427	-0.221457	-0.278248	-0.438851	-0.234883	-0.515975	-0.299639	-0.254215	-0.416203	-0.392152	-0.525568	-0.346474	-0.488938	-0.262052	-0.345819	-0.47529	-0.357876	-0.437751	-0.422745	-0.272308	-0.381178	-0.397495	-0.510979	-0.321326	-0.310506	-0.381305	-0.46725	-0.365075	-0.272252	-0.388102	-0.465009	-0.441152	-0.294777	-0.499376	-0.476403	-0.415294	-0.300053	-0.253006	-0.503546	-0.468633	-0.325902	-0.384112	-0.292225	-0.481248	-0.412961
-0.382564	-0.264249	-0.481629	-0.514042	-0.211427	-0.445014	-0.219982	-0.276767	-0.437431	-0.233406	-0.514632	-0.298159	-0.252735	-0.414768	-0.390702	-0.524236	-0.345005	-0.487564	-0.260572	-0.344349	-0.473903	-0.35641	-0.436331	-0.421314	-0.270827	-0.379722	-0.396048	-0.50963	-0.319849	-0.309028	-0.379849	-0.465855	-0.363612	-0.270771	-0.38665	-0.463612	-0.439735	-0.293297	-0.498013	-0.475016	-0.413858	-0.298574	-0.251527	-0.502188	-0.467239	-0.324427	-0.382658	-0.290745	-0.479867	-0.411523
-0.381128	-0.262765	-0.480245	-0.512694	-0.209951	-0.443596	-0.218504	-0.275283	-0.436008	-0.231925	-0.513284	-0.296676	-0.251252	-0.413328	-0.389248	-0.5229	-0.343531	-0.486186	-0.259088	-0.342876	-0.472511	-0.354941	-0.434907	-0.419879	-0.269343	-0.378263	-0.394597	-0.508276	-0.31837	-0.307546	-0.37839	-0.464455	-0.362145	-0.269287	-0.385194	-0.462211	-0.438313	-0.291813	-0.496646	-0.473626	-0.412418	-0.297091	-0.250043	-0.500826	-0.465841	-0.322948	-0.3812	-0.289261	-0.478481	-0.410081
-0.379687	-0.261278	-0.478857	-0.511341	-0.208472	-0.442175	-0.217023	-0.273796	-0.434581	-0.230441	-0.511933	-0.29519	-0.249766	-0.411885	-0.38779	-0.52156	-0.342055	-0.484804	-0.257601	-0.341399	-0.471116	-0.353468	-0.433479	-0.41844	-0.267856	-0.3768	-0.393142	-0.506919	-0.316887	-0.306061	-0.376927	-0.463052	-0.360675	-0.2678	-0.383734	-0.460805	-0.436888	-0.290327	-0.495276	-0.472231	-0.410974	-0.295604	-0.248557	-0.49946	-0.46444	-0.321466	-0.379738	-0.287774	-0.477092	-0.408636
-0.378244	-0.259788	-0.477465	-0.509985	-0.20699	-0.44075	-0.21554	-0.272305	-0.43315	-0.228955	-0.510577	-0.293701	-0.248276	-0.410438	-0.386329	-0.520216	-0.340575	-0.483418	-0.256111	-0.339919	-0.469716	-0.351991	-0.432047	-0.416997	-0.266365	-0.375333	-0.391684	-0.505557	-0.3154	-0.304573	-0.37546	-0.461645	-0.359202	-0.266309	-0.382271	-0.459396	-0.435459	-0.288837	-0.493901	-0.470833	-0.409526	-0.294115	-0.247068	-0.498089	-0.463034	-0.31998	-0.378273	-0.286284	-0.475698	-0.407187
-0.376796	-0.258295	-0.476069	-0.508624	-0.205506	-0.439321	-0.214053	-0.270812	-0.431715	-0.227465	-0.509217	-0.292208	-0.246784	-0.408987	-0.384864	-0.518868	-0.339091	-0.482028	-0.254618	-0.338435	-0.468313	-0.350511	-0.430612	-0.415551	-0.264872	-0.373863	-0.390222	-0.504191	-0.313911	-0.303082	-0.37399	-0.460234	-0.357724	-0.264816	-0.380804	-0.457983	-0.434026	-0.287343	-0.492522	-0.46943	-0.408075	-0.292622	-0.245576	-0.496715	-0.461624	-0.318491	-0.376804	-0.284791	-0.4743	-0.405734
-0.375345	-0.256798	-0.474669	-0.507259	-0.204018	-0.437888	-0.212563	-0.269315	-0.430276	-0.225973	-0.507852	-0.290712	-0.245289	-0.407533	-0.383396	-0.517515	-0.337604	-0.480634	-0.253122	-0.336948	-0.466905	-0.349028	-0.429172	-0.4141	-0.263375	-0.372389	-0.388756	-0.502821	-0.312417	-0.301587	-0.372516	-0.458819	-0.356244	-0.263319	-0.379334	-0.456566	-0.432589	-0.285847	-0.491139	-0.468024	-0.40662	-0.291126	-0.244081	-0.495337	-0.46021	-0.316999	-0.375332	-0.283294	-0.472898	-0.404277
-0.373891	-0.255299	-0.473265	-0.50589	-0.202528	-0.436452	-0.211071	-0.267815	-0.428834	-0.224477	-0.506484	-0.289212	-0.24379	-0.406074	-0.381924	-0.516159	-0.336113	-0.479236	-0.251623	-0.335457	-0.465494	-0.347541	-0.427729	-0.412646	-0.261875	-0.370911	-0.387287	-0.501447	-0.310921	-0.300088	-0.371038	-0.4574	-0.354759	-0.261819	-0.377859	-0.455145	-0.431148	-0.284347	-0.489752	-0.466613	-0.405161	-0.289627	-0.242582	-0.493954	-0.458792	-0.315503	-0.373855	-0.281794	-0.471492	-0.402817
-0.372432	-0.253796	-0.471857	-0.504517	-0.201035	-0.435011	-0.209575	-0.266311	-0.427387	-0.222979	-0.505112	-0.28771	-0.242289	-0.404612	-0.380448	-0.514798	-0.334619	-0.477834	-0.25012	-0.333962	-0.464078	-0.346051	-0.426281	-0.411188	-0.260372	-0.36943	-0.385814	-0.500069	-0.309421	-0.298587	-0.369557	-0.455977	-0.353271	-0.260316	-0.376381	-0.45372	-0.429703	-0.282844	-0.488361	-0.465199	-0.403698	-0.288124	-0.241081	-0.492568	-0.457371	-0.314004	-0.372375	-0.280291	-0.470082	-0.401353
-0.37097	-0.25229	-0.470445	-0.503139	-0.199539	-0.433566	-0.208077	-0.264805	-0.425937	-0.221477	-0.503735	-0.286204	-0.240784	-0.403146	-0.378968	-0.513432	-0.333121	-0.476428	-0.248615	-0.332465	-0.462658	-0.344556	-0.42483	-0.409727	-0.258866	-0.367945	-0.384337	-0.498686	-0.307918	-0.297082	-0.368072	-0.45455	-0.35178	-0.25881	-0.3749	-0.452291	-0.428254	-0.281338	-0.486965	-0.46378	-0.402231	-0.286618	-0.239576	-0.491177	-0.455945	-0.312502	-0.370892	-0.278785	-0.468669	-0.399885
-0.369505	-0.250781	-0.469029	-0.501758	-0.19804	-0.432118	-0.206575	-0.263295	-0.424482	-0.219973	-0.502354	-0.284695	-0.239276	-0.401676	-0.377485	-0.512063	-0.33162	-0.475017	-0.247106	-0.330963	-0.461234	-0.343059	-0.423375	-0.408261	-0.257356	-0.366457	-0.382856	-0.4973	-0.306411	-0.295574	-0.366584	-0.453119	-0.350285	-0.2573	-0.373414	-0.450858	-0.426802	-0.279829	-0.485566	-0.462357	-0.400761	-0.285109	-0.238069	-0.489782	-0.454515	-0.310996	-0.369405	-0.277275	-0.467251	-0.398413
-0.368036	-0.249269	-0.467608	-0.500372	-0.196538	-0.430665	-0.205071	-0.261783	-0.423024	-0.218465	-0.500969	-0.283182	-0.237765	-0.400203	-0.375998	-0.51069	-0.330116	-0.473603	-0.245594	-0.329458	-0.459807	-0.341558	-0.421916	-0.406791	-0.255844	-0.364965	-0.381372	-0.495909	-0.304901	-0.294062	-0.365092	-0.451684	-0.348786	-0.255788	-0.371925	-0.449421	-0.425345	-0.278316	-0.484162	-0.460931	-0.399287	-0.283597	-0.236558	-0.488383	-0.453081	-0.309487	-0.367914	-0.275763	-0.465828	-0.396937
-0.366563	-0.247754	-0.466184	-0.498982	-0.195033	-0.429209	-0.203564	-0.260267	-0.421562	-0.216955	-0.49958	-0.281666	-0.236252	-0.398725	-0.374507	-0.509312	-0.328607	-0.472184	-0.24408	-0.32795	-0.458375	-0.340053	-0.420453	-0.405318	-0.254328	-0.363469	-0.379884	-0.494514	-0.303387	-0.292547	-0.363596	-0.450244	-0.347284	-0.254272	-0.370433	-0.44798	-0.423885	-0.2768	-0.482755	-0.4595	-0.397809	-0.282081	-0.235044	-0.48698	-0.451643	-0.307974	-0.366419	-0.274247	-0.464402	-0.395458
-0.365086	-0.246236	-0.464755	-0.497588	-0.193526	-0.427748	-0.202054	-0.258748	-0.420096	-0.215441	-0.498187	-0.280147	-0.234735	-0.397244	-0.373013	-0.50793	-0.327096	-0.470762	-0.242562	-0.326438	-0.456939	-0.338545	-0.418986	-0.403841	-0.252809	-0.361969	-0.378392	-0.493115	-0.30187	-0.291029	-0.362097	-0.448801	-0.345778	-0.252753	-0.368936	-0.446534	-0.42242	-0.275281	-0.481343	-0.458065	-0.396327	-0.280562	-0.233528	-0.485572	-0.450201	-0.306458	-0.364921	-0.272727	-0.462972	-0.393975
-0.363606	-0.244714	-0.463323	-0.49619	-0.192015	-0.426284	-0.200541	-0.257225	-0.418626	-0.213925	-0.496789	-0.278625	-0.233215	-0.395759	-0.371514	-0.506544	-0.325581	-0.469335	-0.241041	-0.324923	-0.455499	-0.337033	-0.417515	-0.40236	-0.251287	-0.360466	-0.376897	-0.491712	-0.30035	-0.289508	-0.360593	-0.447354	-0.344268	-0.251232	-0.367436	-0.445085	-0.420952	-0.273758	-0.479927	-0.456626	-0.394841	-0.27904	-0.232008	-0.484161	-0.448755	-0.304938	-0.363419	-0.271205	-0.461538	-0.392488
-0.362122	-0.24319	-0.461886	-0.494788	-0.190502	-0.424816	-0.199025	-0.2557	-0.417152	-0.212406	-0.495387	-0.2771	-0.231692	-0.39427	-0.370013	-0.505153	-0.324062	-0.467904	-0.239517	-0.323404	-0.454055	-0.335517	-0.416041	-0.400875	-0.249762	-0.358959	-0.375398	-0.490304	-0.298827	-0.287983	-0.359087	-0.445903	-0.342755	-0.249706	-0.365933	-0.443632	-0.41948	-0.272233	-0.478506	-0.455183	-0.393352	-0.277514	-0.230485	-0.482745	-0.447305	-0.303415	-0.361914	-0.269679	-0.460099	-0.390997
-0.360635	-0.241662	-0.460445	-0.493381	-0.188986	-0.423344	-0.197506	-0.254171	-0.415674	-0.210883	-0.493981	-0.275571	-0.230166	-0.392777	-0.368507	-0.503759	-0.32254	-0.466469	-0.237989	-0.321882	-0.452607	-0.333998	-0.414562	-0.399387	-0.248234	-0.357449	-0.373895	-0.488893	-0.2973	-0.286455	-0.357576	-0.444448	-0.341239	-0.248178	-0.364425	-0.442175	-0.418004	-0.270704	-0.477082	-0.453736	-0.391859	-0.275986	-0.228959	-0.481325	-0.445851	-0.301889	-0.360404	-0.26815	-0.458657	-0.389502
-0.359144	-0.240132	-0.459	-0.49197	-0.187467	-0.421867	-0.195984	-0.252639	-0.414192	-0.209358	-0.492571	-0.274039	-0.228636	-0.391281	-0.366998	-0.50236	-0.321014	-0.46503	-0.236459	-0.320356	-0.451155	-0.332476	-0.413079	-0.397894	-0.246703	-0.355935	-0.372388	-0.487477	-0.295769	-0.284923	-0.356062	-0.442988	-0.339719	-0.246647	-0.362914	-0.440714	-0.416523	-0.269172	-0.475654	-0.452285	-0.390362	-0.274453	-0.22743	-0.479901	-0.444393	-0.30036	-0.358892	-0.266618	-0.45721	-0.388004
-0.357649	-0.238598	-0.457551	-0.490555	-0.185945	-0.420387	-0.19446	-0.251104	-0.412707	-0.20783	-0.491157	-0.272503	-0.227104	-0.38978	-0.365485	-0.500957	-0.319485	-0.463587	-0.234926	-0.318827	-0.449699	-0.33095	-0.411593	-0.396398	-0.245168	-0.354417	-0.370878	-0.486057	-0.294236	-0.283389	-0.354544	-0.441525	-0.338195	-0.245112	-0.361399	-0.439248	-0.415039	-0.267636	-0.474221	-0.45083	-0.388861	-0.272918	-0.225898	-0.478473	-0.442931	-0.298826	-0.357375	-0.265082	-0.45576	-0.386502
-0.356151	-0.237061	-0.456098	-0.489136	-0.18442	-0.418903	-0.192932	-0.249566	-0.411217	-0.206299	-0.489738	-0.270965	-0.225569	-0.388276	-0.363968	-0.499549	-0.317953	-0.462139	-0.233389	-0.317294	-0.448238	-0.32942	-0.410103	-0.394898	-0.243631	-0.352895	-0.369363	-0.484632	-0.292699	-0.28185	-0.353023	-0.440058	-0.336668	-0.243575	-0.359881	-0.437779	-0.413552	-0.266097	-0.472784	-0.449371	-0.387356	-0.27138	-0.224363	-0.47704	-0.441465	-0.29729	-0.355855	-0.263544	-0.454305	-0.384996
-0.354648	-0.235521	-0.454641	-0.487712	-0.182892	-0.417415	-0.191402	-0.248025	-0.409724	-0.204765	-0.488315	-0.269423	-0.224031	-0.386768	-0.362448	-0.498138	-0.316417	-0.460688	-0.23185	-0.315758	-0.446774	-0.327887	-0.408608	-0.393393	-0.24209	-0.35137	-0.367845	-0.483204	-0.291158	-0.280309	-0.351498	-0.438586	-0.335137	-0.242034	-0.358358	-0.436306	-0.41206	-0.264556	-0.471343	-0.447907	-0.385848	-0.269838	-0.222825	-0.475604	-0.439995	-0.29575	-0.354331	-0.262002	-0.452846	-0.383486
-0.353143	-0.233978	-0.45318	-0.486284	-0.181362	-0.415923	-0.189869	-0.246481	-0.408226	-0.203227	-0.486888	-0.267878	-0.222489	-0.385257	-0.360923	-0.496722	-0.314877	-0.459232	-0.230307	-0.314218	-0.445306	-0.326351	-0.40711	-0.391886	-0.240546	-0.349842	-0.366324	-0.481771	-0.289614	-0.278764	-0.349969	-0.437111	-0.333602	-0.24049	-0.356833	-0.434828	-0.410564	-0.26301	-0.469898	-0.44644	-0.384335	-0.268293	-0.221284	-0.474163	-0.43852	-0.294207	-0.352803	-0.260457	-0.451383	-0.381972
-0.351633	-0.232431	-0.451714	-0.484852	-0.179828	-0.414427	-0.188332	-0.244933	-0.406725	-0.201687	-0.485457	-0.266329	-0.220945	-0.383741	-0.359396	-0.495301	-0.313334	-0.457772	-0.228762	-0.312675	-0.443833	-0.324811	-0.405608	-0.390374	-0.238999	-0.348309	-0.364798	-0.480334	-0.288067	-0.277216	-0.348437	-0.435631	-0.332064	-0.238943	-0.355303	-0.433347	-0.409064	-0.261462	-0.468449	-0.444968	-0.382819	-0.266744	-0.21974	-0.472718	-0.437042	-0.29266	-0.351272	-0.258908	-0.449916	-0.380455
-0.35012	-0.230882	-0.450245	-0.483416	-0.178292	-0.412927	-0.186793	-0.243382	-0.40522	-0.200144	-0.484021	-0.264778	-0.219398	-0.382222	-0.357864	-0.493877	-0.311788	-0.456308	-0.227213	-0.311129	-0.442357	-0.323267	-0.404102	-0.388858	-0.237449	-0.346773	-0.363269	-0.478893	-0.286517	-0.275665	-0.346901	-0.434148	-0.330522	-0.237393	-0.35377	-0.431862	-0.40756	-0.25991	-0.466995	-0.443493	-0.381299	-0.265193	-0.218193	-0.471269	-0.43556	-0.29111	-0.349737	-0.257357	-0.448445	-0.378934
-0.348604	-0.22933	-0.448771	-0.481976	-0.176753	-0.411423	-0.185251	-0.241829	-0.403711	-0.198599	-0.482581	-0.263223	-0.217847	-0.380698	-0.356329	-0.492448	-0.310238	-0.45484	-0.225661	-0.309578	-0.440876	-0.32172	-0.402592	-0.387339	-0.235896	-0.345233	-0.361737	-0.477448	-0.284963	-0.27411	-0.345361	-0.43266	-0.328977	-0.23584	-0.352233	-0.430372	-0.406053	-0.258356	-0.465538	-0.442013	-0.379776	-0.263638	-0.216643	-0.469816	-0.434073	-0.289557	-0.348199	-0.255802	-0.446969	-0.377409
-0.347083	-0.227774	-0.447293	-0.480531	-0.175211	-0.409916	-0.183707	-0.240272	-0.402197	-0.19705	-0.481137	-0.261665	-0.216294	-0.379171	-0.35479	-0.491015	-0.308684	-0.453368	-0.224106	-0.308025	-0.439391	-0.320169	-0.401078	-0.385815	-0.234339	-0.34369	-0.3602	-0.475998	-0.283406	-0.272552	-0.343818	-0.431168	-0.327428	-0.234283	-0.350692	-0.428879	-0.404541	-0.256798	-0.464076	-0.440529	-0.378248	-0.26208	-0.21509	-0.468358	-0.432583	-0.288	-0.346656	-0.254244	-0.44549	-0.37588
-0.345559	-0.226216	-0.445811	-0.479082	-0.173667	-0.408404	-0.182159	-0.238711	-0.40068	-0.195498	-0.479689	-0.260103	-0.214737	-0.37764	-0.353247	-0.489578	-0.307127	-0.451892	-0.222548	-0.306468	-0.437902	-0.318614	-0.399561	-0.384288	-0.23278	-0.342143	-0.35866	-0.474544	-0.281845	-0.270991	-0.342271	-0.429673	-0.325876	-0.232724	-0.349148	-0.427381	-0.403026	-0.255236	-0.46261	-0.439041	-0.376717	-0.260518	-0.213533	-0.466896	-0.431088	-0.28644	-0.34511	-0.252683	-0.444006	-0.374347
-0.344032	-0.224654	-0.444325	-0.477629	-0.172119	-0.406888	-0.180609	-0.237148	-0.399159	-0.193943	-0.478236	-0.258539	-0.213178	-0.376106	-0.351701	-0.488136	-0.305567	-0.450411	-0.220987	-0.304907	-0.436409	-0.317057	-0.398039	-0.382757	-0.231217	-0.340592	-0.357116	-0.473086	-0.280281	-0.269427	-0.34072	-0.428173	-0.32432	-0.231162	-0.3476	-0.425879	-0.401506	-0.253672	-0.46114	-0.43755	-0.375181	-0.258954	-0.211974	-0.46543	-0.429589	-0.284877	-0.343561	-0.251119	-0.442519	-0.372811
-0.3425	-0.22309	-0.442835	-0.476171	-0.170569	-0.405368	-0.179055	-0.235582	-0.397635	-0.192386	-0.476779	-0.256971	-0.211616	-0.374567	-0.350151	-0.48669	-0.304003	-0.448927	-0.219423	-0.303343	-0.434912	-0.315495	-0.396513	-0.381222	-0.229652	-0.339038	-0.355568	-0.471624	-0.278714	-0.267859	-0.339166	-0.426669	-0.322761	-0.229596	-0.346048	-0.424374	-0.399983	-0.252104	-0.459665	-0.436053	-0.373642	-0.257386	-0.210412	-0.46396	-0.428087	-0.28331	-0.342008	-0.249551	-0.441027	-0.37127
-0.340966	-0.221522	-0.441341	-0.474709	-0.169016	-0.403845	-0.177499	-0.234012	-0.396106	-0.190825	-0.475318	-0.2554	-0.21005	-0.373025	-0.348597	-0.48524	-0.302436	-0.447438	-0.217856	-0.301776	-0.433411	-0.31393	-0.394984	-0.379684	-0.228083	-0.33748	-0.354017	-0.470157	-0.277144	-0.266288	-0.337608	-0.425161	-0.321198	-0.228027	-0.344493	-0.422864	-0.398456	-0.250533	-0.458186	-0.434553	-0.3721	-0.255815	-0.208847	-0.462486	-0.42658	-0.28174	-0.340451	-0.247981	-0.439531	-0.369726
-0.339427	-0.219951	-0.439842	-0.473243	-0.16746	-0.402317	-0.17594	-0.23244	-0.394573	-0.189262	-0.473853	-0.253826	-0.208482	-0.371479	-0.34704	-0.483786	-0.300865	-0.445945	-0.216286	-0.300205	-0.431906	-0.312362	-0.39345	-0.378141	-0.226511	-0.335919	-0.352461	-0.468687	-0.27557	-0.264714	-0.336047	-0.423649	-0.319631	-0.226455	-0.342934	-0.42135	-0.396925	-0.248959	-0.456704	-0.433049	-0.370553	-0.254241	-0.207279	-0.461007	-0.425069	-0.280166	-0.33889	-0.246407	-0.438031	-0.368179
-0.337885	-0.218378	-0.43834	-0.471773	-0.165902	-0.400785	-0.174378	-0.230864	-0.393036	-0.187696	-0.472383	-0.252248	-0.20691	-0.369929	-0.345479	-0.482327	-0.299291	-0.444448	-0.214713	-0.298631	-0.430397	-0.31079	-0.391913	-0.376595	-0.224937	-0.334353	-0.350902	-0.467211	-0.273992	-0.263136	-0.334482	-0.422133	-0.318061	-0.224881	-0.341371	-0.419833	-0.395389	-0.247382	-0.455217	-0.431541	-0.369003	-0.252663	-0.205708	-0.459524	-0.423554	-0.278589	-0.337326	-0.24483	-0.436527	-0.366627
-0.336339	-0.216801	-0.436833	-0.470299	-0.16434	-0.39925	-0.172814	-0.229285	-0.391496	-0.186127	-0.47091	-0.250668	-0.205336	-0.368375	-0.343914	-0.480864	-0.297713	-0.442946	-0.213137	-0.297053	-0.428883	-0.309215	-0.390372	-0.375044	-0.223359	-0.332785	-0.34934	-0.465732	-0.272412	-0.261555	-0.332913	-0.420613	-0.316487	-0.223303	-0.339805	-0.418311	-0.39385	-0.245802	-0.453725	-0.430028	-0.367448	-0.251082	-0.204133	-0.458037	-0.422035	-0.277009	-0.335758	-0.243249	-0.435019	-0.365072
-0.33479	-0.215221	-0.435322	-0.46882	-0.162776	-0.39771	-0.171246	-0.227703	-0.389951	-0.184555	-0.469431	-0.249084	-0.203759	-0.366817	-0.342346	-0.479396	-0.296132	-0.441441	-0.211558	-0.295472	-0.427366	-0.307636	-0.388826	-0.37349	-0.221778	-0.331212	-0.347774	-0.464249	-0.270828	-0.259971	-0.33134	-0.419089	-0.31491	-0.221722	-0.338235	-0.416785	-0.392307	-0.244218	-0.45223	-0.428512	-0.36589	-0.249499	-0.202556	-0.456546	-0.420512	-0.275425	-0.334187	-0.241666	-0.433506	-0.363512
-0.333237	-0.213638	-0.433807	-0.467337	-0.161209	-0.396167	-0.169676	-0.226119	-0.388403	-0.18298	-0.467949	-0.247497	-0.202178	-0.365256	-0.340773	-0.477925	-0.294547	-0.439931	-0.209976	-0.293887	-0.425844	-0.306053	-0.387277	-0.371932	-0.220194	-0.329636	-0.346204	-0.462761	-0.269241	-0.258384	-0.329764	-0.417561	-0.313329	-0.220138	-0.336661	-0.415255	-0.39076	-0.242631	-0.45073	-0.426991	-0.364329	-0.247911	-0.200976	-0.455051	-0.418985	-0.273839	-0.332612	-0.240079	-0.43199	-0.361949
-0.33168	-0.212052	-0.432288	-0.465849	-0.159639	-0.39462	-0.168103	-0.224531	-0.386851	-0.181402	-0.466462	-0.245907	-0.200595	-0.363691	-0.339198	-0.476449	-0.292959	-0.438418	-0.208391	-0.292299	-0.424319	-0.304467	-0.385724	-0.370371	-0.218607	-0.328056	-0.34463	-0.461269	-0.267651	-0.256793	-0.328185	-0.416029	-0.311745	-0.218551	-0.335084	-0.413721	-0.38921	-0.241042	-0.449227	-0.425466	-0.362763	-0.246321	-0.199393	-0.453551	-0.417454	-0.272248	-0.331033	-0.23849	-0.430469	-0.360383
-0.33012	-0.210464	-0.430765	-0.464358	-0.158067	-0.393068	-0.166527	-0.222939	-0.385294	-0.179821	-0.464971	-0.244313	-0.199009	-0.362122	-0.337618	-0.474968	-0.291368	-0.4369	-0.206803	-0.290707	-0.422789	-0.302878	-0.384167	-0.368805	-0.217016	-0.326473	-0.343053	-0.459773	-0.266057	-0.255199	-0.326602	-0.414493	-0.310157	-0.216961	-0.333503	-0.412183	-0.387655	-0.239449	-0.447719	-0.423938	-0.361194	-0.244728	-0.197808	-0.452047	-0.415919	-0.270655	-0.329451	-0.236897	-0.428945	-0.358812
-0.328556	-0.208872	-0.429238	-0.462862	-0.156492	-0.391513	-0.164949	-0.221345	-0.383734	-0.178238	-0.463476	-0.242717	-0.19742	-0.360549	-0.336035	-0.473484	-0.289773	-0.435378	-0.205212	-0.289112	-0.421255	-0.301285	-0.382607	-0.367236	-0.215423	-0.324886	-0.341471	-0.458272	-0.26446	-0.253602	-0.325015	-0.412952	-0.308566	-0.215368	-0.331918	-0.410641	-0.386096	-0.237852	-0.446206	-0.422405	-0.35962	-0.243131	-0.196219	-0.450539	-0.41438	-0.269058	-0.327865	-0.235301	-0.427416	-0.357238
-0.326988	-0.207277	-0.427707	-0.461362	-0.154914	-0.389954	-0.163367	-0.219748	-0.38217	-0.176652	-0.461977	-0.241117	-0.195828	-0.358973	-0.334448	-0.471995	-0.288175	-0.433852	-0.203618	-0.287514	-0.419717	-0.299689	-0.381042	-0.365663	-0.213827	-0.323296	-0.339887	-0.456767	-0.26286	-0.252002	-0.323424	-0.411408	-0.306971	-0.213771	-0.33033	-0.409095	-0.384533	-0.236253	-0.44469	-0.420868	-0.358043	-0.241531	-0.194627	-0.449027	-0.412837	-0.267458	-0.326275	-0.233702	-0.425883	-0.35566
-0.325417	-0.205679	-0.426171	-0.459858	-0.153333	-0.388391	-0.161783	-0.218148	-0.380602	-0.175063	-0.460473	-0.239514	-0.194233	-0.357392	-0.332858	-0.470502	-0.286573	-0.432322	-0.202021	-0.285912	-0.418175	-0.298089	-0.379473	-0.364086	-0.212228	-0.321702	-0.338298	-0.455258	-0.261256	-0.250399	-0.32183	-0.40986	-0.305373	-0.212172	-0.328738	-0.407545	-0.382967	-0.234651	-0.443169	-0.419327	-0.356463	-0.239929	-0.193032	-0.44751	-0.411289	-0.265855	-0.324682	-0.2321	-0.424346	-0.354078
-0.323842	-0.204078	-0.424631	-0.458349	-0.15175	-0.386824	-0.160196	-0.216545	-0.37903	-0.173471	-0.458965	-0.237908	-0.192635	-0.355808	-0.331264	-0.469004	-0.284968	-0.430787	-0.200421	-0.284307	-0.416629	-0.296486	-0.377901	-0.362505	-0.210626	-0.320104	-0.336706	-0.453745	-0.259649	-0.248792	-0.320233	-0.408307	-0.303771	-0.21057	-0.327143	-0.405991	-0.381397	-0.233045	-0.441645	-0.417781	-0.354878	-0.238322	-0.191435	-0.44599	-0.409738	-0.264248	-0.323085	-0.230494	-0.422805	-0.352492
-0.322264	-0.202475	-0.423088	-0.456836	-0.150164	-0.385253	-0.158607	-0.214938	-0.377455	-0.171876	-0.457453	-0.236299	-0.191034	-0.354221	-0.329666	-0.467502	-0.28336	-0.429249	-0.198818	-0.282699	-0.415079	-0.294879	-0.376325	-0.36092	-0.209021	-0.318503	-0.33511	-0.452228	-0.258039	-0.247182	-0.318631	-0.406751	-0.302166	-0.208965	-0.325544	-0.404433	-0.379822	-0.231436	-0.440116	-0.416232	-0.35329	-0.236713	-0.189834	-0.444465	-0.408183	-0.262638	-0.321485	-0.228886	-0.42126	-0.350903
-0.320682	-0.200868	-0.42154	-0.455319	-0.148575	-0.383678	-0.157014	-0.213329	-0.375875	-0.170279	-0.455936	-0.234687	-0.18943	-0.352629	-0.328065	-0.465996	-0.281748	-0.427706	-0.197213	-0.281087	-0.413525	-0.293269	-0.374744	-0.359332	-0.207413	-0.316898	-0.333511	-0.450706	-0.256426	-0.245569	-0.317027	-0.40519	-0.300557	-0.207357	-0.323941	-0.402871	-0.378244	-0.229825	-0.438583	-0.414679	-0.351698	-0.235101	-0.188231	-0.442936	-0.406623	-0.261025	-0.319881	-0.227275	-0.41971	-0.34931
-0.319097	-0.199259	-0.419988	-0.453797	-0.146984	-0.382099	-0.155419	-0.211717	-0.374292	-0.168678	-0.454415	-0.233071	-0.187824	-0.351034	-0.32646	-0.464486	-0.280133	-0.426159	-0.195604	-0.279472	-0.411966	-0.291655	-0.37316	-0.35774	-0.205802	-0.31529	-0.331908	-0.44918	-0.254809	-0.243953	-0.315418	-0.403626	-0.298945	-0.205746	-0.322335	-0.401304	-0.376662	-0.22821	-0.437045	-0.413121	-0.350102	-0.233486	-0.186625	-0.441402	-0.40506	-0.259408	-0.318274	-0.22566	-0.418157	-0.347713
-0.317508	-0.197646	-0.418432	-0.452272	-0.14539	-0.380516	-0.153822	-0.210101	-0.372704	-0.167075	-0.45289	-0.231453	-0.186215	-0.349435	-0.324851	-0.462971	-0.278514	-0.424608	-0.193992	-0.277853	-0.410404	-0.290038	-0.371572	-0.356144	-0.204188	-0.313678	-0.330301	-0.44765	-0.25319	-0.242333	-0.313807	-0.402057	-0.297329	-0.204132	-0.320725	-0.399734	-0.375076	-0.226592	-0.435504	-0.41156	-0.348503	-0.231867	-0.185016	-0.439865	-0.403492	-0.257788	-0.316663	-0.224042	-0.416599	-0.346112
-0.315915	-0.196031	-0.416872	-0.450742	-0.143793	-0.378929	-0.152221	-0.208483	-0.371113	-0.16547	-0.451361	-0.229831	-0.184602	-0.347832	-0.323239	-0.461452	-0.276893	-0.423053	-0.192378	-0.276231	-0.408838	-0.288418	-0.36998	-0.354544	-0.202571	-0.312062	-0.328691	-0.446115	-0.251567	-0.240711	-0.312191	-0.400485	-0.29571	-0.202515	-0.319111	-0.39816	-0.373486	-0.224971	-0.433958	-0.409995	-0.346899	-0.230245	-0.183404	-0.438323	-0.401921	-0.256165	-0.315048	-0.222422	-0.415038	-0.344508
-0.314319	-0.194412	-0.415308	-0.449208	-0.142194	-0.377339	-0.150618	-0.206862	-0.369518	-0.163861	-0.449827	-0.228206	-0.182987	-0.346225	-0.321623	-0.459928	-0.275267	-0.421494	-0.190761	-0.274606	-0.407267	-0.286794	-0.368385	-0.35294	-0.200951	-0.310443	-0.327077	-0.444577	-0.249941	-0.239085	-0.310572	-0.398908	-0.294087	-0.200895	-0.317494	-0.396582	-0.371892	-0.223347	-0.432408	-0.408425	-0.345292	-0.228621	-0.181789	-0.436777	-0.400345	-0.254539	-0.31343	-0.220798	-0.413472	-0.3429
-0.31272	-0.192791	-0.413739	-0.447669	-0.140592	-0.375744	-0.149012	-0.205238	-0.367919	-0.16225	-0.44829	-0.226579	-0.181369	-0.344615	-0.320004	-0.458401	-0.273639	-0.41993	-0.18914	-0.272977	-0.405693	-0.285167	-0.366785	-0.351333	-0.199328	-0.308821	-0.325459	-0.443034	-0.248311	-0.237456	-0.30895	-0.397328	-0.292461	-0.199272	-0.315874	-0.395	-0.370295	-0.22172	-0.430854	-0.406851	-0.343682	-0.226993	-0.180172	-0.435227	-0.398766	-0.25291	-0.311808	-0.219171	-0.411902	-0.341289
-0.311117	-0.191167	-0.412167	-0.446127	-0.138988	-0.374146	-0.147404	-0.203611	-0.366317	-0.160636	-0.446748	-0.224948	-0.179749	-0.343001	-0.318381	-0.456869	-0.272007	-0.418363	-0.187517	-0.271345	-0.404114	-0.283536	-0.365182	-0.349722	-0.197702	-0.307195	-0.323838	-0.441487	-0.246679	-0.235824	-0.307324	-0.395743	-0.290832	-0.197646	-0.31425	-0.393414	-0.368693	-0.220089	-0.429296	-0.405274	-0.342067	-0.225362	-0.178551	-0.433673	-0.397182	-0.251277	-0.310183	-0.217542	-0.410329	-0.339673
-0.30951	-0.18954	-0.41059	-0.44458	-0.137381	-0.372544	-0.145793	-0.201981	-0.36471	-0.159019	-0.445201	-0.223314	-0.178125	-0.341383	-0.316754	-0.455333	-0.270372	-0.416791	-0.185891	-0.26971	-0.402532	-0.281902	-0.363575	-0.348107	-0.196073	-0.305565	-0.322213	-0.439936	-0.245043	-0.234189	-0.305694	-0.394155	-0.289199	-0.196018	-0.312622	-0.391824	-0.367088	-0.218456	-0.427734	-0.403692	-0.340449	-0.223728	-0.176928	-0.432114	-0.395595	-0.249641	-0.308554	-0.215909	-0.408751	-0.338054
-0.3079	-0.18791	-0.40901	-0.443029	-0.135771	-0.370938	-0.144179	-0.200348	-0.3631	-0.1574	-0.443651	-0.221677	-0.176499	-0.339762	-0.315124	-0.453792	-0.268733	-0.415216	-0.184263	-0.268072	-0.400945	-0.280265	-0.361964	-0.346489	-0.194442	-0.303932	-0.320585	-0.43838	-0.243404	-0.232551	-0.304061	-0.392562	-0.287563	-0.194386	-0.310991	-0.390229	-0.365479	-0.21682	-0.426167	-0.402106	-0.338828	-0.222091	-0.175302	-0.430552	-0.394003	-0.248002	-0.306922	-0.214273	-0.407169	-0.336431
-0.306286	-0.186278	-0.407425	-0.441473	-0.134159	-0.369328	-0.142563	-0.198712	-0.361485	-0.155778	-0.442096	-0.220037	-0.17487	-0.338137	-0.313491	-0.452247	-0.267092	-0.413636	-0.182631	-0.26643	-0.399355	-0.278624	-0.360349	-0.344867	-0.192807	-0.302296	-0.318953	-0.43682	-0.241762	-0.23091	-0.302425	-0.390966	-0.285923	-0.192752	-0.309356	-0.388631	-0.363866	-0.215181	-0.424597	-0.400517	-0.337202	-0.220451	-0.173674	-0.428985	-0.392408	-0.24636	-0.305286	-0.212634	-0.405583	-0.334805
-0.304669	-0.184642	-0.405837	-0.439914	-0.132544	-0.367714	-0.140944	-0.197073	-0.359867	-0.154153	-0.440537	-0.218394	-0.173238	-0.336508	-0.311854	-0.450698	-0.265446	-0.412052	-0.180997	-0.264785	-0.39776	-0.27698	-0.35873	-0.343241	-0.19117	-0.300656	-0.317317	-0.435256	-0.240117	-0.229266	-0.300785	-0.389365	-0.28428	-0.191114	-0.307718	-0.387029	-0.362249	-0.213539	-0.423022	-0.398923	-0.335573	-0.218808	-0.172042	-0.427414	-0.390808	-0.244715	-0.303647	-0.210993	-0.403993	-0.333175
-0.303048	-0.183004	-0.404244	-0.43835	-0.130926	-0.366096	-0.139323	-0.195431	-0.358246	-0.152526	-0.438974	-0.216748	-0.171603	-0.334875	-0.310213	-0.449145	-0.263798	-0.410464	-0.179359	-0.263136	-0.396161	-0.275333	-0.357108	-0.341611	-0.18953	-0.299012	-0.315678	-0.433688	-0.238469	-0.227618	-0.299141	-0.387761	-0.282634	-0.189474	-0.306076	-0.385423	-0.360629	-0.211894	-0.421443	-0.397325	-0.33394	-0.217162	-0.170408	-0.425839	-0.389205	-0.243067	-0.302004	-0.209348	-0.402399	-0.331541
-0.301424	-0.181363	-0.402647	-0.436782	-0.129307	-0.364475	-0.137699	-0.193787	-0.35662	-0.150896	-0.437406	-0.215099	-0.169966	-0.333239	-0.308569	-0.447588	-0.262147	-0.408872	-0.177719	-0.261485	-0.394559	-0.273682	-0.355482	-0.339978	-0.187887	-0.297365	-0.314035	-0.432116	-0.236818	-0.225968	-0.297494	-0.386153	-0.280984	-0.187831	-0.304431	-0.383814	-0.359004	-0.210246	-0.41986	-0.395723	-0.332304	-0.215513	-0.168771	-0.424259	-0.387597	-0.241415	-0.300358	-0.2077	-0.400801	-0.329904
-0.299796	-0.179719	-0.401046	-0.43521	-0.127684	-0.36285	-0.136072	-0.192139	-0.354991	-0.149263	-0.435835	-0.213448	-0.168326	-0.3316	-0.306921	-0.446026	-0.260492	-0.407276	-0.176077	-0.25983	-0.392952	-0.272028	-0.353852	-0.33834	-0.186241	-0.295715	-0.312389	-0.430539	-0.235163	-0.224315	-0.295844	-0.38454	-0.279331	-0.186186	-0.302782	-0.3822	-0.357376	-0.208595	-0.418273	-0.394117	-0.330664	-0.213861	-0.167131	-0.422676	-0.385986	-0.23976	-0.298708	-0.20605	-0.399198	-0.328263
-0.298165	-0.178072	-0.399442	-0.433633	-0.126059	-0.361221	-0.134443	-0.190489	-0.353357	-0.147628	-0.434259	-0.211793	-0.166683	-0.329956	-0.30527	-0.44446	-0.258834	-0.405676	-0.174431	-0.258172	-0.391341	-0.270371	-0.352218	-0.3367	-0.184593	-0.294061	-0.310739	-0.428959	-0.233506	-0.222658	-0.29419	-0.382924	-0.277674	-0.184537	-0.30113	-0.380582	-0.355744	-0.206941	-0.416681	-0.392508	-0.32902	-0.212206	-0.165489	-0.421088	-0.384371	-0.238102	-0.297055	-0.204397	-0.397592	-0.326618
-0.296531	-0.176423	-0.397833	-0.432053	-0.124432	-0.359588	-0.132811	-0.188836	-0.351721	-0.14599	-0.432679	-0.210135	-0.165037	-0.328309	-0.303615	-0.442889	-0.257173	-0.404072	-0.172783	-0.256511	-0.389727	-0.268711	-0.350581	-0.335055	-0.182941	-0.292404	-0.309086	-0.427374	-0.231845	-0.220999	-0.292533	-0.381304	-0.276014	-0.182886	-0.299474	-0.37896	-0.354109	-0.205284	-0.415086	-0.390894	-0.327372	-0.210549	-0.163844	-0.419497	-0.382752	-0.236442	-0.295398	-0.20274	-0.395982	-0.32497
-0.294893	-0.174771	-0.39622	-0.430468	-0.122802	-0.357951	-0.131177	-0.18718	-0.35008	-0.14435	-0.431095	-0.208474	-0.163389	-0.326659	-0.301957	-0.441315	-0.255508	-0.402464	-0.171132	-0.254846	-0.388108	-0.267047	-0.348939	-0.333407	-0.181287	-0.290743	-0.307429	-0.425785	-0.230181	-0.219336	-0.290873	-0.37968	-0.274351	-0.181232	-0.297815	-0.377335	-0.352469	-0.203624	-0.413487	-0.389276	-0.325722	-0.208888	-0.162196	-0.417901	-0.381128	-0.234778	-0.293738	-0.201081	-0.394368	-0.323318
-0.293251	-0.173116	-0.394603	-0.428879	-0.12117	-0.35631	-0.129541	-0.185522	-0.348435	-0.142707	-0.429506	-0.206811	-0.161738	-0.325004	-0.300295	-0.439736	-0.253841	-0.400852	-0.169479	-0.253179	-0.386486	-0.26538	-0.347294	-0.331756	-0.17963	-0.28908	-0.305769	-0.424192	-0.228515	-0.217671	-0.289209	-0.378052	-0.272685	-0.179575	-0.296152	-0.375705	-0.350826	-0.201962	-0.411883	-0.387654	-0.324067	-0.207224	-0.160546	-0.416301	-0.379501	-0.233111	-0.292075	-0.199419	-0.39275	-0.321663
-0.291607	-0.171458	-0.392982	-0.427286	-0.119535	-0.354666	-0.127902	-0.183861	-0.346787	-0.141062	-0.427914	-0.205144	-0.160085	-0.323347	-0.29863	-0.438153	-0.25217	-0.399236	-0.167822	-0.251508	-0.38486	-0.26371	-0.345646	-0.3301	-0.177971	-0.287412	-0.304106	-0.422595	-0.226845	-0.216003	-0.287541	-0.37642	-0.271015	-0.177915	-0.294486	-0.374072	-0.349179	-0.200296	-0.410275	-0.386029	-0.322409	-0.205558	-0.158893	-0.414697	-0.37787	-0.23144	-0.290408	-0.197754	-0.391128	-0.320004
-0.289959	-0.169798	-0.391358	-0.425689	-0.117898	-0.353018	-0.12626	-0.182196	-0.345135	-0.139414	-0.426317	-0.203475	-0.158429	-0.321685	-0.296962	-0.436566	-0.250496	-0.397615	-0.166164	-0.249834	-0.383229	-0.262036	-0.343993	-0.328442	-0.176308	-0.285741	-0.302438	-0.420993	-0.225172	-0.214332	-0.285871	-0.374784	-0.269342	-0.176253	-0.292817	-0.372435	-0.347528	-0.198628	-0.408664	-0.384399	-0.320747	-0.203888	-0.157237	-0.413089	-0.376236	-0.229767	-0.288738	-0.196086	-0.389502	-0.318341
-0.288307	-0.168135	-0.389729	-0.424087	-0.116259	-0.351366	-0.124616	-0.18053	-0.34348	-0.137763	-0.424716	-0.201803	-0.15677	-0.32002	-0.29529	-0.434974	-0.248819	-0.395991	-0.164502	-0.248157	-0.381595	-0.260359	-0.342337	-0.326779	-0.174643	-0.284067	-0.300768	-0.419388	-0.223497	-0.212657	-0.284197	-0.373145	-0.267666	-0.174588	-0.291144	-0.370794	-0.345874	-0.196957	-0.407048	-0.382766	-0.319082	-0.202216	-0.155579	-0.411477	-0.374597	-0.228091	-0.287064	-0.194416	-0.387872	-0.316675
-0.286652	-0.16647	-0.388096	-0.422482	-0.114617	-0.349711	-0.12297	-0.17886	-0.341821	-0.13611	-0.423111	-0.200128	-0.155109	-0.318352	-0.293615	-0.433379	-0.247139	-0.394363	-0.162838	-0.246477	-0.379957	-0.25868	-0.340678	-0.325113	-0.172976	-0.28239	-0.299094	-0.417778	-0.221818	-0.21098	-0.282519	-0.371501	-0.265987	-0.17292	-0.289468	-0.369149	-0.344216	-0.195283	-0.405428	-0.381128	-0.317413	-0.200541	-0.153918	-0.40986	-0.372954	-0.226412	-0.285387	-0.192742	-0.386238	-0.315006
-0.284994	-0.164802	-0.38646	-0.420872	-0.112973	-0.348052	-0.121321	-0.177188	-0.340158	-0.134455	-0.421502	-0.19845	-0.153445	-0.31668	-0.291936	-0.431779	-0.245456	-0.392731	-0.161171	-0.244794	-0.378315	-0.256997	-0.339014	-0.323443	-0.171305	-0.280709	-0.297416	-0.416164	-0.220137	-0.2093	-0.280839	-0.369854	-0.264304	-0.17125	-0.287789	-0.3675	-0.342554	-0.193606	-0.403804	-0.379487	-0.315741	-0.198863	-0.152255	-0.40824	-0.371308	-0.22473	-0.283707	-0.191066	-0.3846	-0.313333
-0.283333	-0.163131	-0.384819	-0.419258	-0.111326	-0.346389	-0.11967	-0.175513	-0.338491	-0.132797	-0.419889	-0.196769	-0.151779	-0.315004	-0.290254	-0.430175	-0.243769	-0.391095	-0.159502	-0.243108	-0.376669	-0.25531	-0.337347	-0.32177	-0.169632	-0.279025	-0.295736	-0.414546	-0.218452	-0.207618	-0.279155	-0.368203	-0.262619	-0.169577	-0.286106	-0.365848	-0.340888	-0.191927	-0.402176	-0.377842	-0.314065	-0.197182	-0.150589	-0.406616	-0.369658	-0.223045	-0.282024	-0.189387	-0.382958	-0.311656
-0.281668	-0.161458	-0.383175	-0.41764	-0.109678	-0.344722	-0.118017	-0.173835	-0.336821	-0.131137	-0.418271	-0.195086	-0.15011	-0.313325	-0.288569	-0.428567	-0.24208	-0.389455	-0.15783	-0.241418	-0.375019	-0.253621	-0.335677	-0.320093	-0.167957	-0.277338	-0.294051	-0.412924	-0.216765	-0.205932	-0.277467	-0.366548	-0.26093	-0.167901	-0.28442	-0.364191	-0.339219	-0.190244	-0.400545	-0.376193	-0.312386	-0.195499	-0.148921	-0.404987	-0.368004	-0.221357	-0.280337	-0.187706	-0.381312	-0.309976
-0.28	-0.159782	-0.381526	-0.416018	-0.108027	-0.343052	-0.116361	-0.172155	-0.335147	-0.129474	-0.41665	-0.1934	-0.148439	-0.311643	-0.28688	-0.426954	-0.240388	-0.387811	-0.156155	-0.239726	-0.373365	-0.251929	-0.334002	-0.318413	-0.166278	-0.275648	-0.292364	-0.411298	-0.215075	-0.204243	-0.275777	-0.364889	-0.259238	-0.166223	-0.28273	-0.362531	-0.337547	-0.188559	-0.398909	-0.37454	-0.310703	-0.193813	-0.14725	-0.403355	-0.366346	-0.219666	-0.278647	-0.186022	-0.379663	-0.308293
-0.278328	-0.158104	-0.379874	-0.414392	-0.106373	-0.341378	-0.114703	-0.170472	-0.33347	-0.127809	-0.415024	-0.191711	-0.146765	-0.309957	-0.285188	-0.425338	-0.238692	-0.386163	-0.154478	-0.238031	-0.371708	-0.250233	-0.332325	-0.316729	-0.164598	-0.273954	-0.290673	-0.409668	-0.213382	-0.202552	-0.274083	-0.363226	-0.257542	-0.164542	-0.281038	-0.360867	-0.33587	-0.186872	-0.397269	-0.372883	-0.309017	-0.192124	-0.145577	-0.401718	-0.364684	-0.217973	-0.276954	-0.184335	-0.378009	-0.306606
-0.276654	-0.156423	-0.378218	-0.412762	-0.104718	-0.339701	-0.113043	-0.168787	-0.331789	-0.126142	-0.413395	-0.190019	-0.145089	-0.308268	-0.283493	-0.423718	-0.236994	-0.384511	-0.152799	-0.236332	-0.370047	-0.248535	-0.330643	-0.315042	-0.162914	-0.272257	-0.288979	-0.408034	-0.211686	-0.200858	-0.272386	-0.36156	-0.255844	-0.162859	-0.279342	-0.3592	-0.33419	-0.185181	-0.395625	-0.371223	-0.307327	-0.190432	-0.143901	-0.400078	-0.363018	-0.216276	-0.275257	-0.182645	-0.376352	-0.304915
-0.274976	-0.154739	-0.376558	-0.411128	-0.10306	-0.33802	-0.11138	-0.167099	-0.330105	-0.124472	-0.411761	-0.188325	-0.14341	-0.306575	-0.281794	-0.422093	-0.235293	-0.382855	-0.151117	-0.234631	-0.368382	-0.246833	-0.328958	-0.313351	-0.161228	-0.270557	-0.287281	-0.406396	-0.209987	-0.199161	-0.270686	-0.35989	-0.254143	-0.161173	-0.277643	-0.357528	-0.332507	-0.183488	-0.393977	-0.369558	-0.305634	-0.188737	-0.142223	-0.398434	-0.361349	-0.214577	-0.273557	-0.180953	-0.374691	-0.303222
-0.273295	-0.153053	-0.374894	-0.409489	-0.1014	-0.336335	-0.109715	-0.165408	-0.328416	-0.1228	-0.410123	-0.186628	-0.141729	-0.304879	-0.280093	-0.420464	-0.233588	-0.381195	-0.149432	-0.232927	-0.366713	-0.245128	-0.32727	-0.311657	-0.15954	-0.268854	-0.285581	-0.404754	-0.208285	-0.197462	-0.268983	-0.358216	-0.252438	-0.159485	-0.27594	-0.355853	-0.33082	-0.181793	-0.392325	-0.36789	-0.303938	-0.18704	-0.140542	-0.396785	-0.359676	-0.212874	-0.271854	-0.179258	-0.373026	-0.301525
-0.271611	-0.151365	-0.373227	-0.407847	-0.0997378	-0.334647	-0.108048	-0.163715	-0.326725	-0.121126	-0.408482	-0.184928	-0.140045	-0.303179	-0.278388	-0.418831	-0.231881	-0.379532	-0.147745	-0.231219	-0.36504	-0.243421	-0.325577	-0.30996	-0.157849	-0.267147	-0.283877	-0.403108	-0.206581	-0.19576	-0.267277	-0.356539	-0.250731	-0.157794	-0.274235	-0.354174	-0.329129	-0.180094	-0.39067	-0.366218	-0.302238	-0.185341	-0.138859	-0.395133	-0.358	-0.211169	-0.270148	-0.17756	-0.371357	-0.299824
-0.269923	-0.149674	-0.371555	-0.406201	-0.0980735	-0.332955	-0.106379	-0.16202	-0.32503	-0.11945	-0.406836	-0.183226	-0.138359	-0.301476	-0.276679	-0.417194	-0.230171	-0.377865	-0.146056	-0.229509	-0.363364	-0.24171	-0.323882	-0.308259	-0.156156	-0.265438	-0.282169	-0.401458	-0.204874	-0.194055	-0.265567	-0.354857	-0.24902	-0.1561	-0.272526	-0.352492	-0.327435	-0.178393	-0.38901	-0.364543	-0.300535	-0.183638	-0.137174	-0.393477	-0.356319	-0.209461	-0.268439	-0.17586	-0.369685	-0.29812
-0.268233	-0.147981	-0.36988	-0.404551	-0.0964071	-0.331259	-0.104707	-0.160322	-0.323331	-0.117771	-0.405186	-0.181521	-0.136671	-0.29977	-0.274968	-0.415553	-0.228458	-0.376194	-0.144365	-0.227796	-0.361684	-0.239997	-0.322183	-0.306554	-0.15446	-0.263725	-0.280459	-0.399804	-0.203164	-0.192347	-0.263854	-0.353173	-0.247306	-0.154405	-0.270814	-0.350806	-0.325737	-0.17669	-0.387347	-0.362863	-0.298828	-0.181933	-0.135486	-0.391817	-0.354635	-0.207751	-0.266726	-0.174157	-0.368008	-0.296413
-0.266539	-0.146285	-0.368201	-0.402896	-0.0947387	-0.32956	-0.103034	-0.158621	-0.321629	-0.11609	-0.403532	-0.179814	-0.134981	-0.29806	-0.273253	-0.413908	-0.226742	-0.374519	-0.142671	-0.22608	-0.36	-0.23828	-0.32048	-0.304847	-0.152762	-0.262009	-0.278745	-0.398146	-0.201452	-0.190637	-0.262138	-0.351484	-0.24559	-0.152707	-0.269099	-0.349116	-0.324036	-0.174984	-0.38568	-0.36118	-0.297118	-0.180226	-0.133796	-0.390152	-0.352947	-0.206037	-0.265011	-0.172452	-0.366328	-0.294703
-0.264843	-0.144587	-0.366519	-0.401238	-0.0930681	-0.327858	-0.101358	-0.156918	-0.319924	-0.114407	-0.401875	-0.178104	-0.133288	-0.296347	-0.271536	-0.412259	-0.225023	-0.37284	-0.140974	-0.224362	-0.358312	-0.236561	-0.318774	-0.303136	-0.151061	-0.26029	-0.277028	-0.396484	-0.199736	-0.188924	-0.26042	-0.349792	-0.24387	-0.151006	-0.267381	-0.347423	-0.322331	-0.173275	-0.384008	-0.359493	-0.295405	-0.178516	-0.132104	-0.388485	-0.351256	-0.204321	-0.263292	-0.170744	-0.364644	-0.292989
-0.263143	-0.142887	-0.364832	-0.399576	-0.0913955	-0.326152	-0.0996805	-0.155213	-0.318215	-0.112722	-0.400213	-0.176391	-0.131593	-0.294631	-0.269815	-0.410606	-0.223301	-0.371157	-0.139276	-0.22264	-0.356621	-0.234838	-0.317065	-0.301421	-0.149358	-0.258568	-0.275308	-0.394818	-0.198018	-0.187209	-0.258698	-0.348096	-0.242148	-0.149303	-0.265659	-0.345726	-0.320623	-0.171564	-0.382333	-0.357803	-0.293689	-0.176803	-0.13041	-0.386813	-0.349561	-0.202603	-0.261571	-0.169034	-0.362957	-0.291272
-0.26144	-0.141185	-0.363142	-0.39791	-0.0897209	-0.324443	-0.0980007	-0.153506	-0.316502	-0.111034	-0.398548	-0.174676	-0.129896	-0.292912	-0.268091	-0.408949	-0.221577	-0.369471	-0.137575	-0.220916	-0.354926	-0.233113	-0.315352	-0.299704	-0.147653	-0.256843	-0.273585	-0.393148	-0.196298	-0.185491	-0.256973	-0.346397	-0.240422	-0.147598	-0.263935	-0.344025	-0.318912	-0.169851	-0.380655	-0.356108	-0.291969	-0.175088	-0.128713	-0.385137	-0.347862	-0.200881	-0.259846	-0.167321	-0.361266	-0.289552
-0.259734	-0.13948	-0.361448	-0.39624	-0.0880443	-0.32273	-0.0963189	-0.151796	-0.314786	-0.109345	-0.396878	-0.172959	-0.128196	-0.291189	-0.266364	-0.407288	-0.21985	-0.367781	-0.135871	-0.219189	-0.353228	-0.231385	-0.313636	-0.297983	-0.145945	-0.255115	-0.271859	-0.391475	-0.194575	-0.18377	-0.255245	-0.344694	-0.238694	-0.14589	-0.262208	-0.342321	-0.317197	-0.168135	-0.378972	-0.354411	-0.290246	-0.17337	-0.127014	-0.383458	-0.34616	-0.199157	-0.258118	-0.165606	-0.359571	-0.287828
-0.258025	-0.137773	-0.359751	-0.394566	-0.0863658	-0.321014	-0.0946351	-0.150083	-0.313067	-0.107653	-0.395205	-0.171239	-0.126494	-0.289463	-0.264634	-0.405623	-0.21812	-0.366088	-0.134166	-0.217459	-0.351526	-0.229654	-0.311917	-0.296259	-0.144235	-0.253385	-0.270129	-0.389797	-0.192849	-0.182047	-0.253514	-0.342987	-0.236963	-0.14418	-0.260477	-0.340613	-0.315479	-0.166417	-0.377286	-0.352709	-0.28852	-0.17165	-0.125313	-0.381774	-0.344454	-0.19743	-0.256388	-0.163889	-0.357872	-0.286102
-0.256313	-0.136064	-0.35805	-0.392889	-0.0846853	-0.319294	-0.0929493	-0.148369	-0.311345	-0.105959	-0.393528	-0.169517	-0.124791	-0.287734	-0.262901	-0.403954	-0.216388	-0.36439	-0.132459	-0.215726	-0.34982	-0.227921	-0.310194	-0.294531	-0.142523	-0.251651	-0.268397	-0.388116	-0.191121	-0.180322	-0.25178	-0.341277	-0.235229	-0.142468	-0.258744	-0.338902	-0.313757	-0.164696	-0.375595	-0.351004	-0.286791	-0.169928	-0.12361	-0.380087	-0.342745	-0.195701	-0.254654	-0.162169	-0.35617	-0.284372
-0.254598	-0.134352	-0.356345	-0.391207	-0.083003	-0.317571	-0.0912616	-0.146652	-0.309619	-0.104264	-0.391847	-0.167792	-0.123085	-0.286002	-0.261165	-0.402282	-0.214652	-0.362689	-0.130749	-0.213991	-0.348111	-0.226184	-0.308468	-0.2928	-0.140809	-0.249914	-0.266662	-0.386431	-0.18939	-0.178594	-0.250043	-0.339563	-0.233492	-0.140754	-0.257008	-0.337187	-0.312032	-0.162973	-0.373902	-0.349295	-0.285059	-0.168203	-0.121904	-0.378396	-0.341032	-0.193969	-0.252917	-0.160447	-0.354464	-0.282639
-0.25288	-0.132639	-0.354637	-0.389522	-0.0813187	-0.315845	-0.0895719	-0.144933	-0.30789	-0.102566	-0.390162	-0.166065	-0.121377	-0.284267	-0.259426	-0.400605	-0.212914	-0.360985	-0.129037	-0.212253	-0.346398	-0.224445	-0.306738	-0.291067	-0.139092	-0.248174	-0.264923	-0.384742	-0.187657	-0.176863	-0.248304	-0.337846	-0.231753	-0.139037	-0.255268	-0.335469	-0.310304	-0.161247	-0.372204	-0.347583	-0.283323	-0.166476	-0.120197	-0.376702	-0.339316	-0.192235	-0.251178	-0.158722	-0.352755	-0.280903
-0.25116	-0.130923	-0.352925	-0.387833	-0.0796326	-0.314115	-0.0878804	-0.143211	-0.306158	-0.100867	-0.388473	-0.164336	-0.119666	-0.282528	-0.257684	-0.398924	-0.211174	-0.359276	-0.127323	-0.210513	-0.344682	-0.222703	-0.305005	-0.28933	-0.137374	-0.246432	-0.263182	-0.383049	-0.185921	-0.17513	-0.246561	-0.336126	-0.23001	-0.137319	-0.253526	-0.333747	-0.308572	-0.15952	-0.370503	-0.345868	-0.281585	-0.164746	-0.118487	-0.375004	-0.337596	-0.190498	-0.249435	-0.156996	-0.351042	-0.279164
-0.249436	-0.129205	-0.351209	-0.38614	-0.0779448	-0.312382	-0.086187	-0.141488	-0.304422	-0.099165	-0.386781	-0.162604	-0.117954	-0.280787	-0.25594	-0.39724	-0.209431	-0.357565	-0.125607	-0.20877	-0.342962	-0.220959	-0.30327	-0.28759	-0.135653	-0.244687	-0.261438	-0.381353	-0.184183	-0.173395	-0.244816	-0.334402	-0.228265	-0.135598	-0.251781	-0.332022	-0.306837	-0.15779	-0.368798	-0.344148	-0.279843	-0.163015	-0.116776	-0.373302	-0.335872	-0.188759	-0.24769	-0.155267	-0.349325	-0.277422
-0.24771	-0.127485	-0.34949	-0.384443	-0.0762551	-0.310646	-0.0844918	-0.139762	-0.302683	-0.0974616	-0.385084	-0.16087	-0.11624	-0.279042	-0.254192	-0.395552	-0.207685	-0.355849	-0.123889	-0.207024	-0.341238	-0.219212	-0.30153	-0.285847	-0.13393	-0.242939	-0.25969	-0.379653	-0.182442	-0.171658	-0.243068	-0.332675	-0.226518	-0.133875	-0.250033	-0.330294	-0.305099	-0.156058	-0.367089	-0.342426	-0.278098	-0.16128	-0.115062	-0.371596	-0.334146	-0.187017	-0.245942	-0.153535	-0.347605	-0.275677
-0.24598	-0.125763	-0.347768	-0.382743	-0.0745637	-0.308907	-0.0827948	-0.138035	-0.300941	-0.0957563	-0.383384	-0.159134	-0.114524	-0.277295	-0.252442	-0.39386	-0.205937	-0.35413	-0.122169	-0.205276	-0.339512	-0.217462	-0.299788	-0.2841	-0.132205	-0.241188	-0.25794	-0.377949	-0.1807	-0.169918	-0.241317	-0.330944	-0.224767	-0.13215	-0.248282	-0.328562	-0.303358	-0.154323	-0.365377	-0.3407	-0.27635	-0.159544	-0.113347	-0.369887	-0.332416	-0.185273	-0.244191	-0.151802	-0.345882	-0.273929
-0.244248	-0.124039	-0.346042	-0.381038	-0.0728706	-0.307164	-0.0810961	-0.136305	-0.299196	-0.0940492	-0.381681	-0.157395	-0.112806	-0.275544	-0.250688	-0.392164	-0.204186	-0.352408	-0.120447	-0.203526	-0.337782	-0.21571	-0.298043	-0.282351	-0.130478	-0.239434	-0.256187	-0.376242	-0.178954	-0.168176	-0.239564	-0.32921	-0.223014	-0.130423	-0.246529	-0.326827	-0.301614	-0.152587	-0.363661	-0.33897	-0.2746	-0.157806	-0.11163	-0.368174	-0.330682	-0.183527	-0.242438	-0.150066	-0.344155	-0.272178
-0.242514	-0.122313	-0.344313	-0.379331	-0.0711758	-0.305418	-0.0793956	-0.134573	-0.297448	-0.0923404	-0.379973	-0.155655	-0.111086	-0.273791	-0.248932	-0.390465	-0.202433	-0.350682	-0.118722	-0.201772	-0.336048	-0.213955	-0.296294	-0.280599	-0.128749	-0.237678	-0.254432	-0.37453	-0.177207	-0.166431	-0.237807	-0.327472	-0.221259	-0.128694	-0.244773	-0.325088	-0.299866	-0.150848	-0.361942	-0.337237	-0.272846	-0.156065	-0.10991	-0.366457	-0.328945	-0.181778	-0.240681	-0.148329	-0.342425	-0.270424
-0.240776	-0.120586	-0.34258	-0.377619	-0.0694794	-0.303669	-0.0776935	-0.132839	-0.295697	-0.0906297	-0.378263	-0.153912	-0.109364	-0.272035	-0.247173	-0.388761	-0.200677	-0.348953	-0.116997	-0.200017	-0.334311	-0.212198	-0.294543	-0.278844	-0.127018	-0.235919	-0.252673	-0.372816	-0.175457	-0.164685	-0.236048	-0.325732	-0.219501	-0.126963	-0.243014	-0.323347	-0.298116	-0.149107	-0.360219	-0.335501	-0.27109	-0.154322	-0.108189	-0.364737	-0.327205	-0.180027	-0.238922	-0.146589	-0.340691	-0.268667
-0.239036	-0.118856	-0.340844	-0.375904	-0.0677814	-0.301917	-0.0759897	-0.131103	-0.293943	-0.0889174	-0.376548	-0.152167	-0.107641	-0.270275	-0.245412	-0.387054	-0.198919	-0.34722	-0.115269	-0.198259	-0.332571	-0.210438	-0.292788	-0.277086	-0.125285	-0.234157	-0.250912	-0.371097	-0.173705	-0.162936	-0.234287	-0.323988	-0.21774	-0.12523	-0.241252	-0.321602	-0.296362	-0.147364	-0.358493	-0.333761	-0.26933	-0.152577	-0.106466	-0.363014	-0.325462	-0.178274	-0.237161	-0.144847	-0.338954	-0.266907
-0.237293	-0.117124	-0.339104	-0.374186	-0.0660817	-0.300162	-0.0742843	-0.129366	-0.292185	-0.0872033	-0.37483	-0.150421	-0.105915	-0.268513	-0.243647	-0.385344	-0.197159	-0.345483	-0.113539	-0.196499	-0.330828	-0.208675	-0.29103	-0.275324	-0.12355	-0.232393	-0.249148	-0.369375	-0.17195	-0.161185	-0.232522	-0.32224	-0.215977	-0.123495	-0.239488	-0.319854	-0.294605	-0.145619	-0.356763	-0.332018	-0.267568	-0.15083	-0.104741	-0.361287	-0.323715	-0.176518	-0.235396	-0.143103	-0.337213	-0.265144
-0.235547	-0.115391	-0.337361	-0.372463	-0.0643806	-0.298404	-0.0725773	-0.127626	-0.290425	-0.0854876	-0.373108	-0.148672	-0.104188	-0.266748	-0.241881	-0.383629	-0.195396	-0.343744	-0.111808	-0.194736	-0.329081	-0.206911	-0.28927	-0.273561	-0.121813	-0.230626	-0.247381	-0.36765	-0.170194	-0.159433	-0.230755	-0.32049	-0.214211	-0.121758	-0.237721	-0.318102	-0.292846	-0.143872	-0.35503	-0.330272	-0.265803	-0.149081	-0.103015	-0.359556	-0.321966	-0.17476	-0.23363	-0.141357	-0.33547	-0.263379
-0.233799	-0.113656	-0.335615	-0.370738	-0.062678	-0.296643	-0.0708687	-0.125885	-0.288662	-0.0837703	-0.371383	-0.146921	-0.102459	-0.26498	-0.240111	-0.381912	-0.193631	-0.342001	-0.110074	-0.192971	-0.327331	-0.205144	-0.287506	-0.271794	-0.120074	-0.228857	-0.245611	-0.365921	-0.168435	-0.157678	-0.228986	-0.318736	-0.212443	-0.12002	-0.235951	-0.316348	-0.291083	-0.142123	-0.353293	-0.328523	-0.264035	-0.14733	-0.101287	-0.357822	-0.320212	-0.173	-0.23186	-0.139609	-0.333723	-0.261611
-0.232049	-0.111919	-0.333866	-0.369008	-0.0609739	-0.294879	-0.0691587	-0.124141	-0.286895	-0.0820514	-0.369654	-0.145168	-0.100729	-0.26321	-0.238339	-0.38019	-0.191863	-0.340255	-0.108339	-0.191204	-0.325578	-0.203374	-0.28574	-0.270024	-0.118334	-0.227085	-0.243839	-0.364189	-0.166675	-0.155921	-0.227214	-0.316979	-0.210673	-0.118279	-0.234179	-0.31459	-0.289317	-0.140373	-0.351553	-0.32677	-0.262264	-0.145577	-0.0995568	-0.356085	-0.318456	-0.171238	-0.230088	-0.137859	-0.331972	-0.25984
-0.230295	-0.11018	-0.332113	-0.367276	-0.0592683	-0.293111	-0.0674472	-0.122396	-0.285126	-0.0803309	-0.367921	-0.143413	-0.0989964	-0.261437	-0.236564	-0.378465	-0.190094	-0.338505	-0.106603	-0.189434	-0.323821	-0.201603	-0.28397	-0.268252	-0.116592	-0.22531	-0.242065	-0.362453	-0.164912	-0.154162	-0.22544	-0.31522	-0.2089	-0.116537	-0.232405	-0.312829	-0.287549	-0.13862	-0.349809	-0.325014	-0.260491	-0.143822	-0.0978253	-0.354344	-0.316697	-0.169474	-0.228314	-0.136108	-0.330219	-0.258066
-0.22854	-0.10844	-0.330357	-0.365539	-0.0575614	-0.291341	-0.0657342	-0.120649	-0.283354	-0.078609	-0.366186	-0.141656	-0.0972625	-0.259661	-0.234787	-0.376737	-0.188322	-0.336753	-0.104864	-0.187663	-0.322062	-0.199829	-0.282198	-0.266477	-0.114848	-0.223534	-0.240288	-0.360713	-0.163147	-0.152401	-0.223663	-0.313457	-0.207125	-0.114793	-0.230627	-0.311065	-0.285777	-0.136865	-0.348063	-0.323255	-0.258715	-0.142065	-0.0960921	-0.3526	-0.314935	-0.167708	-0.226537	-0.134354	-0.328462	-0.25629
-0.226782	-0.106698	-0.328598	-0.3638	-0.0558532	-0.289569	-0.0640199	-0.118901	-0.281579	-0.0768856	-0.364447	-0.139898	-0.0955271	-0.257882	-0.233007	-0.375005	-0.186548	-0.334997	-0.103124	-0.185889	-0.320299	-0.198052	-0.280423	-0.264699	-0.113103	-0.221755	-0.238508	-0.358971	-0.161381	-0.150638	-0.221884	-0.311691	-0.205347	-0.113048	-0.228848	-0.309298	-0.284003	-0.135109	-0.346313	-0.321493	-0.256936	-0.140307	-0.0943574	-0.350852	-0.313169	-0.165939	-0.224757	-0.132599	-0.326702	-0.254511
-0.225021	-0.104954	-0.326836	-0.362057	-0.0541436	-0.287793	-0.0623042	-0.117151	-0.279802	-0.0751608	-0.362704	-0.138138	-0.0937902	-0.256101	-0.231225	-0.373269	-0.184772	-0.333237	-0.101383	-0.184113	-0.318533	-0.196274	-0.278645	-0.262919	-0.111355	-0.219973	-0.236726	-0.357225	-0.159612	-0.148873	-0.220102	-0.309922	-0.203568	-0.111301	-0.227066	-0.307529	-0.282226	-0.133351	-0.344559	-0.319728	-0.255155	-0.138546	-0.0926212	-0.349101	-0.311401	-0.164169	-0.222976	-0.130842	-0.324939	-0.25273
-0.223258	-0.103209	-0.325071	-0.360311	-0.0524328	-0.286014	-0.0605872	-0.115399	-0.278021	-0.0734346	-0.360958	-0.136376	-0.0920517	-0.254317	-0.229441	-0.37153	-0.182994	-0.331475	-0.0996399	-0.182335	-0.316765	-0.194493	-0.276865	-0.261135	-0.109607	-0.218189	-0.234941	-0.355476	-0.157841	-0.147106	-0.218319	-0.30815	-0.201786	-0.109552	-0.225282	-0.305756	-0.280446	-0.131591	-0.342803	-0.31796	-0.253371	-0.136784	-0.0908835	-0.347347	-0.309629	-0.162397	-0.221192	-0.129083	-0.323173	-0.250946
-0.221493	-0.101462	-0.323303	-0.358561	-0.0507208	-0.284233	-0.058869	-0.113645	-0.276238	-0.071707	-0.359209	-0.134612	-0.0903118	-0.252531	-0.227654	-0.369788	-0.181214	-0.32971	-0.0978954	-0.180555	-0.314993	-0.192711	-0.275081	-0.25935	-0.107856	-0.216403	-0.233154	-0.353723	-0.156069	-0.145338	-0.216533	-0.306375	-0.200002	-0.107802	-0.223495	-0.30398	-0.278664	-0.129829	-0.341043	-0.316188	-0.251585	-0.13502	-0.0891444	-0.34559	-0.307855	-0.160623	-0.219405	-0.127323	-0.321404	-0.249159
-0.219725	-0.0997143	-0.321531	-0.356808	-0.0490075	-0.282449	-0.0571495	-0.11189	-0.274453	-0.0699782	-0.357456	-0.132846	-0.0885706	-0.250742	-0.225865	-0.368042	-0.179432	-0.327941	-0.0961494	-0.178774	-0.313218	-0.190926	-0.273295	-0.257562	-0.106105	-0.214615	-0.231365	-0.351967	-0.154295	-0.143568	-0.214744	-0.304597	-0.198216	-0.10605	-0.221706	-0.302202	-0.276878	-0.128066	-0.33928	-0.314414	-0.249796	-0.133254	-0.0874038	-0.34383	-0.306078	-0.158847	-0.217617	-0.125561	-0.319632	-0.24737
-0.217955	-0.0979648	-0.319757	-0.355052	-0.0472932	-0.280662	-0.0554288	-0.110134	-0.272664	-0.0682481	-0.355701	-0.131079	-0.0868279	-0.248951	-0.224074	-0.366293	-0.177648	-0.32617	-0.0944021	-0.17699	-0.311441	-0.189139	-0.271507	-0.255771	-0.104351	-0.212824	-0.229573	-0.350208	-0.152519	-0.141796	-0.212954	-0.302817	-0.196428	-0.104297	-0.219915	-0.30042	-0.27509	-0.126301	-0.337514	-0.312637	-0.248004	-0.131487	-0.0856619	-0.342066	-0.304298	-0.157069	-0.215826	-0.123797	-0.317857	-0.245579
-0.216183	-0.0962139	-0.31798	-0.353293	-0.0455777	-0.278873	-0.053707	-0.108376	-0.270873	-0.0665168	-0.353942	-0.129311	-0.085084	-0.247157	-0.22228	-0.364541	-0.175862	-0.324396	-0.0926533	-0.175204	-0.30966	-0.18735	-0.269716	-0.253978	-0.102597	-0.211032	-0.22778	-0.348446	-0.150741	-0.140023	-0.211161	-0.301033	-0.194637	-0.102542	-0.218122	-0.298636	-0.2733	-0.124535	-0.335745	-0.310857	-0.246211	-0.129718	-0.0839187	-0.340299	-0.302515	-0.15529	-0.214033	-0.122032	-0.316079	-0.243785
-0.214409	-0.0944616	-0.3162	-0.35153	-0.0438612	-0.277081	-0.0519841	-0.106616	-0.26908	-0.0647844	-0.35218	-0.12754	-0.0833387	-0.245361	-0.220484	-0.362785	-0.174074	-0.322618	-0.0909033	-0.173416	-0.307877	-0.18556	-0.267922	-0.252182	-0.100841	-0.209237	-0.225983	-0.346681	-0.148961	-0.138248	-0.209366	-0.299247	-0.192845	-0.100786	-0.216326	-0.296849	-0.271507	-0.122767	-0.333973	-0.309074	-0.244415	-0.127948	-0.0821742	-0.33853	-0.300729	-0.153509	-0.212238	-0.120266	-0.314298	-0.241989
-0.212633	-0.0927081	-0.314417	-0.349764	-0.0421437	-0.275286	-0.0502602	-0.104856	-0.267284	-0.0630508	-0.350414	-0.125769	-0.0815923	-0.243563	-0.218686	-0.361027	-0.172285	-0.320838	-0.0891519	-0.171627	-0.306091	-0.183767	-0.266126	-0.250384	-0.0990832	-0.20744	-0.224185	-0.344912	-0.14718	-0.136471	-0.207569	-0.297458	-0.191051	-0.0990288	-0.214529	-0.295059	-0.269711	-0.120998	-0.332198	-0.307289	-0.242616	-0.126176	-0.0804285	-0.336757	-0.298941	-0.151726	-0.210441	-0.118498	-0.312515	-0.24019
-0.210854	-0.0909533	-0.312631	-0.347996	-0.0404252	-0.273489	-0.0485352	-0.103094	-0.265486	-0.0613161	-0.348646	-0.123996	-0.0798446	-0.241762	-0.216886	-0.359265	-0.170493	-0.319055	-0.0873994	-0.169836	-0.304302	-0.181973	-0.264327	-0.248584	-0.0973245	-0.205641	-0.222385	-0.343141	-0.145398	-0.134693	-0.20577	-0.295666	-0.189255	-0.0972702	-0.212729	-0.293267	-0.267913	-0.119227	-0.33042	-0.3055	-0.240816	-0.124402	-0.0786817	-0.334981	-0.297149	-0.149942	-0.208641	-0.116728	-0.310728	-0.238389
-0.209074	-0.0891973	-0.310843	-0.346224	-0.0387058	-0.27169	-0.0468093	-0.10133	-0.263685	-0.0595804	-0.346875	-0.122221	-0.0780958	-0.239959	-0.215084	-0.3575	-0.1687	-0.317269	-0.0856456	-0.168043	-0.302511	-0.180177	-0.262526	-0.246781	-0.0955646	-0.20384	-0.220582	-0.341366	-0.143613	-0.132913	-0.20397	-0.293872	-0.187457	-0.0955103	-0.210927	-0.291472	-0.266113	-0.117455	-0.328639	-0.303709	-0.239013	-0.122628	-0.0769337	-0.333202	-0.295356	-0.148156	-0.20684	-0.114957	-0.308939	-0.236586
-0.207291	-0.0874401	-0.309051	-0.344449	-0.0369856	-0.269888	-0.0450825	-0.0995657	-0.261881	-0.0578438	-0.3451	-0.120445	-0.076346	-0.238154	-0.21328	-0.355732	-0.166906	-0.31548	-0.0838907	-0.166248	-0.300717	-0.178379	-0.260723	-0.244977	-0.0938035	-0.202038	-0.218778	-0.339589	-0.141828	-0.131132	-0.202167	-0.292075	-0.185657	-0.0937492	-0.209124	-0.289675	-0.26431	-0.115681	-0.326855	-0.301915	-0.237208	-0.120851	-0.0751846	-0.331421	-0.293559	-0.146368	-0.205037	-0.113185	-0.307147	-0.234781
-0.205507	-0.0856819	-0.307257	-0.342671	-0.0352645	-0.268083	-0.0433548	-0.0978	-0.260076	-0.0561062	-0.343323	-0.118668	-0.074595	-0.236347	-0.211474	-0.353961	-0.165109	-0.313688	-0.0821348	-0.164452	-0.29892	-0.176579	-0.258917	-0.243169	-0.0920412	-0.200233	-0.216971	-0.337809	-0.14004	-0.12935	-0.200362	-0.290276	-0.183856	-0.091987	-0.207318	-0.287874	-0.262505	-0.113906	-0.325069	-0.300119	-0.2354	-0.119074	-0.0734345	-0.329636	-0.29176	-0.144579	-0.203232	-0.111412	-0.305352	-0.232974
-0.203721	-0.0839225	-0.305461	-0.340891	-0.0335427	-0.266276	-0.0416264	-0.0960331	-0.258268	-0.0543677	-0.341542	-0.116889	-0.0728431	-0.234537	-0.209666	-0.352186	-0.163311	-0.311894	-0.0803778	-0.162654	-0.29712	-0.174778	-0.257109	-0.24136	-0.0902778	-0.198427	-0.215162	-0.336025	-0.138252	-0.127566	-0.198556	-0.288474	-0.182053	-0.0902236	-0.20551	-0.286072	-0.260697	-0.11213	-0.323279	-0.29832	-0.233591	-0.117295	-0.0716834	-0.327849	-0.289959	-0.142788	-0.201425	-0.109637	-0.303555	-0.231165
-0.201932	-0.0821622	-0.303662	-0.339107	-0.0318201	-0.264467	-0.0398971	-0.0942651	-0.256458	-0.0526283	-0.339759	-0.11511	-0.0710903	-0.232726	-0.207856	-0.350409	-0.161512	-0.310097	-0.0786198	-0.160855	-0.295318	-0.172975	-0.255299	-0.239549	-0.0885134	-0.196618	-0.213352	-0.334239	-0.136462	-0.125781	-0.196747	-0.286669	-0.180248	-0.0884593	-0.203701	-0.284267	-0.258887	-0.110353	-0.321487	-0.296518	-0.23178	-0.115515	-0.0699313	-0.326059	-0.288155	-0.140997	-0.199616	-0.107861	-0.301755	-0.229353
-0.200142	-0.0804009	-0.30186	-0.337321	-0.0300969	-0.262656	-0.0381671	-0.0924961	-0.254646	-0.0508882	-0.337973	-0.113329	-0.0693366	-0.230913	-0.206044	-0.348629	-0.159711	-0.308298	-0.0768609	-0.159054	-0.293514	-0.17117	-0.253487	-0.237736	-0.086748	-0.194808	-0.21154	-0.33245	-0.134671	-0.123995	-0.194937	-0.284863	-0.178441	-0.0866939	-0.20189	-0.282459	-0.257075	-0.108575	-0.319692	-0.294714	-0.229966	-0.113734	-0.0681784	-0.324266	-0.286348	-0.139203	-0.197806	-0.106084	-0.299953	-0.22754
-0.198351	-0.0786387	-0.300056	-0.335532	-0.028373	-0.260843	-0.0364365	-0.0907261	-0.252831	-0.0491474	-0.336184	-0.111547	-0.067582	-0.229097	-0.204231	-0.346846	-0.157908	-0.306496	-0.0751011	-0.157252	-0.291707	-0.169364	-0.251672	-0.23592	-0.0849817	-0.192997	-0.209726	-0.330659	-0.132878	-0.122207	-0.193126	-0.283053	-0.176633	-0.0849276	-0.200077	-0.28065	-0.255261	-0.106795	-0.317895	-0.292908	-0.228151	-0.111952	-0.0664247	-0.322471	-0.284539	-0.137409	-0.195994	-0.104306	-0.298148	-0.225725
-0.196557	-0.0768757	-0.298249	-0.33374	-0.0266486	-0.259027	-0.0347053	-0.0889552	-0.251015	-0.0474059	-0.334393	-0.109764	-0.0658266	-0.22728	-0.202416	-0.345061	-0.156105	-0.304692	-0.0733404	-0.155449	-0.289898	-0.167557	-0.249856	-0.234103	-0.0832144	-0.191183	-0.20791	-0.328864	-0.131084	-0.120418	-0.191313	-0.281242	-0.174824	-0.0831604	-0.198263	-0.278838	-0.253445	-0.105015	-0.316095	-0.291099	-0.226334	-0.110169	-0.0646701	-0.320673	-0.282728	-0.135613	-0.19418	-0.102527	-0.29634	-0.223908
-0.194762	-0.0751118	-0.29644	-0.331945	-0.0249237	-0.25721	-0.0329735	-0.0871835	-0.249196	-0.0456637	-0.332599	-0.107979	-0.0640705	-0.225461	-0.200599	-0.343272	-0.154299	-0.302885	-0.071579	-0.153644	-0.288086	-0.165748	-0.248037	-0.232284	-0.0814464	-0.189369	-0.206092	-0.327068	-0.129289	-0.118629	-0.189498	-0.279428	-0.173013	-0.0813923	-0.196446	-0.277023	-0.251627	-0.103233	-0.314292	-0.289288	-0.224515	-0.108384	-0.0629149	-0.318872	-0.280915	-0.133816	-0.192364	-0.100747	-0.294531	-0.222089
-0.192965	-0.0733472	-0.294628	-0.330148	-0.0231983	-0.25539	-0.0312411	-0.0854109	-0.247376	-0.043921	-0.330802	-0.106194	-0.0623137	-0.22364	-0.19878	-0.341481	-0.152493	-0.301075	-0.0698168	-0.151838	-0.286272	-0.163938	-0.246216	-0.230463	-0.0796775	-0.187552	-0.204273	-0.325268	-0.127493	-0.116838	-0.187681	-0.277612	-0.171201	-0.0796235	-0.194629	-0.275207	-0.249806	-0.101451	-0.312487	-0.287474	-0.222694	-0.106599	-0.0611589	-0.317069	-0.279099	-0.132018	-0.190547	-0.0989661	-0.292719	-0.220268
-0.191167	-0.0715819	-0.292815	-0.328348	-0.0214725	-0.253568	-0.0295084	-0.0836375	-0.245554	-0.0421777	-0.329002	-0.104409	-0.0605563	-0.221818	-0.19696	-0.339687	-0.150686	-0.299263	-0.068054	-0.15003	-0.284456	-0.162126	-0.244394	-0.22864	-0.0779079	-0.185734	-0.202452	-0.323466	-0.125696	-0.115046	-0.185863	-0.275794	-0.169387	-0.0778539	-0.192809	-0.273388	-0.247984	-0.0996678	-0.31068	-0.285658	-0.220871	-0.104813	-0.0594024	-0.315263	-0.277281	-0.130219	-0.188729	-0.0971843	-0.290904	-0.218446
-0.189367	-0.069816	-0.290999	-0.326546	-0.0197463	-0.251744	-0.0277752	-0.0818634	-0.243729	-0.040434	-0.3272	-0.102622	-0.0587983	-0.219993	-0.195139	-0.33789	-0.148877	-0.297449	-0.0662906	-0.148222	-0.282638	-0.160313	-0.24257	-0.226816	-0.0761376	-0.183915	-0.20063	-0.321661	-0.123898	-0.113254	-0.184044	-0.273974	-0.167572	-0.0760837	-0.190989	-0.271567	-0.24616	-0.0978838	-0.30887	-0.28384	-0.219047	-0.103026	-0.0576453	-0.313455	-0.275461	-0.128419	-0.186909	-0.0954018	-0.289088	-0.216622
-0.187566	-0.0680495	-0.28918	-0.324741	-0.0180199	-0.249919	-0.0260417	-0.0800887	-0.241903	-0.0386899	-0.325396	-0.100834	-0.0570398	-0.218167	-0.193316	-0.336091	-0.147067	-0.295633	-0.0645266	-0.146412	-0.280818	-0.158499	-0.240743	-0.224989	-0.0743667	-0.182094	-0.198806	-0.319854	-0.1221	-0.11146	-0.182223	-0.272151	-0.165756	-0.0743128	-0.189167	-0.269745	-0.244334	-0.096099	-0.307057	-0.28202	-0.217221	-0.101238	-0.0558876	-0.311644	-0.273639	-0.126618	-0.185088	-0.0936185	-0.287269	-0.214796
-0.185764	-0.0662825	-0.28736	-0.322934	-0.0162932	-0.248092	-0.0243079	-0.0783133	-0.240075	-0.0369454	-0.323589	-0.0990458	-0.0552809	-0.21634	-0.191492	-0.33429	-0.145256	-0.293815	-0.0627621	-0.144602	-0.278995	-0.156684	-0.238916	-0.223161	-0.0725952	-0.180273	-0.196981	-0.318045	-0.1203	-0.109666	-0.180402	-0.270327	-0.163938	-0.0725414	-0.187343	-0.26792	-0.242506	-0.0943135	-0.305243	-0.280198	-0.215394	-0.0994496	-0.0541295	-0.309832	-0.271815	-0.124816	-0.183265	-0.0918345	-0.285448	-0.212969
-0.18396	-0.0645149	-0.285538	-0.321124	-0.0145663	-0.246262	-0.0225739	-0.0765374	-0.238246	-0.0352006	-0.32178	-0.0972569	-0.0535215	-0.214511	-0.189666	-0.332485	-0.143444	-0.291994	-0.0609971	-0.14279	-0.277171	-0.154868	-0.237086	-0.221332	-0.0708233	-0.178449	-0.195154	-0.316233	-0.118499	-0.107871	-0.178578	-0.268501	-0.16212	-0.0707695	-0.185518	-0.266093	-0.240677	-0.0925274	-0.303426	-0.278374	-0.213565	-0.0976604	-0.052371	-0.308016	-0.269989	-0.123013	-0.181441	-0.0900499	-0.283625	-0.21114
-0.182154	-0.062747	-0.283713	-0.319312	-0.0128392	-0.244432	-0.0208397	-0.0747611	-0.236415	-0.0334556	-0.319968	-0.0954673	-0.0517618	-0.21268	-0.187839	-0.330679	-0.141631	-0.290171	-0.0592318	-0.140978	-0.275344	-0.153051	-0.235255	-0.219501	-0.0690508	-0.176625	-0.193326	-0.314419	-0.116698	-0.106075	-0.176754	-0.266673	-0.1603	-0.0689971	-0.183692	-0.264264	-0.238846	-0.0907406	-0.301607	-0.276547	-0.211735	-0.0958705	-0.0506122	-0.306199	-0.268161	-0.121209	-0.179616	-0.0882647	-0.2818	-0.20931
-0.180348	-0.0609787	-0.281887	-0.317498	-0.0111121	-0.242599	-0.0191054	-0.0729843	-0.234582	-0.0317104	-0.318154	-0.0936771	-0.0500018	-0.210849	-0.186011	-0.32887	-0.139818	-0.288347	-0.0574661	-0.139164	-0.273516	-0.151233	-0.233422	-0.217669	-0.067278	-0.1748	-0.191497	-0.312603	-0.114896	-0.104279	-0.174928	-0.264842	-0.158479	-0.0672243	-0.181865	-0.262434	-0.237013	-0.0889534	-0.299786	-0.274719	-0.209903	-0.0940801	-0.0488531	-0.30438	-0.266331	-0.119405	-0.17779	-0.086479	-0.279973	-0.207478
-0.178541	-0.0592102	-0.280058	-0.315682	-0.00938504	-0.240765	-0.017371	-0.0712071	-0.232747	-0.029965	-0.316338	-0.0918864	-0.0482415	-0.209015	-0.184182	-0.327059	-0.138003	-0.28652	-0.0557001	-0.13735	-0.271685	-0.149414	-0.231588	-0.215835	-0.0655049	-0.172973	-0.189667	-0.310784	-0.113093	-0.102482	-0.173102	-0.263011	-0.156658	-0.0654512	-0.180037	-0.260602	-0.235179	-0.0871656	-0.297962	-0.272889	-0.20807	-0.0922892	-0.0470938	-0.302558	-0.2645	-0.1176	-0.175963	-0.0846928	-0.278144	-0.205645
-0.176732	-0.0574414	-0.278228	-0.313863	-0.00765797	-0.238929	-0.0156367	-0.0694296	-0.230912	-0.0282196	-0.314519	-0.0900954	-0.0464811	-0.207181	-0.182352	-0.325245	-0.136188	-0.284691	-0.053934	-0.135535	-0.269853	-0.147594	-0.229752	-0.214	-0.0637315	-0.171146	-0.187835	-0.308964	-0.11129	-0.100684	-0.171274	-0.261177	-0.154835	-0.0636778	-0.178207	-0.258768	-0.233343	-0.0853775	-0.296137	-0.271057	-0.206235	-0.0904979	-0.0453343	-0.300734	-0.262667	-0.115794	-0.174134	-0.0829063	-0.276314	-0.203811
-0.174922	-0.0556724	-0.276396	-0.312042	-0.00593101	-0.237092	-0.0139024	-0.0676519	-0.229074	-0.0264742	-0.312699	-0.0883039	-0.0447206	-0.205345	-0.18052	-0.32343	-0.134372	-0.282861	-0.0521677	-0.133719	-0.26802	-0.145773	-0.227915	-0.212163	-0.0619578	-0.169317	-0.186003	-0.307141	-0.109486	-0.0988866	-0.169446	-0.259342	-0.153012	-0.0619042	-0.176377	-0.256932	-0.231506	-0.083589	-0.29431	-0.269224	-0.2044	-0.0887062	-0.0435747	-0.298909	-0.260832	-0.113988	-0.172305	-0.0811194	-0.274481	-0.201976
-0.173111	-0.0539033	-0.274562	-0.31022	-0.00420422	-0.235254	-0.0121682	-0.065874	-0.227236	-0.0247289	-0.310877	-0.0865121	-0.0429601	-0.203508	-0.178688	-0.321612	-0.132555	-0.281029	-0.0504013	-0.131903	-0.266184	-0.143952	-0.226076	-0.210326	-0.060184	-0.167488	-0.184169	-0.305316	-0.107682	-0.0970884	-0.167616	-0.257505	-0.151188	-0.0601305	-0.174546	-0.255095	-0.229667	-0.0818003	-0.292481	-0.267389	-0.202563	-0.0869141	-0.041815	-0.297081	-0.258995	-0.112181	-0.170475	-0.0793323	-0.272647	-0.20014
-0.1713	-0.0521342	-0.272727	-0.308395	-0.00247766	-0.233414	-0.0104342	-0.064096	-0.225396	-0.0229836	-0.309052	-0.0847201	-0.0411995	-0.20167	-0.176855	-0.319792	-0.130738	-0.279194	-0.0486348	-0.130086	-0.264347	-0.14213	-0.224236	-0.208487	-0.0584102	-0.165657	-0.182335	-0.30349	-0.105877	-0.0952898	-0.165786	-0.255667	-0.149363	-0.0583567	-0.172714	-0.253257	-0.227827	-0.0800113	-0.29065	-0.265552	-0.200725	-0.0851219	-0.0400554	-0.295252	-0.257157	-0.110374	-0.168644	-0.0775449	-0.270811	-0.198302
-0.169487	-0.0503651	-0.270889	-0.306568	-0.00075139	-0.231573	-0.0087005	-0.062318	-0.223555	-0.0212386	-0.307226	-0.0829279	-0.0394391	-0.199831	-0.17502	-0.31797	-0.128921	-0.277359	-0.0468684	-0.128269	-0.262508	-0.140308	-0.222395	-0.206647	-0.0566363	-0.163827	-0.180499	-0.301661	-0.104072	-0.093491	-0.163955	-0.253827	-0.147538	-0.0565828	-0.170881	-0.251417	-0.225986	-0.0782222	-0.288817	-0.263713	-0.198886	-0.0833294	-0.0382959	-0.29342	-0.255317	-0.108567	-0.166812	-0.0757574	-0.268974	-0.196463
-0.167674	-0.048596	-0.269051	-0.30474	0.000974526	-0.22973	-0.00696708	-0.0605399	-0.221713	-0.0194938	-0.305397	-0.0811355	-0.0376788	-0.197991	-0.173186	-0.316146	-0.127103	-0.275521	-0.0451021	-0.126451	-0.260668	-0.138484	-0.220553	-0.204806	-0.0548625	-0.161995	-0.178663	-0.299831	-0.102267	-0.091692	-0.162123	-0.251986	-0.145712	-0.054809	-0.169047	-0.249575	-0.224144	-0.076433	-0.286983	-0.261873	-0.197046	-0.0815368	-0.0365365	-0.291587	-0.253476	-0.106759	-0.164979	-0.0739699	-0.267135	-0.194624
-0.16586	-0.0468271	-0.267211	-0.302909	0.00270002	-0.227887	-0.00523404	-0.0587619	-0.219869	-0.0177493	-0.303567	-0.0793431	-0.0359187	-0.19615	-0.17135	-0.31432	-0.125284	-0.273683	-0.043336	-0.124633	-0.258827	-0.136661	-0.21871	-0.202964	-0.0530887	-0.160163	-0.176826	-0.297999	-0.100461	-0.0898929	-0.160291	-0.250143	-0.143885	-0.0530353	-0.167212	-0.247732	-0.2223	-0.0746437	-0.285147	-0.260032	-0.195205	-0.0797441	-0.0347774	-0.289753	-0.251634	-0.104951	-0.163146	-0.0721823	-0.265294	-0.192784
-0.164046	-0.0450585	-0.265369	-0.301077	0.00442504	-0.226042	-0.00350144	-0.0569841	-0.218025	-0.0160052	-0.301735	-0.0775508	-0.0341589	-0.194308	-0.169514	-0.312493	-0.123466	-0.271842	-0.0415701	-0.122815	-0.256984	-0.134837	-0.216865	-0.201121	-0.0513152	-0.15833	-0.174988	-0.296165	-0.0986558	-0.0880937	-0.158458	-0.248299	-0.142058	-0.0512618	-0.165377	-0.245888	-0.220456	-0.0728545	-0.283309	-0.258189	-0.193364	-0.0779515	-0.0330185	-0.287916	-0.24979	-0.103143	-0.161312	-0.0703948	-0.263452	-0.190943
-0.16223	-0.0432901	-0.263526	-0.299244	0.0061495	-0.224196	-0.00176935	-0.0552064	-0.21618	-0.0142615	-0.299902	-0.0757585	-0.0323994	-0.192466	-0.167677	-0.310663	-0.121647	-0.270001	-0.0398045	-0.120996	-0.25514	-0.133013	-0.21502	-0.199278	-0.0495419	-0.156497	-0.17315	-0.29433	-0.0968502	-0.0862945	-0.156625	-0.246454	-0.140231	-0.0494885	-0.163542	-0.244043	-0.21861	-0.0710654	-0.28147	-0.256345	-0.191521	-0.0761589	-0.03126	-0.286078	-0.247945	-0.101335	-0.159478	-0.0686074	-0.261609	-0.189101
-0.160415	-0.041522	-0.261682	-0.297408	0.00787335	-0.22235	-3.78351e-05	-0.0534291	-0.214333	-0.0125184	-0.298067	-0.0739663	-0.0306403	-0.190623	-0.16584	-0.308832	-0.119828	-0.268157	-0.0380393	-0.119177	-0.253294	-0.131188	-0.213174	-0.197433	-0.0477689	-0.154663	-0.171311	-0.292493	-0.0950446	-0.0844954	-0.154791	-0.244608	-0.138404	-0.0477156	-0.161706	-0.242197	-0.216764	-0.0692765	-0.27963	-0.2545	-0.189678	-0.0743665	-0.0295019	-0.284239	-0.246099	-0.0995266	-0.157643	-0.0668202	-0.259765	-0.187258
-0.158599	-0.0397544	-0.259837	-0.295571	0.00959652	-0.220502	0.00169304	-0.051652	-0.212486	-0.0107758	-0.29623	-0.0721744	-0.0288817	-0.188779	-0.164002	-0.306999	-0.118008	-0.266313	-0.0362745	-0.117358	-0.251448	-0.129364	-0.211327	-0.195588	-0.0459963	-0.152829	-0.169472	-0.290654	-0.0932391	-0.0826965	-0.152957	-0.242761	-0.136576	-0.045943	-0.159869	-0.240349	-0.214917	-0.0674878	-0.277788	-0.252654	-0.187835	-0.0725743	-0.0277442	-0.282398	-0.244252	-0.0977185	-0.155808	-0.0650333	-0.257919	-0.185415
-0.156782	-0.0379872	-0.25799	-0.293733	0.0113189	-0.218654	0.0034232	-0.0498754	-0.210638	-0.00903384	-0.294392	-0.0703828	-0.0271237	-0.186935	-0.162164	-0.305165	-0.116189	-0.264468	-0.0345103	-0.115539	-0.2496	-0.127539	-0.209479	-0.193743	-0.0442241	-0.150994	-0.167632	-0.288814	-0.0914337	-0.0808978	-0.151123	-0.240913	-0.134748	-0.0441709	-0.158033	-0.238501	-0.213069	-0.0656995	-0.275945	-0.250806	-0.185991	-0.0707824	-0.0259872	-0.280556	-0.242404	-0.0959104	-0.153973	-0.0632467	-0.256072	-0.183571
-0.154965	-0.0362207	-0.256142	-0.291893	0.0130405	-0.216805	0.00515258	-0.0480993	-0.20879	-0.00729262	-0.292553	-0.0685915	-0.0253662	-0.18509	-0.160326	-0.303329	-0.11437	-0.262621	-0.0327465	-0.113721	-0.247752	-0.125714	-0.207631	-0.191896	-0.0424524	-0.14916	-0.165792	-0.286973	-0.0896286	-0.0790993	-0.149288	-0.239063	-0.13292	-0.0423993	-0.156196	-0.236652	-0.21122	-0.0639115	-0.2741	-0.248958	-0.184146	-0.0689908	-0.0242307	-0.278713	-0.240554	-0.0941025	-0.152137	-0.0614605	-0.254224	-0.181727
-0.153148	-0.0344547	-0.254294	-0.290052	0.0147612	-0.214955	0.00688111	-0.0463238	-0.206941	-0.00555218	-0.290712	-0.0668006	-0.0236095	-0.183244	-0.158487	-0.301492	-0.112551	-0.260773	-0.0309835	-0.111902	-0.245902	-0.12389	-0.205782	-0.19005	-0.0406814	-0.147325	-0.163952	-0.285131	-0.0878237	-0.0773013	-0.147453	-0.237213	-0.131092	-0.0406282	-0.154358	-0.234801	-0.209371	-0.062124	-0.272254	-0.247108	-0.182301	-0.0671997	-0.022475	-0.276868	-0.238704	-0.0922949	-0.150301	-0.0596748	-0.252375	-0.179882
-0.151331	-0.0326894	-0.252444	-0.28821	0.016481	-0.213104	0.00860873	-0.0445488	-0.205091	-0.0038126	-0.28887	-0.0650102	-0.0218535	-0.181399	-0.156648	-0.299653	-0.110732	-0.258924	-0.0292211	-0.110083	-0.244052	-0.122065	-0.203932	-0.188203	-0.0389109	-0.14549	-0.162111	-0.283287	-0.0860192	-0.0755036	-0.145619	-0.235362	-0.129264	-0.0388579	-0.152521	-0.23295	-0.207521	-0.060337	-0.270408	-0.245258	-0.180455	-0.065409	-0.02072	-0.275022	-0.236854	-0.0904876	-0.148466	-0.0578896	-0.250525	-0.178038
-0.149514	-0.0309249	-0.250593	-0.286366	0.0181997	-0.211253	0.0103354	-0.0427746	-0.203241	-0.00207394	-0.287026	-0.0632204	-0.0200983	-0.179553	-0.154809	-0.297814	-0.108913	-0.257075	-0.0274596	-0.108265	-0.2422	-0.120241	-0.202082	-0.186355	-0.0371413	-0.143656	-0.160271	-0.281442	-0.0842152	-0.0737065	-0.143784	-0.233511	-0.127436	-0.0370882	-0.150684	-0.231099	-0.20567	-0.0585506	-0.26856	-0.243407	-0.17861	-0.063619	-0.0189658	-0.273175	-0.235002	-0.0886807	-0.14663	-0.0561051	-0.248675	-0.176192
-0.147696	-0.0291612	-0.248742	-0.284522	0.0199173	-0.209402	0.0120609	-0.0410011	-0.201391	-0.000336283	-0.285182	-0.0614313	-0.0183441	-0.177707	-0.152971	-0.295972	-0.107095	-0.255224	-0.0256989	-0.106447	-0.240348	-0.118416	-0.200232	-0.184508	-0.0353724	-0.141821	-0.15843	-0.279596	-0.0824116	-0.0719099	-0.141949	-0.231658	-0.125608	-0.0353194	-0.148846	-0.229246	-0.20382	-0.0567649	-0.266711	-0.241555	-0.176764	-0.0618295	-0.0172126	-0.271328	-0.23315	-0.0868744	-0.144794	-0.0543212	-0.246823	-0.174347
-0.145879	-0.0273985	-0.24689	-0.282676	0.0216338	-0.20755	0.0137853	-0.0392285	-0.19954	0.0014003	-0.283336	-0.0596429	-0.0165908	-0.17586	-0.151132	-0.29413	-0.105277	-0.253373	-0.0239391	-0.10463	-0.238496	-0.116593	-0.198381	-0.18266	-0.0336044	-0.139986	-0.156589	-0.277749	-0.0806086	-0.070114	-0.140115	-0.229806	-0.123781	-0.0335514	-0.147009	-0.227394	-0.201969	-0.05498	-0.264861	-0.239702	-0.174918	-0.0600408	-0.0154603	-0.269479	-0.231297	-0.0850685	-0.142958	-0.0525381	-0.244971	-0.172502
-0.144062	-0.0256367	-0.245037	-0.28083	0.023349	-0.205698	0.0155086	-0.0374568	-0.197689	0.00313575	-0.28149	-0.0578553	-0.0148386	-0.174014	-0.149293	-0.292287	-0.10346	-0.251521	-0.0221803	-0.102813	-0.236643	-0.114769	-0.196531	-0.180812	-0.0318374	-0.138152	-0.154749	-0.275901	-0.0788063	-0.0683189	-0.13828	-0.227952	-0.121954	-0.0317844	-0.145172	-0.22554	-0.200117	-0.0531959	-0.263011	-0.237849	-0.173072	-0.0582529	-0.0137091	-0.267629	-0.229444	-0.0832633	-0.141123	-0.0507558	-0.243118	-0.170656
-0.142245	-0.023876	-0.243184	-0.278982	0.0250629	-0.203846	0.0172305	-0.0356861	-0.195838	0.00486997	-0.279643	-0.0560685	-0.0130875	-0.172168	-0.147455	-0.290443	-0.101643	-0.249668	-0.0204227	-0.100996	-0.234789	-0.112946	-0.19468	-0.178964	-0.0300713	-0.136318	-0.152908	-0.274053	-0.0770047	-0.0665245	-0.136446	-0.226099	-0.120128	-0.0300185	-0.143335	-0.223687	-0.198266	-0.0514126	-0.26116	-0.235996	-0.171226	-0.0564658	-0.011959	-0.265779	-0.22759	-0.0814588	-0.139287	-0.0489745	-0.241265	-0.168811
-0.140428	-0.0221165	-0.24133	-0.277134	0.0267754	-0.201994	0.0189511	-0.0339164	-0.193986	0.0066029	-0.277794	-0.0542827	-0.0113375	-0.170322	-0.145617	-0.288597	-0.099827	-0.247815	-0.0186661	-0.0991806	-0.232935	-0.111124	-0.192829	-0.177116	-0.0283064	-0.134485	-0.151068	-0.272203	-0.075204	-0.064731	-0.134613	-0.224244	-0.118302	-0.0282536	-0.141499	-0.221833	-0.196414	-0.0496304	-0.259308	-0.234142	-0.16938	-0.0546797	-0.0102101	-0.263928	-0.225736	-0.0796551	-0.137453	-0.0471941	-0.239411	-0.166966
-0.138612	-0.0203581	-0.239476	-0.275285	0.0284864	-0.200141	0.0206703	-0.0321479	-0.192135	0.00833446	-0.275946	-0.0524979	-0.00958891	-0.168476	-0.143779	-0.286751	-0.0980116	-0.245961	-0.0169109	-0.0973655	-0.231081	-0.109302	-0.190977	-0.175269	-0.0265427	-0.132652	-0.149229	-0.270353	-0.0734041	-0.0629385	-0.132779	-0.22239	-0.116476	-0.0264899	-0.139663	-0.219978	-0.194562	-0.0478492	-0.257456	-0.232287	-0.167534	-0.0528946	-0.00846253	-0.262076	-0.223881	-0.0778522	-0.135618	-0.0454148	-0.237557	-0.165121
-0.136796	-0.0186011	-0.237622	-0.273435	0.0301959	-0.198289	0.0223879	-0.0303807	-0.190284	0.0100646	-0.274096	-0.0507142	-0.00784162	-0.16663	-0.141942	-0.284904	-0.096197	-0.244107	-0.0151569	-0.0955513	-0.229226	-0.107481	-0.189126	-0.173421	-0.0247802	-0.130819	-0.147389	-0.268502	-0.0716052	-0.061147	-0.130947	-0.220536	-0.114651	-0.0247275	-0.137827	-0.218124	-0.192711	-0.0460691	-0.255603	-0.230433	-0.165689	-0.0511107	-0.00671629	-0.260224	-0.222027	-0.0760503	-0.133785	-0.0436367	-0.235702	-0.163276
-0.13498	-0.0168454	-0.235767	-0.271585	0.0319038	-0.196436	0.024104	-0.0286147	-0.188433	0.0117932	-0.272246	-0.0489318	-0.00609577	-0.164785	-0.140105	-0.283057	-0.0943833	-0.242252	-0.0134043	-0.093738	-0.227371	-0.105661	-0.187276	-0.171574	-0.0230191	-0.128987	-0.145551	-0.266651	-0.0698074	-0.0593566	-0.129115	-0.218681	-0.112827	-0.0229664	-0.135992	-0.216269	-0.190859	-0.0442903	-0.253749	-0.228578	-0.163844	-0.0493279	-0.00497149	-0.258371	-0.220172	-0.0742494	-0.131951	-0.0418598	-0.233847	-0.161432
-0.133166	-0.0150911	-0.233912	-0.269734	0.03361	-0.194584	0.0258184	-0.0268501	-0.186582	0.0135202	-0.270395	-0.0471505	-0.00435142	-0.16294	-0.138269	-0.281209	-0.0925705	-0.240398	-0.0116532	-0.0919256	-0.225516	-0.103842	-0.185425	-0.169727	-0.0212594	-0.127156	-0.143712	-0.264799	-0.0680107	-0.0575675	-0.127284	-0.216826	-0.111004	-0.0212067	-0.134158	-0.214415	-0.189008	-0.0425127	-0.251896	-0.226723	-0.161999	-0.0475463	-0.0032282	-0.256518	-0.218317	-0.0724496	-0.130119	-0.0400842	-0.231992	-0.159588
-0.131351	-0.0133384	-0.232057	-0.267883	0.0353144	-0.192732	0.0275311	-0.025087	-0.184732	0.0152455	-0.268544	-0.0453706	-0.00260866	-0.161096	-0.136434	-0.27936	-0.0907588	-0.238543	-0.00990364	-0.0901143	-0.223661	-0.102023	-0.183575	-0.167881	-0.0195012	-0.125326	-0.141875	-0.262947	-0.0662152	-0.0557796	-0.125453	-0.214972	-0.109182	-0.0194486	-0.132325	-0.212561	-0.187157	-0.0407365	-0.250042	-0.224868	-0.160155	-0.0457661	-0.0014865	-0.254665	-0.216463	-0.070651	-0.128287	-0.03831	-0.230137	-0.157745
-0.129538	-0.0115874	-0.230202	-0.266031	0.0370169	-0.19088	0.0292419	-0.0233255	-0.182882	0.016969	-0.266693	-0.0435922	-0.000867571	-0.159252	-0.134599	-0.277511	-0.0889483	-0.236688	-0.0081557	-0.0883042	-0.221806	-0.100206	-0.181725	-0.166035	-0.0177445	-0.123496	-0.140038	-0.261095	-0.064421	-0.053993	-0.123624	-0.213117	-0.107361	-0.017692	-0.130492	-0.210706	-0.185306	-0.0389618	-0.248188	-0.223013	-0.158312	-0.0439874	0.000253518	-0.252811	-0.214608	-0.0688537	-0.126456	-0.0365372	-0.228282	-0.155902
-0.127726	-0.00983796	-0.228347	-0.264179	0.0387176	-0.189029	0.0309509	-0.0215655	-0.181032	0.0186908	-0.264841	-0.0418152	0.000871774	-0.157409	-0.132766	-0.275662	-0.0871389	-0.234833	-0.00640948	-0.0864952	-0.219951	-0.0983899	-0.179876	-0.16419	-0.0159895	-0.121668	-0.138202	-0.259242	-0.0626282	-0.052208	-0.121795	-0.211263	-0.10554	-0.015937	-0.12866	-0.208852	-0.183456	-0.0371886	-0.246334	-0.221158	-0.156469	-0.0422101	0.00199179	-0.250958	-0.212754	-0.0670577	-0.124626	-0.034766	-0.226427	-0.15406
-0.125914	-0.00809033	-0.226493	-0.262327	0.0404162	-0.187178	0.0326579	-0.0198073	-0.179183	0.0204106	-0.262989	-0.0400399	0.00260929	-0.155567	-0.130933	-0.273812	-0.0853309	-0.232979	-0.00466504	-0.0846875	-0.218097	-0.096575	-0.178027	-0.162345	-0.0142363	-0.11984	-0.136367	-0.25739	-0.0608368	-0.0504244	-0.119968	-0.209409	-0.103721	-0.0141838	-0.126829	-0.206999	-0.181607	-0.035417	-0.24448	-0.219303	-0.154627	-0.0404344	0.00372822	-0.249104	-0.2109	-0.0652632	-0.122797	-0.0329964	-0.224573	-0.152219
-0.124104	-0.00634456	-0.224638	-0.260475	0.0421127	-0.185328	0.0343628	-0.0180509	-0.177335	0.0221284	-0.261137	-0.0382662	0.0043449	-0.153725	-0.129102	-0.271962	-0.0835242	-0.231124	-0.00292248	-0.0828813	-0.216243	-0.0947614	-0.176179	-0.160501	-0.0124848	-0.118014	-0.134533	-0.255537	-0.059047	-0.0486424	-0.118141	-0.207556	-0.101904	-0.0124324	-0.124999	-0.205146	-0.179758	-0.0336471	-0.242626	-0.217449	-0.152786	-0.0386604	0.00546274	-0.24725	-0.209046	-0.0634701	-0.12097	-0.0312286	-0.222718	-0.150379
-0.122294	-0.00460072	-0.222784	-0.258623	0.0438071	-0.183479	0.0360657	-0.0162963	-0.175487	0.0238441	-0.259285	-0.0364943	0.00607851	-0.151885	-0.127271	-0.270112	-0.081719	-0.22927	-0.00118187	-0.0810765	-0.214389	-0.0929492	-0.174332	-0.158659	-0.0107353	-0.116189	-0.1327	-0.253684	-0.0572588	-0.0468622	-0.116316	-0.205703	-0.100087	-0.010683	-0.123171	-0.203293	-0.17791	-0.031879	-0.240772	-0.215595	-0.150946	-0.0368882	0.00719527	-0.245397	-0.207193	-0.0616787	-0.119143	-0.0294625	-0.220864	-0.14854
-0.120486	-0.0028589	-0.22093	-0.256771	0.0454992	-0.18163	0.0377662	-0.0145437	-0.17364	0.0255577	-0.257434	-0.0347242	0.00781005	-0.150045	-0.125442	-0.268262	-0.0799153	-0.227416	0.0005567	-0.0792733	-0.212536	-0.0911384	-0.172485	-0.156817	-0.00898776	-0.114365	-0.130868	-0.251832	-0.0554723	-0.0450837	-0.114492	-0.20385	-0.0982722	-0.00893546	-0.121344	-0.201441	-0.176062	-0.0301128	-0.238918	-0.213742	-0.149107	-0.0351177	0.00892571	-0.243543	-0.205341	-0.0598889	-0.117318	-0.0276984	-0.219011	-0.146701
-0.118679	-0.00111919	-0.219077	-0.25492	0.047189	-0.179782	0.0394645	-0.0127931	-0.171794	0.027269	-0.255582	-0.032956	0.00953943	-0.148207	-0.123614	-0.266412	-0.0781133	-0.225563	0.00229315	-0.0774717	-0.210683	-0.0893292	-0.17064	-0.154976	-0.00724229	-0.112543	-0.129038	-0.249979	-0.0536876	-0.0433071	-0.11267	-0.201999	-0.0964587	-0.00719004	-0.119518	-0.199589	-0.174216	-0.0283485	-0.237065	-0.211889	-0.147269	-0.0333493	0.010654	-0.24169	-0.203489	-0.0581009	-0.115494	-0.0259362	-0.217157	-0.144864
-0.116873	0.000618337	-0.217224	-0.253068	0.0488763	-0.177936	0.0411604	-0.0110447	-0.16995	0.028978	-0.253731	-0.0311899	0.0112666	-0.14637	-0.121787	-0.264563	-0.076313	-0.22371	0.00402739	-0.0756718	-0.208831	-0.0875217	-0.168795	-0.153137	-0.00549898	-0.110722	-0.127209	-0.248127	-0.0519048	-0.0415324	-0.110849	-0.200148	-0.0946468	-0.00544678	-0.117693	-0.197739	-0.17237	-0.0265863	-0.235212	-0.210037	-0.145432	-0.0315828	0.01238	-0.239838	-0.201638	-0.0563148	-0.113671	-0.024176	-0.215305	-0.143029
-0.115069	0.00235359	-0.215373	-0.251217	0.0505612	-0.17609	0.0428539	-0.00929844	-0.168106	0.0306846	-0.25188	-0.0294258	0.0129914	-0.144534	-0.119962	-0.262713	-0.0745145	-0.221858	0.00575934	-0.0738738	-0.20698	-0.0857159	-0.166952	-0.151298	-0.00375791	-0.108902	-0.125381	-0.246276	-0.050124	-0.0397598	-0.109029	-0.198298	-0.0928366	-0.00370576	-0.11587	-0.195889	-0.170526	-0.0248262	-0.23336	-0.208186	-0.143597	-0.0298184	0.0141037	-0.237986	-0.199787	-0.0545307	-0.11185	-0.022418	-0.213453	-0.141194
-0.113266	0.00408648	-0.213521	-0.249367	0.0522435	-0.174245	0.0445448	-0.00755451	-0.166263	0.0323887	-0.250029	-0.0276639	0.0147138	-0.1427	-0.118139	-0.260864	-0.072718	-0.220006	0.00748891	-0.0720776	-0.20513	-0.0839119	-0.16511	-0.149461	-0.00201917	-0.107085	-0.123555	-0.244425	-0.0483453	-0.0379893	-0.107212	-0.196448	-0.0910282	-0.00196707	-0.114049	-0.19404	-0.168683	-0.0230683	-0.231508	-0.206335	-0.141762	-0.0280562	0.015825	-0.236134	-0.197938	-0.0527485	-0.110031	-0.0206622	-0.211602	-0.139361
-0.111465	0.00581692	-0.211671	-0.247516	0.0539231	-0.172402	0.046233	-0.00581296	-0.164422	0.0340902	-0.248179	-0.0259044	0.0164337	-0.140867	-0.116317	-0.259015	-0.0709234	-0.218156	0.00921602	-0.0702835	-0.20328	-0.0821099	-0.163269	-0.147626	-0.00028285	-0.105269	-0.121731	-0.242574	-0.0465687	-0.0362211	-0.105396	-0.1946	-0.0892216	-0.000230797	-0.112229	-0.192192	-0.166841	-0.0213127	-0.229657	-0.204486	-0.13993	-0.0262963	0.0175438	-0.234283	-0.196089	-0.0509685	-0.108213	-0.0189087	-0.209752	-0.137529
-0.109666	0.00754483	-0.209822	-0.245667	0.0556	-0.17056	0.0479186	-0.00407389	-0.162582	0.035789	-0.24633	-0.0241471	0.018151	-0.139035	-0.114497	-0.257167	-0.0691309	-0.216306	0.0109406	-0.0684915	-0.201432	-0.0803099	-0.161429	-0.145792	0.00145097	-0.103455	-0.119908	-0.240724	-0.0447943	-0.0344551	-0.103581	-0.192753	-0.0874171	0.00150298	-0.110411	-0.190346	-0.165	-0.0195595	-0.227807	-0.202637	-0.138099	-0.0245387	0.0192599	-0.232433	-0.194242	-0.0491907	-0.106398	-0.0171577	-0.207903	-0.135699
-0.107869	0.00927012	-0.207974	-0.243818	0.057274	-0.168719	0.0496013	-0.00233739	-0.160744	0.0374851	-0.244481	-0.0223924	0.0198656	-0.137206	-0.112679	-0.255319	-0.0673406	-0.214457	0.0126625	-0.0667016	-0.199585	-0.0785119	-0.159591	-0.143959	0.0031822	-0.101642	-0.118087	-0.238875	-0.0430223	-0.0326915	-0.101769	-0.190907	-0.0856145	0.00323416	-0.108595	-0.1885	-0.163161	-0.0178088	-0.225958	-0.20079	-0.13627	-0.0227836	0.0209734	-0.230584	-0.192396	-0.0474152	-0.104584	-0.0154091	-0.206055	-0.133871
-0.106073	0.0109927	-0.206127	-0.24197	0.0589451	-0.16688	0.0512812	-0.00060353	-0.158907	0.0391784	-0.242633	-0.0206401	0.0215775	-0.135378	-0.110863	-0.253473	-0.0655526	-0.212609	0.0143817	-0.0649141	-0.197739	-0.0767162	-0.157755	-0.142129	0.00491076	-0.0998323	-0.116268	-0.237027	-0.0412527	-0.0309304	-0.0999589	-0.189063	-0.0838141	0.00496266	-0.106781	-0.186656	-0.161324	-0.0160606	-0.22411	-0.198944	-0.134442	-0.021031	0.0226842	-0.228736	-0.190551	-0.0456421	-0.102772	-0.0136631	-0.204208	-0.132045
-0.104279	0.0127125	-0.204281	-0.240123	0.0606132	-0.165042	0.052958	0.00112759	-0.157072	0.0408687	-0.240786	-0.0188906	0.0232865	-0.133552	-0.109049	-0.251627	-0.0637669	-0.210763	0.0160981	-0.0631288	-0.195894	-0.0749227	-0.15592	-0.1403	0.00663654	-0.0980243	-0.114451	-0.23518	-0.0394856	-0.0291719	-0.0981509	-0.18722	-0.082016	0.00668839	-0.104969	-0.184814	-0.159488	-0.0143151	-0.222262	-0.197099	-0.132616	-0.0192811	0.0243921	-0.226888	-0.188708	-0.0438715	-0.100962	-0.0119198	-0.202363	-0.13022
-0.102488	0.0144294	-0.202436	-0.238277	0.0622782	-0.163206	0.0546318	0.00285587	-0.155239	0.042556	-0.23894	-0.0171437	0.0249926	-0.131727	-0.107237	-0.249781	-0.0619837	-0.208918	0.0178115	-0.0613461	-0.194051	-0.0731317	-0.154087	-0.138473	0.00835946	-0.0962185	-0.112636	-0.233334	-0.0377211	-0.027416	-0.096345	-0.185378	-0.0802202	0.00841127	-0.103159	-0.182973	-0.157654	-0.0125724	-0.220417	-0.195256	-0.130793	-0.0175339	0.026097	-0.225042	-0.186866	-0.0421035	-0.099155	-0.0101792	-0.200518	-0.128397
-0.100699	0.0161433	-0.200593	-0.236433	0.0639401	-0.161372	0.0563025	0.00458124	-0.153407	0.0442402	-0.237095	-0.0153996	0.0266957	-0.129905	-0.105427	-0.247937	-0.060203	-0.207074	0.019522	-0.0595659	-0.192209	-0.0713431	-0.152256	-0.136648	0.0100794	-0.0944151	-0.110823	-0.231489	-0.0359593	-0.0256629	-0.0945415	-0.183538	-0.0784268	0.0101312	-0.101352	-0.181133	-0.155821	-0.0108325	-0.218572	-0.193414	-0.128971	-0.0157895	0.0277989	-0.223197	-0.185026	-0.0403381	-0.0973498	-0.00844152	-0.198676	-0.126577
-0.0989115	0.0178541	-0.198752	-0.234589	0.0655986	-0.15954	0.0579699	0.00630359	-0.151578	0.0459212	-0.235252	-0.0136585	0.0283956	-0.128085	-0.103619	-0.246094	-0.058425	-0.205232	0.0212294	-0.0577883	-0.190369	-0.069557	-0.150427	-0.134825	0.0117964	-0.092614	-0.109013	-0.229645	-0.0342004	-0.0239127	-0.0927404	-0.1817	-0.0766359	0.0118481	-0.0995468	-0.179295	-0.153991	-0.00909551	-0.216729	-0.191574	-0.127151	-0.014048	0.0294977	-0.221354	-0.183187	-0.0385755	-0.095547	-0.00670676	-0.196835	-0.124758
-0.0971268	0.0195618	-0.196912	-0.232747	0.0672539	-0.157709	0.059634	0.00802284	-0.14975	0.047599	-0.233409	-0.0119203	0.0300924	-0.126268	-0.101814	-0.244252	-0.0566497	-0.203391	0.0229337	-0.0560135	-0.188531	-0.0677737	-0.1486	-0.133004	0.0135102	-0.0908155	-0.107205	-0.227803	-0.0324442	-0.0221654	-0.0909417	-0.179863	-0.0748477	0.0135618	-0.0977441	-0.177459	-0.152163	-0.00736156	-0.214887	-0.189735	-0.125334	-0.0123095	0.0311933	-0.219512	-0.18135	-0.0368158	-0.0937467	-0.00497503	-0.194995	-0.122942
-0.0953446	0.0212663	-0.195074	-0.230906	0.0689056	-0.155881	0.0612947	0.0097389	-0.147925	0.0492733	-0.231569	-0.0101853	0.0317858	-0.124452	-0.100012	-0.242412	-0.0548772	-0.201552	0.0246346	-0.0542415	-0.186694	-0.065993	-0.146775	-0.131185	0.0152208	-0.0890195	-0.105399	-0.225962	-0.0306911	-0.0204211	-0.0891457	-0.178029	-0.0730621	0.0152724	-0.095944	-0.175625	-0.150336	-0.00563073	-0.213046	-0.187898	-0.123519	-0.0105741	0.0328856	-0.217671	-0.179515	-0.035059	-0.0919489	-0.00324644	-0.193157	-0.121129
-0.093565	0.0229674	-0.193238	-0.229066	0.0705539	-0.154055	0.0629518	0.0114517	-0.146102	0.0509442	-0.229729	-0.00845341	0.0334759	-0.122639	-0.0982118	-0.240573	-0.0531077	-0.199715	0.0263322	-0.0524724	-0.18486	-0.0642153	-0.144952	-0.129369	0.0169281	-0.0872263	-0.103596	-0.224123	-0.028941	-0.01868	-0.0873524	-0.176196	-0.0712794	0.0169796	-0.0941465	-0.173793	-0.148512	-0.0039031	-0.211208	-0.186063	-0.121707	-0.00884184	0.0345744	-0.215832	-0.177682	-0.0333053	-0.0901539	-0.00152106	-0.191321	-0.119317
-0.091788	0.024665	-0.191404	-0.227229	0.0721985	-0.152232	0.0646054	0.0131611	-0.144281	0.0526116	-0.227891	-0.00672483	0.0351625	-0.120829	-0.0964146	-0.238735	-0.0513412	-0.197879	0.0280264	-0.0507064	-0.183027	-0.0624405	-0.143132	-0.127556	0.0186319	-0.0854358	-0.101796	-0.222285	-0.0271942	-0.0169421	-0.0855619	-0.174366	-0.0694996	0.0186834	-0.0923517	-0.171963	-0.146691	-0.00217878	-0.209371	-0.18423	-0.119897	-0.00711289	0.0362598	-0.213995	-0.175851	-0.0315547	-0.0883616	0.000200995	-0.189488	-0.117508
-0.0900138	0.0263592	-0.189571	-0.225393	0.0738394	-0.15041	0.0662553	0.014867	-0.142463	0.0542753	-0.226055	-0.00499961	0.0368455	-0.119021	-0.0946202	-0.236899	-0.0495778	-0.196046	0.029717	-0.0489435	-0.181197	-0.0606687	-0.141314	-0.125745	0.0203323	-0.0836483	-0.0999985	-0.220449	-0.0254505	-0.0152075	-0.0837742	-0.172537	-0.0677228	0.0203837	-0.0905598	-0.170136	-0.144871	-0.000457859	-0.207536	-0.1824	-0.11809	-0.00538731	0.0379417	-0.21216	-0.174023	-0.0298073	-0.0865722	0.00191964	-0.187656	-0.115702
-0.0882424	0.0280497	-0.187741	-0.223558	0.0754765	-0.148591	0.0679014	0.0165693	-0.140647	0.0559353	-0.224221	-0.00327787	0.0385248	-0.117216	-0.0928288	-0.235065	-0.0478176	-0.194215	0.031404	-0.0471838	-0.179368	-0.0589001	-0.139499	-0.123936	0.0220291	-0.0818637	-0.0982039	-0.218615	-0.0237103	-0.0134763	-0.0819896	-0.170711	-0.065949	0.0220805	-0.0887709	-0.16831	-0.143055	0.00125957	-0.205703	-0.180571	-0.116285	-0.0036652	0.0396198	-0.210326	-0.172196	-0.0280633	-0.0847857	0.00363479	-0.185826	-0.113899
-0.086474	0.0297365	-0.185913	-0.221726	0.0771097	-0.146775	0.0695437	0.018268	-0.138834	0.0575914	-0.222389	-0.00155969	0.0402004	-0.115414	-0.0910403	-0.233232	-0.0460607	-0.192386	0.0330872	-0.0454275	-0.177542	-0.0571348	-0.137686	-0.122131	0.0237222	-0.0800823	-0.0964122	-0.216783	-0.0219734	-0.0117486	-0.080208	-0.168888	-0.0641785	0.0237735	-0.086985	-0.166487	-0.141241	0.00297341	-0.203872	-0.178745	-0.114483	-0.00194666	0.0412942	-0.208495	-0.170372	-0.0263227	-0.0830023	0.00534633	-0.183999	-0.112099
-0.0847086	0.0314195	-0.184088	-0.219896	0.0787389	-0.144961	0.0711819	0.0199629	-0.137024	0.0592436	-0.220558	0.00015483	0.0418721	-0.113615	-0.089255	-0.231402	-0.0443073	-0.190559	0.0347666	-0.0436745	-0.175719	-0.0553727	-0.135877	-0.120328	0.0254115	-0.078304	-0.0946236	-0.214953	-0.0202402	-0.0100246	-0.0784297	-0.167066	-0.0624113	0.0254628	-0.0852022	-0.164667	-0.139429	0.00468357	-0.202044	-0.176921	-0.112685	-0.000231767	0.0429647	-0.206666	-0.16855	-0.0245856	-0.0812221	0.00705418	-0.182173	-0.110301
-0.0829464	0.0330986	-0.182265	-0.218067	0.0803641	-0.143151	0.0728162	0.021654	-0.135216	0.0608919	-0.21873	0.00186559	0.0435399	-0.111819	-0.0874729	-0.229573	-0.0425573	-0.188734	0.0364422	-0.0419251	-0.173898	-0.0536142	-0.13407	-0.118528	0.0270969	-0.076529	-0.0928382	-0.213125	-0.0185106	-0.00830422	-0.0766546	-0.165248	-0.0606475	0.0271481	-0.0834227	-0.162849	-0.137621	0.00638996	-0.200217	-0.1751	-0.110889	0.00147937	0.0446313	-0.204839	-0.166732	-0.0228522	-0.0794452	0.00875824	-0.180351	-0.108507
-0.0811874	0.0347737	-0.180444	-0.216241	0.0819851	-0.141343	0.0744463	0.0233412	-0.133412	0.062536	-0.216904	0.00357251	0.0452037	-0.110025	-0.0856941	-0.227747	-0.040811	-0.186913	0.0381137	-0.0401793	-0.17208	-0.0518591	-0.132266	-0.116732	0.0287784	-0.0747574	-0.091056	-0.2113	-0.0167847	-0.00658766	-0.0748829	-0.163432	-0.0588871	0.0288296	-0.0816465	-0.161034	-0.135815	0.00809246	-0.198393	-0.173281	-0.109096	0.00318665	0.0462939	-0.203014	-0.164915	-0.0211225	-0.0776717	0.0104584	-0.178531	-0.106715
-0.0794318	0.0364447	-0.178627	-0.214418	0.0836018	-0.139538	0.0760721	0.0250243	-0.13161	0.0641759	-0.21508	0.00527547	0.0468633	-0.108236	-0.0839188	-0.225922	-0.0390684	-0.185093	0.0397811	-0.0384371	-0.170264	-0.0501077	-0.130465	-0.114938	0.0304558	-0.0729893	-0.0892773	-0.209476	-0.0150627	-0.00487501	-0.0731147	-0.161619	-0.0571304	0.0305069	-0.0798738	-0.159222	-0.134013	0.009791	-0.196572	-0.171465	-0.107307	0.00488999	0.0479523	-0.201192	-0.163102	-0.0193966	-0.0759016	0.0121546	-0.176714	-0.104927
-0.0776797	0.0381115	-0.176812	-0.212597	0.0852142	-0.137736	0.0776937	0.0267032	-0.129812	0.0658116	-0.213259	0.00697439	0.0485187	-0.106449	-0.0821469	-0.2241	-0.0373295	-0.183277	0.0414443	-0.0366988	-0.168451	-0.0483601	-0.128667	-0.113148	0.032129	-0.0712248	-0.087502	-0.207656	-0.0133446	-0.00316635	-0.0713501	-0.159809	-0.0553774	0.0321801	-0.0781046	-0.157413	-0.132213	0.0114855	-0.194753	-0.169652	-0.105521	0.00658928	0.0496065	-0.199372	-0.161291	-0.0176746	-0.0741351	0.0138467	-0.174899	-0.103143
-0.0759311	0.0397741	-0.174999	-0.210778	0.0868222	-0.135938	0.0793108	0.028378	-0.128017	0.0674429	-0.21144	0.00866916	0.0501698	-0.104666	-0.0803787	-0.222281	-0.0355946	-0.181463	0.0431032	-0.0349645	-0.166641	-0.0466163	-0.126872	-0.111362	0.033798	-0.069464	-0.0857303	-0.205838	-0.0116306	-0.00146178	-0.0695893	-0.158002	-0.0536281	0.033849	-0.0763391	-0.155606	-0.130417	0.0131758	-0.192937	-0.167842	-0.103738	0.00828443	0.0512563	-0.197555	-0.159484	-0.0159566	-0.0723722	0.0155347	-0.173087	-0.101362
-0.0741861	0.0414323	-0.17319	-0.208962	0.0884256	-0.134142	0.0809234	0.0300484	-0.126225	0.0690697	-0.209624	0.0103597	0.0518165	-0.102887	-0.0786142	-0.220464	-0.0338637	-0.179652	0.0447577	-0.0332341	-0.164835	-0.0448764	-0.125081	-0.109578	0.0354627	-0.067707	-0.0839623	-0.204022	-0.00992067	0.00023859	-0.0678322	-0.156198	-0.0518828	0.0355136	-0.0745773	-0.153803	-0.128624	0.0148618	-0.191124	-0.166035	-0.101959	0.00997535	0.0529018	-0.195741	-0.157679	-0.0142428	-0.0706132	0.0172183	-0.171279	-0.099584
-0.0724449	0.043086	-0.171384	-0.207149	0.0900244	-0.13235	0.0825314	0.0317143	-0.124437	0.0706919	-0.207811	0.0120459	0.0534586	-0.101111	-0.0768535	-0.21865	-0.0321369	-0.177844	0.0464078	-0.0315078	-0.163031	-0.0431406	-0.123294	-0.107799	0.0371229	-0.0659539	-0.0821981	-0.20221	-0.00821501	0.00193467	-0.066079	-0.154397	-0.0501415	0.0371738	-0.0728194	-0.152003	-0.126835	0.0165435	-0.189313	-0.164231	-0.100184	0.0116619	0.0545427	-0.19393	-0.155878	-0.0125332	-0.068858	0.0188976	-0.169473	-0.0978101
-0.0707076	0.0447351	-0.169581	-0.205338	0.0916185	-0.130562	0.0841348	0.0333758	-0.122652	0.0723095	-0.206	0.0137276	0.0550962	-0.0993387	-0.0750968	-0.216838	-0.0304144	-0.176039	0.0480533	-0.0297858	-0.161231	-0.0414089	-0.12151	-0.106023	0.0387785	-0.0642048	-0.0804378	-0.2004	-0.00651369	0.00362637	-0.0643298	-0.1526	-0.0484043	0.0388294	-0.0710654	-0.150207	-0.125049	0.0182207	-0.187506	-0.16243	-0.0984127	0.0133441	0.0561791	-0.192122	-0.15408	-0.0108279	-0.0671069	0.0205725	-0.167671	-0.09604
-0.0689743	0.0463796	-0.167782	-0.203531	0.0932078	-0.128777	0.0857333	0.0350326	-0.120872	0.0739223	-0.204193	0.0154049	0.056729	-0.0975705	-0.0733441	-0.215029	-0.0286961	-0.174238	0.0496941	-0.028068	-0.159434	-0.0396815	-0.119729	-0.104251	0.0404295	-0.0624598	-0.0786815	-0.198593	-0.00481681	0.00531357	-0.0625847	-0.150806	-0.0466712	0.0404803	-0.0693155	-0.148414	-0.123267	0.0198934	-0.185702	-0.160633	-0.096645	0.0150217	0.0578107	-0.190316	-0.152286	-0.00912699	-0.0653598	0.0222427	-0.165872	-0.0942737
-0.067245	0.0480193	-0.165985	-0.201726	0.0947922	-0.126996	0.0873269	0.0366847	-0.119094	0.0755302	-0.202388	0.0170775	0.0583571	-0.0958063	-0.0715956	-0.213224	-0.0269822	-0.17244	0.0513301	-0.0263547	-0.15764	-0.0379584	-0.117953	-0.102483	0.0420758	-0.060719	-0.0769293	-0.19679	-0.00312447	0.00699619	-0.0608438	-0.149016	-0.0449425	0.0421265	-0.0675698	-0.146624	-0.121489	0.0215614	-0.183901	-0.158839	-0.0948813	0.0166946	0.0594375	-0.188514	-0.150495	-0.00743062	-0.0636169	0.0239083	-0.164076	-0.0925115
-0.0655198	0.0496542	-0.164193	-0.199925	0.0963715	-0.125219	0.0889156	0.0383321	-0.117321	0.0771333	-0.200587	0.0187453	0.0599803	-0.0940461	-0.0698512	-0.211421	-0.0252729	-0.170645	0.0529612	-0.0246459	-0.15585	-0.0362398	-0.11618	-0.100719	0.0437172	-0.0589825	-0.0751813	-0.194989	-0.00143677	0.00867412	-0.0591073	-0.147229	-0.0432182	0.0437679	-0.0658283	-0.144839	-0.119714	0.0232247	-0.182103	-0.157048	-0.0931218	0.0183629	0.0610594	-0.186716	-0.148707	-0.00573887	-0.0618783	0.0255692	-0.162284	-0.0907534
-0.063799	0.0512841	-0.162404	-0.198128	0.0979458	-0.123446	0.0904992	0.0399744	-0.115552	0.0787312	-0.198789	0.0204083	0.0615984	-0.0922902	-0.0681113	-0.209622	-0.0235682	-0.168854	0.0545874	-0.0229418	-0.154064	-0.0345258	-0.114412	-0.0989587	0.0453537	-0.0572505	-0.0734376	-0.193192	0.000246191	0.0103473	-0.0573751	-0.145446	-0.0414984	0.0454044	-0.0640912	-0.143057	-0.117944	0.0248831	-0.180309	-0.155262	-0.0913664	0.0200263	0.0626764	-0.18492	-0.146924	-0.00405183	-0.0601441	0.0272251	-0.160496	-0.0889995
-0.0620825	0.052909	-0.160618	-0.196333	0.099515	-0.121677	0.0920777	0.0416118	-0.113787	0.0803241	-0.196995	0.0220664	0.0632115	-0.0905385	-0.0663758	-0.207826	-0.0218682	-0.167067	0.0562086	-0.0212423	-0.152282	-0.0328164	-0.112647	-0.0972029	0.0469852	-0.055523	-0.0716983	-0.191399	0.00192431	0.0120155	-0.0556475	-0.143667	-0.0397833	0.0470358	-0.0623586	-0.141279	-0.116178	0.0265366	-0.178518	-0.153479	-0.0896153	0.0216848	0.0642882	-0.183129	-0.145144	-0.00236961	-0.0584144	0.0288762	-0.158711	-0.0872499
-0.0603705	0.0545287	-0.158837	-0.194542	0.101079	-0.119912	0.0936508	0.0432441	-0.112026	0.0819117	-0.195204	0.0237195	0.0648195	-0.0887912	-0.0646448	-0.206033	-0.020173	-0.165283	0.0578245	-0.0195477	-0.150503	-0.0311117	-0.110887	-0.0954515	0.0486116	-0.0538001	-0.0699636	-0.189609	0.0035975	0.0136788	-0.0539245	-0.141892	-0.0380728	0.0486621	-0.0606306	-0.139505	-0.114416	0.028185	-0.176731	-0.1517	-0.0878686	0.0233383	0.0658949	-0.181341	-0.143369	-0.000692317	-0.0566893	0.0305221	-0.15693	-0.0855047
-0.0586631	0.0561432	-0.157059	-0.192755	0.102637	-0.118151	0.0952187	0.0448712	-0.11027	0.083494	-0.193416	0.0253674	0.0664221	-0.0870484	-0.0629185	-0.204244	-0.0184827	-0.163504	0.0594353	-0.017858	-0.148729	-0.0294119	-0.109131	-0.0937046	0.0502327	-0.0520819	-0.0682335	-0.187823	0.00526564	0.015337	-0.0522062	-0.140121	-0.0363672	0.0502832	-0.0589073	-0.137735	-0.112658	0.0298283	-0.174948	-0.149925	-0.0861264	0.0249866	0.0674963	-0.179556	-0.141597	0.000979961	-0.0549689	0.0321629	-0.155153	-0.083764
-0.0569604	0.0577523	-0.155286	-0.190971	0.10419	-0.116395	0.0967811	0.046493	-0.108518	0.0850709	-0.191633	0.0270101	0.0680194	-0.0853103	-0.061197	-0.202458	-0.0167975	-0.161728	0.0610406	-0.0161733	-0.146958	-0.0277171	-0.10738	-0.0919622	0.0518485	-0.0503686	-0.0665081	-0.18604	0.00692865	0.01699	-0.0504928	-0.138354	-0.0346665	0.0518989	-0.0571887	-0.135969	-0.110904	0.0314663	-0.173169	-0.148154	-0.0843888	0.0266297	0.0690923	-0.177776	-0.13983	0.00264712	-0.0532534	0.0337985	-0.153381	-0.082028
-0.0552624	0.059356	-0.153517	-0.189192	0.105738	-0.114643	0.0983379	0.0481094	-0.10677	0.0866423	-0.189853	0.0286475	0.0696112	-0.0835768	-0.0594804	-0.200676	-0.0151174	-0.159956	0.0626406	-0.0144937	-0.145192	-0.0260274	-0.105633	-0.0902245	0.0534589	-0.0486602	-0.0647876	-0.184262	0.00858641	0.0186377	-0.0487843	-0.136592	-0.0329709	0.0535093	-0.0554751	-0.134208	-0.109156	0.033099	-0.171394	-0.146388	-0.0826559	0.0282675	0.0706829	-0.175999	-0.138066	0.00430905	-0.0515427	0.0354287	-0.151612	-0.0802967
-0.0535694	0.0609542	-0.151752	-0.187416	0.10728	-0.112896	0.0998892	0.0497202	-0.105027	0.088208	-0.188077	0.0302795	0.0711975	-0.0818482	-0.0577687	-0.198898	-0.0134425	-0.158189	0.064235	-0.0128194	-0.143431	-0.0243428	-0.10389	-0.0884916	0.0550638	-0.0469568	-0.063072	-0.182487	0.0102388	0.02028	-0.0470809	-0.134834	-0.0312803	0.0551141	-0.0537664	-0.132451	-0.107411	0.0347262	-0.169623	-0.144626	-0.0809279	0.0298998	0.0722678	-0.174227	-0.136308	0.00596566	-0.0498371	0.0370534	-0.149848	-0.0785702
-0.0518814	0.0625467	-0.149991	-0.185645	0.108816	-0.111154	0.101435	0.0513255	-0.103289	0.0897681	-0.186305	0.0319059	0.0727781	-0.0801245	-0.0560621	-0.197124	-0.011773	-0.156426	0.0658237	-0.0111505	-0.141673	-0.0226635	-0.102153	-0.0867636	0.0566631	-0.0452586	-0.0613615	-0.180717	0.0118858	0.0219169	-0.0453826	-0.13308	-0.029595	0.0567133	-0.0520629	-0.130698	-0.105672	0.0363479	-0.167856	-0.142868	-0.0792048	0.0315267	0.0738472	-0.172459	-0.134554	0.00761685	-0.0481367	0.0386726	-0.148088	-0.0768487
-0.0501985	0.0641336	-0.148235	-0.183877	0.110346	-0.109416	0.102974	0.0529251	-0.101556	0.0913224	-0.184538	0.0335267	0.0743529	-0.0784058	-0.0543607	-0.195355	-0.0101088	-0.154668	0.0674067	-0.00948692	-0.139921	-0.0209896	-0.10042	-0.0850405	0.0582567	-0.0435657	-0.0596561	-0.178951	0.0135272	0.0235481	-0.0436896	-0.131331	-0.0279151	0.0583068	-0.0503646	-0.128951	-0.103937	0.037964	-0.166094	-0.141115	-0.0774868	0.0331479	0.0754207	-0.170695	-0.132804	0.00926251	-0.0464414	0.0402862	-0.146333	-0.0751323
-0.0485207	0.0657145	-0.146484	-0.182114	0.11187	-0.107683	0.104508	0.0545189	-0.0998276	0.0928708	-0.182775	0.0351418	0.0759219	-0.0766923	-0.0526646	-0.193589	-0.00845027	-0.152914	0.0689839	-0.00782892	-0.138173	-0.0193211	-0.0986929	-0.0833226	0.0598444	-0.0418781	-0.057956	-0.177189	0.015163	0.0251737	-0.0420019	-0.129587	-0.0262406	0.0598945	-0.0486716	-0.127208	-0.102208	0.0395743	-0.164336	-0.139366	-0.0757739	0.0347634	0.0769885	-0.168936	-0.131059	0.0109025	-0.0447515	0.041894	-0.144582	-0.073421
-0.0468483	0.0672896	-0.144737	-0.180355	0.113389	-0.105955	0.106036	0.0561069	-0.0981045	0.0944132	-0.181016	0.0367511	0.0774849	-0.074984	-0.0509739	-0.191828	-0.00679734	-0.151164	0.0705552	-0.00617656	-0.13643	-0.0176583	-0.0969704	-0.0816098	0.0614263	-0.040196	-0.0562612	-0.175432	0.0167931	0.0267935	-0.0403197	-0.127848	-0.0245717	0.0614763	-0.0469841	-0.12547	-0.100483	0.0411788	-0.162582	-0.137623	-0.0740663	0.036373	0.0785502	-0.167181	-0.129319	0.0125369	-0.0430671	0.0434959	-0.142836	-0.071715
-0.0451814	0.0688587	-0.142995	-0.178601	0.114901	-0.104233	0.107558	0.0576888	-0.0963865	0.0959495	-0.179261	0.0383544	0.0790419	-0.0732811	-0.0492888	-0.190071	-0.00515015	-0.14942	0.0721204	-0.00452995	-0.134691	-0.0160011	-0.0952531	-0.0799024	0.0630021	-0.0385195	-0.0545719	-0.173679	0.0184173	0.0284074	-0.038643	-0.126114	-0.0229084	0.0630521	-0.045302	-0.123736	-0.0987638	0.0427773	-0.160834	-0.135884	-0.072364	0.0379768	0.0801059	-0.165431	-0.127585	0.0141653	-0.0413882	0.045092	-0.141095	-0.0700144
-0.0435199	0.0704216	-0.141258	-0.176852	0.116407	-0.102515	0.109073	0.0592647	-0.0946739	0.0974797	-0.177512	0.0399517	0.0805928	-0.0715836	-0.0476092	-0.188318	-0.0035088	-0.14768	0.0736795	-0.00288919	-0.132958	-0.0143498	-0.0935412	-0.0782004	0.0645719	-0.0368486	-0.0528883	-0.171931	0.0200355	0.0300153	-0.036972	-0.124385	-0.0212508	0.0646218	-0.0436256	-0.122009	-0.0970497	0.0443699	-0.15909	-0.13415	-0.0706672	0.0395745	0.0816555	-0.163685	-0.125855	0.0157879	-0.039715	0.0466819	-0.139359	-0.0683192
-0.0418641	0.0719784	-0.139526	-0.175107	0.117907	-0.100803	0.110582	0.0608343	-0.0929667	0.0990035	-0.175767	0.0415429	0.0821374	-0.0698918	-0.0459353	-0.18657	-0.0018734	-0.145946	0.0752324	-0.00125438	-0.13123	-0.0127043	-0.0918347	-0.0765039	0.0661355	-0.0351835	-0.0512103	-0.170187	0.0216477	0.0316172	-0.0353069	-0.122661	-0.0195992	0.0661854	-0.041955	-0.120286	-0.095341	0.0459562	-0.157351	-0.132421	-0.068976	0.0411661	0.0831989	-0.161944	-0.12413	0.0174044	-0.0380475	0.0482658	-0.137628	-0.0666297
-0.040214	0.0735288	-0.137799	-0.173367	0.1194	-0.099097	0.112085	0.0623977	-0.091265	0.100521	-0.174027	0.0431279	0.0836757	-0.0682056	-0.0442673	-0.184827	-0.000244046	-0.144216	0.076779	0.000374387	-0.129507	-0.0110648	-0.0901337	-0.0748131	0.0676928	-0.0335243	-0.0495381	-0.168449	0.0232538	0.0332128	-0.0336475	-0.120942	-0.0179535	0.0677426	-0.0402902	-0.118568	-0.0936378	0.0475364	-0.155617	-0.130698	-0.0672904	0.0427515	0.0847359	-0.160209	-0.122411	0.0190148	-0.0363859	0.0498434	-0.135902	-0.0649458
-0.0385697	0.0750729	-0.136078	-0.171632	0.120887	-0.097396	0.113581	0.0639548	-0.0895689	0.102032	-0.172292	0.0447066	0.0852076	-0.0665252	-0.0426052	-0.183089	0.00137916	-0.142492	0.0783192	0.001997	-0.12779	-0.00943146	-0.0884384	-0.073128	0.0692437	-0.0318711	-0.0478718	-0.166716	0.0248536	0.0348022	-0.0319942	-0.119229	-0.0163138	0.0692934	-0.0386313	-0.116856	-0.0919403	0.0491102	-0.153888	-0.12898	-0.0656107	0.0443306	0.0862665	-0.158478	-0.120697	0.020619	-0.0347303	0.0514146	-0.134181	-0.0632678
-0.0369314	0.0766104	-0.134362	-0.169902	0.122367	-0.0957008	0.115071	0.0655053	-0.0878786	0.103537	-0.170562	0.0462789	0.086733	-0.0648507	-0.0409492	-0.181356	0.00299611	-0.140773	0.0798528	0.00361335	-0.126077	-0.00780429	-0.0867488	-0.0714487	0.0707881	-0.030224	-0.0462114	-0.164987	0.026447	0.0363852	-0.030347	-0.117521	-0.0146803	0.0708378	-0.0369785	-0.11515	-0.0902484	0.0506776	-0.152164	-0.127267	-0.0639368	0.0459033	0.0877906	-0.156753	-0.118988	0.0222168	-0.0330808	0.0529794	-0.132466	-0.0615957
-0.0352992	0.0781413	-0.132651	-0.168178	0.123841	-0.0940114	0.116554	0.0670493	-0.0861941	0.105035	-0.168837	0.0478446	0.0882517	-0.0631821	-0.0392992	-0.179628	0.0046067	-0.13906	0.0813799	0.00522335	-0.124371	-0.00618343	-0.085065	-0.0697754	0.0723259	-0.028583	-0.0445573	-0.163265	0.0280341	0.0379617	-0.028706	-0.115819	-0.0130531	0.0723756	-0.0353319	-0.113449	-0.0885624	0.0522385	-0.150446	-0.12556	-0.062269	0.0474694	0.089308	-0.155033	-0.117285	0.0238082	-0.0314374	0.0545377	-0.130756	-0.0599296
-0.033673	0.0796656	-0.130947	-0.166459	0.125307	-0.0923278	0.118031	0.0685867	-0.0845156	0.106526	-0.167117	0.0494037	0.0897638	-0.0615197	-0.0376555	-0.177905	0.00621085	-0.137352	0.0829003	0.00682689	-0.12267	-0.00456898	-0.0833873	-0.0681082	0.0738571	-0.0269484	-0.0429093	-0.161547	0.0296145	0.0395316	-0.0270712	-0.114123	-0.0114323	0.0739067	-0.0336915	-0.111754	-0.0868824	0.0537927	-0.148733	-0.123859	-0.0606072	0.049029	0.0908188	-0.153318	-0.115588	0.0253931	-0.0298003	0.0560894	-0.129052	-0.0582696
-0.0320532	0.0811831	-0.129247	-0.164745	0.126768	-0.0906503	0.1195	0.0701173	-0.0828432	0.10801	-0.165403	0.0509562	0.091269	-0.0598635	-0.0360182	-0.176188	0.00780843	-0.13565	0.0844139	0.00842388	-0.120975	-0.00296104	-0.0817156	-0.0664472	0.0753815	-0.0253202	-0.0412676	-0.159835	0.0311884	0.0410949	-0.0254429	-0.112432	-0.00981798	0.075431	-0.0320575	-0.110065	-0.0852084	0.0553402	-0.147026	-0.122163	-0.0589517	0.0505818	0.0923228	-0.151609	-0.113897	0.0269713	-0.0281696	0.0576343	-0.127354	-0.0566158
-0.0304397	0.0826937	-0.127554	-0.163036	0.128221	-0.0889789	0.120963	0.071641	-0.0811769	0.109488	-0.163695	0.0525018	0.0927674	-0.0582136	-0.0343873	-0.174476	0.00939936	-0.133953	0.0859206	0.0100142	-0.119286	-0.0013597	-0.0800501	-0.0647924	0.076899	-0.0236984	-0.0396324	-0.158128	0.0327555	0.0426513	-0.0238211	-0.110748	-0.00821022	0.0769485	-0.0304299	-0.108382	-0.0835405	0.0568809	-0.145325	-0.120473	-0.0573025	0.0521279	0.0938198	-0.149906	-0.112212	0.0285428	-0.0265454	0.0591724	-0.125662	-0.0549684
-0.0288326	0.0841974	-0.125867	-0.161334	0.129667	-0.0873138	0.122419	0.0731578	-0.0795169	0.110958	-0.161992	0.0540405	0.0942588	-0.0565702	-0.032763	-0.17277	0.0109835	-0.132263	0.0874204	0.0115978	-0.117603	0.000234919	-0.0783909	-0.063144	0.0784096	-0.0220833	-0.0380037	-0.156427	0.0343157	0.044201	-0.0222058	-0.109069	-0.00660914	0.078459	-0.028809	-0.106705	-0.0818789	0.0584147	-0.143629	-0.118789	-0.0556598	0.053667	0.0953099	-0.148208	-0.110532	0.0301075	-0.0249278	0.0607036	-0.123975	-0.0533275
-0.0272321	0.085694	-0.124185	-0.159637	0.131106	-0.0856549	0.123867	0.0746675	-0.0778633	0.112421	-0.160295	0.0555723	0.0957431	-0.0549333	-0.0311453	-0.171069	0.0125609	-0.130578	0.088913	0.0131745	-0.115926	0.00182273	-0.076738	-0.0615021	0.0799131	-0.0204749	-0.0363816	-0.154732	0.035869	0.0457436	-0.0205973	-0.107397	-0.00501485	0.0799625	-0.0271947	-0.105034	-0.0802237	0.0599415	-0.141939	-0.117112	-0.0540235	0.0551992	0.0967929	-0.146517	-0.108859	0.0316653	-0.0233169	0.0622278	-0.122295	-0.051693
-0.0256383	0.0871834	-0.12251	-0.157946	0.132537	-0.0840025	0.125308	0.0761702	-0.0762162	0.113877	-0.158604	0.0570969	0.0972202	-0.053303	-0.0295344	-0.169374	0.0141312	-0.1289	0.0903986	0.0147442	-0.114255	0.00340362	-0.0750917	-0.0598668	0.0814095	-0.0188733	-0.0347663	-0.153043	0.0374153	0.0472792	-0.0189956	-0.105731	-0.00342744	0.0814588	-0.0255872	-0.103369	-0.078575	0.0614612	-0.140256	-0.11544	-0.0523939	0.0567243	0.0982688	-0.144831	-0.107193	0.033216	-0.0217128	0.0637449	-0.120621	-0.0500653
-0.0240512	0.0886656	-0.120841	-0.156261	0.133962	-0.0823567	0.126742	0.0776655	-0.0745757	0.115326	-0.156918	0.0586144	0.0986901	-0.0516794	-0.0279304	-0.167685	0.0156945	-0.127228	0.0918768	0.0163069	-0.112591	0.00497751	-0.073452	-0.0582382	0.0828986	-0.0172787	-0.0331577	-0.15136	0.0389544	0.0488076	-0.0174009	-0.104072	-0.00184701	0.0829479	-0.0239866	-0.101711	-0.0769329	0.0629737	-0.138578	-0.113775	-0.0507711	0.0582421	0.0997373	-0.143151	-0.105532	0.0347596	-0.0201156	0.0652548	-0.118953	-0.0484443
-0.022471	0.0901404	-0.119179	-0.154582	0.135379	-0.0807175	0.128169	0.0791536	-0.0729419	0.116768	-0.155239	0.0601245	0.100153	-0.0500627	-0.0263333	-0.166002	0.0172507	-0.125562	0.0933478	0.0178625	-0.110933	0.00654428	-0.071819	-0.0566164	0.0843805	-0.015691	-0.0315562	-0.149683	0.0404864	0.0503287	-0.0158131	-0.102419	-0.000273667	0.0844296	-0.0223929	-0.10006	-0.0752974	0.0644789	-0.136907	-0.112117	-0.0491551	0.0597527	0.101199	-0.141478	-0.103878	0.036296	-0.0185254	0.0667574	-0.117292	-0.0468301
-0.0208978	0.0916078	-0.117523	-0.152909	0.136789	-0.0790851	0.129588	0.0806343	-0.0713149	0.118202	-0.153566	0.0616273	0.101608	-0.0484529	-0.0247433	-0.164325	0.0187996	-0.123902	0.0948113	0.0194108	-0.109281	0.00810384	-0.0701928	-0.0550015	0.0858549	-0.0141105	-0.0299617	-0.148013	0.0420109	0.0518425	-0.0142324	-0.100772	0.00129249	0.085904	-0.0208064	-0.0984148	-0.0736687	0.0659768	-0.135242	-0.110465	-0.047546	0.061256	0.102652	-0.139811	-0.102231	0.0378251	-0.0169423	0.0682526	-0.115637	-0.0452229
-0.0193316	0.0930677	-0.115873	-0.151243	0.138191	-0.0774596	0.131	0.0821074	-0.0696948	0.119628	-0.1519	0.0631227	0.103055	-0.0468502	-0.0231605	-0.162654	0.0203412	-0.12225	0.0962672	0.0209517	-0.107637	0.00965609	-0.0685735	-0.0533936	0.0873218	-0.0125372	-0.0283743	-0.146348	0.0435281	0.0533489	-0.012659	-0.0991327	0.00285137	0.0873708	-0.019227	-0.0967766	-0.072047	0.0674671	-0.133583	-0.108819	-0.045944	0.0627517	0.104099	-0.13815	-0.10059	0.0393468	-0.0153664	0.0697403	-0.113988	-0.0436228
-0.0177726	0.09452	-0.114231	-0.149583	0.139585	-0.075841	0.132404	0.083573	-0.0680818	0.121047	-0.150239	0.0646104	0.104495	-0.0452546	-0.0215849	-0.160989	0.0218753	-0.120603	0.0977156	0.0224852	-0.105999	0.0112009	-0.0669613	-0.0517929	0.088781	-0.0109712	-0.0267942	-0.144691	0.0450378	0.0548477	-0.0110929	-0.0974999	0.00440286	0.08883	-0.017655	-0.0951452	-0.0704322	0.0689499	-0.131931	-0.107181	-0.0443492	0.0642399	0.105537	-0.136496	-0.0989567	0.040861	-0.0137978	0.0712204	-0.112347	-0.0420298
-0.0162209	0.0959646	-0.112595	-0.14793	0.140972	-0.0742295	0.1338	0.0850308	-0.0664759	0.122458	-0.148586	0.0660906	0.105927	-0.0436663	-0.0200167	-0.159332	0.0234018	-0.118964	0.0991562	0.0240111	-0.104368	0.0127383	-0.0653562	-0.0501993	0.0902326	-0.0094126	-0.0252214	-0.143039	0.0465398	0.0563389	-0.00953422	-0.095874	0.00594687	0.0902816	-0.0160903	-0.0935208	-0.0688246	0.070425	-0.130286	-0.105549	-0.0427616	0.0657204	0.106968	-0.134849	-0.0973299	0.0423676	-0.0122367	0.0726929	-0.110712	-0.0404441
-0.0146765	0.0974014	-0.110966	-0.146283	0.142351	-0.0726252	0.135189	0.0864809	-0.0648772	0.123862	-0.146939	0.0675629	0.107352	-0.0420853	-0.018456	-0.15768	0.0249208	-0.117332	0.100589	0.0255294	-0.102744	0.014268	-0.0637583	-0.0486131	0.0916764	-0.00786153	-0.023656	-0.141395	0.0480341	0.0578224	-0.00798304	-0.0942551	0.00748331	0.0917253	-0.0145331	-0.0919034	-0.0672242	0.0718923	-0.128648	-0.103924	-0.0411814	0.0671932	0.108391	-0.133208	-0.0957101	0.0438665	-0.010683	0.0741576	-0.109084	-0.0388658
-0.0131396	0.0988303	-0.109344	-0.144643	0.143722	-0.0710282	0.136569	0.0879231	-0.0632858	0.125257	-0.145299	0.0690275	0.108768	-0.0405118	-0.0169028	-0.156035	0.026432	-0.115706	0.102014	0.02704	-0.101127	0.01579	-0.0621678	-0.0470343	0.0931124	-0.00631809	-0.0220982	-0.139757	0.0495207	0.059298	-0.00643948	-0.0926434	0.00901207	0.0931612	-0.0129835	-0.0902932	-0.0656311	0.0733518	-0.127016	-0.102306	-0.0396086	0.0686582	0.109806	-0.131574	-0.0940975	0.0453576	-0.00913692	0.0756145	-0.107463	-0.037295
-0.0116103	0.100251	-0.107729	-0.14301	0.145085	-0.0694385	0.137942	0.0893574	-0.0617019	0.126645	-0.143665	0.0704841	0.110177	-0.0389459	-0.0153573	-0.154397	0.0279353	-0.114088	0.103431	0.0285427	-0.0995167	0.0173043	-0.0605847	-0.045463	0.0945403	-0.00478235	-0.0205481	-0.138126	0.0509993	0.0607657	-0.00490363	-0.0910389	0.0105331	0.0945891	-0.0114416	-0.0886903	-0.0640454	0.0748034	-0.125392	-0.100696	-0.0380434	0.0701152	0.111214	-0.129947	-0.0924921	0.0468408	-0.00759855	0.0770634	-0.10585	-0.0357317
-0.0100886	0.101664	-0.106122	-0.141384	0.14644	-0.0678564	0.139306	0.0907836	-0.0601255	0.128024	-0.142039	0.0719326	0.111577	-0.0373876	-0.0138196	-0.152766	0.0294308	-0.112477	0.10484	0.0300376	-0.0979142	0.0188106	-0.0590092	-0.0438994	0.0959602	-0.00325443	-0.0190057	-0.136502	0.05247	0.0622255	-0.00337559	-0.0894418	0.0120462	0.0960089	-0.00990745	-0.0870947	-0.0624673	0.076247	-0.123774	-0.0990924	-0.0364859	0.0715642	0.112613	-0.128328	-0.0908941	0.048316	-0.00606798	0.0785043	-0.104243	-0.0341761
-0.00857469	0.103069	-0.104522	-0.139765	0.147787	-0.0662818	0.140663	0.0922017	-0.0585567	0.129395	-0.14042	0.0733731	0.11297	-0.0358371	-0.0122897	-0.151142	0.0309182	-0.110873	0.106241	0.0315244	-0.0963191	0.020309	-0.0574413	-0.0423434	0.097372	-0.00173441	-0.0174711	-0.134886	0.0539326	0.0636771	-0.00185546	-0.0878522	0.0135513	0.0974207	-0.00838119	-0.0855067	-0.0608967	0.0776824	-0.122164	-0.0974966	-0.0349361	0.0730051	0.114004	-0.126715	-0.0893035	0.0497832	-0.00454531	0.079937	-0.102644	-0.0326283
-0.00706862	0.104465	-0.102929	-0.138153	0.149126	-0.064715	0.142011	0.0936116	-0.0569957	0.130758	-0.138807	0.0748054	0.114354	-0.0342944	-0.0107678	-0.149525	0.0323976	-0.109276	0.107633	0.033003	-0.0947315	0.0217993	-0.0558811	-0.0407953	0.0987756	-0.000222388	-0.0159445	-0.133276	0.055387	0.0651206	-0.000343323	-0.0862701	0.0150485	0.0988242	-0.00686291	-0.0839262	-0.0593339	0.0791096	-0.120561	-0.0959083	-0.0333942	0.0744378	0.115387	-0.12511	-0.0877204	0.0512423	-0.00303062	0.0813616	-0.101053	-0.0310884
-0.0055705	0.105854	-0.101344	-0.136549	0.150456	-0.0631559	0.143351	0.0950131	-0.0554425	0.132113	-0.137203	0.0762294	0.11573	-0.0327597	-0.00925399	-0.147916	0.0338687	-0.107687	0.109018	0.0344735	-0.0931515	0.0232814	-0.0543288	-0.0392552	0.100171	0.00128153	-0.0144259	-0.131674	0.0568332	0.0665557	0.00116071	-0.0846957	0.0165374	0.100219	-0.0053527	-0.0823534	-0.0577789	0.0805286	-0.118966	-0.0943275	-0.0318603	0.0758622	0.116761	-0.123512	-0.0861451	0.052693	-0.00152403	0.0827779	-0.0994686	-0.0295564
-0.00408042	0.107233	-0.0997663	-0.134952	0.151778	-0.0616047	0.144682	0.0964063	-0.0538973	0.133459	-0.135605	0.077645	0.117097	-0.031233	-0.0077483	-0.146313	0.0353315	-0.106106	0.110394	0.0359357	-0.0915792	0.0247553	-0.0527844	-0.037723	0.101558	0.00277727	-0.0129155	-0.13008	0.0582711	0.0679826	0.00265656	-0.0831291	0.0180181	0.101606	-0.00385066	-0.0807883	-0.0562319	0.0819391	-0.117378	-0.0927545	-0.0303344	0.0772783	0.118127	-0.121922	-0.0845774	0.0541355	-2.56094e-05	0.0841858	-0.0978923	-0.0280325
-0.00259847	0.108605	-0.0981966	-0.133362	0.153092	-0.0600616	0.146006	0.097791	-0.0523601	0.134797	-0.134015	0.0790522	0.118456	-0.0297145	-0.00625086	-0.144718	0.036786	-0.104532	0.111761	0.0373895	-0.0900148	0.0262208	-0.0512481	-0.036199	0.102936	0.00426471	-0.0114132	-0.128493	0.0597005	0.0694009	0.00414413	-0.0815703	0.0194905	0.102984	-0.00235687	-0.0792312	-0.0546928	0.0833412	-0.115798	-0.0911893	-0.0288166	0.0786859	0.119485	-0.120339	-0.0830177	0.0555695	0.00146453	0.0855852	-0.0963238	-0.0265167
-0.00112475	0.109968	-0.0966348	-0.13178	0.154397	-0.0585265	0.14732	0.0991671	-0.050831	0.136126	-0.132433	0.0804508	0.119806	-0.0282042	-0.00476175	-0.143131	0.0382319	-0.102966	0.11312	0.0388349	-0.0884582	0.0276779	-0.0497199	-0.0346831	0.104306	0.00574378	-0.00991932	-0.126913	0.0611214	0.0708108	0.00562332	-0.0800195	0.0209545	0.104354	-0.000871444	-0.077682	-0.0531619	0.0847348	-0.114225	-0.0896319	-0.0273071	0.0800849	0.120834	-0.118764	-0.0814659	0.056995	0.00294631	0.0869761	-0.0947631	-0.0250092
0.000340648	0.111322	-0.0950809	-0.130206	0.155693	-0.0569996	0.148626	0.100535	-0.0493102	0.137447	-0.130858	0.0818408	0.121148	-0.0267022	-0.00328107	-0.141551	0.0396694	-0.101408	0.11447	0.0402717	-0.0869097	0.0291264	-0.0481999	-0.0331756	0.105667	0.00721439	-0.00843382	-0.125341	0.0625336	0.072212	0.00709404	-0.0784768	0.0224099	0.105715	0.000605541	-0.0761409	-0.0516392	0.0861197	-0.112661	-0.0880826	-0.0258059	0.0814753	0.122174	-0.117197	-0.0799221	0.058412	0.00441963	0.0883583	-0.0932104	-0.02351
0.00179764	0.112667	-0.093535	-0.128639	0.156981	-0.055481	0.149923	0.101893	-0.0477977	0.138759	-0.129292	0.083222	0.122481	-0.0252087	-0.00180892	-0.139979	0.0410981	-0.0998586	0.115811	0.0416998	-0.0853693	0.0305663	-0.0466883	-0.0316765	0.107019	0.00867643	-0.00695683	-0.123778	0.0639372	0.0736045	0.0085562	-0.0769422	0.0238568	0.107068	0.00207399	-0.074608	-0.0501248	0.0874959	-0.111104	-0.0865414	-0.0243132	0.082857	0.123506	-0.115637	-0.0783865	0.0598202	0.0058844	0.0897319	-0.0916658	-0.0220193
0.00324612	0.114004	-0.0919974	-0.127081	0.15826	-0.0539708	0.151211	0.103243	-0.0462936	0.140062	-0.127733	0.0845945	0.123805	-0.0237237	-0.000345377	-0.138414	0.0425182	-0.0983169	0.117144	0.0431192	-0.0838371	0.0319975	-0.0451851	-0.0301858	0.108363	0.0101298	-0.00548842	-0.122222	0.0653321	0.0749883	0.0100097	-0.0754159	0.0252949	0.108411	0.00353381	-0.0730834	-0.0486189	0.0888633	-0.109555	-0.0850084	-0.022829	0.0842299	0.124829	-0.114086	-0.0768592	0.0612197	0.00734052	0.0910966	-0.0901294	-0.0205372
0.00468602	0.115331	-0.090468	-0.12553	0.15953	-0.052469	0.152491	0.104584	-0.044798	0.141356	-0.126182	0.0859581	0.125121	-0.0222473	0.00110946	-0.136858	0.0439294	-0.0967833	0.118468	0.0445298	-0.0823132	0.0334199	-0.0436904	-0.0287038	0.109698	0.0115745	-0.00402871	-0.120674	0.066718	0.0763631	0.0114545	-0.073898	0.0267243	0.109746	0.00498491	-0.0715671	-0.0471214	0.0902218	-0.108015	-0.0834838	-0.0213534	0.085594	0.126143	-0.112543	-0.0753402	0.0626103	0.00878792	0.0924524	-0.0886012	-0.0190636
0.00611723	0.11665	-0.0889469	-0.123988	0.160791	-0.0509758	0.153761	0.105917	-0.043311	0.142642	-0.124639	0.0873127	0.126427	-0.0207797	0.0025555	-0.13531	0.0453317	-0.0952581	0.119783	0.0459314	-0.0807978	0.0348334	-0.0422044	-0.0272304	0.111024	0.0130103	-0.00257777	-0.119134	0.068095	0.0777291	0.0128904	-0.0723885	0.0281448	0.111072	0.00642721	-0.0700593	-0.0456325	0.0915713	-0.106482	-0.0819675	-0.0198865	0.086949	0.127448	-0.111008	-0.0738297	0.063992	0.0102265	0.0937993	-0.0870814	-0.0175988
0.00753968	0.11796	-0.0874343	-0.122454	0.162043	-0.0494913	0.155023	0.10724	-0.0418327	0.143918	-0.123105	0.0886583	0.127724	-0.0193208	0.00399266	-0.13377	0.046725	-0.0937414	0.121088	0.0473241	-0.0792908	0.036238	-0.040727	-0.0257659	0.11234	0.0144372	-0.0011357	-0.117603	0.069463	0.0790859	0.0143175	-0.0708876	0.0295563	0.112388	0.00786061	-0.0685601	-0.0441524	0.0929118	-0.104959	-0.0804597	-0.0184285	0.0882951	0.128744	-0.109481	-0.0723277	0.0653646	0.0116562	0.0951371	-0.0855701	-0.0161428
0.00895327	0.11926	-0.0859303	-0.120928	0.163286	-0.0480156	0.156276	0.108554	-0.0403632	0.145185	-0.121579	0.0899948	0.129012	-0.0178708	0.00542085	-0.132238	0.0481093	-0.0922331	0.122385	0.0487077	-0.0777924	0.0376335	-0.0392585	-0.0243101	0.113648	0.0158551	0.000297424	-0.11608	0.0708219	0.0804337	0.0157355	-0.0693953	0.0309588	0.113696	0.00928504	-0.0670696	-0.042681	0.0942432	-0.103443	-0.0789605	-0.0169793	0.089632	0.130031	-0.107963	-0.0708344	0.0667282	0.0130769	0.0964658	-0.0840674	-0.0146957
0.0103579	0.120552	-0.0844349	-0.119411	0.16452	-0.0465487	0.157519	0.109858	-0.0389026	0.146443	-0.120061	0.0913221	0.130291	-0.0164298	0.00683999	-0.130714	0.0494844	-0.0907334	0.123672	0.0500821	-0.0763028	0.0390198	-0.0377988	-0.0228634	0.114946	0.017264	0.00172151	-0.114565	0.0721716	0.0817723	0.0171445	-0.0679117	0.0323522	0.114994	0.0107004	-0.0655878	-0.0412184	0.0955654	-0.101936	-0.07747	-0.0155391	0.0909597	0.131309	-0.106453	-0.0693498	0.0680825	0.0144885	0.0977853	-0.0825732	-0.0132576
0.0117535	0.121834	-0.0829482	-0.117902	0.165745	-0.0450907	0.158753	0.111154	-0.037451	0.147692	-0.118552	0.0926401	0.131561	-0.0149978	0.00824998	-0.129199	0.0508502	-0.0892424	0.124951	0.0514473	-0.0748219	0.040397	-0.0363481	-0.0214256	0.116236	0.0186636	0.00313646	-0.113059	0.0735121	0.0831016	0.0185442	-0.066437	0.0337364	0.116283	0.0121066	-0.0641148	-0.0397649	0.0968783	-0.100438	-0.0759882	-0.014108	0.0922781	0.132577	-0.104952	-0.067874	0.0694277	0.0158909	0.0990956	-0.0810879	-0.0118285
0.0131401	0.123107	-0.0814704	-0.116402	0.16696	-0.0436418	0.159978	0.11244	-0.0360085	0.148932	-0.117051	0.0939487	0.132822	-0.0135751	0.00965075	-0.127692	0.0522068	-0.0877603	0.126219	0.0528032	-0.0733498	0.0417648	-0.0349065	-0.019997	0.117515	0.0200541	0.00454221	-0.111562	0.0748432	0.0844215	0.0199348	-0.0649712	0.0351113	0.117563	0.0135036	-0.0626508	-0.0383203	0.0981819	-0.0989482	-0.0745154	-0.012686	0.0935872	0.133836	-0.10346	-0.0664071	0.0707634	0.0172841	0.100396	-0.0796114	-0.0104087
0.0145174	0.12437	-0.0800015	-0.11491	0.168166	-0.0422019	0.161193	0.113717	-0.034575	0.150162	-0.115559	0.095248	0.134073	-0.0121615	0.0110422	-0.126194	0.0535539	-0.086287	0.127479	0.0541497	-0.0718868	0.0431232	-0.033474	-0.0185776	0.118786	0.0214351	0.00593867	-0.110073	0.0761648	0.0857321	0.021316	-0.0635144	0.0364768	0.118833	0.0148912	-0.0611957	-0.036885	0.099476	-0.0974675	-0.0730515	-0.0112732	0.0948869	0.135086	-0.101976	-0.0649492	0.0720898	0.018668	0.101688	-0.0781438	-0.00899801
0.0158855	0.125624	-0.0785416	-0.113427	0.169363	-0.0407713	0.162399	0.114984	-0.0331509	0.151382	-0.114076	0.0965377	0.135314	-0.0107572	0.0124243	-0.124705	0.0548916	-0.0848227	0.128729	0.0554867	-0.0704328	0.0444722	-0.0320508	-0.0171675	0.120047	0.0228068	0.00732575	-0.108593	0.077477	0.0870331	0.0226878	-0.0620667	0.0378329	0.120094	0.0162695	-0.0597498	-0.0354588	0.100761	-0.0959956	-0.0715966	-0.0098698	0.096177	0.136326	-0.100501	-0.0635004	0.0734067	0.0200424	0.10297	-0.0766852	-0.0075967
0.0172442	0.126868	-0.0770908	-0.111953	0.17055	-0.03935	0.163596	0.116241	-0.031736	0.152593	-0.112602	0.0978178	0.136546	-0.00936241	0.0137969	-0.123225	0.0562197	-0.0833674	0.129969	0.0568142	-0.068988	0.0458117	-0.0306368	-0.0157668	0.121298	0.024169	0.00870337	-0.107122	0.0787796	0.0883245	0.02405	-0.0606282	0.0391794	0.121346	0.0176382	-0.0583131	-0.034042	0.102036	-0.0945328	-0.0701509	-0.00847579	0.0974576	0.137557	-0.0990353	-0.0620608	0.074714	0.0214074	0.104242	-0.0752358	-0.0062048
0.0185934	0.128103	-0.0756492	-0.110488	0.171728	-0.037938	0.164783	0.117489	-0.0303305	0.153795	-0.111136	0.0990883	0.137769	-0.00797705	0.0151599	-0.121753	0.0575382	-0.0819213	0.1312	0.058132	-0.0675523	0.0471416	-0.0292323	-0.0143755	0.12254	0.0255215	0.0100715	-0.10566	0.0800726	0.0896063	0.0254027	-0.059199	0.0405164	0.122587	0.0189974	-0.0568857	-0.0326345	0.103301	-0.093079	-0.0687144	-0.00709125	0.0987285	0.138778	-0.0975786	-0.0606305	0.0760116	0.0227628	0.105505	-0.0737955	-0.0048224
0.0199332	0.129328	-0.0742169	-0.109033	0.172896	-0.0365355	0.16596	0.118728	-0.0289345	0.154987	-0.10968	0.100349	0.138981	-0.00660126	0.0165134	-0.120291	0.058847	-0.0804845	0.132421	0.0594402	-0.066126	0.0484617	-0.0278373	-0.0129938	0.123772	0.0268645	0.0114299	-0.104207	0.0813558	0.0908784	0.0267458	-0.0577792	0.0418436	0.123819	0.020347	-0.0554677	-0.0312365	0.104557	-0.0916344	-0.0672872	-0.00571629	0.0999898	0.139989	-0.096131	-0.0592095	0.0772996	0.0241086	0.106758	-0.0723646	-0.00344957
0.0212633	0.130543	-0.0727939	-0.107586	0.174054	-0.0351425	0.167128	0.119956	-0.0275481	0.156169	-0.108233	0.1016	0.140184	-0.00523511	0.0178571	-0.118837	0.060146	-0.079057	0.133632	0.0607385	-0.0647091	0.0497721	-0.0264519	-0.0116217	0.124994	0.0281977	0.0127787	-0.102764	0.0826293	0.0921407	0.0280791	-0.0563687	0.0431611	0.125041	0.0216869	-0.0540591	-0.0298481	0.105803	-0.0901991	-0.0658695	-0.00435098	0.101241	0.141191	-0.0946926	-0.057798	0.0785777	0.0254446	0.108001	-0.070943	-0.00208639
0.0225839	0.131749	-0.0713804	-0.106148	0.175203	-0.0337591	0.168286	0.121175	-0.0261714	0.157341	-0.106795	0.102841	0.141377	-0.00387868	0.019191	-0.117393	0.0614352	-0.0776389	0.134834	0.062027	-0.0633017	0.0510727	-0.0250761	-0.0102593	0.126206	0.0295211	0.0141177	-0.101329	0.0838929	0.0933932	0.0294027	-0.0549679	0.0444688	0.126254	0.0230169	-0.0526601	-0.0284693	0.107039	-0.0887731	-0.0644612	-0.00299538	0.102483	0.142383	-0.0932636	-0.056396	0.079846	0.0267708	0.109235	-0.0695308	-0.000732951
0.0238946	0.132944	-0.0699764	-0.10472	0.176342	-0.0323855	0.169434	0.122384	-0.0248043	0.158504	-0.105367	0.104072	0.142561	-0.00253206	0.0205151	-0.115958	0.0627144	-0.0762302	0.136026	0.0633056	-0.0619039	0.0523633	-0.02371	-0.00890672	0.127409	0.0308346	0.0154469	-0.0999045	0.0851466	0.0946357	0.0307163	-0.0535766	0.0457666	0.127456	0.0243371	-0.0512706	-0.0271003	0.108265	-0.0873566	-0.0630624	-0.0016496	0.103714	0.143565	-0.091844	-0.0550035	0.0811044	0.0280872	0.110458	-0.0681283	0.000610683
0.0251956	0.13413	-0.0685821	-0.103302	0.177471	-0.0310216	0.170572	0.123583	-0.0234471	0.159657	-0.103948	0.105294	0.143734	-0.00119531	0.0218292	-0.114532	0.0639837	-0.0748312	0.137207	0.0645742	-0.0605157	0.053644	-0.0223537	-0.00756397	0.128601	0.0321382	0.0167661	-0.098489	0.0863903	0.0958682	0.03202	-0.052195	0.0470544	0.128649	0.0256474	-0.0498909	-0.025741	0.109481	-0.0859496	-0.0616734	-0.000313687	0.104936	0.144737	-0.0904339	-0.0536208	0.0823527	0.0293936	0.111672	-0.0667353	0.00194443
0.0264866	0.135305	-0.0671974	-0.101893	0.17859	-0.0296676	0.1717	0.124771	-0.0220998	0.160799	-0.102538	0.106505	0.144897	0.000131488	0.0231334	-0.113116	0.0652429	-0.0734419	0.138379	0.0658327	-0.0591373	0.0549146	-0.0210074	-0.00623115	0.129784	0.0334317	0.0180753	-0.097083	0.0876239	0.0970907	0.0333137	-0.0508232	0.0483322	0.129831	0.0269477	-0.048521	-0.0243916	0.110687	-0.0845522	-0.060294	0.00101227	0.106148	0.145899	-0.0890334	-0.0522478	0.0835911	0.03069	0.112875	-0.065352	0.00326822
0.0277677	0.136471	-0.0658225	-0.100493	0.179699	-0.0283235	0.172819	0.12595	-0.0207624	0.161932	-0.101138	0.107706	0.146051	0.00144826	0.0244274	-0.111709	0.0664919	-0.0720622	0.13954	0.0670812	-0.0577686	0.0561751	-0.019671	-0.00490834	0.130956	0.0347152	0.0193745	-0.0956866	0.0888474	0.098303	0.0345973	-0.0494612	0.0495998	0.131003	0.0282378	-0.0471609	-0.0230522	0.111883	-0.0831645	-0.0589244	0.0023282	0.107349	0.147051	-0.0876425	-0.0508847	0.0848192	0.0319763	0.114068	-0.0639785	0.00458198
0.0290388	0.137626	-0.0644574	-0.0991031	0.180798	-0.0269894	0.173927	0.127119	-0.019435	0.163054	-0.0997476	0.108897	0.147194	0.00275494	0.0257114	-0.110312	0.0677308	-0.0706924	0.140692	0.0683194	-0.0564099	0.0574254	-0.0183446	-0.00359561	0.132119	0.0359885	0.0206635	-0.0942999	0.0900607	0.0995052	0.0358707	-0.0481091	0.0508573	0.132166	0.0295178	-0.0458107	-0.0217228	0.113069	-0.0817865	-0.0575648	0.00363403	0.108541	0.148193	-0.0862614	-0.0495315	0.0860372	0.0332525	0.115252	-0.0626149	0.00588563
0.0302998	0.138771	-0.0631023	-0.0977229	0.181887	-0.0256654	0.175025	0.128277	-0.0181178	0.164167	-0.098367	0.110077	0.148327	0.00405145	0.0269851	-0.108925	0.0689595	-0.0693325	0.141833	0.0695473	-0.0550611	0.0586655	-0.0170283	-0.00229303	0.133271	0.0372516	0.0219424	-0.092923	0.0912637	0.100697	0.0371339	-0.0467671	0.0521045	0.133318	0.0307876	-0.0444706	-0.0204035	0.114245	-0.0804184	-0.0562151	0.00492969	0.109722	0.149324	-0.08489	-0.0481883	0.0872449	0.0345184	0.116424	-0.0612612	0.00717911
0.0315506	0.139906	-0.0617572	-0.0963526	0.182966	-0.0243515	0.176113	0.129425	-0.0168107	0.165269	-0.0969962	0.111248	0.149449	0.00533772	0.0282485	-0.107547	0.0701778	-0.0679826	0.142964	0.070765	-0.0537224	0.0598952	-0.0157223	-0.00100068	0.134412	0.0385043	0.0232109	-0.0915559	0.0924564	0.101879	0.0383868	-0.0454351	0.0533414	0.134459	0.0320471	-0.0431405	-0.0190943	0.11541	-0.0790602	-0.0548754	0.00621511	0.110892	0.150446	-0.0835286	-0.0468551	0.0884424	0.035774	0.117587	-0.0599175	0.00846235
0.0327912	0.141031	-0.0604221	-0.0949922	0.184034	-0.0230479	0.177191	0.130563	-0.0155139	0.166361	-0.0956354	0.112408	0.150562	0.00661369	0.0295015	-0.106179	0.0713857	-0.0666427	0.144085	0.0719722	-0.0523937	0.0611146	-0.0144264	0.000281389	0.135544	0.0397467	0.0244691	-0.0901988	0.0936388	0.10305	0.0396293	-0.0441133	0.054568	0.135591	0.0332963	-0.0418206	-0.0177954	0.116565	-0.077712	-0.0535458	0.00749022	0.112053	0.151557	-0.0821772	-0.0455321	0.0896294	0.0370193	0.118739	-0.0585839	0.00973527
0.0340215	0.142145	-0.0590973	-0.0936417	0.185093	-0.0217546	0.178258	0.13169	-0.0142274	0.167443	-0.0942845	0.113557	0.151664	0.00787928	0.0307442	-0.104821	0.0725832	-0.065313	0.145195	0.0731691	-0.0510753	0.0623235	-0.0131409	0.0015531	0.136665	0.0409787	0.0257169	-0.0888517	0.0948107	0.104211	0.0408614	-0.0428017	0.0557841	0.136712	0.034535	-0.0405109	-0.0165068	0.117709	-0.0763739	-0.0522265	0.00875496	0.113203	0.152658	-0.0808358	-0.0442193	0.090806	0.0382541	0.119881	-0.0572605	0.0109978
0.0352415	0.143249	-0.0577826	-0.0923013	0.186141	-0.0204716	0.179315	0.132807	-0.0129512	0.168514	-0.0929436	0.114696	0.152756	0.00913443	0.0319764	-0.103473	0.0737701	-0.0639934	0.146295	0.0743554	-0.0497671	0.0635219	-0.0118658	0.00281438	0.137776	0.0422002	0.0269543	-0.0875146	0.0959721	0.105361	0.042083	-0.0415004	0.0569896	0.137822	0.0357633	-0.0392115	-0.0152286	0.118843	-0.0750459	-0.0509173	0.0100093	0.114342	0.153748	-0.0795045	-0.0429168	0.0919721	0.0394785	0.121013	-0.0559473	0.0122499
0.036451	0.144342	-0.0564782	-0.090971	0.187178	-0.019199	0.180362	0.133913	-0.0116856	0.169575	-0.0916129	0.115825	0.153837	0.0103791	0.033198	-0.102135	0.0749465	-0.0626841	0.147384	0.0755311	-0.0484692	0.0647098	-0.0106011	0.00406518	0.138876	0.0434111	0.0281811	-0.0861877	0.0971229	0.106501	0.0432941	-0.0402094	0.0581847	0.138922	0.036981	-0.0379225	-0.0139609	0.119967	-0.0737282	-0.0496185	0.0112531	0.115471	0.154828	-0.0781834	-0.0416247	0.0931276	0.0406923	0.122134	-0.0546444	0.0134915
0.0376501	0.145425	-0.0551842	-0.089651	0.188206	-0.017937	0.181398	0.135009	-0.0104304	0.170626	-0.0902924	0.116943	0.154907	0.0116132	0.0344091	-0.100807	0.0761123	-0.0613852	0.148463	0.0766963	-0.0471818	0.065887	-0.00934697	0.00530542	0.139965	0.0446115	0.0293973	-0.0848711	0.0982632	0.10763	0.0444945	-0.0389289	0.0593691	0.140012	0.0381881	-0.036644	-0.0127036	0.12108	-0.0724207	-0.0483301	0.0124863	0.11659	0.155898	-0.0768726	-0.0403429	0.0942725	0.0418955	0.123244	-0.0533519	0.0147225
0.0388386	0.146497	-0.0539006	-0.0883412	0.189223	-0.0166855	0.182424	0.136094	-0.00918583	0.171666	-0.0889821	0.11805	0.155968	0.0128366	0.0356094	-0.09949	0.0772674	-0.0600966	0.149532	0.0778507	-0.0459048	0.0670536	-0.0081034	0.00653505	0.141044	0.0458011	0.0306029	-0.0835647	0.0993928	0.108748	0.0456843	-0.0376589	0.0605428	0.141091	0.0393845	-0.0353759	-0.0114569	0.122182	-0.0711236	-0.0470521	0.0137089	0.117697	0.156957	-0.0755721	-0.0390717	0.0954068	0.043088	0.124344	-0.0520698	0.0159429
0.0400165	0.147558	-0.0526276	-0.0870417	0.190229	-0.0154446	0.18344	0.137169	-0.00795189	0.172695	-0.0876822	0.119147	0.157017	0.0140494	0.0367991	-0.0981827	0.0784118	-0.0588185	0.150589	0.0789944	-0.0446383	0.0682094	-0.00687047	0.007754	0.142113	0.0469801	0.0317977	-0.0822687	0.100512	0.109856	0.0468634	-0.0363994	0.0617059	0.142159	0.0405702	-0.0341184	-0.0102208	0.123274	-0.0698369	-0.0457847	0.0149208	0.118794	0.158005	-0.074282	-0.037811	0.0965303	0.0442698	0.125433	-0.0507982	0.0171526
0.0411838	0.148609	-0.051365	-0.0857527	0.191225	-0.0142144	0.184445	0.138232	-0.00672865	0.173714	-0.0863927	0.120233	0.158056	0.0152514	0.037978	-0.0968858	0.0795454	-0.057551	0.151637	0.0801274	-0.0433824	0.0693545	-0.00564824	0.00896222	0.143171	0.0481482	0.0329818	-0.0809831	0.10162	0.110953	0.0480316	-0.0351505	0.0628581	0.143217	0.0417451	-0.0328715	-0.00899549	0.124355	-0.0685606	-0.0445279	0.016122	0.119881	0.159043	-0.0730024	-0.0365609	0.0976431	0.0454409	0.126511	-0.0495372	0.0183515
0.0423403	0.14965	-0.0501131	-0.0844741	0.19221	-0.012995	0.185439	0.139286	-0.00551616	0.174722	-0.0851137	0.121308	0.159084	0.0164427	0.039146	-0.0955993	0.0806682	-0.0562941	0.152673	0.0812495	-0.0421372	0.0704887	-0.00443678	0.0101596	0.144218	0.0493055	0.034155	-0.079708	0.102717	0.11204	0.0491891	-0.0339123	0.0639995	0.144264	0.0429093	-0.0316353	-0.00778088	0.125425	-0.067295	-0.0432817	0.0173123	0.120956	0.16007	-0.0717334	-0.0353215	0.0987451	0.0466011	0.127578	-0.0482868	0.0195397
0.0434861	0.150679	-0.0488719	-0.0832061	0.193185	-0.0117863	0.186422	0.140328	-0.0043145	0.175719	-0.0838452	0.122372	0.160102	0.017623	0.0403032	-0.0943233	0.0817801	-0.0550478	0.153699	0.0823607	-0.0409026	0.071612	-0.00323614	0.0113462	0.145254	0.0504519	0.0353174	-0.0784435	0.103804	0.113115	0.0503356	-0.0326849	0.06513	0.1453	0.0440625	-0.0304098	-0.00657709	0.126484	-0.06604	-0.0420462	0.0184918	0.122021	0.161086	-0.0704749	-0.0340929	0.0998362	0.0477504	0.128635	-0.0470471	0.0207169
0.0446211	0.151698	-0.0476415	-0.0819486	0.194149	-0.0105885	0.187395	0.141359	-0.00312371	0.176706	-0.0825873	0.123426	0.161109	0.0187925	0.0414495	-0.0930579	0.082881	-0.0538122	0.154713	0.083461	-0.0396789	0.0727244	-0.00204637	0.0125219	0.146279	0.0515874	0.0364689	-0.0771896	0.104879	0.114179	0.0514712	-0.0314683	0.0662495	0.146325	0.0452048	-0.0291952	-0.00538416	0.127533	-0.0647956	-0.0408215	0.0196604	0.123075	0.162091	-0.0692271	-0.032875	0.100916	0.0488888	0.129681	-0.0458182	0.0218833
0.0457452	0.152705	-0.0464218	-0.0807019	0.195103	-0.00940166	0.188357	0.14238	-0.00194385	0.177682	-0.08134	0.124468	0.162105	0.019951	0.0425847	-0.091803	0.083971	-0.0525875	0.155717	0.0845503	-0.038466	0.0738257	-0.000867531	0.0136866	0.147294	0.0527119	0.0376093	-0.0759464	0.105944	0.115233	0.0525959	-0.0302625	0.0673581	0.14734	0.0463361	-0.0279914	-0.00420216	0.12857	-0.063562	-0.0396076	0.020818	0.124118	0.163086	-0.06799	-0.031668	0.101986	0.0500161	0.130716	-0.0446	0.0230387
0.0468584	0.153702	-0.045213	-0.0794658	0.196045	-0.00822575	0.189309	0.14339	-0.000774973	0.178648	-0.0801035	0.1255	0.16309	0.0210985	0.0437089	-0.0905589	0.08505	-0.0513735	0.15671	0.0856286	-0.037264	0.0749161	0.000300321	0.0148403	0.148297	0.0538254	0.0387387	-0.074714	0.106997	0.116276	0.0537094	-0.0290676	0.0684556	0.148343	0.0474563	-0.0267986	-0.00303114	0.129597	-0.0623392	-0.0384046	0.0219646	0.12515	0.16407	-0.0667637	-0.0304719	0.103044	0.0511325	0.13174	-0.0433928	0.0241831
0.0479607	0.154688	-0.0440151	-0.0782405	0.196977	-0.00706085	0.19025	0.144388	0.000382872	0.179602	-0.0788778	0.12652	0.164064	0.0222349	0.0448221	-0.0893254	0.0861178	-0.0501705	0.157693	0.0866958	-0.0360729	0.0759954	0.00145714	0.015983	0.14929	0.0549278	0.0398571	-0.0734923	0.10804	0.117307	0.0548119	-0.0278837	0.069542	0.149336	0.0485655	-0.0256167	-0.00187115	0.130612	-0.0611272	-0.0372125	0.0231002	0.126171	0.165043	-0.0655482	-0.0292867	0.104091	0.0522377	0.132753	-0.0421964	0.0253164
0.0490519	0.155663	-0.0428282	-0.0770261	0.197898	-0.00590703	0.191179	0.145376	0.00152963	0.180545	-0.0776629	0.12753	0.165027	0.0233602	0.0459241	-0.0881028	0.0871746	-0.0489784	0.158664	0.0877519	-0.0348928	0.0770635	0.00260287	0.0171145	0.150272	0.056019	0.0409643	-0.0722815	0.109071	0.118328	0.0559033	-0.0267108	0.0706174	0.150318	0.0496635	-0.0244458	-0.000722233	0.131617	-0.0599261	-0.0360314	0.0242246	0.127181	0.166005	-0.0643436	-0.0281126	0.105127	0.0533319	0.133755	-0.0410111	0.0264385
0.0501321	0.156627	-0.0416523	-0.0758226	0.198808	-0.00476432	0.192098	0.146353	0.00266526	0.181478	-0.0764588	0.128528	0.165979	0.0244743	0.0470149	-0.086891	0.0882202	-0.0477973	0.159624	0.0887969	-0.0337238	0.0781205	0.00373747	0.0182349	0.151242	0.0570991	0.0420604	-0.0710816	0.110092	0.119337	0.0569835	-0.025549	0.0716815	0.151288	0.0507504	-0.023286	0.000415553	0.13261	-0.058736	-0.0348614	0.0253379	0.128179	0.166956	-0.06315	-0.0269495	0.106152	0.0544148	0.134746	-0.0398368	0.0275496
0.0512011	0.15758	-0.0404875	-0.07463	0.199708	-0.00363279	0.193006	0.147318	0.00378971	0.1824	-0.0752658	0.129515	0.166921	0.0255772	0.0480945	-0.0856901	0.0892546	-0.0466273	0.160573	0.0898306	-0.0325658	0.0791663	0.00486088	0.0193441	0.152202	0.0581679	0.0431452	-0.0698927	0.111101	0.120335	0.0580525	-0.0243983	0.0727344	0.152248	0.051826	-0.0221374	0.00154216	0.133593	-0.057557	-0.0337025	0.0264399	0.129167	0.167896	-0.0619673	-0.0257976	0.107166	0.0554865	0.135725	-0.0386735	0.0286494
0.0522591	0.158522	-0.0393338	-0.0734485	0.200596	-0.00251246	0.193903	0.148273	0.00490293	0.18331	-0.0740837	0.130492	0.167851	0.0266689	0.0491629	-0.0845001	0.0902778	-0.0454684	0.161511	0.0908531	-0.031419	0.0802008	0.00597307	0.0204421	0.15315	0.0592255	0.0442187	-0.0687149	0.112099	0.121322	0.0591102	-0.0232588	0.0737761	0.153196	0.0528904	-0.0209999	0.00265755	0.134564	-0.056389	-0.0325547	0.0275307	0.130144	0.168825	-0.0607957	-0.0246568	0.108168	0.056547	0.136694	-0.0375214	0.0297379
0.0533058	0.159453	-0.0381913	-0.0722779	0.201474	-0.00140339	0.19479	0.149216	0.00600489	0.18421	-0.0729127	0.131457	0.16877	0.0277493	0.0502199	-0.0833212	0.0912897	-0.0443206	0.162438	0.0918644	-0.0302834	0.0812241	0.00707399	0.0215287	0.154088	0.0602718	0.045281	-0.067548	0.113085	0.122298	0.0601566	-0.0221305	0.0748065	0.154134	0.0539435	-0.0198736	0.00376167	0.135524	-0.0552321	-0.0314181	0.0286102	0.131109	0.169743	-0.0596353	-0.0235273	0.10916	0.0575962	0.137651	-0.0363805	0.0308152
0.0543414	0.160372	-0.03706	-0.0711185	0.20234	-0.000305626	0.195665	0.150149	0.00709553	0.185099	-0.0717528	0.13241	0.169678	0.0288183	0.0512656	-0.0821533	0.0922903	-0.043184	0.163354	0.0928643	-0.0291591	0.082236	0.00816359	0.022604	0.155014	0.0613067	0.0463319	-0.0663923	0.114061	0.123263	0.0611917	-0.0210135	0.0758256	0.15506	0.0549853	-0.0187587	0.00485448	0.136473	-0.0540864	-0.0302927	0.0296784	0.132063	0.17065	-0.0584859	-0.0224089	0.11014	0.058634	0.138598	-0.0352507	0.0318811
0.0553656	0.161281	-0.03594	-0.0699702	0.203196	0.000780797	0.196529	0.15107	0.00817482	0.185976	-0.070604	0.133353	0.170575	0.029876	0.0523	-0.0809965	0.0932795	-0.0420587	0.164259	0.0938529	-0.028046	0.0832366	0.00924184	0.023668	0.155929	0.0623303	0.0473715	-0.0652478	0.115025	0.124216	0.0622154	-0.0199077	0.0768333	0.155975	0.0560156	-0.017655	0.00593594	0.13741	-0.0529519	-0.0291786	0.0307352	0.133006	0.171545	-0.0573478	-0.0213019	0.111108	0.0596605	0.139533	-0.0341323	0.0329356
0.0563786	0.162178	-0.0348313	-0.0688332	0.204041	0.00185584	0.197382	0.151979	0.00924271	0.186843	-0.0694665	0.134284	0.171461	0.0309223	0.0533229	-0.0798509	0.0942574	-0.0409447	0.165153	0.0948301	-0.0269443	0.0842258	0.0103087	0.0247205	0.156833	0.0633425	0.0483996	-0.0641145	0.115978	0.125158	0.0632277	-0.0188133	0.0778296	0.156878	0.0570346	-0.0165626	0.00700601	0.138337	-0.0518286	-0.0280759	0.0317806	0.133938	0.17243	-0.0562209	-0.0202063	0.112066	0.0606755	0.140456	-0.0330252	0.0339788
0.0573803	0.163064	-0.0337339	-0.0677073	0.204874	0.00291946	0.198224	0.152878	0.0102992	0.187698	-0.0683401	0.135204	0.172335	0.0319571	0.0543343	-0.0787165	0.0952238	-0.039842	0.166035	0.095796	-0.0258539	0.0852035	0.0113641	0.0257616	0.157725	0.0643432	0.0494163	-0.0629925	0.116919	0.126089	0.0642285	-0.0177303	0.0788144	0.157771	0.0580421	-0.0154817	0.00806466	0.139252	-0.0507166	-0.0269845	0.0328145	0.134858	0.173303	-0.0551053	-0.019122	0.113012	0.0616791	0.141369	-0.0319294	0.0350105
0.0583706	0.163939	-0.0326479	-0.0665928	0.205697	0.00397161	0.199055	0.153765	0.0113442	0.188542	-0.0672251	0.136112	0.173199	0.0329804	0.0553343	-0.0775933	0.0961789	-0.0387507	0.166906	0.0967503	-0.0247749	0.0861698	0.0124081	0.0267913	0.158607	0.0653325	0.0504215	-0.0618817	0.117849	0.127008	0.0652179	-0.0166587	0.0797879	0.158652	0.0590381	-0.0144122	0.00911183	0.140155	-0.049616	-0.0259045	0.033837	0.135767	0.174165	-0.054001	-0.0180491	0.113946	0.0626713	0.14227	-0.030845	0.0360307
0.0593495	0.164802	-0.0315734	-0.0654896	0.206508	0.00501228	0.199875	0.154641	0.0123777	0.189375	-0.0661213	0.137009	0.174051	0.0339922	0.0563228	-0.0764814	0.0971224	-0.0376708	0.167766	0.0976932	-0.0237074	0.0871246	0.0134405	0.0278094	0.159477	0.0663102	0.0514152	-0.0607823	0.118768	0.127916	0.0661957	-0.0155986	0.0807498	0.159522	0.0600226	-0.0133541	0.0101475	0.141048	-0.0485268	-0.024836	0.0348479	0.136664	0.175016	-0.0529081	-0.0169877	0.11487	0.0636519	0.14316	-0.029772	0.0370394
0.060317	0.165655	-0.0305103	-0.0643977	0.207309	0.00604142	0.200684	0.155506	0.0133996	0.190197	-0.065029	0.137895	0.174892	0.0349925	0.0572997	-0.0753808	0.0980545	-0.0366023	0.168615	0.0986247	-0.0226514	0.088068	0.0144614	0.0288159	0.160336	0.0672764	0.0523973	-0.0596943	0.119675	0.128813	0.0671621	-0.01455	0.0817002	0.160381	0.0609956	-0.0123076	0.0111717	0.141929	-0.047449	-0.0237789	0.0358473	0.137551	0.175856	-0.0518266	-0.0159378	0.115781	0.064621	0.144038	-0.0287105	0.0380365
0.061273	0.166495	-0.0294587	-0.0633173	0.208098	0.00705899	0.201481	0.156359	0.01441	0.191008	-0.063948	0.138769	0.175721	0.0359812	0.0582651	-0.0742916	0.0989751	-0.0355453	0.169452	0.0995446	-0.0216069	0.0889997	0.0154708	0.0298109	0.161183	0.0682311	0.0533679	-0.0586177	0.120571	0.129698	0.0681168	-0.0135129	0.082639	0.161228	0.061957	-0.0112726	0.0121842	0.142798	-0.0463826	-0.0227334	0.0368351	0.138425	0.176684	-0.0507565	-0.0148995	0.116682	0.0655785	0.144905	-0.0276606	0.0390221
0.0622175	0.167325	-0.0284186	-0.0622483	0.208876	0.00806498	0.202267	0.157201	0.0154088	0.191807	-0.0628785	0.139632	0.17654	0.0369583	0.0592189	-0.0732138	0.0998841	-0.0344999	0.170278	0.100453	-0.0205739	0.0899199	0.0164685	0.0307943	0.162019	0.0691741	0.0543268	-0.0575525	0.121455	0.130571	0.06906	-0.0124874	0.0835663	0.162064	0.0629068	-0.0102491	0.0131852	0.143656	-0.0453278	-0.0216994	0.0378113	0.139289	0.177501	-0.049698	-0.0138727	0.11757	0.0665244	0.145761	-0.0266221	0.039996
0.0631506	0.168143	-0.0273902	-0.0611907	0.209643	0.00905934	0.203043	0.158031	0.016396	0.192595	-0.0618204	0.140484	0.177347	0.0379237	0.060161	-0.0721474	0.100781	-0.033466	0.171093	0.10135	-0.0195525	0.0908286	0.0174546	0.0317661	0.162844	0.0701055	0.0552742	-0.0564989	0.122328	0.131433	0.0699916	-0.0114734	0.084482	0.162889	0.063845	-0.0092373	0.0141746	0.144503	-0.0442845	-0.020677	0.0387759	0.14014	0.178307	-0.0486509	-0.0128574	0.118448	0.0674587	0.146605	-0.0255952	0.0409583
0.0640721	0.16895	-0.0263733	-0.0601447	0.210398	0.0100421	0.203807	0.15885	0.0173715	0.193372	-0.0607739	0.141324	0.178142	0.0388775	0.0610915	-0.0710925	0.101667	-0.0324437	0.171896	0.102235	-0.0185427	0.0917256	0.0184291	0.0327262	0.163657	0.0710253	0.0562099	-0.0554567	0.123189	0.132284	0.0709115	-0.0104711	0.0853861	0.163702	0.0647716	-0.00823709	0.0151523	0.145338	-0.0432527	-0.0196662	0.0397288	0.140981	0.179102	-0.0476154	-0.0118538	0.119313	0.0683813	0.147438	-0.02458	0.041909
0.064982	0.169746	-0.025368	-0.0591102	0.211143	0.0110131	0.204559	0.159658	0.0183353	0.194138	-0.0597389	0.142152	0.178926	0.0398196	0.0620103	-0.0700491	0.102542	-0.031433	0.172688	0.103109	-0.0175446	0.092611	0.0193919	0.0336746	0.164459	0.0719335	0.0571339	-0.0544261	0.124039	0.133123	0.0718198	-0.00948048	0.0862785	0.164504	0.0656865	-0.00724853	0.0161183	0.146162	-0.0422325	-0.018667	0.04067	0.14181	0.179885	-0.0465914	-0.0108619	0.120167	0.0692923	0.148259	-0.0235763	0.042848
0.0658804	0.17053	-0.0243744	-0.0580873	0.211876	0.0119724	0.205301	0.160454	0.0192874	0.194892	-0.0587155	0.142969	0.179699	0.04075	0.0629174	-0.0690172	0.103404	-0.0304339	0.173468	0.103971	-0.0165581	0.0934847	0.020343	0.0346113	0.165249	0.0728299	0.0580462	-0.0534071	0.124877	0.133951	0.0727163	-0.00850151	0.0871593	0.165294	0.0665897	-0.00627166	0.0170726	0.146974	-0.0412239	-0.0176795	0.0415996	0.142627	0.180657	-0.0455791	-0.00988163	0.12101	0.0701917	0.149069	-0.0225843	0.0437752
0.0667672	0.171302	-0.0233924	-0.057076	0.212599	0.01292	0.206031	0.161239	0.0202278	0.195635	-0.0577036	0.143775	0.180461	0.0416687	0.0638129	-0.067997	0.104255	-0.0294465	0.174237	0.104821	-0.0155833	0.0943468	0.0212823	0.0355362	0.166028	0.0737147	0.0589468	-0.0523997	0.125703	0.134767	0.0736012	-0.00753424	0.0880284	0.166073	0.0674812	-0.00530649	0.0180152	0.147775	-0.040227	-0.0167037	0.0425174	0.143433	0.181417	-0.0445784	-0.00891306	0.121841	0.0710793	0.149867	-0.021604	0.0446908
0.0676424	0.172063	-0.0224222	-0.0560763	0.213309	0.0138559	0.20675	0.162012	0.0211565	0.196367	-0.0567034	0.144568	0.181211	0.0425756	0.0646965	-0.0669882	0.105095	-0.0284708	0.174995	0.10566	-0.0146203	0.0951972	0.0222099	0.0364495	0.166796	0.0745877	0.0598356	-0.051404	0.126518	0.135571	0.0744744	-0.0065787	0.0888858	0.166841	0.0683609	-0.00435305	0.0189461	0.148564	-0.0392417	-0.0157396	0.0434234	0.144227	0.182166	-0.0435893	-0.00795622	0.12266	0.0719552	0.150654	-0.0206354	0.0455946
0.0685059	0.172813	-0.0214637	-0.0550883	0.214009	0.01478	0.207458	0.162774	0.0220734	0.197088	-0.0557148	0.145351	0.18195	0.0434708	0.0655685	-0.0659912	0.105922	-0.0275068	0.175741	0.106487	-0.013669	0.0960359	0.0231258	0.0373509	0.167552	0.0754491	0.0607127	-0.0504199	0.127322	0.136364	0.0753358	-0.0056349	0.0897314	0.167597	0.0692289	-0.00341136	0.0198651	0.149342	-0.0382682	-0.0147872	0.0443177	0.14501	0.182904	-0.042612	-0.00701113	0.123468	0.0728193	0.151429	-0.0196785	0.0464866
0.0693578	0.173552	-0.0205169	-0.0541119	0.214698	0.0156924	0.208154	0.163524	0.0229785	0.197797	-0.0547379	0.146122	0.182677	0.0443542	0.0664287	-0.0650057	0.106738	-0.0265545	0.176476	0.107302	-0.0127294	0.0968629	0.0240298	0.0382406	0.168296	0.0762986	0.0615781	-0.0494475	0.128113	0.137145	0.0761855	-0.00470287	0.0905654	0.168341	0.0700852	-0.00248144	0.0207724	0.150108	-0.0373063	-0.0138466	0.0452002	0.145781	0.18363	-0.0416463	-0.0060778	0.124264	0.0736717	0.152193	-0.0187334	0.0473669
0.070198	0.174278	-0.019582	-0.0531472	0.215375	0.0165929	0.20884	0.164263	0.0238718	0.198494	-0.0537728	0.146881	0.183393	0.0452258	0.0672771	-0.064032	0.107542	-0.025614	0.1772	0.108106	-0.0118016	0.0976782	0.0249221	0.0391185	0.169029	0.0771364	0.0624317	-0.0484868	0.128893	0.137915	0.0770234	-0.00378263	0.0913877	0.169074	0.0709297	-0.00156331	0.0216679	0.150862	-0.0363562	-0.0129178	0.0460709	0.146541	0.184345	-0.0406924	-0.00515626	0.125048	0.0745124	0.152945	-0.0178001	0.0482354
0.0710266	0.174994	-0.0186587	-0.0521943	0.216041	0.0174816	0.209513	0.16499	0.0247533	0.199181	-0.0528193	0.147628	0.184098	0.0460855	0.0681137	-0.0630699	0.108335	-0.0246853	0.177912	0.108897	-0.0108856	0.0984818	0.0258025	0.0399845	0.169751	0.0779624	0.0632734	-0.0475379	0.129662	0.138673	0.0778496	-0.00287419	0.0921981	0.169796	0.0717624	-0.000656984	0.0225516	0.151605	-0.0354178	-0.0120008	0.0469298	0.147289	0.185048	-0.0397502	-0.00424652	0.125821	0.0753412	0.153685	-0.0168785	0.049092
0.0718435	0.175698	-0.0177473	-0.0512531	0.216696	0.0183585	0.210176	0.165706	0.0256229	0.199856	-0.0518775	0.148364	0.184791	0.0469335	0.0689385	-0.0621195	0.109116	-0.0237684	0.178612	0.109678	-0.00998143	0.0992736	0.0266711	0.0408388	0.170461	0.0787767	0.0641034	-0.0466007	0.130418	0.139419	0.078664	-0.00197758	0.0929969	0.170506	0.0725833	0.00023752	0.0234235	0.152337	-0.0344913	-0.0110955	0.0477769	0.148025	0.18574	-0.0388198	-0.0033486	0.126582	0.0761583	0.154414	-0.0159687	0.0499369
0.0726487	0.17639	-0.0168478	-0.0503236	0.217339	0.0192235	0.210827	0.16641	0.0264807	0.20052	-0.0509475	0.149089	0.185473	0.0477696	0.0697515	-0.0611808	0.109885	-0.0228633	0.179301	0.110446	-0.00908908	0.100054	0.0275279	0.0416812	0.17116	0.0795792	0.0649215	-0.0456752	0.131163	0.140154	0.0794665	-0.00109279	0.0937839	0.171204	0.0733924	0.00112019	0.0242835	0.153056	-0.0335765	-0.0102021	0.0486122	0.14875	0.186421	-0.0379012	-0.00246251	0.127332	0.0769636	0.155132	-0.0150708	0.0507699
0.0734421	0.177071	-0.01596	-0.0494059	0.217971	0.0200767	0.211467	0.167103	0.0273267	0.201172	-0.0500293	0.149802	0.186143	0.0485939	0.0705527	-0.0602539	0.110642	-0.02197	0.179979	0.111203	-0.00820856	0.100822	0.0283728	0.0425117	0.171847	0.0803698	0.0657279	-0.0447616	0.131897	0.140877	0.0802573	-0.000219852	0.0945591	0.171892	0.0741897	0.00199101	0.0251316	0.153765	-0.0326735	-0.00932057	0.0494356	0.149463	0.18709	-0.0369943	-0.00158826	0.12807	0.077757	0.155837	-0.0141847	0.0515911
0.0742239	0.177741	-0.0150841	-0.0485	0.218592	0.020918	0.212096	0.167784	0.0281608	0.201813	-0.0491229	0.150503	0.186802	0.0494064	0.0713421	-0.0593388	0.111388	-0.0210885	0.180645	0.111948	-0.00733989	0.101578	0.0292058	0.0433304	0.172523	0.0811487	0.0665224	-0.0438597	0.132619	0.141588	0.0810363	0.000641232	0.0953225	0.172567	0.0749752	0.00284998	0.0259679	0.154461	-0.0317823	-0.00845085	0.0502472	0.150165	0.187748	-0.0360993	-0.000725871	0.128796	0.0785387	0.156532	-0.0133104	0.0524004
0.074994	0.178399	-0.01422	-0.0476059	0.219202	0.0217475	0.212714	0.168454	0.028983	0.202443	-0.0482282	0.151193	0.187449	0.0502069	0.0721196	-0.0584354	0.112122	-0.0202189	0.181299	0.112681	-0.00648308	0.102323	0.030027	0.0441373	0.173187	0.0819157	0.067305	-0.0429696	0.133329	0.142288	0.0818035	0.00149045	0.0960741	0.173231	0.0757489	0.00369708	0.0267924	0.155146	-0.030903	-0.007593	0.0510469	0.150855	0.188394	-0.0352161	0.000124656	0.12951	0.0793086	0.157214	-0.012448	0.0531979
0.0757523	0.179045	-0.0133678	-0.0467236	0.2198	0.022565	0.21332	0.169112	0.0297934	0.203061	-0.0473454	0.151871	0.188085	0.0509957	0.0728853	-0.0575438	0.112844	-0.0193611	0.181942	0.113403	-0.00563814	0.103056	0.0308363	0.0449323	0.173839	0.0826709	0.0680758	-0.0420914	0.134027	0.142977	0.0825588	0.0023278	0.096814	0.173884	0.0765107	0.0045323	0.0276049	0.15582	-0.0300355	-0.00674701	0.0518347	0.151533	0.189029	-0.0343447	0.00096331	0.130213	0.0800666	0.157886	-0.0115975	0.0539835
0.076499	0.17968	-0.0125275	-0.0458532	0.220387	0.0233707	0.213915	0.169758	0.0305919	0.203668	-0.0464744	0.152537	0.18871	0.0517725	0.0736392	-0.056664	0.113555	-0.0185152	0.182574	0.114113	-0.00480508	0.103778	0.0316337	0.0457154	0.17448	0.0834144	0.0688348	-0.041225	0.134714	0.143653	0.0833023	0.00315326	0.0975421	0.174525	0.0772608	0.00535564	0.0284056	0.156482	-0.0291798	-0.00591289	0.0526107	0.1522	0.189652	-0.0334852	0.00179008	0.130904	0.0808128	0.158545	-0.0107588	0.0547573
0.0772339	0.180304	-0.011699	-0.0449945	0.220963	0.0241645	0.214498	0.170393	0.0313784	0.204264	-0.0456152	0.153192	0.189323	0.0525375	0.0743813	-0.055796	0.114253	-0.0176812	0.183194	0.114811	-0.00398389	0.104487	0.0324193	0.0464866	0.17511	0.084146	0.069582	-0.0403704	0.135389	0.144318	0.0840341	0.00396684	0.0982584	0.175154	0.077999	0.0061671	0.0291944	0.157132	-0.028336	-0.00509066	0.0533748	0.152855	0.190264	-0.0326375	0.00260498	0.131583	0.0815472	0.159193	-0.00993198	0.0555191
0.077957	0.180916	-0.0108824	-0.0441477	0.221528	0.0249465	0.21507	0.171017	0.0321532	0.204848	-0.0447678	0.153835	0.189924	0.0532906	0.0751115	-0.0549398	0.11494	-0.016859	0.183803	0.115497	-0.00317459	0.105185	0.0331929	0.0472459	0.175728	0.0848658	0.0703173	-0.0395277	0.136052	0.144971	0.084754	0.00476854	0.0989629	0.175773	0.0787253	0.00696667	0.0299713	0.157771	-0.0275041	-0.00428031	0.0541271	0.153499	0.190865	-0.0318017	0.00340798	0.132251	0.0822698	0.159829	-0.00911705	0.0562692
0.0786685	0.181517	-0.0100777	-0.0433127	0.222082	0.0257165	0.215631	0.171629	0.032916	0.205421	-0.0439323	0.154467	0.190515	0.0540319	0.0758299	-0.0540955	0.115615	-0.0160488	0.184401	0.116172	-0.00237718	0.105871	0.0339547	0.0479934	0.176335	0.0855737	0.0710407	-0.0386968	0.136704	0.145613	0.0854621	0.00555834	0.0996557	0.176379	0.0794399	0.00775435	0.0307363	0.158398	-0.026684	-0.00348184	0.0548675	0.154131	0.191454	-0.0309777	0.00419909	0.132907	0.0829805	0.160454	-0.00831401	0.0570073
0.0793682	0.182106	-0.00928491	-0.0424896	0.222624	0.0264746	0.216181	0.17223	0.0336669	0.205982	-0.0431086	0.155087	0.191094	0.0547613	0.0765364	-0.0532629	0.116279	-0.0152504	0.184986	0.116835	-0.00159165	0.106545	0.0347046	0.048729	0.17693	0.0862699	0.0717524	-0.0378777	0.137344	0.146243	0.0861584	0.00633625	0.100337	0.176974	0.0801426	0.00853014	0.0314894	0.159014	-0.0258758	-0.00269526	0.055596	0.154751	0.192032	-0.0301656	0.00497832	0.133551	0.0836795	0.161068	-0.00752286	0.0577337
0.0800563	0.182684	-0.00850397	-0.0416783	0.223155	0.0272209	0.21672	0.172819	0.034406	0.206533	-0.0422968	0.155695	0.191661	0.0554788	0.0772312	-0.0524422	0.116931	-0.0144638	0.185561	0.117486	-0.000818012	0.107207	0.0354426	0.0494528	0.177514	0.0869543	0.0724522	-0.0370705	0.137973	0.146862	0.0868429	0.00710228	0.101006	0.177558	0.0808335	0.00929404	0.0322306	0.159618	-0.0250794	-0.00192057	0.0563127	0.15536	0.192598	-0.0293654	0.00574566	0.134184	0.0843666	0.161669	-0.00674358	0.0584481
0.0807326	0.18325	-0.00773492	-0.0408789	0.223675	0.0279553	0.217247	0.173396	0.0351331	0.207072	-0.0414968	0.156292	0.192217	0.0561845	0.0779141	-0.0516333	0.117571	-0.0136892	0.186124	0.118125	-5.62576e-05	0.107858	0.0361687	0.0501647	0.178086	0.0876269	0.0731401	-0.0362752	0.138589	0.147469	0.0875156	0.00785642	0.101663	0.17813	0.0815126	0.0100461	0.03296	0.16021	-0.024295	-0.00115776	0.0570175	0.155958	0.193153	-0.028577	0.0065011	0.134805	0.085042	0.16226	-0.00597619	0.0591507
0.0813972	0.183805	-0.00697775	-0.0400913	0.224183	0.0286777	0.217763	0.173962	0.0358484	0.207599	-0.0407087	0.156878	0.192762	0.0568783	0.0785852	-0.0508362	0.118199	-0.0129264	0.186676	0.118753	0.000693615	0.108497	0.036883	0.0508647	0.178647	0.0882876	0.0738163	-0.0354917	0.139195	0.148064	0.0881765	0.00859867	0.102309	0.178691	0.0821799	0.0107862	0.0336775	0.160791	-0.0235224	-0.000406837	0.0577105	0.156543	0.193697	-0.0278005	0.00724467	0.135414	0.0857055	0.162838	-0.00522068	0.0598415
0.0820501	0.184349	-0.00623245	-0.0393155	0.224681	0.0293884	0.218268	0.174517	0.0365519	0.208116	-0.0399323	0.157452	0.193295	0.0575603	0.0792445	-0.050051	0.118816	-0.0121755	0.187216	0.119369	0.00143161	0.109124	0.0375854	0.0515529	0.179196	0.0889366	0.0744806	-0.0347201	0.139788	0.148648	0.0888256	0.00932905	0.102943	0.17924	0.0828354	0.0115144	0.0343831	0.161361	-0.0227616	0.000332211	0.0583916	0.157118	0.194229	-0.0270358	0.00797636	0.136012	0.0863573	0.163405	-0.00447705	0.0605204
0.0826913	0.184881	-0.00549902	-0.0385516	0.225167	0.0300871	0.218761	0.17506	0.0372435	0.208621	-0.0391679	0.158014	0.193817	0.0582305	0.079892	-0.0492776	0.119421	-0.0114365	0.187745	0.119974	0.00215773	0.10974	0.0382759	0.0522292	0.179734	0.0895739	0.0751331	-0.0339603	0.14037	0.14922	0.089463	0.0100476	0.103565	0.179778	0.0834791	0.0122308	0.0350769	0.161919	-0.0220127	0.00105939	0.0590609	0.15768	0.19475	-0.026283	0.00869617	0.136598	0.0869973	0.163961	-0.00374529	0.0611875
0.0833209	0.185401	-0.00477745	-0.0377995	0.225642	0.030774	0.219244	0.175592	0.0379232	0.209115	-0.0384152	0.158565	0.194328	0.0588888	0.0805278	-0.048516	0.120014	-0.0107093	0.188262	0.120566	0.00287199	0.110344	0.0389546	0.0528937	0.180261	0.0901994	0.0757739	-0.0332123	0.14094	0.14978	0.0900886	0.0107542	0.104176	0.180304	0.0841111	0.0129353	0.0357588	0.162465	-0.0212757	0.0017747	0.0597184	0.158232	0.195259	-0.025542	0.00940413	0.137173	0.0876255	0.164505	-0.00302538	0.0618428
0.0839388	0.185911	-0.00406773	-0.0370592	0.226106	0.0314491	0.219715	0.176112	0.0385911	0.209597	-0.0376744	0.159104	0.194827	0.0595353	0.0811517	-0.0477662	0.120596	-0.00999397	0.188768	0.121147	0.0035744	0.110936	0.0396215	0.0535464	0.180776	0.0908131	0.0764028	-0.0324762	0.141499	0.150329	0.0907024	0.011449	0.104775	0.180819	0.0847313	0.013628	0.0364288	0.163	-0.0205505	0.00247816	0.060364	0.158771	0.195758	-0.0248129	0.0101002	0.137736	0.0882419	0.165038	-0.00231733	0.0624863
0.084545	0.186409	-0.00336986	-0.0363308	0.226559	0.0321123	0.220175	0.176621	0.0392472	0.210069	-0.0369454	0.159632	0.195315	0.06017	0.081764	-0.0470282	0.121166	-0.00929049	0.189263	0.121717	0.00426496	0.111516	0.0402765	0.0541873	0.181279	0.0914151	0.07702	-0.0317519	0.142047	0.150867	0.0913045	0.0121319	0.105362	0.181323	0.0853397	0.0143088	0.0370871	0.163524	-0.0198372	0.00316978	0.0609979	0.159299	0.196245	-0.0240956	0.0107845	0.138287	0.0888467	0.165559	-0.00162113	0.0631179
0.0851397	0.186895	-0.00268382	-0.0356142	0.227	0.0327637	0.220624	0.177119	0.0398914	0.210529	-0.0362282	0.160148	0.195792	0.060793	0.0823644	-0.046302	0.121724	-0.00859884	0.189747	0.122275	0.00494369	0.112085	0.0409197	0.0548164	0.181772	0.0920054	0.0776255	-0.0310394	0.142582	0.151393	0.0918949	0.012803	0.105937	0.181815	0.0859364	0.0149778	0.0377335	0.164036	-0.0191357	0.00384956	0.06162	0.159816	0.19672	-0.0233901	0.0114569	0.138827	0.0894397	0.166069	-0.000936759	0.0637378
0.0857227	0.187371	-0.0020096	-0.0349093	0.227431	0.0334033	0.221062	0.177605	0.0405239	0.210978	-0.0355228	0.160653	0.196257	0.0614042	0.0829532	-0.0455876	0.122271	-0.007919	0.190219	0.122821	0.0056106	0.112642	0.0415512	0.0554337	0.182253	0.092584	0.0782192	-0.0303388	0.143106	0.151907	0.0924737	0.0134623	0.106501	0.182296	0.0865214	0.015635	0.0383681	0.164536	-0.0184459	0.00451752	0.0622303	0.160321	0.197185	-0.0226965	0.0121175	0.139355	0.090021	0.166567	-0.000264207	0.064346
0.086294	0.187835	-0.00134719	-0.0342163	0.227851	0.0340312	0.221488	0.17808	0.0411445	0.211416	-0.0348292	0.161147	0.196711	0.0620036	0.0835302	-0.0448849	0.122807	-0.00725098	0.19068	0.123356	0.0062657	0.113188	0.0421708	0.0560392	0.182722	0.0931509	0.0788012	-0.0296499	0.143619	0.152411	0.0930407	0.0141098	0.107053	0.182766	0.0870947	0.0162804	0.038991	0.165026	-0.017768	0.00517367	0.0628289	0.160815	0.197638	-0.0220146	0.0127663	0.139872	0.0905906	0.167054	0.000396538	0.0649424
0.0868538	0.188287	-0.000696566	-0.033535	0.228259	0.0346472	0.221904	0.178543	0.0417535	0.211843	-0.0341474	0.161629	0.197154	0.0625913	0.0840956	-0.0441941	0.12333	-0.00659474	0.191129	0.123879	0.00690901	0.113722	0.0427787	0.056633	0.183181	0.0937062	0.0793715	-0.0289728	0.14412	0.152902	0.0935961	0.0147455	0.107594	0.183224	0.0876563	0.0169139	0.0396021	0.165504	-0.0171019	0.00581804	0.0634157	0.161298	0.19808	-0.0213446	0.0134033	0.140377	0.0911486	0.16753	0.00104549	0.065527
0.0874021	0.188729	-5.77178e-05	-0.0328655	0.228657	0.0352515	0.222308	0.178995	0.0423506	0.212258	-0.0334773	0.162099	0.197586	0.0631673	0.0846493	-0.0435149	0.123842	-0.00595027	0.191568	0.12439	0.00754055	0.114244	0.0433748	0.0572151	0.183628	0.0942498	0.0799301	-0.0283074	0.14461	0.153382	0.0941398	0.0153695	0.108122	0.183671	0.0882063	0.0175357	0.0402014	0.16597	-0.0164475	0.00645063	0.0639909	0.161769	0.198511	-0.0206863	0.0140286	0.140871	0.0916949	0.167994	0.00168267	0.0661
0.0879388	0.189159	0.000569373	-0.0322077	0.229043	0.035844	0.222702	0.179436	0.042936	0.212663	-0.032819	0.162559	0.198007	0.0637315	0.0851913	-0.0428475	0.124343	-0.00531756	0.191995	0.12489	0.00816033	0.114755	0.0439592	0.0577855	0.184064	0.0947818	0.0804771	-0.0276538	0.145088	0.153851	0.0946719	0.0159816	0.10864	0.184107	0.0887446	0.0181458	0.040789	0.166425	-0.0158049	0.00707147	0.0645543	0.162228	0.19893	-0.0200397	0.014642	0.141353	0.0922295	0.168447	0.0023081	0.0666613
0.088464	0.189578	0.00118473	-0.0315617	0.229419	0.0364249	0.223084	0.179866	0.0435098	0.213056	-0.0321724	0.163007	0.198416	0.0642842	0.0857218	-0.0421918	0.124832	-0.00469659	0.192411	0.125379	0.00876838	0.115255	0.0445319	0.0583442	0.184488	0.0953022	0.0810124	-0.027012	0.145555	0.154308	0.0951924	0.0165821	0.109146	0.184532	0.0892714	0.0187441	0.0413649	0.166869	-0.0151741	0.00768057	0.0651061	0.162677	0.199339	-0.0194049	0.0152438	0.141824	0.0927526	0.168889	0.00292178	0.0672109
0.0889776	0.189986	0.00178836	-0.0309273	0.229783	0.036994	0.223456	0.180284	0.0440718	0.213438	-0.0315375	0.163443	0.198814	0.0648251	0.0862406	-0.0415478	0.12531	-0.00408734	0.192815	0.125856	0.00936471	0.115742	0.0450929	0.0588912	0.184902	0.095811	0.0815362	-0.0263818	0.14601	0.154754	0.0957013	0.0171708	0.10964	0.184945	0.0897865	0.0193308	0.0419291	0.167301	-0.0145549	0.00827795	0.0656462	0.163114	0.199736	-0.0187818	0.0158338	0.142283	0.0932641	0.169319	0.00352375	0.0677488
0.0894798	0.190383	0.0023803	-0.0303047	0.230137	0.0375515	0.223816	0.180691	0.0446222	0.21381	-0.0309143	0.163869	0.199201	0.0653545	0.0867478	-0.0409155	0.125776	-0.00348979	0.193209	0.126321	0.00994935	0.116219	0.0456423	0.0594266	0.185304	0.0963083	0.0820483	-0.0257633	0.146455	0.155189	0.0961987	0.0177479	0.110123	0.185347	0.09029	0.0199057	0.0424816	0.167722	-0.0139475	0.00886364	0.0661747	0.163539	0.200122	-0.0181704	0.0164122	0.142731	0.093764	0.169738	0.00411402	0.0682752
0.0899706	0.190768	0.00296057	-0.0296937	0.23048	0.0380973	0.224166	0.181087	0.0451609	0.21417	-0.0303028	0.164283	0.199578	0.0658722	0.0872435	-0.0402949	0.12623	-0.00290391	0.193592	0.126775	0.0105223	0.116683	0.04618	0.0599504	0.185695	0.096794	0.0825489	-0.0251565	0.146887	0.155613	0.0966846	0.0183132	0.110594	0.185738	0.0907821	0.020469	0.0430225	0.168132	-0.0133517	0.00943766	0.0666916	0.163954	0.200497	-0.0175706	0.0169789	0.143168	0.0942524	0.170146	0.00469262	0.0687899
0.0904499	0.191143	0.00352918	-0.0290944	0.230812	0.0386315	0.224504	0.181472	0.0456881	0.21452	-0.0297029	0.164686	0.199943	0.0663784	0.0877277	-0.0396858	0.126674	-0.00232967	0.193963	0.127218	0.0110836	0.117137	0.0467061	0.0604626	0.186075	0.0972682	0.0830379	-0.0245614	0.147309	0.156025	0.0971589	0.018867	0.111054	0.186118	0.0912626	0.0210206	0.0435518	0.168531	-0.0127676	0.01	0.0671969	0.164357	0.200861	-0.0169825	0.0175339	0.143594	0.0947293	0.170542	0.00525957	0.0692931
0.0909178	0.191506	0.00408618	-0.0285066	0.231133	0.0391541	0.224832	0.181846	0.0462036	0.214858	-0.0291146	0.165077	0.200297	0.066873	0.0882004	-0.0390884	0.127106	-0.00176707	0.194323	0.12765	0.0116333	0.117579	0.0472206	0.0609632	0.186444	0.097731	0.0835154	-0.0239779	0.147719	0.156426	0.0976218	0.0194091	0.111502	0.186487	0.0917316	0.0215606	0.0440695	0.168919	-0.0121951	0.0105508	0.0676907	0.164749	0.201214	-0.0164061	0.0180773	0.144008	0.0951947	0.170928	0.0058149	0.0697848
0.0913743	0.191859	0.00463157	-0.0279305	0.231443	0.0396651	0.225149	0.182209	0.0467076	0.215185	-0.0285379	0.165458	0.20064	0.0673561	0.0886616	-0.0385026	0.127526	-0.00121607	0.194673	0.12807	0.0121714	0.118009	0.0477236	0.0614523	0.186801	0.0981824	0.0839815	-0.0234059	0.148118	0.156815	0.0980733	0.0199396	0.111939	0.186845	0.0921891	0.022089	0.0445756	0.169295	-0.0116342	0.0110899	0.068173	0.16513	0.201556	-0.0158412	0.0186092	0.14441	0.0956487	0.171302	0.00635863	0.0702649
0.0918195	0.1922	0.00516539	-0.0273659	0.231742	0.0401646	0.225455	0.18256	0.0472001	0.215502	-0.0279728	0.165827	0.200972	0.0678277	0.0891114	-0.0379284	0.127936	-0.000676635	0.195011	0.128478	0.012698	0.118429	0.048215	0.0619299	0.187148	0.0986223	0.084436	-0.0228456	0.148505	0.157194	0.0985133	0.0204586	0.112365	0.187191	0.0926353	0.0226059	0.0450702	0.16966	-0.0110848	0.0116175	0.0686437	0.165499	0.201887	-0.0152879	0.0191294	0.144802	0.0960913	0.171665	0.00689079	0.0707335
0.0922534	0.19253	0.00568767	-0.0268129	0.232031	0.0406526	0.22575	0.182901	0.047681	0.215808	-0.0274192	0.166185	0.201293	0.0682878	0.0895497	-0.0373656	0.128334	-0.000148748	0.195339	0.128876	0.013213	0.118837	0.048695	0.062396	0.187484	0.0990508	0.0848792	-0.0222967	0.148882	0.157561	0.098942	0.020966	0.112779	0.187527	0.09307	0.0231112	0.0455533	0.170014	-0.010547	0.0121336	0.0691031	0.165858	0.202207	-0.0147462	0.0196382	0.145182	0.0965224	0.172017	0.00741141	0.0711907
0.092676	0.19285	0.00619844	-0.0262714	0.232309	0.0411291	0.226035	0.18323	0.0481505	0.216103	-0.0268771	0.166532	0.201603	0.0687365	0.0899767	-0.0368144	0.128721	0.000367624	0.195655	0.129262	0.0137165	0.119233	0.0491635	0.0628507	0.187808	0.099468	0.085311	-0.0217594	0.149247	0.157917	0.0993593	0.021462	0.113182	0.187851	0.0934934	0.0236051	0.0460249	0.170358	-0.0100208	0.0126381	0.0695509	0.166205	0.202517	-0.0142159	0.0201354	0.145551	0.0969422	0.172358	0.00792051	0.0716365
0.0930874	0.193158	0.00669773	-0.0257414	0.232576	0.0415942	0.226309	0.183549	0.0486086	0.216387	-0.0263465	0.166868	0.201902	0.0691739	0.0903924	-0.0362747	0.129096	0.000872511	0.195961	0.129637	0.0142085	0.119619	0.0496205	0.063294	0.188122	0.0998739	0.0857314	-0.0212336	0.149601	0.158262	0.0997653	0.0219464	0.113574	0.188165	0.0939054	0.0240874	0.0464851	0.17069	-0.00950599	0.0131312	0.0699874	0.166542	0.202815	-0.0136972	0.0206212	0.145909	0.0973507	0.172688	0.00841814	0.0720709
0.0934875	0.193456	0.00718556	-0.0252228	0.232833	0.0420478	0.226572	0.183856	0.0490553	0.21666	-0.0258274	0.167193	0.202191	0.0695998	0.0907967	-0.0357464	0.12946	0.00136595	0.196255	0.130001	0.014689	0.119993	0.0500662	0.0637259	0.188425	0.100269	0.0861406	-0.0207193	0.149944	0.158596	0.10016	0.0224195	0.113954	0.188468	0.0943062	0.0245584	0.0469339	0.171011	-0.00900267	0.0136128	0.0704126	0.166867	0.203102	-0.0131899	0.0210955	0.146256	0.0977479	0.173007	0.00890431	0.0724939
0.0938765	0.193742	0.00766198	-0.0247157	0.233079	0.0424901	0.226824	0.184153	0.0494905	0.216923	-0.0253197	0.167507	0.202468	0.0700145	0.0911898	-0.0352295	0.129814	0.00184796	0.196539	0.130354	0.0151582	0.120356	0.0505004	0.0641465	0.188717	0.100652	0.0865384	-0.0202163	0.150276	0.158919	0.100543	0.0228811	0.114323	0.18876	0.0946956	0.0250179	0.0473713	0.171321	-0.00851077	0.014083	0.0708264	0.167182	0.203379	-0.012694	0.0215584	0.146592	0.0981339	0.173315	0.00937907	0.0729056
0.0942543	0.194018	0.00812701	-0.0242199	0.233314	0.042921	0.227066	0.184439	0.0499145	0.217175	-0.0248234	0.16781	0.202735	0.0704178	0.0915716	-0.034724	0.130156	0.00231859	0.196812	0.130695	0.015616	0.120708	0.0509234	0.0645558	0.188998	0.101024	0.086925	-0.0197248	0.150597	0.159231	0.100916	0.0233313	0.114682	0.189041	0.0950739	0.0254661	0.0477973	0.17162	-0.00803026	0.0145418	0.0712289	0.167485	0.203645	-0.0122096	0.02201	0.146917	0.0985086	0.173612	0.00984245	0.073306
0.094621	0.194284	0.0085807	-0.0237355	0.233539	0.0433407	0.227297	0.184714	0.0503272	0.217416	-0.0243384	0.168103	0.202991	0.0708099	0.0919423	-0.0342299	0.130487	0.00277786	0.197074	0.131026	0.0160624	0.121049	0.051335	0.0649538	0.189268	0.101385	0.0873003	-0.0192446	0.150907	0.159532	0.101277	0.0237703	0.115029	0.189311	0.0954409	0.0259029	0.0482121	0.171908	-0.0075611	0.0149893	0.0716202	0.167778	0.2039	-0.0117364	0.0224502	0.147231	0.0988722	0.173898	0.0102945	0.0736952
0.0949767	0.194538	0.00902307	-0.0232625	0.233754	0.043749	0.227518	0.184978	0.0507286	0.217647	-0.0238648	0.168384	0.203237	0.0711908	0.0923017	-0.033747	0.130807	0.00322582	0.197326	0.131345	0.0164975	0.121379	0.0517354	0.0653405	0.189528	0.101735	0.0876645	-0.0187757	0.151206	0.159822	0.101627	0.0241979	0.115364	0.189571	0.0957969	0.0263284	0.0486156	0.172185	-0.00710326	0.0154254	0.0720002	0.168059	0.204145	-0.0112747	0.0228791	0.147534	0.0992246	0.174174	0.0107352	0.0740732
0.0953213	0.194782	0.00945417	-0.0228007	0.233958	0.0441461	0.227728	0.185232	0.0511187	0.217867	-0.0234024	0.168654	0.203472	0.0715605	0.0926501	-0.0332755	0.131116	0.0036625	0.197567	0.131654	0.0169214	0.121697	0.0521246	0.0657161	0.189777	0.102074	0.0880176	-0.0183181	0.151494	0.160102	0.101966	0.0246142	0.115689	0.18982	0.0961417	0.0267427	0.0490079	0.172452	-0.00665671	0.0158503	0.0723691	0.16833	0.204379	-0.0108241	0.0232967	0.147825	0.0995659	0.174438	0.0111646	0.0744399
0.0956549	0.195015	0.00987404	-0.0223501	0.234151	0.044532	0.227928	0.185474	0.0514977	0.218077	-0.0229513	0.168914	0.203696	0.071919	0.0929873	-0.0328152	0.131414	0.00408794	0.197797	0.131951	0.017334	0.122005	0.0525026	0.0660805	0.190015	0.102401	0.0883595	-0.0178718	0.151771	0.16037	0.102293	0.0250194	0.116003	0.190058	0.0964754	0.0271457	0.049389	0.172708	-0.0062214	0.016264	0.0727269	0.16859	0.204602	-0.0103849	0.0237031	0.148106	0.0998961	0.174692	0.0115829	0.0747956
0.0959775	0.195237	0.0102827	-0.0219108	0.234334	0.0449068	0.228117	0.185707	0.0518656	0.218276	-0.0225114	0.169163	0.20391	0.0722665	0.0933136	-0.0323661	0.131701	0.00450218	0.198017	0.132238	0.0177355	0.122302	0.0528695	0.0664338	0.190242	0.102718	0.0886904	-0.0174366	0.152038	0.160628	0.10261	0.0254133	0.116306	0.190285	0.0967981	0.0275376	0.0497589	0.172953	-0.0057973	0.0166665	0.0730735	0.168839	0.204815	-0.00995682	0.0240984	0.148377	0.100215	0.174935	0.0119899	0.0751402
0.0962892	0.195449	0.0106802	-0.0214826	0.234507	0.0452704	0.228296	0.185928	0.0522223	0.218465	-0.0220827	0.169401	0.204113	0.0726029	0.0936288	-0.0319282	0.131978	0.00490526	0.198226	0.132514	0.0181258	0.122588	0.0532252	0.066776	0.190459	0.103024	0.0890103	-0.0170127	0.152294	0.160875	0.102916	0.0257961	0.116598	0.190502	0.0971098	0.0279183	0.0501178	0.173187	-0.00538437	0.0170578	0.0734091	0.169078	0.205017	-0.00953993	0.0244825	0.148636	0.100524	0.175167	0.0123857	0.0754737
0.0965901	0.19565	0.0110666	-0.0210656	0.234669	0.045623	0.228465	0.186139	0.052568	0.218643	-0.0216651	0.169629	0.204305	0.0729282	0.093933	-0.0315014	0.132243	0.00529721	0.198424	0.132779	0.0185049	0.122863	0.0535699	0.0671073	0.190666	0.103319	0.0893192	-0.0165998	0.152538	0.161111	0.103211	0.0261678	0.116879	0.190708	0.0974105	0.028288	0.0504655	0.173411	-0.00498257	0.017438	0.0737337	0.169306	0.205209	-0.00913418	0.0248554	0.148884	0.100821	0.175389	0.0127705	0.0757962
0.0968801	0.195841	0.0114419	-0.0206596	0.234821	0.0459645	0.228623	0.186339	0.0529027	0.218811	-0.0212586	0.169846	0.204487	0.0732426	0.0942264	-0.0310857	0.132498	0.00567808	0.198612	0.133033	0.018873	0.123127	0.0539036	0.0674275	0.190861	0.103602	0.0896172	-0.0161981	0.152773	0.161336	0.103495	0.0265285	0.117149	0.190904	0.0977003	0.0286465	0.0508023	0.173624	-0.00459185	0.0178072	0.0740473	0.169523	0.20539	-0.00873951	0.0252174	0.149122	0.101107	0.1756	0.0131441	0.0761077
0.0971594	0.196021	0.0118062	-0.0202647	0.234963	0.0462951	0.228771	0.186529	0.0532264	0.218969	-0.0208631	0.170052	0.204659	0.0735461	0.0945088	-0.030681	0.132742	0.00604792	0.19879	0.133276	0.0192301	0.12338	0.0542263	0.0677367	0.191047	0.103875	0.0899043	-0.0158074	0.152996	0.161551	0.103768	0.0268781	0.117409	0.191089	0.0979793	0.0289941	0.0511281	0.173827	-0.00421218	0.0181653	0.0743499	0.16973	0.205561	-0.00835588	0.0255683	0.14935	0.101383	0.175801	0.0135068	0.0764083
0.0974278	0.196191	0.0121595	-0.0198808	0.235095	0.0466147	0.228909	0.186708	0.0535392	0.219116	-0.0204787	0.170248	0.204821	0.0738387	0.0947805	-0.0302874	0.132975	0.00640676	0.198957	0.133509	0.0195762	0.123623	0.0545381	0.0680351	0.191222	0.104138	0.0901805	-0.0154277	0.153209	0.161756	0.104031	0.0272168	0.117657	0.191264	0.0982475	0.0293307	0.0514429	0.174019	-0.0038435	0.0185124	0.0746417	0.169926	0.205721	-0.00798326	0.0259082	0.149566	0.101648	0.175991	0.0138584	0.0766981
0.0976856	0.196351	0.0125018	-0.0195079	0.235216	0.0469234	0.229036	0.186877	0.053841	0.219253	-0.0201052	0.170433	0.204972	0.0741205	0.0950413	-0.0299047	0.133198	0.00675465	0.199114	0.133731	0.0199114	0.123855	0.054839	0.0683226	0.191386	0.104389	0.090446	-0.015059	0.153411	0.161949	0.104282	0.0275445	0.117895	0.191429	0.0985049	0.0296564	0.0517469	0.1742	-0.00348579	0.0188486	0.0749227	0.170112	0.205872	-0.0076216	0.0262372	0.149772	0.101902	0.176171	0.0141991	0.076977
0.0979327	0.1965	0.0128333	-0.0191459	0.235328	0.0472213	0.229154	0.187036	0.0541321	0.21938	-0.0197426	0.170608	0.205112	0.0743914	0.0952915	-0.0295329	0.13341	0.00709163	0.19926	0.133942	0.0202357	0.124076	0.055129	0.0685993	0.19154	0.10463	0.0907007	-0.0147012	0.153603	0.162133	0.104523	0.0278613	0.118122	0.191583	0.0987515	0.0299711	0.05204	0.174372	-0.00313898	0.0191739	0.0751928	0.170287	0.206011	-0.00727085	0.0265553	0.149968	0.102145	0.17634	0.0145289	0.0772451
0.0981693	0.196639	0.0131538	-0.0187948	0.235429	0.0475083	0.229261	0.187184	0.0544123	0.219497	-0.0193909	0.170773	0.205243	0.0746516	0.0955309	-0.029172	0.133611	0.00741776	0.199397	0.134143	0.0205491	0.124287	0.0554083	0.0688653	0.191684	0.10486	0.0909447	-0.0143542	0.153784	0.162306	0.104753	0.0281673	0.118339	0.191726	0.0989875	0.0302751	0.0523223	0.174532	-0.00280305	0.0194884	0.0754522	0.170452	0.206141	-0.00693097	0.0268626	0.150152	0.102377	0.176498	0.0148479	0.0775025
0.0983952	0.196768	0.0134636	-0.0184544	0.23552	0.0477846	0.229358	0.187322	0.0546818	0.219603	-0.01905	0.170927	0.205363	0.0749011	0.0957597	-0.028822	0.133802	0.00773307	0.199523	0.134334	0.0208517	0.124487	0.0556768	0.0691205	0.191818	0.10508	0.091178	-0.0140181	0.153955	0.162468	0.104973	0.0284626	0.118545	0.19186	0.0992129	0.0305683	0.0525938	0.174683	-0.00247793	0.019792	0.0757009	0.170606	0.206261	-0.00660191	0.0271591	0.150327	0.102599	0.176647	0.015156	0.0777491
0.0986107	0.196887	0.0137627	-0.0181249	0.235602	0.0480502	0.229445	0.18745	0.0549406	0.2197	-0.0187199	0.171071	0.205474	0.07514	0.0959778	-0.0284827	0.133982	0.00803762	0.199639	0.134513	0.0211436	0.124677	0.0559346	0.0693651	0.191941	0.105289	0.0914007	-0.0136928	0.154116	0.16262	0.105182	0.028747	0.118741	0.191983	0.0994276	0.0308507	0.0528547	0.174823	-0.00216358	0.0200849	0.075939	0.17075	0.20637	-0.00628363	0.0274448	0.150491	0.102811	0.176785	0.0154534	0.0779852
0.0988156	0.196995	0.014051	-0.0178061	0.235673	0.0483051	0.229523	0.187568	0.0551888	0.219786	-0.0184005	0.171204	0.205574	0.0753682	0.0961855	-0.0281541	0.134152	0.00833145	0.199744	0.134683	0.0214247	0.124856	0.0561818	0.0695991	0.192054	0.105487	0.0916129	-0.0133782	0.154266	0.162762	0.10538	0.0290208	0.118926	0.192097	0.0996318	0.0311224	0.0531049	0.174953	-0.00185996	0.0203671	0.0761665	0.170884	0.206469	-0.00597607	0.0277199	0.150645	0.103012	0.176913	0.0157401	0.0782106
0.0990102	0.197093	0.0143286	-0.017498	0.235735	0.0485494	0.22959	0.187675	0.0554264	0.219863	-0.0180919	0.171327	0.205664	0.0755859	0.0963826	-0.0278362	0.134312	0.00861462	0.19984	0.134842	0.0216953	0.125025	0.0564184	0.0698224	0.192157	0.105675	0.0918146	-0.0130743	0.154406	0.162893	0.105568	0.029284	0.119101	0.1922	0.0998256	0.0313835	0.0533445	0.175072	-0.00156701	0.0206387	0.0763834	0.171008	0.206559	-0.00567919	0.0279843	0.150788	0.103202	0.177031	0.0160161	0.0784255
0.0991944	0.197182	0.0145957	-0.0172005	0.235787	0.0487832	0.229647	0.187772	0.0556534	0.219929	-0.0177938	0.171441	0.205744	0.0757931	0.0965693	-0.027529	0.134461	0.00888717	0.199926	0.134991	0.0219552	0.125183	0.0566444	0.0700353	0.19225	0.105852	0.0920058	-0.012781	0.154536	0.163015	0.105746	0.0295365	0.119265	0.192293	0.100009	0.031634	0.0535736	0.175182	-0.00128469	0.0208996	0.0765898	0.171121	0.206638	-0.00539294	0.0282381	0.150921	0.103382	0.177139	0.0162815	0.0786299
0.0993682	0.19726	0.0148521	-0.0169136	0.235829	0.0490064	0.229695	0.18786	0.0558699	0.219986	-0.0175063	0.171544	0.205814	0.0759899	0.0967456	-0.0272323	0.1346	0.00914915	0.200001	0.135129	0.0222045	0.125331	0.05686	0.0702377	0.192334	0.10602	0.0921866	-0.0124983	0.154655	0.163126	0.105913	0.0297785	0.119419	0.192376	0.100182	0.031874	0.0537921	0.175281	-0.00101295	0.02115	0.0767858	0.171224	0.206707	-0.00511726	0.0284814	0.151044	0.103552	0.177236	0.0165363	0.0788239
0.0995318	0.197328	0.0150981	-0.0166372	0.235861	0.0492192	0.229733	0.187937	0.056076	0.220033	-0.0172294	0.171637	0.205874	0.0761762	0.0969116	-0.0269462	0.134729	0.00940061	0.200067	0.135258	0.0224434	0.125469	0.0570651	0.0704297	0.192407	0.106176	0.092357	-0.0122261	0.154764	0.163227	0.10607	0.03001	0.119563	0.192449	0.100344	0.0321035	0.0540002	0.175371	-0.000751724	0.0213899	0.0769713	0.171318	0.206767	-0.00485212	0.0287142	0.151157	0.103711	0.177324	0.0167807	0.0790074
0.0996852	0.197387	0.0153336	-0.0163713	0.235884	0.0494216	0.229761	0.188004	0.0562716	0.22007	-0.0169629	0.17172	0.205925	0.0763522	0.0970673	-0.0266706	0.134848	0.00964162	0.200123	0.135376	0.0226718	0.125597	0.0572598	0.0706113	0.19247	0.106323	0.0925172	-0.0119644	0.154864	0.163318	0.106217	0.0302311	0.119696	0.192512	0.100497	0.0323225	0.0541979	0.17545	-0.000500973	0.0216193	0.0771466	0.171401	0.206816	-0.00459744	0.0289365	0.15126	0.10386	0.177401	0.0170146	0.0791807
0.0998284	0.197435	0.0155587	-0.0161159	0.235896	0.0496136	0.22978	0.188062	0.056457	0.220098	-0.0167069	0.171793	0.205966	0.0765179	0.0972127	-0.0264054	0.134957	0.00987221	0.200169	0.135484	0.0228898	0.125715	0.0574442	0.0707827	0.192523	0.106459	0.0926671	-0.0117131	0.154953	0.163399	0.106354	0.0304418	0.119819	0.192565	0.100639	0.0325312	0.0543853	0.17552	-0.000260642	0.0218383	0.0773115	0.171474	0.206856	-0.00435319	0.0291484	0.151353	0.103999	0.177469	0.0172381	0.0793436
0.0999616	0.197474	0.0157735	-0.0158708	0.2359	0.0497953	0.229789	0.18811	0.056632	0.220116	-0.0164613	0.171856	0.205996	0.0766734	0.097348	-0.0261505	0.135055	0.0100924	0.200205	0.135582	0.0230975	0.125822	0.0576183	0.0709437	0.192566	0.106586	0.0928067	-0.0114722	0.155032	0.16347	0.10648	0.0306422	0.119933	0.192608	0.100771	0.0327295	0.0545624	0.175579	-3.06765e-05	0.022047	0.0774662	0.171538	0.206886	-0.00411931	0.0293501	0.151435	0.104127	0.177526	0.0174512	0.0794963
0.100085	0.197503	0.0159779	-0.015636	0.235894	0.0499668	0.229788	0.188147	0.0567969	0.220124	-0.0162259	0.171909	0.206018	0.0768187	0.0974731	-0.025906	0.135144	0.0103024	0.200232	0.13567	0.0232949	0.125919	0.0577821	0.0710946	0.1926	0.106702	0.0929363	-0.0112416	0.155101	0.163532	0.106596	0.0308322	0.120036	0.192642	0.100892	0.0329176	0.0547292	0.175629	0.000188977	0.0222454	0.0776107	0.171591	0.206906	-0.00389575	0.0295414	0.151508	0.104246	0.177574	0.017654	0.0796388
0.100198	0.197523	0.0161722	-0.0154115	0.235878	0.0501281	0.229778	0.188176	0.0569515	0.220122	-0.0160009	0.171952	0.206029	0.0769538	0.0975881	-0.0256718	0.135222	0.0105021	0.200249	0.135748	0.023482	0.126007	0.0579358	0.0712353	0.192624	0.106808	0.0930558	-0.0110213	0.155161	0.163583	0.106702	0.0310121	0.120129	0.192666	0.101004	0.0330954	0.0548859	0.175669	0.000398372	0.0224336	0.0777451	0.171635	0.206917	-0.00368244	0.0297225	0.151571	0.104354	0.177612	0.0178466	0.0797712
0.100301	0.197533	0.0163562	-0.0151972	0.235853	0.0502793	0.229758	0.188194	0.057096	0.220111	-0.015786	0.171986	0.206031	0.0770789	0.0976932	-0.0254478	0.135291	0.0106916	0.200256	0.135816	0.023659	0.126084	0.0580794	0.071366	0.192639	0.106904	0.0931652	-0.0108112	0.15521	0.163625	0.106798	0.0311818	0.120212	0.19268	0.101106	0.0332631	0.0550324	0.175699	0.000597566	0.0226116	0.0778694	0.171669	0.206918	-0.00347934	0.0298935	0.151624	0.104453	0.177641	0.0180291	0.0798936
0.100394	0.197533	0.0165301	-0.0149931	0.235818	0.0504203	0.229729	0.188203	0.0572305	0.220091	-0.0155813	0.17201	0.206024	0.077194	0.0977882	-0.0252339	0.13535	0.0108709	0.200254	0.135875	0.0238259	0.126152	0.0582129	0.0714866	0.192643	0.10699	0.0932646	-0.0106112	0.15525	0.163657	0.106885	0.0313414	0.120285	0.192685	0.101198	0.0334207	0.0551689	0.175719	0.000786613	0.0227795	0.0779837	0.171693	0.20691	-0.00328639	0.0300543	0.151667	0.104541	0.177659	0.0182013	0.0800059
0.100477	0.197524	0.0166939	-0.014799	0.235775	0.0505514	0.229691	0.188202	0.0573549	0.220061	-0.0153867	0.172025	0.206006	0.0772991	0.0978734	-0.0250301	0.135399	0.0110402	0.200242	0.135923	0.0239827	0.12621	0.0583364	0.0715972	0.192638	0.107066	0.0933542	-0.0104214	0.15528	0.163679	0.106961	0.0314909	0.120349	0.19268	0.10128	0.0335682	0.0552953	0.17573	0.000965571	0.0229373	0.078088	0.171708	0.206892	-0.00310353	0.0302051	0.151701	0.10462	0.177669	0.0183636	0.0801083
0.100551	0.197505	0.0168477	-0.0146151	0.235721	0.0506725	0.229643	0.188192	0.0574694	0.220022	-0.0152022	0.172029	0.20598	0.0773942	0.0979487	-0.0248364	0.135438	0.0111994	0.200221	0.135962	0.0241295	0.126258	0.0584499	0.0716979	0.192624	0.107133	0.0934338	-0.0102416	0.155301	0.163691	0.107028	0.0316304	0.120403	0.192666	0.101352	0.0337057	0.0554118	0.175732	0.0011345	0.023085	0.0781824	0.171713	0.206865	-0.00293071	0.0303458	0.151725	0.104689	0.177668	0.0185158	0.0802007
0.100615	0.197477	0.0169916	-0.0144411	0.235659	0.0507837	0.229586	0.188172	0.0575741	0.219974	-0.0150276	0.172025	0.205944	0.0774796	0.0980142	-0.0246527	0.135468	0.0113487	0.20019	0.135991	0.0242663	0.126296	0.0585536	0.0717888	0.1926	0.10719	0.0935037	-0.0100717	0.155312	0.163694	0.107084	0.03176	0.120447	0.192642	0.101414	0.0338333	0.0555184	0.175724	0.00129344	0.0232229	0.078267	0.171709	0.206828	-0.00276787	0.0304767	0.151739	0.104748	0.177658	0.018658	0.0802834
0.100669	0.197439	0.0171255	-0.014277	0.235588	0.050885	0.22952	0.188143	0.0576688	0.219916	-0.014863	0.17201	0.205899	0.0775551	0.09807	-0.0244789	0.135488	0.0114881	0.20015	0.136011	0.0243932	0.126325	0.0586474	0.0718698	0.192567	0.107237	0.0935638	-0.00991182	0.155313	0.163688	0.107132	0.0318798	0.120481	0.192609	0.101466	0.033951	0.0556152	0.175706	0.00144248	0.0233508	0.0783418	0.171695	0.206782	-0.00261494	0.0305976	0.151744	0.104797	0.177639	0.0187904	0.0803562
0.100714	0.197392	0.0172496	-0.0141228	0.235507	0.0509766	0.229445	0.188105	0.0577538	0.219849	-0.0147082	0.171987	0.205845	0.077621	0.0981161	-0.024315	0.135498	0.0116176	0.200101	0.136021	0.0245103	0.126344	0.0587315	0.0719411	0.192525	0.107274	0.0936142	-0.00976178	0.155305	0.163672	0.107169	0.0319896	0.120506	0.192567	0.101509	0.0340589	0.0557022	0.175679	0.00158165	0.0234689	0.0784068	0.171671	0.206727	-0.00247188	0.0307087	0.151739	0.104837	0.17761	0.0189129	0.0804193
0.100749	0.197336	0.017364	-0.0139784	0.235417	0.0510584	0.22936	0.188057	0.0578291	0.219773	-0.0145633	0.171954	0.205781	0.0776771	0.0981526	-0.0241609	0.135499	0.0117374	0.200042	0.136021	0.0246177	0.126354	0.0588058	0.0720027	0.192473	0.107302	0.093655	-0.00962155	0.155287	0.163647	0.107197	0.0320898	0.120521	0.192515	0.101542	0.034157	0.0557794	0.175642	0.00171103	0.0235773	0.0784622	0.171639	0.206662	-0.00233862	0.0308101	0.151724	0.104867	0.177572	0.0190256	0.0804728
0.100774	0.197271	0.0174686	-0.0138437	0.235319	0.0511305	0.229267	0.188	0.0578947	0.219688	-0.0144281	0.171911	0.205708	0.0777236	0.0981795	-0.0240166	0.135491	0.0118474	0.199975	0.136012	0.0247153	0.126354	0.0588705	0.0720547	0.192412	0.10732	0.0936862	-0.00949107	0.15526	0.163612	0.107215	0.0321802	0.120526	0.192454	0.101566	0.0342455	0.055847	0.175597	0.00183066	0.0236759	0.078508	0.171597	0.206589	-0.00221511	0.0309018	0.151701	0.104887	0.177524	0.0191286	0.0805167
0.10079	0.197196	0.0175635	-0.0137188	0.235211	0.0511931	0.229164	0.187934	0.0579508	0.219594	-0.0143026	0.17186	0.205626	0.0777606	0.0981969	-0.0238819	0.135473	0.0119477	0.199898	0.135994	0.0248033	0.126345	0.0589256	0.0720971	0.192342	0.107329	0.093708	-0.00937027	0.155224	0.163568	0.107224	0.032261	0.120523	0.192384	0.10158	0.0343243	0.055905	0.175542	0.00194062	0.0237649	0.0785443	0.171545	0.206506	-0.00210127	0.0309838	0.151668	0.104898	0.177468	0.0192219	0.080551
0.100797	0.197113	0.0176488	-0.0136035	0.235095	0.0512461	0.229053	0.187859	0.0579973	0.219491	-0.0141867	0.171799	0.205535	0.0777881	0.0982049	-0.0237569	0.135446	0.0120385	0.199812	0.135966	0.0248816	0.126326	0.0589712	0.07213	0.192263	0.107328	0.0937202	-0.0092591	0.155179	0.163515	0.107223	0.0323322	0.120509	0.192304	0.101585	0.0343935	0.0559535	0.175478	0.00204096	0.0238443	0.078571	0.171485	0.206414	-0.00199706	0.0310562	0.151626	0.1049	0.177402	0.0193057	0.0805758
[truncated: 4,204 more rows]
[truncated: 5,000 more columns]
