# Supplementary material for: Statistical modeling of adaptive neural networks explains co-existence of avalanches and oscillations in resting human brain
Source: Nat Comput Sci. 2023 Mar 20;3(3):254–63. doi: 10.1038/s43588-023-00410-9 (PMC10766559; doi:10.1038/s43588-023-00410-9)
Supplement: Supplementary file 4 — Source Data for Supplementary Figs. 1–26. [file 43588_2023_410_MOESM4_ESM.zip › Supplementary_source_data_excel/fig_S25.xlsx]

## Sheet: fig_S25_bottom_right_inset_mode
d	<s>	SD
1	1.10466	0.0109617
2	2.50391	0.0644969
3	4.24115	0.144623
4	6.46043	0.371151
5	8.28921	0.638247
6	11.7863	1.57194
7	15.0088	1.9048
8	18.5433	2.61748
9	22.7106	2.93319
10	29.5571	7.43254
11	33.1645	19.8163
12	37.9062	6.40923
13	50.4577	14.3936
14	51.4286	14.5471
15	63.5	22.102
16	79.6667	11.6762
18	59	0

## Sheet: fig_S25_bottom_right_inset_meg
d	<s>	SD
1	1.33052	0.0592153
2	3.89114	0.257855
3	7.51837	0.716777
4	11.8328	1.48129
5	16.6531	1.92663
6	21.3198	2.76032
7	25.588	3.67746
8	30.3337	3.38475
9	35.6644	6.64152
10	41.4389	6.45365
11	40.6901	9.09756
12	50.625	12.2175
13	66.125	10.631
14	53.3095	12.8064
15	69.0208	22.723
16	62	13.0767
17	72.625	18.3729
18	66	16.9706
19	57	19.799
20	78	0
21	60	18.3848
23	52	0
24	135	0
31	154	0

## Sheet: fig_S25_bottom_right_model
s	P(s)	SD
1.24011	0.81936	0.00766692
1.90713	0.174373	0.00766692
2.93292	0.0593972	0.00429052
4.51045	0.0441103	0.00336916
6.93648	0.0244258	0.00221382
10.6674	0.0140733	0.00198156
16.4051	0.00659396	0.00158756
25.2289	0.00284459	0.000782761
38.7988	0.00117238	0.000881356
59.6676	0.000406793	0.000445076
91.761	0.00011872	0.000131488
141.117	2.50555e-05	0.000129495

## Sheet: fig_S25_bottom_right_meg
s	P(s)	SD
1.29336	0.347018	0.0100223
2.16349	0.105199	0.00426965
3.61903	0.0762972	0.0074235
6.05381	0.0399109	0.00266858
10.1266	0.0260627	0.00365529
16.9396	0.0109028	0.00387141
28.336	0.00536959	0.00142988
47.3997	0.00189269	0.000686396
79.2889	0.000375242	0.000302609
132.632	5.11214e-05	0.000214506
221.864	4.78939e-06	0.000103791
371.127	4.09021e-07	0.000103791

## Sheet: fig_S25_bottom_left_inset_model
d	<s>	SD
1	1.16007	0.0106705
2	2.64222	0.0375078
3	4.40336	0.079829
4	6.52584	0.203445
5	9.07704	0.221631
6	11.9032	0.663474
7	15.3459	0.885532
8	18.349	0.902697
9	22.9961	1.10736
10	27.6486	1.59391
11	34.2226	2.30191
12	37.0387	2.0218
13	46.8347	6.2127
14	55.4028	5.77971
15	61.9145	5.34937
16	71.2214	5.51577
17	89.1528	12.4786
18	95.2918	13.1193
19	81.395	21.6456
20	126.405	19.0632
21	136.083	18.4673
22	117.6	21.7555
23	149	0

## Sheet: fig_S25_bottom_left_inset_meg
d	<s>	SD
1	1.32121	0.0460526
2	3.8026	0.245801
3	7.44024	0.71855
4	11.8446	1.14616
5	16.8581	1.81587
6	22.7433	2.05906
7	27.9844	3.02433
8	32.4774	3.26044
9	36.5376	4.71922
10	44.2	5.30759
11	47.5468	4.27143
12	53.2732	7.01557
13	60.5725	11.3189
14	60.7356	11.6195
15	64.034	10.5078
16	64.65	17.1705
17	83.8485	10.6384
18	91.15	30.4914
19	79.7292	23.9469
20	76.4048	23.3959
21	74.0833	17.171
22	106.5	15.3981
24	132.5	33.234
25	121	0
26	141	18.3848
28	144.667	31.2143
29	198	0
31	210	0
32	154	0
35	202	0

## Sheet: fig_S25_bottom_left_model
s	P(s)	SD
1.24382	0.755196	0.00718118
1.92429	0.161749	0.00718118
2.97703	0.0586626	0.00591988
4.6057	0.0437383	0.00334194
7.1254	0.0236143	0.00183615
11.0236	0.014546	0.00182822
17.0544	0.0076553	0.00153736
26.3845	0.00323149	0.00141191
40.8189	0.0012679	0.000712689
63.1502	0.000516528	0.000275612
97.6985	0.000138838	0.000111426
151.148	2.88456e-05	0.000221759

## Sheet: fig_S25_bottom_left_meg
s	P(s)	SD
1.28744	0.34677	0.0108861
2.13395	0.104742	0.00621843
3.53703	0.0778439	0.00526082
5.86266	0.0408396	0.00292771
9.71741	0.0244177	0.00342869
16.1067	0.0125078	0.0023522
26.697	0.00638416	0.00182773
44.2505	0.0023189	0.000998101
73.3455	0.00063381	0.00039491
121.571	0.000103248	0.000146413
201.505	1.0456e-05	7.0258e-05
333.995	1.07375e-06	9.98361e-05

## Sheet: fig_S25_top_right_inset_model
d	<s>	SD
1	1.17556	0.00714206
2	2.68834	0.0227643
3	4.46215	0.0889079
4	6.59131	0.197552
5	9.23612	0.226997
6	12.0301	0.563195
7	15.37	0.704414
8	18.9413	0.81859
9	23.7496	0.725827
10	27.5	1.35627
11	33.0706	1.80948
12	37.5265	2.40221
13	43.9827	3.29049
14	52.6419	3.74666
15	60.2002	3.44794
16	69.0534	4.11238
17	82.2198	8.26705
18	98.061	10.494
19	106.639	11.6271
20	124.983	16.7887
21	117.733	19.6339
22	133.796	23.7844
23	150.7	39.6603
24	164	71.0845
25	215	0
26	218	0

## Sheet: fig_S25_top_right_inset_meg
d	<s>	SD
1	1.3179	0.0319082
2	3.74564	0.219226
3	7.3315	0.675254
4	11.8357	1.01603
5	17.2312	1.73821
6	22.6035	1.96051
7	28.8132	2.84091
8	33.8286	3.47181
9	39.24	4.223
10	44.0085	4.10785
11	50.4866	5.53116
12	54.2878	5.01212
13	59.0429	5.6003
14	69.184	8.08612
15	70.9781	10.2416
16	72.5329	13.7015
17	79.0433	15.8469
18	85.8027	13.9989
19	85.8152	22.3168
20	87.95	20.3805
21	92.6111	24.3744
22	105.688	30.1033
23	82.1875	18.4041
24	132.75	29.3527
25	115.8	27.1238
26	146	28.5832
27	123	36.3731
28	171.75	28.733
29	126.5	0
32	168.5	16.2635
33	119	0
36	192.5	71.4178
37	189	0
41	242	0
51	171	0
52	370	0

[truncated: 6 more sheets: fig_S25_top_right_model, fig_S25_top_right_meg, fig_S25_top_left_inset_model, fig_S25_top_left_inset_meg, fig_S25_top_left_model, fig_S25_top_left_meg]
