# Supplementary material for: Statistical modeling of adaptive neural networks explains co-existence of avalanches and oscillations in resting human brain
Source: Nat Comput Sci. 2023 Mar 20;3(3):254–63. doi: 10.1038/s43588-023-00410-9 (PMC10766559; doi:10.1038/s43588-023-00410-9)
Supplement: Supplementary file 4 — Source Data for Supplementary Figs. 1–26. [file 43588_2023_410_MOESM4_ESM.zip › Supplementary_source_data_excel/fig_S24.xlsx]

## Sheet: Sheet6
s	P(s)
1	0.115529
2	0.121339
3	0.103501
4	0.0920104
5	0.0772276
6	0.0681471
7	0.0572591
8	0.0500721
9	0.0434446
10	0.0371829
11	0.0314161
12	0.027134
13	0.0224431
14	0.0198395
15	0.0183332
16	0.0158156
17	0.0131474
18	0.011383
19	0.00955393
20	0.00849956
21	0.00826286
22	0.00647688
23	0.0056592
24	0.00464786
25	0.00398081
26	0.00365804
27	0.00344286
28	0.00275429
29	0.0021733
30	0.00213027
31	0.00182902
32	0.00172143
33	0.00139866
34	0.00124804
35	0.000903751
36	0.000882233
37	0.000796161
38	0.000688572
39	0.000624018
40	0.000451875
41	0.000322768
42	0.000322768
43	0.000365804
44	0.000236697
45	0.000150625
46	8.60715e-05
47	0.000129107
48	8.60715e-05
49	0.000236697
50	0.000129107
51	0.000129107
52	6.45536e-05
53	6.45536e-05
54	0.000129107
55	6.45536e-05
57	6.45536e-05
58	4.30357e-05
59	2.15179e-05
60	4.30357e-05
61	2.15179e-05
62	2.15179e-05
63	6.45536e-05
66	2.15179e-05
68	4.30357e-05
69	2.15179e-05
70	2.15179e-05
71	2.15179e-05
72	2.15179e-05
75	2.15179e-05
76	2.15179e-05

## Sheet: Sheet5
s	P(s)
1	0.195011
2	0.15359
3	0.108374
4	0.0851497
5	0.0656036
6	0.053786
7	0.0438466
8	0.0359812
9	0.031442
10	0.0273723
11	0.0230679
12	0.0197222
13	0.0175112
14	0.0155743
15	0.0134807
16	0.0120524
17	0.0108198
18	0.00862845
19	0.00761104
20	0.00702407
21	0.00594796
22	0.00536099
23	0.00504794
24	0.00428488
25	0.0037566
26	0.00301311
27	0.00270006
28	0.00226961
29	0.00277832
30	0.00221092
31	0.00226961
32	0.00183917
33	0.00180004
34	0.00135003
35	0.00117394
36	0.0011935
37	0.00113481
38	0.00105654
39	0.000743494
40	0.000978282
41	0.000860888
42	0.000939151
43	0.000743494
44	0.000586969
45	0.000528272
46	0.000508707
47	0.000704363
48	0.000821757
49	0.000547838
50	0.000469575
51	0.000352182
52	0.000332616
53	0.000293485
54	0.000234788
55	0.000371747
56	0.000352182
57	0.000215222
58	0.000215222
59	0.000254353
60	0.000156525
61	0.00013696
62	0.000371747
63	0.000234788
64	0.000156525
65	0.00013696
66	0.000156525
67	0.000176091
68	0.000156525
69	0.000215222
70	0.000117394
71	3.91313e-05
72	0.000117394
73	0.000156525
74	0.000156525
75	3.91313e-05
76	5.86969e-05
77	7.82626e-05
78	1.95656e-05
79	0.000156525
80	1.95656e-05
81	0.000156525
82	9.78282e-05
83	3.91313e-05
84	3.91313e-05
85	3.91313e-05
86	5.86969e-05
87	1.95656e-05
89	5.86969e-05
90	7.82626e-05
91	3.91313e-05
92	1.95656e-05
93	7.82626e-05
94	9.78282e-05
95	1.95656e-05
96	1.95656e-05
99	3.91313e-05
100	1.95656e-05
101	1.95656e-05
102	3.91313e-05
103	1.95656e-05
106	3.91313e-05
108	3.91313e-05
113	1.95656e-05
116	3.91313e-05
120	3.91313e-05
121	1.95656e-05
125	1.95656e-05
143	1.95656e-05
187	1.95656e-05

## Sheet: Sheet4
s	P(s)
1	0.348152
2	0.1587
3	0.0894333
4	0.0569653
5	0.0417355
6	0.0335349
7	0.0281375
8	0.0237652
9	0.0205226
10	0.0176775
11	0.0158783
12	0.0130123
13	0.012552
14	0.0106065
15	0.010983
16	0.00887011
17	0.00834711
18	0.00696638
19	0.0066735
20	0.0061505
21	0.00525094
22	0.0052091
23	0.00474885
24	0.00491622
25	0.00399573
26	0.00355641
27	0.00301249
28	0.00301249
29	0.00286605
30	0.00292881
31	0.00217569
32	0.00221753
33	0.00207109
34	0.00198741
35	0.00207109
36	0.00152716
37	0.00158992
38	0.00140164
39	0.00142256
40	0.00119244
41	0.00112968
42	0.00112968
43	0.00121336
44	0.00102508
45	0.000669442
46	0.000794962
47	0.000753122
48	0.000711282
49	0.000648522
50	0.000627602
51	0.000690362
52	0.000334721
53	0.000920483
54	0.000355641
55	0.000523002
56	0.000585762
57	0.000481161
58	0.000585762
59	0.000355641
60	0.000606682
61	0.000439321
62	0.000418401
63	0.000355641
64	0.000292881
65	0.000271961
66	0.000251041
67	0.000376561
68	0.000209201
69	0.000209201
70	0.000292881
71	0.000313801
72	0.00012552
73	0.000230121
74	0.00012552
75	0.00012552
76	0.000230121
77	0.00014644
78	0.00014644
79	0.000188281
80	0.000188281
81	0.000271961
82	0.00012552
83	0.00014644
84	8.36803e-05
85	0.000167361
86	6.27602e-05
87	0.0001046
88	0.0001046
89	0.00012552
90	0.00012552
91	0.000209201
92	6.27602e-05
93	0.000167361
94	6.27602e-05
95	0.00014644
96	0.000209201
97	4.18401e-05
98	6.27602e-05
99	2.09201e-05
100	6.27602e-05
101	6.27602e-05
102	4.18401e-05
103	0.0001046
104	8.36803e-05
105	2.09201e-05
106	8.36803e-05
107	6.27602e-05
108	4.18401e-05
109	4.18401e-05
110	0.0001046
111	8.36803e-05
112	2.09201e-05
113	6.27602e-05
114	8.36803e-05
115	6.27602e-05
116	6.27602e-05
117	6.27602e-05
118	4.18401e-05
119	2.09201e-05
121	2.09201e-05
122	4.18401e-05
123	4.18401e-05
124	6.27602e-05
125	4.18401e-05
126	2.09201e-05
128	2.09201e-05
129	4.18401e-05
130	2.09201e-05
131	2.09201e-05
132	2.09201e-05
133	4.18401e-05
134	2.09201e-05
136	2.09201e-05
137	6.27602e-05
138	2.09201e-05
139	2.09201e-05
140	4.18401e-05
141	2.09201e-05
143	2.09201e-05
144	2.09201e-05
145	4.18401e-05
147	6.27602e-05
151	2.09201e-05
152	4.18401e-05
153	2.09201e-05
162	2.09201e-05
163	2.09201e-05
164	4.18401e-05
165	2.09201e-05
166	2.09201e-05
167	2.09201e-05
169	4.18401e-05
170	2.09201e-05
173	4.18401e-05
174	2.09201e-05
175	2.09201e-05
178	4.18401e-05
180	4.18401e-05
181	4.18401e-05
184	2.09201e-05
190	6.27602e-05
193	2.09201e-05
205	2.09201e-05
230	2.09201e-05
237	2.09201e-05
252	2.09201e-05
253	2.09201e-05
260	2.09201e-05
273	2.09201e-05
285	2.09201e-05
292	4.18401e-05
326	2.09201e-05

## Sheet: Sheet3
s	P(s)
1	0.395398
2	0.134448
3	0.0718501
4	0.0457551
5	0.032767
6	0.0277852
7	0.0225069
8	0.0195119
9	0.0180885
10	0.0154494
11	0.0138481
12	0.0130771
13	0.0116241
14	0.0115648
15	0.00913323
16	0.00871809
17	0.00833259
18	0.00827329
19	0.00670166
20	0.00643478
21	0.00676096
22	0.00513003
23	0.0039439
24	0.00432939
25	0.00504107
26	0.00406251
27	0.00429974
28	0.00361771
29	0.00370667
30	0.00314326
31	0.00326187
32	0.00323222
33	0.00290603
34	0.00317291
35	0.00255019
36	0.0017792
37	0.00255019
38	0.00201643
39	0.002224
40	0.00198677
41	0.00240192
42	0.00166059
43	0.00142336
44	0.00157163
45	0.00180885
46	0.00163093
47	0.000830294
48	0.00151232
49	0.00112683
50	0.00121579
51	0.000741334
52	0.00118613
53	0.000830294
54	0.000889601
55	0.000948907
56	0.00100821
57	0.00103787
58	0.000859947
59	0.000770987
60	0.000889601
61	0.000800641
62	0.000741334
63	0.000563414
64	0.000593067
65	0.000919254
66	0.00053376
67	0.000682027
68	0.000682027
69	0.000593067
70	0.000563414
71	0.000741334
72	0.000682027
73	0.000385494
74	0.0004448
75	0.0004448
76	0.00053376
77	0.000385494
78	0.000385494
79	0.00017792
80	0.000326187
81	0.000415147
82	0.0004448
83	0.000326187
84	0.000385494
85	0.000326187
86	0.00026688
87	0.000385494
88	0.000207573
89	0.00026688
90	0.00026688
91	0.000237227
92	0.000415147
93	0.00026688
94	0.00035584
95	0.000296534
96	0.000326187
97	0.000296534
98	0.000148267
99	0.000237227
100	0.000326187
101	0.00017792
102	0.000207573
103	0.000296534
104	0.00017792
105	0.000207573
106	0.00026688
107	0.000148267
108	0.000207573
109	0.000148267
110	0.00026688
111	0.000118613
112	0.000237227
113	0.000118613
114	0.00017792
115	5.93067e-05
116	0.000207573
117	0.000207573
118	0.000237227
119	5.93067e-05
120	0.000148267
121	0.000118613
122	2.96534e-05
123	0.000207573
124	0.000118613
125	8.89601e-05
126	0.000118613
127	8.89601e-05
128	0.000207573
129	5.93067e-05
130	2.96534e-05
131	5.93067e-05
132	2.96534e-05
133	2.96534e-05
135	0.000148267
136	8.89601e-05
137	0.000118613
138	5.93067e-05
139	8.89601e-05
140	5.93067e-05
141	0.000148267
142	8.89601e-05
143	2.96534e-05
144	2.96534e-05
147	2.96534e-05
148	2.96534e-05
149	5.93067e-05
150	0.000118613
152	5.93067e-05
153	5.93067e-05
154	5.93067e-05
159	2.96534e-05
160	2.96534e-05
161	2.96534e-05
162	2.96534e-05
163	5.93067e-05
164	2.96534e-05
165	5.93067e-05
167	2.96534e-05
168	2.96534e-05
169	2.96534e-05
172	5.93067e-05
173	2.96534e-05
174	2.96534e-05
175	2.96534e-05
176	2.96534e-05
185	2.96534e-05
186	2.96534e-05
188	2.96534e-05
191	5.93067e-05
192	2.96534e-05
193	2.96534e-05
195	2.96534e-05
198	2.96534e-05
201	5.93067e-05
203	2.96534e-05
213	2.96534e-05
215	2.96534e-05
221	2.96534e-05
226	2.96534e-05
243	2.96534e-05
264	2.96534e-05
266	2.96534e-05
272	2.96534e-05
461	2.96534e-05

## Sheet: Sheet2
s	P(s)
1	0.395398
2	0.134448
3	0.0718501
4	0.0457551
5	0.032767
6	0.0277852
7	0.0225069
8	0.0195119
9	0.0180885
10	0.0154494
11	0.0138481
12	0.0130771
13	0.0116241
14	0.0115648
15	0.00913323
16	0.00871809
17	0.00833259
18	0.00827329
19	0.00670166
20	0.00643478
21	0.00676096
22	0.00513003
23	0.0039439
24	0.00432939
25	0.00504107
26	0.00406251
27	0.00429974
28	0.00361771
29	0.00370667
30	0.00314326
31	0.00326187
32	0.00323222
33	0.00290603
34	0.00317291
35	0.00255019
36	0.0017792
37	0.00255019
38	0.00201643
39	0.002224
40	0.00198677
41	0.00240192
42	0.00166059
43	0.00142336
44	0.00157163
45	0.00180885
46	0.00163093
47	0.000830294
48	0.00151232
49	0.00112683
50	0.00121579
51	0.000741334
52	0.00118613
53	0.000830294
54	0.000889601
55	0.000948907
56	0.00100821
57	0.00103787
58	0.000859947
59	0.000770987
60	0.000889601
61	0.000800641
62	0.000741334
63	0.000563414
64	0.000593067
65	0.000919254
66	0.00053376
67	0.000682027
68	0.000682027
69	0.000593067
70	0.000563414
71	0.000741334
72	0.000682027
73	0.000385494
74	0.0004448
75	0.0004448
76	0.00053376
77	0.000385494
78	0.000385494
79	0.00017792
80	0.000326187
81	0.000415147
82	0.0004448
83	0.000326187
84	0.000385494
85	0.000326187
86	0.00026688
87	0.000385494
88	0.000207573
89	0.00026688
90	0.00026688
91	0.000237227
92	0.000415147
93	0.00026688
94	0.00035584
95	0.000296534
96	0.000326187
97	0.000296534
98	0.000148267
99	0.000237227
100	0.000326187
101	0.00017792
102	0.000207573
103	0.000296534
104	0.00017792
105	0.000207573
106	0.00026688
107	0.000148267
108	0.000207573
109	0.000148267
110	0.00026688
111	0.000118613
112	0.000237227
113	0.000118613
114	0.00017792
115	5.93067e-05
116	0.000207573
117	0.000207573
118	0.000237227
119	5.93067e-05
120	0.000148267
121	0.000118613
122	2.96534e-05
123	0.000207573
124	0.000118613
125	8.89601e-05
126	0.000118613
127	8.89601e-05
128	0.000207573
129	5.93067e-05
130	2.96534e-05
131	5.93067e-05
132	2.96534e-05
133	2.96534e-05
135	0.000148267
136	8.89601e-05
137	0.000118613
138	5.93067e-05
139	8.89601e-05
140	5.93067e-05
141	0.000148267
142	8.89601e-05
143	2.96534e-05
144	2.96534e-05
147	2.96534e-05
148	2.96534e-05
149	5.93067e-05
150	0.000118613
152	5.93067e-05
153	5.93067e-05
154	5.93067e-05
159	2.96534e-05
160	2.96534e-05
161	2.96534e-05
162	2.96534e-05
163	5.93067e-05
164	2.96534e-05
165	5.93067e-05
167	2.96534e-05
168	2.96534e-05
169	2.96534e-05
172	5.93067e-05
173	2.96534e-05
174	2.96534e-05
175	2.96534e-05
176	2.96534e-05
185	2.96534e-05
186	2.96534e-05
188	2.96534e-05
191	5.93067e-05
192	2.96534e-05
193	2.96534e-05
195	2.96534e-05
198	2.96534e-05
201	5.93067e-05
203	2.96534e-05
213	2.96534e-05
215	2.96534e-05
221	2.96534e-05
226	2.96534e-05
243	2.96534e-05
264	2.96534e-05
266	2.96534e-05
272	2.96534e-05
461	2.96534e-05
