# Supplementary material for: Statistical modeling of adaptive neural networks explains co-existence of avalanches and oscillations in resting human brain
Source: Nat Comput Sci. 2023 Mar 20;3(3):254–63. doi: 10.1038/s43588-023-00410-9 (PMC10766559; doi:10.1038/s43588-023-00410-9)
Supplement: Supplementary file 4 — Source Data for Supplementary Figs. 1–26. [file 43588_2023_410_MOESM4_ESM.zip › Supplementary_source_data_excel/fig_S12.xlsm]

## Sheet: fig_S12_beta_0.99
log(a)	P(log(a))
-5.70518	8.97983e-05
-5.56041	0
-5.41565	0
-5.27089	0
-5.12612	0
-4.98136	0.000179597
-4.8366	0
-4.69183	0
-4.54707	0.000359193
-4.40231	8.97983e-05
-4.25754	0.000448991
-4.11278	0.000448991
-3.96802	0.00107758
-3.82325	0.00107758
-3.67849	0.00116738
-3.53373	0.00179597
-3.38896	0.00251435
-3.2442	0.00448991
-3.09944	0.00395112
-2.95467	0.00691447
-2.80991	0.00889003
-2.66515	0.0112248
-2.52038	0.0167923
-2.37562	0.022719
-2.23086	0.030262
-2.08609	0.0387031
-1.94133	0.0459767
-1.79657	0.0553157
-1.6518	0.0681569
-1.50704	0.0840512
-1.36228	0.108027
-1.21751	0.127154
-1.07275	0.150951
-0.927986	0.186421
-0.783223	0.22719
-0.638459	0.283134
-0.493696	0.327135
-0.348933	0.383888
-0.204169	0.45851
-0.0594057	0.509336
0.0853577	0.577852
0.230121	0.617004
0.374885	0.646817
0.519648	0.611167
0.664411	0.527385
0.809175	0.383618
0.953938	0.239133
1.0987	0.104076
1.24346	0.0286457
1.38823	0.00368173

## Sheet: fig_S12_beta_0.98
log(a)	P(log(a))
-4.90675	0.000565935
-4.78136	0
-4.65597	0
-4.53057	0.000848903
-4.40518	0
-4.27978	0
-4.15439	0.000565935
-4.029	0.000848903
-3.9036	0.000565935
-3.77821	0.00113187
-3.65282	0.00113187
-3.52742	0.00141484
-3.40203	0.00339561
-3.27663	0.00198077
-3.15124	0.00481045
-3.02585	0.00565935
-2.90045	0.00764013
-2.77506	0.0110357
-2.64966	0.0124506
-2.52427	0.017827
-2.39888	0.0243352
-2.27348	0.026033
-2.14809	0.0449918
-2.0227	0.052066
-1.8973	0.0565935
-1.77191	0.0707419
-1.64651	0.0803628
-1.52112	0.111489
-1.39573	0.120261
-1.27033	0.148558
-1.14494	0.16214
-1.01955	0.199209
-0.894151	0.223544
-0.768758	0.280987
-0.643364	0.319187
-0.51797	0.368424
-0.392576	0.429828
-0.267182	0.492647
-0.141789	0.554051
-0.0163949	0.578386
0.108999	0.603287
0.234393	0.642902
0.359787	0.640356
0.48518	0.541034
0.610574	0.460954
0.735968	0.338712
0.861362	0.199209
0.986756	0.0950771
1.11215	0.0308435
1.23754	0.00679122

## Sheet: fig_S12_beta_0.7
log(a)	P(log(a))
-5.64394	0.000246579
-5.49269	0
-5.34144	0
-5.19019	0
-5.03894	0
-4.88769	0
-4.73644	0
-4.58519	0
-4.43394	0.000246579
-4.28269	0.000986317
-4.13143	0.000246579
-3.98018	0.00147947
-3.82893	0.000986317
-3.67768	0.0012329
-3.52643	0.00221921
-3.37518	0.00320553
-3.22393	0.00567132
-3.07268	0.00394527
-2.92143	0.00937001
-2.77018	0.0120824
-2.61892	0.0204661
-2.46767	0.0241648
-2.31642	0.03748
-2.16517	0.0512885
-2.01392	0.0727408
-1.86267	0.0850698
-1.71142	0.107755
-1.56017	0.133646
-1.40892	0.153372
-1.25767	0.1694
-1.10641	0.194304
-0.955164	0.235483
-0.803913	0.251264
-0.652661	0.314388
-0.50141	0.348909
-0.35016	0.38491
-0.198908	0.399951
-0.0476575	0.450993
0.103593	0.494145
0.254844	0.491432
0.406096	0.473432
0.557346	0.461596
0.708597	0.393294
0.859849	0.306744
1.0111	0.232771
1.16235	0.158057
1.3136	0.0793985
1.46485	0.0325484
1.6161	0.00887685
1.76735	0.00172605

## Sheet: fig_S12_meg
log(a)	P(log(a)
-5.29626	0.000237982
-5.154	0
-5.01175	0
-4.86949	0.000118991
-4.72723	0
-4.58497	0
-4.44272	0
-4.30046	0.000475963
-4.1582	0.000475963
-4.01594	0.000594954
-3.87369	0.000356972
-3.73143	0.000713945
-3.58917	0.00118991
-3.44691	0.00190385
-3.30465	0.00226083
-3.1624	0.00380771
-3.02014	0.0052356
-2.87788	0.00868633
-2.73562	0.00868633
-2.59337	0.0151118
-2.45111	0.0190385
-2.30885	0.0237982
-2.16659	0.0305806
-2.02434	0.0373631
-1.88208	0.0435506
-1.73982	0.0477153
-1.59756	0.0636601
-1.45531	0.0826986
-1.31305	0.102451
-1.17079	0.126011
-1.02853	0.146121
-0.886276	0.183841
-0.744018	0.217753
-0.60176	0.252618
-0.459503	0.316992
-0.317245	0.379105
-0.174988	0.4292
-0.03273	0.510471
0.109528	0.563422
0.251785	0.60364
0.394043	0.626368
0.5363	0.607329
0.678558	0.554616
0.820816	0.447524
0.963073	0.301999
1.10533	0.171347
1.24759	0.0727034
1.38985	0.0142789
1.5321	0.00285578
1.67436	0.000594954
