# Supplementary material for: Statistical modeling of adaptive neural networks explains co-existence of avalanches and oscillations in resting human brain
Source: Nat Comput Sci. 2023 Mar 20;3(3):254–63. doi: 10.1038/s43588-023-00410-9 (PMC10766559; doi:10.1038/s43588-023-00410-9)
Supplement: Supplementary file 4 — Source Data for Supplementary Figs. 1–26. [file 43588_2023_410_MOESM4_ESM.zip › Supplementary_source_data_excel/fig_S11.xlsx]

## Sheet: fig_S11_bottom_model
time	amplitude
0	-0.815509
1.66667	-0.731318
3.33333	-0.685614
5	-0.615856
6.66667	-0.589396
8.33333	-0.346446
10	-0.175659
11.6667	-0.0890624
13.3333	-0.226173
15	-0.0289262
16.6667	-0.0193044
18.3333	0.245295
20	0.639789
21.6667	0.659033
23.3333	1.10645
25	0.950092
26.6667	1.14253
28.3333	1.39029
30	1.43359
31.6667	1.55386
33.3333	1.56589
35	1.68857
36.6667	1.61159
38.3333	1.53943
40	1.56589
41.6667	1.27723
43.3333	1.07999
45	1.25799
46.6667	0.870712
48.3333	1.13531
50	1.09442
51.6667	1.07758
53.3333	1.14734
55	0.870712
56.6667	1.07277
58.3333	0.745629
60	0.863496
61.6667	0.392028
63.3333	0.141861
65	-0.305553
66.6667	-0.567747
68.3333	-0.719291
70	-1.01516
71.6667	-1.08251
73.3333	-1.13784
75	-1.46017
76.6667	-1.55398
78.3333	-1.94366
80	-2.0495
81.6667	-2.17699
83.3333	-2.08799
85	-2.27802
86.6667	-2.04229
88.3333	-1.88834
90	-1.62374
91.6667	-1.66944
93.3333	-1.71515
95	-1.39041
96.6667	-1.33509
98.3333	-1.20038
100	-1.02478
101.667	-0.82513
103.333	-0.721696
105	-0.601423
106.667	-0.618262
108.333	-0.137171
110	-0.0962788
111.667	0.180348
113.333	0.177943
115	0.497868
116.667	0.649411
118.333	1.14253
120	0.863496
121.667	1.03909
123.333	1.00301
125	1.04631
126.667	1.1762
128.333	1.14734
130	1.19545
131.667	1.07999
133.333	1.0848
135	0.839442
136.667	0.9092
138.333	0.707142
140	0.827414
141.667	1.02226
143.333	1.14493
145	1.4408
146.667	1.37345
148.333	1.7487
150	1.56589
151.667	1.46486
153.333	1.51778
155	1.40472
156.667	1.38788
158.333	1.40953
160	1.39029
161.667	1.24837
163.333	1.12328
165	0.558004
166.667	0.327081
168.333	0.100968
170	-0.0770352
171.667	-0.141982
173.333	-0.329608
175	-0.488367
176.667	-0.473935
178.333	-0.543693
180	-0.594207
181.667	-0.433042
183.333	-0.969457
185	-1.15227
186.667	-1.26773
188.333	-1.11378
190	-1.24368
191.667	-1.59247
193.333	-1.55879
195	-1.74642
196.667	-1.62855
198.333	-1.41687
200	-1.53474
201.667	-1.35914
203.333	-1.33749
205	-1.00554
206.667	-1.35914
208.333	-1.30141
210	-0.998323
211.667	-0.637505
213.333	-0.531665
215	-0.377717
216.667	0.125023
218.333	0.533949
220	0.745629
221.667	0.938065
223.333	0.969336
225	1.14734
226.667	1.15215
228.333	1.28204
230	1.21229
231.667	1.28204
233.333	0.99339
235	1.01985
236.667	1.06796
238.333	0.99339
240	1.22191
241.667	1.0415
243.333	0.740818
245	0.726385
246.667	0.601302
248.333	0.726385
250	1.1281
251.667	0.906794
253.333	0.709547
255	0.300621
256.667	0.141861
258.333	0.0576701
260	-0.139577
261.667	-0.522044
263.333	-0.615856
265	-0.695236
266.667	-0.967052
268.333	-1.14506
270	-1.15949
271.667	-0.873239
273.333	-0.774616
275	-0.962241
276.667	-0.918943
278.333	-0.875645
280	-0.719291
281.667	-0.675992
283.333	-0.584585
285	-0.858807
286.667	-1.06568
288.333	-1.35674
290	-1.35433
291.667	-1.09935
293.333	-1.51549
295	-1.53955
296.667	-1.19798
298.333	-1.39522
300	-1.04643
301.667	-0.918943
303.333	-1.14746
305	-0.837158
306.667	-0.752967
308.333	-0.700047
310	-0.485962
311.667	-0.488367
313.333	-0.372906
315	-0.0722243
316.667	0.250106
318.333	0.67106
320	0.755251
321.667	0.738413
323.333	1.22672
325	1.42397
326.667	1.87138
328.333	1.93392
330	2.14801
331.667	2.43185
333.333	2.51845
335	2.88889
336.667	2.64594
338.333	2.7181
340	2.66037
341.667	2.63872
343.333	2.65315
345	2.43907
346.667	2.50642
348.333	2.47515
350	2.48958
351.667	1.8353
353.333	1.8353
355	1.5731
356.667	1.07518
358.333	0.791333
360	0.788927
361.667	0.531544
363.333	0.250106
365	-0.0698188
366.667	-0.060197
368.333	-0.493178
370	-0.781832
371.667	-0.942997
373.333	-1.10657
375	-1.02478
376.667	-1.26052
378.333	-1.51549
380	-1.67666
381.667	-1.88112
383.333	-1.90758
385	-2.16256
386.667	-2.2684
388.333	-2.24675
390	-2.34538
391.667	-2.60997
393.333	-2.50414
395	-2.55224
396.667	-2.70379
398.333	-2.79519
400	-2.6653
401.667	-2.64846
403.333	-2.65327
405	-2.30689
406.667	-2.1818
408.333	-2.19383
410	-2.06153
411.667	-1.83301
413.333	-1.55158
415	-0.993512
416.667	-0.909321
418.333	-0.392149
420	0.0769137
421.667	0.521922
423.333	0.808171
425	1.10404
426.667	1.19545
428.333	1.72224
430	1.95557
431.667	2.03976
433.333	2.1913
435	2.32601
436.667	2.08787
438.333	1.95317
440	1.84011
441.667	1.69819
443.333	1.5731
445	1.48891
446.667	1.49372
448.333	1.60678
450	1.61159
451.667	1.5707
453.333	1.63324
455	1.47208
456.667	1.33496
458.333	1.38067
460	1.06555
461.667	0.983769
463.333	0.738413
465	0.418488
466.667	0.420893
468.333	0.13705
470	0.0672919
471.667	0.0552646
473.333	-0.204524
475	-0.214146
476.667	-0.307958
478.333	-0.12755
480	-0.250228
481.667	-0.0409534
483.333	0.315053
485	0.115401
486.667	-6.07617e-05
488.333	0.165915
490	-0.168442
491.667	-0.353662
493.333	-0.586991
495	-0.817914
496.667	-1.06086
498.333	-0.906916
500	-1.21
501.667	-1.2966
503.333	-1.38801
505	-1.35192
506.667	-1.33749
508.333	-1.31344
510	-1.56601
511.667	-1.7825
513.333	-1.72958
515	-1.71515
516.667	-1.58285
518.333	-1.42168
520	-1.46017
521.667	-0.964647
523.333	-0.784238
525	-0.372906
526.667	-0.327202
528.333	-0.108306
530	-0.0914679
531.667	0.100968
533.333	0.108185
535	0.327081
536.667	0.290999
538.333	0.440137
540	0.447353
541.667	0.769683
543.333	0.904389
545	0.964525
546.667	0.606113
548.333	0.305431
550	0.661438
551.667	1.02226
553.333	1.03188
555	1.07277
556.667	0.974147
558.333	0.99339
560	1.25077
561.667	1.33256
563.333	1.46726
565	1.3927
566.667	1.3927
568.333	1.06074
570	0.610924
571.667	0.416082
573.333	0.394433
575	0.392028
576.667	0.125023
578.333	-0.276688
580	-0.348851
581.667	-0.187686
583.333	-0.387338
585	-0.47634
586.667	-0.894888
588.333	-1.31584
590	-1.59006
591.667	-1.54195
593.333	-1.36395
595	-1.04884
596.667	-0.967052
598.333	-0.85159
600	-0.899699
601.667	-0.623073
603.333	-0.813103
605	-0.839563
606.667	-1.00313
608.333	-1.00794
610	-0.801076
611.667	-1.03922
613.333	-1.00794
615	-0.928565
616.667	-0.880456
618.333	-0.98389
620	-0.801076
621.667	-0.606234
623.333	-0.416204
625	-0.435447
626.667	-0.329608
628.333	-0.18528
630	-0.20693
631.667	-0.0577916
633.333	-0.0986842
635	-0.0337371
636.667	-0.110712
638.333	0.0648864
640	0.502678
641.667	0.507489
643.333	0.440137
645	0.560409
646.667	0.863496
648.333	0.805765
650	0.786522
651.667	0.844252
653.333	1.01263
655	1.07277
656.667	1.12328
658.333	0.784116
660	0.711953
661.667	1.03428
663.333	1.19064
665	1.23634
666.667	1.28686
668.333	0.933254
670	1.06555
671.667	1.13531
673.333	1.07518
675	0.880334
676.667	0.99339
678.333	0.933254
680	0.817792
681.667	0.863496
683.333	0.574842
685	0.586869
686.667	0.430515
688.333	0.408866
690	0.466597
691.667	0.464191
693.333	0.303026
695	0.29581
696.667	-0.00968256
698.333	-0.00727711
700	-0.0794406
701.667	-0.12755
703.333	-0.433042
705	-0.418609
706.667	-0.42342
708.333	-0.392149
710	-0.380122
711.667	-0.493178
713.333	-0.522044
715	-0.805887
716.667	-0.892483
718.333	-1.27254
720	-1.39041
721.667	-1.55879
723.333	-1.62615
725	-1.30141
726.667	-1.50347
728.333	-1.41687
730	-1.45776
731.667	-1.09454
733.333	-0.938187
735	-0.74094
736.667	-0.505205
738.333	-0.182875
740	-0.0553861
741.667	-0.139577
743.333	0.00234469
745	-0.178064
746.667	-0.358473
748.333	-0.12755
750	-0.0938733
751.667	0.0384265
753.333	0.303026
755	0.613329
756.667	0.355946
758.333	0.430515
760	0.582058
761.667	0.553193
763.333	0.471408
765	0.329486
766.667	0.199592
768.333	0.156294
770	0.363162
771.667	0.56522
773.333	0.45938
775	0.687898
776.667	0.764873
778.333	0.687898
780	0.570031
781.667	0.449759
783.333	-0.0193044
785	0.0600755
786.667	0.0769137
788.333	0.0721028
790	0.105779
791.667	0.00956104
793.333	0.112995
795	-0.012088
796.667	-0.283904
798.333	-0.505205
800	-0.312769
801.667	-0.517233
803.333	-0.507611
805	-0.618262
806.667	-0.5028
808.333	-0.497989
810	-0.461907
811.667	-0.459502
813.333	-0.322391
815	-0.178064
816.667	-0.214146
818.333	-0.271877
820	-0.327202
821.667	-0.00246621
823.333	-0.0217098
825	-0.0962788
826.667	-0.226173
828.333	-0.286309
830	-0.536476
831.667	-0.565342
833.333	-0.481151
835	-0.42342
836.667	-0.353662
838.333	-0.18528
840	-0.129955
841.667	-0.122739
843.333	-0.0505752
845	0.062481
846.667	0.509895
848.333	0.690304
850	0.680682
851.667	0.526733
853.333	0.478624
855	0.868307
856.667	1.08239
858.333	1.12569
860	1.23153
861.667	1.39029
863.333	1.53943
865	1.66451
866.667	1.67173
868.333	1.67894
870	1.59956
871.667	1.60919
873.333	1.29167
875	0.892361
876.667	0.680682
878.333	0.286188
880	0.185159
881.667	0.0167774
883.333	-0.288715
885	-0.312769
886.667	-0.584585
888.333	-0.531665
890	-0.526854
891.667	-0.507611
893.333	-0.586991
895	-0.678398
896.667	-0.827536
898.333	-0.914132
900	-0.964647
901.667	-0.969457
903.333	-0.846779
905	-0.673587
906.667	-0.630289
908.333	-0.810698
910	-1.02719
911.667	-0.971863
913.333	-0.719291
915	-0.58218
916.667	-0.591802
918.333	-0.31758
920	-0.363284
921.667	-0.721696
923.333	-0.813103
925	-0.839563
926.667	-0.683209
928.333	-0.841969
930	-0.77221
931.667	-0.618262
933.333	-0.695236
935	-0.815509
936.667	-0.748156
938.333	-0.500395
940	-0.413798
941.667	-0.190091
943.333	0.0263992
945	0.290999
946.667	0.423299
948.333	0.490651
950	0.524327
951.667	0.820198
953.333	0.543571
955	0.625356
956.667	0.764873
958.333	0.490651
960	0.266944
961.667	0.43292
963.333	0.507489
965	0.266944
966.667	0.413677
968.333	0.408866
970	0.488246
971.667	0.382406
973.333	0.40646
975	0.319864
976.667	0.358351
978.333	0.24289
980	0.363162
981.667	0.40646
983.333	0.447353
985	0.428109
986.667	0.416082
988.333	0.413677
990	0.37519
991.667	0.420893
993.333	0.396839
995	0.146672
996.667	0.103374
998.333	0.204403
1000	0.545977
1001.67	0.26935
1003.33	-0.00487166
1005	-0.129955
1006.67	-0.233389
1008.33	-0.389744
1010	-0.421015
1011.67	-0.368095
1013.33	-0.387338
1015	-0.562936
1016.67	-0.601423
1018.33	-0.589396
1020	-0.565342
1021.67	-0.230984
1023.33	-0.18047
1025	-0.29112
1026.67	-0.519638
1028.33	-0.565342
1030	-0.505205
1031.67	-0.548504
1033.33	-0.692831
1035	-0.947808
1036.67	-0.625478
1038.33	-0.666371
1040	-0.728912
1041.67	-0.548504
1043.33	-0.327202
1045	-0.245417
1046.67	-0.26466
1048.33	-0.558125
1050	-0.413798
1051.67	-0.197308
1053.33	-0.00968256
1055	0.420893
1056.67	0.0672919
1058.33	-0.132361
1060	-0.120333
1061.67	-0.0217098
1063.33	-0.0770352
1065	-0.0794406
1066.67	0.245295
1068.33	0.141861
1070	-0.26466
1071.67	0.0263992
1073.33	0.185159
1075	0.112995
1076.67	0.0721028
1078.33	0.180348
1080	0.298215
1081.67	0.168321
1083.33	0.428109
1085	0.245295
1086.67	0.132239
1088.33	0.428109
1090	0.0408319
1091.67	-0.0505752
1093.33	-0.038548
1095	0.238079
1096.67	0.312648
1098.33	0.384811
1100	0.574842
1101.67	0.911605
1103.33	0.837036
1105	0.752845
1106.67	0.784116
1108.33	0.521922
1110	0.579653
1111.67	0.558004
1113.33	0.654222
1115	0.721574
1116.67	0.880334
1118.33	0.904389
1120	0.861091
1121.67	0.815387
1123.33	0.791333
1125	0.870712
1126.67	0.601302
1128.33	0.639789
1130	0.481029
1131.67	0.488246
1133.33	0.351135
1135	0.00956104
1136.67	-0.117928
1138.33	-0.230984
1140	-0.47634
1141.67	-0.550909
1143.33	-0.618262
1145	-0.632694
1146.67	-0.702452
1148.33	-0.673587
1150	-0.536476
1151.67	-0.401771
1153.33	-0.339229
1155	-0.163631
1156.67	-0.187686
1158.33	-0.134766
1160	-0.413798
1161.67	-0.514827
1163.33	-0.517233
1165	-0.428231
1166.67	-0.507611
1168.33	-0.469124
1170	-0.596613
1171.67	-0.827536
1173.33	-1.02238
1175	-1.10176
1176.67	-0.98389
1178.33	-0.846779
1180	-1.09214
1181.67	-0.728912
1183.33	-0.47634
1185	-0.418609
1186.67	-0.389744
1188.33	-0.247822
1190	-0.0193044
1191.67	-0.0962788
1193.33	-0.105901
1195	0.00956104
1196.67	0.00956104
1198.33	0.144266
1200	0.226052
1201.67	0.132239
1203.33	0.199592
1205	0.418488
1206.67	0.603707
1208.33	0.868307
1210	0.779305
1211.67	1.00061
1213.33	0.827414
1215	0.868307
1216.67	1.13772
1218.33	1.08239
1220	1.12088
1221.67	1.02707
1223.33	1.0872
1225	0.914011
1226.67	1.14012
1228.33	1.25799
1230	1.09201
1231.67	1.09923
1233.33	0.760062
1235	0.418488
1236.67	0.201997
1238.33	0.18997
1240	0.233268
1241.67	-0.0722243
1243.33	-0.178064
1245	-0.365689
1246.67	-0.495584
1248.33	-0.594207
1250	-0.719291
1251.67	-0.870834
1253.33	-0.750561
1255	-0.974268
1256.67	-0.998323
1258.33	-0.760183
1260	-0.603829
1261.67	-0.442664
1263.33	-0.522044
1265	-0.71448
1266.67	-0.663965
1268.33	-0.827536
1270	-0.74575
1271.67	-0.801076
1273.33	-0.659154
1275	-0.440258
1276.67	-0.461907
1278.33	-0.324797
1280	-0.606234
1281.67	-0.755372
1283.33	-1.02959
1285	-1.14987
1286.67	-1.02959
1288.33	-0.822725
1290	-0.428231
1291.67	-0.252633
1293.33	0.0696973
1295	0.0504537
1296.67	0.300621
1298.33	0.43292
1300	0.420893
1301.67	0.849063
1303.33	0.921227
1305	1.03909
1306.67	0.995796
1308.33	0.926038
1310	0.88274
1311.67	0.560409
1313.33	0.548382
1315	0.245295
1316.67	0.0985627
1318.33	0.0432374
1320	0.327081
1321.67	0.0528592
1323.33	0.0648864
1325	0.0215883
1326.67	-0.173253
1328.33	-0.129955
1330	-0.259849
1331.67	-0.283904
1333.33	-0.298337
1335	-0.247822
1336.67	-0.257444
1338.33	-0.149199
1340	-0.262255
1341.67	0.0384265
1343.33	0.0288046
1345	0.0600755
1346.67	0.132239
1348.33	0.151483
1350	0.478624
1351.67	0.507489
1353.33	0.82982
1355	0.897172
1356.67	0.918821
1358.33	1.07999
1360	1.18823
1361.67	0.863496
1363.33	0.957309
1365	0.839442
1366.67	0.526733
1368.33	0.61814
1370	0.370379
1371.67	0.456975
1373.33	0.413677
1375	0.365568
1376.67	0.418488
1378.33	0.550787
1380	0.550787
1381.67	0.449759
1383.33	0.53876
1385	0.493057
1386.67	0.250106
1388.33	-0.194902
1390	-0.401771
1391.67	-0.168442
1393.33	-0.416204
1395	-0.481151
1396.67	-0.548504
1398.33	-0.695236
1400	-1.08492
1401.67	-1.11619
1403.33	-1.02719
1405	-1.27736
1406.67	-1.39282
1408.33	-1.39041
1410	-1.46739
1411.67	-1.18114
1413.33	-1.45055
1415	-1.35433
1416.67	-1.28217
1418.33	-1.09454
1420	-1.08732
1421.67	-0.993512
1423.33	-0.702452
1425	-0.262255
1426.67	-6.07617e-05
1428.33	0.115401
1430	0.129834
1431.67	0.0215883
1433.33	-0.0818461
1435	0.00475014
1436.67	0.177943
1438.33	0.324675
1440	0.579653
1441.67	0.863496
1443.33	0.947687
1445	1.28686
1446.67	1.38307
1448.33	1.0848
1450	1.24596
1451.67	1.36864
1453.33	1.14974
1455	0.99339
1456.67	0.981363
1458.33	0.606113
1460	0.642195
1461.67	0.791333
1463.33	0.625356
1465	0.603707
1466.67	0.553193
1468.33	0.849063
1470	0.548382
1471.67	0.562815
1473.33	0.48584
1475	0.497868
1476.67	0.336702
1478.33	0.298215
1480	0.310242
1481.67	0.240484
1483.33	0.0239937
1485	-0.351257
1486.67	-0.358473
1488.33	-0.500395
1490	-0.618262
1491.67	-0.801076
1493.33	-0.817914
1495	-1.09935
1496.67	-1.02959
1498.33	-1.11138
1500	-1.30863
1501.67	-1.41447
1503.33	-1.46257
1505	-1.50828
1506.67	-1.28938
1508.33	-1.39522
1510	-1.41928
1511.67	-1.39522
1513.33	-1.44333
1515	-1.39041
1516.67	-1.5636
1518.33	-1.44093
1520	-1.15227
1521.67	-0.976674
1523.33	-0.466718
1525	-0.243011
1526.67	-0.0746297
1528.33	0.170726
1530	0.598896
1531.67	0.916416
1533.33	0.889956
1535	1.01985
1536.67	1.01023
1538.33	1.04872
1540	1.23394
1541.67	1.46726
1543.33	1.76795
1545	1.89303
1546.67	1.73186
1548.33	1.89543
1550	2.17206
1551.67	1.90025
1553.33	1.63324
1555	1.67894
1556.67	1.71743
1558.33	1.67894
1560	1.46726
1561.67	1.22431
1563.33	1.05834
1565	0.986174
1566.67	0.711953
1568.33	0.478624
1570	0.61814
1571.67	0.779305
1573.33	0.541166
1575	0.0432374
1576.67	-0.137171
1578.33	-0.332013
1580	-0.558125
1581.67	-0.586991
1583.33	-0.923754
1585	-1.33749
1586.67	-1.51309
1588.33	-1.5636
1590	-1.41928
1591.67	-1.57082
1593.33	-1.73199
1595	-2.05672
1596.67	-2.09521
1598.33	-1.87391
1600	-1.92442
1601.67	-1.80174
1603.33	-1.80655
1605	-2.01342
1606.67	-1.86669
1608.33	-2.0904
1610	-1.8691
1611.67	-1.81377
1613.33	-1.56841
1615	-1.46979
1616.67	-1.17152
1618.33	-1.22925
1620	-1.23165
1621.67	-1.10416
1623.33	-1.04403
1625	-1.15468
1626.67	-1.00313
1628.33	-0.762589
1630	-0.642316
1631.67	-0.332013
1633.33	-0.0505752
1635	0.180348
1636.67	0.120212
1638.33	0.622951
1640	1.00061
1641.67	1.27483
1643.33	1.20507
1645	1.45524
1646.67	1.50816
1648.33	1.68616
1650	1.70781
1651.67	1.67654
1653.33	1.6164
1655	1.81365
1656.67	1.66932
1658.33	1.64286
1660	1.3927
1661.67	1.27002
1663.33	1.32294
1665	0.938065
1666.67	0.952498
1668.33	0.916416
1670	0.899578
1671.67	0.928443
1673.33	0.793738
1675	1.01504
1676.67	1.00301
1678.33	0.906794
1680	1.02707
1681.67	0.865902
1683.33	0.772089
1685	0.726385
1686.67	0.772089
1688.33	0.716764
1690	0.733602
1691.67	0.808171
1693.33	0.584464
1695	0.367973
1696.67	0.476218
1698.33	0.259728
1700	0.062481
1701.67	0.281377
1703.33	0.103374
1705	-0.00968256
1706.67	-0.216551
1708.33	-0.437853
1710	-0.39696
1711.67	-0.630289
1713.33	-0.319986
1715	0.0167774
1716.67	0.259728
1718.33	0.08413
1720	-0.252633
1721.67	-0.832347
1723.33	-0.82513
1725	-0.832347
1726.67	-1.01276
1728.33	-1.1186
1730	-1.24127
1731.67	-1.45295
1733.33	-1.27736
1735	-1.10897
1736.67	-1.40965
1738.33	-1.45536
1740	-1.26773
1741.67	-1.11138
1743.33	-1.25811
1745	-1.18354
1746.67	-1.09935
1748.33	-1.05124
1750	-1.07049
1751.67	-1.00073
1753.33	-0.808292
1755	-0.77221
1756.67	-0.827536
1758.33	-0.44988
1760	-0.257444
1761.67	-0.173253
1763.33	-0.425826
1765	-0.250228
1766.67	-0.0986842
1768.33	-0.0457643
1770	-0.103495
1771.67	0.194781
1773.33	0.0215883
1775	0.0384265
1776.67	0.0913464
1778.33	0.341513
1780	0.387217
1781.67	0.661438
1783.33	0.615735
1785	0.757656
1786.67	0.894767
1788.33	1.20507
1790	1.32534
1791.67	1.43599
1793.33	1.42156
1795	1.63565
1796.67	1.82327
1798.33	1.792
1800	1.99406
1801.67	1.86176
1803.33	1.92189
1805	1.42156
1806.67	1.33496
1808.33	0.954903
1810	1.02707
1811.67	0.779305
1813.33	0.764873
1815	0.916416
1816.67	0.98858
1818.33	0.762467
1820	0.80336
1821.67	0.483435
1823.33	0.317459
1825	0.062481
1826.67	-0.0337371
1828.33	0.0239937
1830	-0.15401
1831.67	-0.356067
1833.33	-0.615856
1835	-0.389744
1836.67	-0.399366
1838.33	-0.538882
1840	-0.673587
1841.67	-0.663965
1843.33	-0.71448
1845	-1.04884
1846.67	-1.36876
1848.33	-1.57563
1850	-1.76807
1851.67	-1.92202
1853.33	-2.0904
1855	-1.66704
1856.67	-1.61412
1858.33	-1.6045
1860	-1.72477
1861.67	-1.57804
1863.33	-1.63096
1865	-1.31103
1866.67	-0.928565
1868.33	-0.736129
1870	-0.430636
1871.67	-0.286309
1873.33	-0.235795
1875	0.0432374
1876.67	-0.0818461
1878.33	0.0432374
1880	0.0480483
1881.67	0.0985627
1883.33	0.0576701
1885	0.250106
1886.67	0.245295
1888.33	0.211619
1890	0.307837
1891.67	0.692709
1893.33	0.685493
1895	0.678276
1896.67	0.601302
1898.33	0.914011
1900	1.00301
1901.67	0.923632
1903.33	0.661438
1905	1.07758
1906.67	1.31091
1908.33	1.40472
1910	1.8786
1911.67	1.98925
1913.33	1.82808
1915	1.60437
1916.67	1.73186
1918.33	1.77276
1920	1.703
1921.67	1.66692
1923.33	1.51056
1925	1.0439
1926.67	0.904389
1928.33	0.774494
1930	0.555598
1931.67	0.61814
1933.33	0.127428
1935	-0.435447
1936.67	-0.685614
1938.33	-0.796265
1940	-1.07289
1941.67	-0.979079
1943.33	-0.940592
1945	-1.32306
1946.67	-1.19798
1948.33	-1.46739
1950	-1.44574
1951.67	-1.44814
1953.33	-1.93645
1955	-1.66463
1956.67	-1.55158
1958.33	-1.64539
1960	-1.38319
1961.67	-1.21722
1963.33	-1.2076
1965	-0.832347
1966.67	-0.79386
1968.33	-0.642316
1970	-0.387338
1971.67	-0.488367
1973.33	-0.490773
1975	-0.485962
1976.67	-0.659154
1978.33	-0.416204
1980	-0.384933
1981.67	-0.58218
1983.33	-0.257444
1985	-0.505205
1986.67	-0.531665
1988.33	-0.286309
1990	-0.216551
1991.67	-0.0698188
1993.33	0.036021
1995	0.283782
1996.67	0.529138
1998.33	0.500273
2000	0.639789
2001.67	1.02466
2003.33	1.40472
2005	1.45043
2006.67	1.53462
2008.33	1.37826
2010	1.34699
2011.67	1.09923
2013.33	1.17139
2015	0.933254
2016.67	0.774494
2018.33	0.615735
2020	0.832225
2021.67	0.728791
2023.33	0.772089
2025	0.849063
2026.67	0.861091
2028.33	0.733602
2030	0.714358
2031.67	0.531544
2033.33	0.343919
2035	0.151483
2036.67	-0.129955
2038.33	-0.392149
2040	-0.618262
2041.67	-0.750561
2043.33	-1.1186
2045	-1.26052
2046.67	-1.41687
2048.33	-1.31825
2050	-1.48422
2051.67	-1.20279
2053.33	-0.964647
2055	-0.959836
2056.67	-0.890078
2058.33	-0.844374
2060	-0.829941
2061.67	-0.781832
2063.33	-0.733723
2065	-0.866023
2066.67	-1.16189
2068.33	-0.894888
2070	-0.887672
2071.67	-0.7674
2073.33	-0.774616
2075	-0.570153
2076.67	-0.685614
2078.33	-0.531665
2080	-0.139577
2081.67	-0.267066
2083.33	-0.0144935
2085	-0.0818461
2086.67	0.0239937
2088.33	-0.0746297
2090	0.56522
2091.67	0.661438
2093.33	0.762467
2095	0.637384
2096.67	0.507489
2098.33	0.805765
2100	0.981363
2101.67	1.1762
2103.33	1.23634
2105	1.44321
2106.67	1.33015
2108.33	1.33737
2110	0.834631
2111.67	0.88274
2113.33	0.93566
2115	0.947687
2116.67	1.06796
2118.33	1.26761
2120	1.14734
2121.67	0.98858
2123.33	0.788927
2125	0.96212
2126.67	0.947687
2128.33	0.805765
2130	0.85628
2131.67	0.630167
2133.33	0.533949
2135	0.0817246
2136.67	0.0143719
2138.33	-0.163631
2140	-0.158821
2141.67	-0.305553
2143.33	-0.286309
2145	-0.478745
2146.67	-0.791454
2148.33	-1.08251
2150	-1.36876
2151.67	-1.46739
2153.33	-1.42649
2155	-1.24368
2156.67	-1.22444
2158.33	-1.15708
2160	-0.971863
2161.67	-1.18114
2163.33	-1.33509
2165	-1.1667
2166.67	-1.14987
2168.33	-1.14746
2170	-1.0344
2171.67	-1.2509
2173.33	-1.19798
2175	-1.12581
2176.67	-0.952619
2178.33	-0.779427
2180	-0.315175
2181.67	-0.267066
2183.33	0.0167774
2185	0.271755
2186.67	0.625356
2188.33	0.654222
2190	0.711953
2191.67	0.505084
2193.33	0.550787
2195	0.430515
2196.67	0.774494
2198.33	0.85628
2200	1.15456
2201.67	1.47208
2203.33	1.46726
2205	1.27002
2206.67	1.44562
2208.33	1.55627
2210	1.56348
2211.67	1.48891
2213.33	1.25558
2215	1.16177
2216.67	0.897172
2218.33	0.921227
2220	0.791333
2221.67	0.656627
2223.33	0.743224
2225	0.334297
2226.67	0.144266
2228.33	0.170726
2230	0.240484
2231.67	0.0961573
2233.33	0.0191828
2235	-0.0433589
2236.67	-0.380122
2238.33	-0.336824
2240	-0.267066
2241.67	-0.39696
2243.33	-0.447475
2245	-0.615856
2246.67	-0.663965
2248.33	-0.923754
2250	-1.08973
2251.67	-1.1643
2253.33	-1.39282
2255	-1.46739
2256.67	-1.79453
2258.33	-1.83061
2260	-1.46257
2261.67	-1.21241
2263.33	-1.14987
2265	-1.34711
2266.67	-1.3399
2268.33	-0.967052
2270	-0.98389
2271.67	-0.79386
2273.33	-1.12822
2275	-0.991106
2276.67	-1.1667
2278.33	-0.853996
2280	-0.683209
2281.67	-0.245417
2283.33	0.175537
2285	0.586869
2286.67	0.654222
2288.33	0.808171
2290	0.921227
2291.67	1.24596
2293.33	1.46005
2295	1.67654
2296.67	1.72224
2298.33	1.7463
2300	1.59956
2301.67	1.94835
2303.33	1.7054
2305	1.41194
2306.67	1.4408
2308.33	1.26761
2310	1.28686
2311.67	1.60678
2313.33	1.5274
2315	1.2171
2316.67	0.673465
2318.33	0.517111
2320	0.408866
2321.67	0.692709
2323.33	0.428109
2325	0.454569
2326.67	0.355946
2328.33	0.252512
2330	0.0432374
2331.67	-0.267066
2333.33	-0.507611
2335	-0.627883
2336.67	-0.789049
2338.33	-0.841969
2340	-0.938187
2341.67	-0.853996
2343.33	-0.988701
2345	-0.988701
2346.67	-1.13062
2348.33	-1.20279
2350	-1.22925
2351.67	-1.26052
2353.33	-1.39041
2355	-1.50106
2356.67	-1.52031
2358.33	-1.57082
2360	-1.36155
2361.67	-1.18835
2363.33	-1.2966
2365	-1.17152
2366.67	-1.00313
2368.33	-0.95743
2370	-0.967052
2371.67	-0.678398
2373.33	-0.716885
2375	-0.404176
2376.67	-0.137171
2378.33	-0.038548
2380	0.117806
2381.67	0.0504537
2383.33	0.0769137
2385	0.360757
2386.67	0.589275
2388.33	0.769683
2390	0.668655
2391.67	0.704736
2393.33	0.716764
2395	0.959714
2396.67	1.26521
2398.33	1.1762
2400	1.53462
2401.67	1.50335
2403.33	1.54183
2405	1.42156
2406.67	1.68857
2408.33	1.78478
2410	1.73186
2411.67	1.62843
2413.33	1.37586
2415	1.13772
2416.67	0.942876
2418.33	0.627762
2420	0.851469
2421.67	0.678276
2423.33	0.714358
2425	0.570031
2426.67	0.495462
2428.33	0.425704
2430	0.0913464
2431.67	-0.146793
2433.33	-0.166037
2435	-0.389744
2436.67	-0.603829
2438.33	-0.748156
2440	-0.731318
2441.67	-0.526854
2443.33	-0.774616
2445	-0.675992
2446.67	-1.01035
2448.33	-0.991106
2450	-0.875645
2451.67	-0.967052
2453.33	-0.952619
2455	-1.17633
2456.67	-1.03922
2458.33	-0.832347
2460	-0.724101
2461.67	-0.586991
2463.33	-0.822725
2465	-0.762589
2466.67	-0.90451
2468.33	-0.911727
2470	-1.032
2471.67	-0.964647
2473.33	-0.962241
2475	-1.10897
2476.67	-0.777021
2478.33	-0.522044
2480	-0.483556
2481.67	-0.240606
2483.33	-0.122739
2485	-0.18047
2486.67	0.00956104
2488.33	0.0528592
2490	0.221241
2491.67	0.300621
2493.33	0.204403
2495	0.473813
2496.67	0.699925
2498.33	0.923632
2500	0.793738
2501.67	1.03188
2503.33	1.24837
2505	1.30369
2506.67	1.3951
2508.33	1.0872
2510	1.01023
2511.67	1.08961
2513.33	1.00782
2515	0.625356
2516.67	0.416082
2518.33	0.473813
2520	0.579653
2521.67	0.300621
2523.33	-0.0241153
2525	0.105779
2526.67	0.00234469
2528.33	0.0889409
2530	-0.170848
2531.67	-0.356067
2533.33	-0.288715
2535	-0.243011
2536.67	-0.31758
2538.33	-0.524449
2540	-0.66156
2541.67	-0.247822
2543.33	-0.158821
2545	0.0672919
2546.67	-0.00727711
2548.33	0.168321
2550	-0.0217098
2551.67	-0.0674134
2553.33	-0.0505752
2555	-0.161226
2556.67	0.0167774
2558.33	-0.122739
2560	-0.418609
2561.67	-0.538882
2563.33	-0.442664
2565	-0.445069
2566.67	-0.425826
2568.33	-0.358473
2570	-0.310364
2571.67	-0.293526
2573.33	-0.339229
2575	-0.12755
2576.67	-0.31758
2578.33	-0.255039
2580	-0.281498
2581.67	-0.312769
2583.33	-0.223768
2585	-0.166037
2586.67	-0.245417
2588.33	-0.613451
2590	-0.579774
2591.67	-0.671182
2593.33	-0.623073
2595	-0.656749
2596.67	-0.779427
2598.33	-0.885267
2600	-0.803481
2601.67	-0.731318
2603.33	-0.546098
2605	-0.0770352
2606.67	0.0817246
2608.33	0.408866
2610	0.303026
2611.67	0.404055
2613.33	0.245295
2615	0.442542
2616.67	0.382406
2618.33	0.48584
2620	0.473813
2621.67	0.849063
2623.33	0.926038
2625	1.01504
2626.67	0.990985
2628.33	1.1762
2630	0.875523
2631.67	1.0848
2633.33	1.18342
2635	1.23634
2636.67	1.12328
2638.33	0.990985
2640	0.420893
2641.67	0.428109
2643.33	0.456975
2645	0.194781
2646.67	0.0648864
2648.33	-0.252633
2650	-0.240606
2651.67	0.0143719
2653.33	-0.0433589
2655	-0.0650079
2656.67	-0.199713
2658.33	-0.332013
2660	-0.353662
2661.67	-0.279093
2663.33	-0.322391
2665	-0.382527
2666.67	-0.408987
2668.33	-0.459502
2670	-0.495584
2671.67	-0.440258
2673.33	-0.606234
2675	-0.341635
2676.67	-0.221362
2678.33	-0.214146
2680	-0.0481698
2681.67	-0.178064
2683.33	-0.2382
2685	-0.387338
2686.67	-0.435447
2688.33	-0.12755
2690	0.129834
2691.67	0.221241
2693.33	-0.060197
2695	-0.21174
2696.67	-0.534071
2698.33	-0.58218
2700	-0.659154
2701.67	-0.760183
2703.33	-0.79386
2705	-0.890078
2706.67	-0.781832
2708.33	-0.885267
2710	-0.721696
2711.67	-0.875645
2713.33	-0.839563
2715	-0.743345
2716.67	-0.461907
2718.33	-0.392149
2720	-0.276688
2721.67	-0.086657
2723.33	0.0528592
2725	0.0215883
2726.67	-0.332013
2728.33	-0.117928
2730	0.00956104
2731.67	-0.110712
2733.33	0.158699
2735	0.40165
2736.67	0.521922
2738.33	0.442542
2740	0.59168
2741.67	0.632573
2743.33	0.615735
2745	0.598896
2746.67	0.791333
2748.33	1.03909
2750	1.14734
2751.67	1.19064
2753.33	1.38307
2755	1.35902
2756.67	1.64046
2758.33	1.47208
2760	1.25318
2761.67	0.983769
2763.33	0.851469
2765	0.82982
2766.67	0.707142
2768.33	0.622951
2770	0.582058
2771.67	0.490651
2773.33	0.392028
2775	0.396839
2776.67	0.40165
2778.33	0.125023
2780	-0.0168989
2781.67	-0.132361
2783.33	-0.671182
2785	-0.733723
2786.67	-0.733723
2788.33	-0.829941
2790	-1.03922
2791.67	-1.37838
2793.33	-1.62855
2795	-1.90518
2796.67	-1.7368
2798.33	-1.72477
2800	-1.86188
2801.67	-1.60209
2803.33	-1.87391
2805	-1.85707
2806.67	-1.51549
2808.33	-1.35914
2810	-1.22444
2811.67	-1.11138
2813.33	-1.01757
2815	-0.752967
2816.67	-0.425826
2818.33	-0.512422
2820	-0.469124
2821.67	-0.341635
2823.33	-0.0842515
2825	0.24289
2826.67	0.305431
2828.33	0.584464
2830	0.649411
2831.67	0.959714
2833.33	1.10404
2835	1.01985
2836.67	1.12569
2838.33	1.23875
2840	1.38788
2841.67	1.56108
2843.33	1.4841
2845	1.60437
2846.67	1.52259
2848.33	1.34218
2850	1.53943
2851.67	1.07999
2853.33	1.06315
2855	0.916416
2856.67	0.687898
2858.33	0.767278
2860	0.608518
2861.67	0.370379
2863.33	0.620546
2865	0.695115
2866.67	0.707142
2868.33	0.822603
2870	0.524327
2871.67	0.13705
2873.33	0.139455
2875	-0.0505752
2876.67	0.214024
2878.33	0.0239937
2880	0.0889409
2881.67	-0.0698188
2883.33	-0.283904
2885	-0.519638
2886.67	-0.820319
2888.33	-0.921348
2890	-0.659154
2891.67	-0.90451
2893.33	-1.01757
2895	-0.955025
2896.67	-0.952619
2898.33	-1.04162
2900	-1.28457
2901.67	-1.25571
2903.33	-1.45776
2905	-1.62615
2906.67	-1.61652
2908.33	-1.46257
2910	-1.3856
2911.67	-1.15708
2913.33	-1.01997
2915	-0.858807
2916.67	-0.596613
2918.33	-0.0674134
2920	0.0504537
2921.67	0.0769137
2923.33	0.149077
2925	0.08413
2926.67	-0.0890624
2928.33	0.151483
2930	0.192375
2931.67	0.218835
2933.33	0.235673
2935	0.442542
2936.67	0.466597
2938.33	0.69752
2940	0.834631
2941.67	0.711953
2943.33	1.03428
2945	1.05112
2946.67	0.839442
2948.33	0.627762
2950	0.695115
2951.67	0.673465
2953.33	0.885145
2955	0.9092
2956.67	0.933254
2958.33	0.918821
2960	1.06555
2961.67	0.788927
2963.33	0.868307
2965	1.01023
2966.67	0.767278
2968.33	0.673465
2970	0.673465
2971.67	0.56522
2973.33	0.413677
2975	0.615735
2976.67	0.6446
2978.33	0.812982
2980	0.971741
2981.67	0.918821
2983.33	0.69752
2985	0.873118
2986.67	0.704736
2988.33	0.543571
2990	0.343919
2991.67	0.473813
2993.33	0.572437
2995	0.201997
2996.67	0.108185
2998.33	-0.113117
3000	0.0672919
3001.67	-0.445069
3003.33	-0.673587
3005	-0.93097
3006.67	-0.914132
3008.33	-1.07049
3010	-1.36155
3011.67	-1.60209
3013.33	-1.88112
3015	-2.15534
3016.67	-2.05672
3018.33	-2.08078
3020	-1.88593
3021.67	-1.87872
3023.33	-1.89075
3025	-2.00861
3026.67	-1.88353
3028.33	-1.73199
3030	-1.75604
3031.67	-1.81137
3033.33	-1.63577
3035	-1.55639
3036.67	-1.09935
3038.33	-0.478745
3040	-0.31758
3041.67	-0.166037
3043.33	-0.00968256
3045	0.276566
3046.67	0.286188
3048.33	0.37519
3050	0.34873
3051.67	0.649411
3053.33	0.822603
3055	1.11847
3056.67	1.34459
3058.33	1.66211
3060	1.71984
3061.67	1.90506
3063.33	1.86176
3065	2.0109
3066.67	2.37652
3068.33	2.44869
3070	2.32601
3071.67	2.22017
3073.33	2.05901
3075	1.89543
3076.67	1.62602
3078.33	1.45043
3080	1.29888
3081.67	1.16177
3083.33	0.82982
3085	0.642195
3086.67	0.45938
3088.33	0.0167774
3090	0.0288046
3091.67	-0.0890624
3093.33	-0.339229
3095	-0.560531
3096.67	-0.586991
3098.33	-0.695236
3100	-0.971863
3101.67	-1.02478
3103.33	-1.14024
3105	-1.30382
3106.67	-1.40003
3108.33	-1.34952
3110	-1.41206
3111.67	-1.28698
3113.33	-1.23887
3115	-1.35674
3116.67	-1.57082
3118.33	-1.41928
3120	-1.49385
3121.67	-1.56841
3123.33	-1.80655
3125	-1.66223
3126.67	-1.46257
3128.33	-1.46017
3130	-1.46017
3131.67	-1.33028
3133.33	-1.35674
3135	-1.16189
3136.67	-0.666371
3138.33	-0.137171
3140	-0.060197
3141.67	-0.0650079
3143.33	0.0648864
3145	0.129834
3146.67	0.13705
3148.33	0.0937518
3150	0.396839
3151.67	0.531544
3153.33	0.473813
3155	0.206808
3156.67	0.132239
3158.33	0.146672
3160	0.319864
3161.67	0.88274
3163.33	1.05112
3165	1.36864
3166.67	1.65008
3168.33	1.88581
3170	1.98684
3171.67	1.90987
3173.33	1.83289
3175	1.56829
3176.67	1.69578
3178.33	1.80643
3180	1.76313
3181.67	1.54183
3183.33	1.38067
3185	1.47208
3186.67	1.53943
3188.33	1.40713
3190	1.23153
3191.67	1.19545
3193.33	1.26761
3195	1.07036
3196.67	0.603707
3198.33	0.117806
3200	-0.281498
3201.67	-0.536476
3203.33	-1.24127
3205	-1.16189
3206.67	-1.11138
3208.33	-1.39041
3210	-1.59006
3211.67	-1.88593
3213.33	-1.66463
3215	-1.76566
3216.67	-1.48903
3218.33	-1.35914
3220	-1.57082
3221.67	-1.72958
3223.33	-1.95569
3225	-1.83061
3226.67	-1.84985
3228.33	-1.95329
3230	-1.93164
3231.67	-1.95329
3233.33	-1.82339
3235	-1.6502
3236.67	-1.59247
3238.33	-1.20519
3240	-0.627883
3241.67	-0.601423
3243.33	-0.507611
3245	-0.149199
3246.67	-0.0337371
3248.33	-0.0505752
3250	0.149077
3251.67	0.639789
3253.33	0.950092
3255	1.29648
3256.67	1.7487
3258.33	1.93392
3260	1.99887
3261.67	2.24182
3263.33	2.49199
3265	2.50401
3266.67	2.39817
3268.33	2.05419
3270	2.07584
3271.67	2.20093
3273.33	2.20814
3275	2.20814
3276.67	2.03014
3278.33	1.91949
3280	1.88822
3281.67	1.42637
3283.33	1.22191
3285	0.894767
3286.67	0.906794
3288.33	0.632573
3290	0.341513
3291.67	0.211619
3293.33	-0.0986842
3295	-0.433042
3296.67	-0.625478
3298.33	-0.594207
3300	-1.0777
3301.67	-1.48903
3303.33	-1.64539
3305	-1.5179
3306.67	-1.74642
3308.33	-1.6045
3310	-1.46017
3311.67	-1.85707
3313.33	-2.05432
3315	-1.81377
3316.67	-1.84023
3318.33	-1.94848
3320	-1.71755
3321.67	-1.74642
3323.33	-1.79934
3325	-1.94848
3326.67	-1.78491
3328.33	-1.7368
3330	-1.64539
[truncated: 598,001+ more rows]

## Sheet: fig_S11_bottom_meg
time	amplitude
0	-0.26938
1.66667	-0.315087
3.33333	-0.315704
5	-0.250689
6.66667	-0.131805
8.33333	0.00938549
10	0.142012
11.6667	0.247539
13.3333	0.316962
15	0.342876
16.6667	0.318463
18.3333	0.244839
20	0.13789
21.6667	0.0259977
23.3333	-0.0617172
25	-0.109557
26.6667	-0.122727
28.3333	-0.122694
30	-0.132566
31.6667	-0.162
33.3333	-0.202434
35	-0.23597
36.6667	-0.250242
38.3333	-0.247024
40	-0.238669
41.6667	-0.237319
43.3333	-0.246533
45	-0.260054
46.6667	-0.265246
48.3333	-0.247027
50	-0.191762
51.6667	-0.0931712
53.3333	0.0399973
55	0.179725
56.6667	0.285242
58.3333	0.322299
60	0.28581
61.6667	0.208577
63.3333	0.144585
65	0.133806
66.6667	0.171667
68.3333	0.206112
70	0.167823
71.6667	0.0164956
73.3333	-0.227184
75	-0.487919
76.6667	-0.679412
78.3333	-0.755975
80	-0.734938
81.6667	-0.674289
83.3333	-0.625049
85	-0.596257
86.6667	-0.557003
88.3333	-0.468082
90	-0.314421
91.6667	-0.114382
93.3333	0.0954598
95	0.283102
96.6667	0.433491
98.3333	0.545202
100	0.619691
101.667	0.655391
103.333	0.651955
105	0.618518
106.667	0.574502
108.333	0.537985
110	0.509507
111.667	0.465894
113.333	0.372263
115	0.206455
116.667	-0.0199415
118.333	-0.259336
120	-0.449591
121.667	-0.549122
123.333	-0.564126
125	-0.547624
126.667	-0.567137
128.333	-0.661042
130	-0.814458
131.667	-0.972198
133.333	-1.07778
135	-1.10755
136.667	-1.07549
138.333	-1.01027
140	-0.928925
141.667	-0.829015
143.333	-0.700352
145	-0.539706
146.667	-0.354134
148.333	-0.153755
150	0.0562642
151.667	0.278157
153.333	0.518774
155	0.783449
156.667	1.06753
158.333	1.34789
160	1.57943
161.667	1.7029
163.333	1.66699
165	1.45855
166.667	1.12277
168.333	0.753358
170	0.450973
171.667	0.27355
173.333	0.21079
175	0.198028
176.667	0.157174
178.333	0.0373729
180	-0.166594
181.667	-0.422126
183.333	-0.680672
185	-0.898109
186.667	-1.04614
188.333	-1.11565
190	-1.1144
191.667	-1.06019
193.333	-0.972212
195	-0.864808
196.667	-0.746125
198.333	-0.620912
200	-0.49572
201.667	-0.383802
203.333	-0.304654
205	-0.274382
206.667	-0.290941
208.333	-0.326172
210	-0.334342
211.667	-0.274334
213.333	-0.130923
215	0.0792756
216.667	0.319621
218.333	0.552726
220	0.753796
221.667	0.912273
223.333	1.02636
225	1.09922
226.667	1.14033
228.333	1.16721
230	1.20012
231.667	1.25076
233.333	1.31465
235	1.37492
236.667	1.41327
238.333	1.41698
240	1.37783
241.667	1.29058
243.333	1.15795
245	0.998048
246.667	0.842504
248.333	0.721395
250	0.645604
251.667	0.602601
253.333	0.569907
255	0.534712
256.667	0.504522
258.333	0.503308
260	0.557483
261.667	0.67882
263.333	0.851943
265	1.03473
266.667	1.17509
268.333	1.23561
270	1.20966
271.667	1.11854
273.333	0.993874
275	0.858953
276.667	0.721217
278.333	0.579175
280	0.435924
281.667	0.305704
283.333	0.205446
285	0.138437
286.667	0.0875374
288.333	0.0270944
290	-0.0572278
291.667	-0.160121
293.333	-0.265711
295	-0.361162
296.667	-0.440611
298.333	-0.499867
300	-0.53217
301.667	-0.530033
303.333	-0.48911
305	-0.409428
306.667	-0.294639
308.333	-0.152389
310	0.00340497
311.667	0.150513
313.333	0.260591
315	0.308799
316.667	0.288232
318.333	0.218721
320	0.139953
321.667	0.091158
323.333	0.0916551
325	0.134919
326.667	0.196761
328.333	0.24984
330	0.277186
331.667	0.280111
333.333	0.276828
335	0.291249
336.667	0.33819
338.333	0.415095
340	0.505778
341.667	0.592502
343.333	0.667316
345	0.735473
346.667	0.80997
348.333	0.901873
350	1.01251
351.667	1.13041
353.333	1.2323
355	1.28751
356.667	1.26804
358.333	1.16334
360	0.991552
361.667	0.795957
363.333	0.624845
365	0.50674
366.667	0.437681
368.333	0.38896
370	0.329467
371.667	0.246997
373.333	0.154422
375	0.0788834
376.667	0.0443188
378.333	0.0587739
380	0.109891
381.667	0.167096
383.333	0.191186
385	0.15174
386.667	0.0450739
388.333	-0.099666
390	-0.231574
391.667	-0.298947
393.333	-0.268152
395	-0.133391
396.667	0.0834386
398.333	0.340897
400	0.590946
401.667	0.792146
403.333	0.91869
405	0.962789
406.667	0.930234
408.333	0.831555
410	0.674178
411.667	0.461942
413.333	0.203523
415	-0.0773501
416.667	-0.341113
418.333	-0.545086
420	-0.660612
421.667	-0.680386
423.333	-0.611072
425	-0.460493
426.667	-0.232347
428.333	0.0682459
430	0.426154
431.667	0.813105
433.333	1.19121
435	1.5195
436.667	1.76121
438.333	1.89147
440	1.90306
441.667	1.80716
443.333	1.62849
445	1.39808
446.667	1.14646
448.333	0.898332
450	0.670039
451.667	0.47114
453.333	0.308129
455	0.185252
456.667	0.0994866
458.333	0.0335817
460	-0.0445467
461.667	-0.17138
463.333	-0.3709
465	-0.642055
466.667	-0.958345
468.333	-1.27799
470	-1.55689
471.667	-1.75814
473.333	-1.85745
475	-1.84744
476.667	-1.74178
478.333	-1.57573
480	-1.39753
481.667	-1.25096
483.333	-1.15837
485	-1.11544
486.667	-1.09991
488.333	-1.08663
490	-1.05896
491.667	-1.0126
493.333	-0.952901
495	-0.888816
496.667	-0.827017
498.333	-0.768579
500	-0.709308
501.667	-0.644241
503.333	-0.575499
505	-0.518588
506.667	-0.499572
508.333	-0.540925
510	-0.644628
511.667	-0.785755
513.333	-0.922468
515	-1.01568
516.667	-1.04481
518.333	-1.01003
520	-0.921977
521.667	-0.788731
523.333	-0.609628
525	-0.378972
526.667	-0.0961145
528.333	0.224469
530	0.550073
531.667	0.838542
533.333	1.05689
535	1.19942
536.667	1.29317
538.333	1.38565
540	1.52055
541.667	1.71426
543.333	1.94648
545	2.17154
546.667	2.34423
548.333	2.44409
550	2.48266
551.667	2.49119
553.333	2.4992
555	2.51827
556.667	2.53937
558.333	2.54221
560	2.50955
561.667	2.4383
563.333	2.343
565	2.25064
566.667	2.18933
568.333	2.17489
570	2.20025
571.667	2.23179
573.333	2.21631
575	2.0995
576.667	1.8515
578.333	1.48667
580	1.0633
581.667	0.658657
583.333	0.33159
585	0.0953831
586.667	-0.082231
588.333	-0.252312
590	-0.449497
591.667	-0.671776
593.333	-0.88702
595	-1.05816
596.667	-1.16697
598.333	-1.22126
600	-1.24552
601.667	-1.26555
603.333	-1.29699
605	-1.34037
606.667	-1.38195
608.333	-1.39949
610	-1.37221
611.667	-1.29018
613.333	-1.15691
615	-0.983529
616.667	-0.780738
618.333	-0.55678
620	-0.323792
621.667	-0.10599
623.333	0.0599452
625	0.136281
626.667	0.101965
628.333	-0.0338122
630	-0.229797
631.667	-0.424007
633.333	-0.555127
635	-0.587272
636.667	-0.527266
638.333	-0.423461
640	-0.343736
641.667	-0.343024
643.333	-0.437508
645	-0.599288
646.667	-0.774688
648.333	-0.916081
650	-1.00757
651.667	-1.06756
653.333	-1.12787
655	-1.20752
656.667	-1.30168
658.333	-1.39103
660	-1.45853
661.667	-1.49822
663.333	-1.51318
665	-1.50992
666.667	-1.49508
668.333	-1.47304
670	-1.44316
671.667	-1.40001
673.333	-1.33886
675	-1.26172
676.667	-1.17694
678.333	-1.09295
680	-1.0142
681.667	-0.94495
683.333	-0.896433
685	-0.88771
686.667	-0.935721
688.333	-1.04055
690	-1.17797
691.667	-1.30694
693.333	-1.38805
695	-1.40158
696.667	-1.35485
698.333	-1.27703
700	-1.20495
701.667	-1.1666
703.333	-1.16885
705	-1.19452
706.667	-1.20955
708.333	-1.17739
710	-1.07469
711.667	-0.901862
713.333	-0.68352
715	-0.459595
716.667	-0.272738
718.333	-0.157283
720	-0.131102
721.667	-0.190232
723.333	-0.307611
725	-0.437585
726.667	-0.526876
728.333	-0.53173
730	-0.437346
731.667	-0.268621
733.333	-0.0803375
735	0.0722633
736.667	0.164435
738.333	0.21303
740	0.260834
741.667	0.345505
743.333	0.47308
745	0.612173
746.667	0.712275
748.333	0.734169
750	0.672374
751.667	0.556
753.333	0.430377
755	0.33347
756.667	0.280722
758.333	0.263452
760	0.257416
761.667	0.234463
763.333	0.172546
765	0.0638597
766.667	-0.07894
768.333	-0.22316
770	-0.32799
771.667	-0.363578
773.333	-0.324557
775	-0.229657
776.667	-0.111377
778.333	-0.00489956
780	0.0598974
781.667	0.0652311
783.333	0.0114293
785	-0.0820128
786.667	-0.184565
788.333	-0.269924
790	-0.329279
791.667	-0.373044
793.333	-0.419798
795	-0.481127
796.667	-0.553507
798.333	-0.621773
800	-0.669993
801.667	-0.691526
803.333	-0.691866
805	-0.683573
806.667	-0.678549
808.333	-0.684606
810	-0.708087
811.667	-0.757241
813.333	-0.84012
815	-0.95777
816.667	-1.09988
818.333	-1.24794
820	-1.38278
821.667	-1.48936
823.333	-1.5563
825	-1.57446
826.667	-1.53951
828.333	-1.45738
830	-1.34554
831.667	-1.22553
833.333	-1.1095
835	-0.99102
836.667	-0.849851
838.333	-0.669936
840	-0.456819
841.667	-0.238247
843.333	-0.0452095
845	0.111569
846.667	0.250598
848.333	0.407778
850	0.613192
851.667	0.871496
853.333	1.15628
855	1.42081
856.667	1.61915
858.333	1.72532
860	1.73964
861.667	1.6817
863.333	1.57968
865	1.46446
866.667	1.36694
868.333	1.31173
870	1.3061
871.667	1.33268
873.333	1.35612
875	1.34368
876.667	1.28694
878.333	1.20732
880	1.13977
881.667	1.10679
883.333	1.1026
885	1.09788
886.667	1.05923
888.333	0.968423
890	0.829313
891.667	0.660547
893.333	0.481348
895	0.300813
896.667	0.117231
898.333	-0.0737615
900	-0.269207
901.667	-0.454464
903.333	-0.607507
905	-0.709471
906.667	-0.755726
908.333	-0.761569
910	-0.758313
911.667	-0.77893
913.333	-0.838614
915	-0.922387
916.667	-0.991325
918.333	-1.00669
920	-0.955614
921.667	-0.859098
923.333	-0.756846
925	-0.681614
926.667	-0.641392
928.333	-0.6195
930	-0.58977
931.667	-0.535381
933.333	-0.45874
935	-0.376353
936.667	-0.303718
938.333	-0.243078
940	-0.183643
941.667	-0.112037
943.333	-0.0220858
945	0.0838708
946.667	0.19953
948.333	0.317122
950	0.425242
951.667	0.508207
953.333	0.553775
955	0.566205
956.667	0.571633
958.333	0.605395
960	0.686532
961.667	0.798561
963.333	0.893202
965	0.916308
966.667	0.838517
968.333	0.670784
970	0.456644
971.667	0.248234
973.333	0.0815658
975	-0.0353318
976.667	-0.116858
978.333	-0.182587
980	-0.240207
981.667	-0.280152
983.333	-0.286163
985	-0.254583
986.667	-0.207192
988.333	-0.185251
990	-0.225834
991.667	-0.335288
993.333	-0.478296
995	-0.591972
996.667	-0.618631
998.333	-0.537949
1000	-0.377821
1001.67	-0.196129
1003.33	-0.0457628
1005	0.0525607
1006.67	0.111669
1008.33	0.156278
1010	0.198345
1011.67	0.228943
1013.33	0.230277
1015	0.19535
1016.67	0.138732
1018.33	0.090186
1020	0.075715
1021.67	0.0998216
1023.33	0.142607
1025	0.174442
1026.67	0.176324
1028.33	0.148983
1030	0.104874
1031.67	0.0539025
1033.33	-0.00179755
1035	-0.0612931
1036.67	-0.118132
1038.33	-0.164292
1040	-0.201132
1041.67	-0.243717
1043.33	-0.311577
1045	-0.414313
1046.67	-0.546391
1048.33	-0.695302
1050	-0.852934
1051.67	-1.01756
1053.33	-1.18541
1055	-1.34277
1056.67	-1.46859
1058.33	-1.5465
1060	-1.57592
1061.67	-1.57261
1063.33	-1.55728
1065	-1.54018
1066.67	-1.513
1068.33	-1.4551
1070	-1.34979
1071.67	-1.19828
1073.33	-1.02114
1075	-0.846974
1076.67	-0.695991
1078.33	-0.568008
1080	-0.442132
1081.67	-0.290266
1083.33	-0.0985005
1085	0.117328
1086.67	0.315191
1088.33	0.450804
1090	0.507562
1091.67	0.511576
1093.33	0.519882
1095	0.588291
1096.67	0.739531
1098.33	0.951985
1100	1.17513
1101.67	1.36027
1103.33	1.48615
1105	1.56446
1106.67	1.62482
1108.33	1.6929
1110	1.77726
1111.67	1.86977
1113.33	1.95314
1115	2.00734
1116.67	2.01421
1118.33	1.96376
1120	1.86197
1121.67	1.73286
1123.33	1.60869
1125	1.51187
1126.67	1.44088
1128.33	1.37084
1130	1.26764
1131.67	1.10502
1133.33	0.875957
1135	0.596273
1136.67	0.301363
1138.33	0.0350711
1140	-0.167164
1141.67	-0.29206
1143.33	-0.350017
1145	-0.364443
1146.67	-0.357642
1148.33	-0.342547
1150	-0.323945
1151.67	-0.306664
1153.33	-0.303619
1155	-0.336026
1156.67	-0.423377
1158.33	-0.569084
1160	-0.751871
1161.67	-0.929484
1163.33	-1.0534
1165	-1.08713
1166.67	-1.0207
1168.33	-0.876789
1170	-0.705599
1171.67	-0.566194
1173.33	-0.498662
1175	-0.502353
1176.67	-0.536838
1178.33	-0.54737
1180	-0.498508
1181.67	-0.395223
1183.33	-0.280316
1185	-0.209106
1186.67	-0.212742
1188.33	-0.270786
1190	-0.314486
1191.67	-0.264859
1193.33	-0.0824686
1195	0.206807
1196.67	0.52897
1198.33	0.808242
1200	1.00816
1201.67	1.14076
1203.33	1.24428
1205	1.35174
1206.67	1.47281
1208.33	1.59382
1210	1.68662
1211.67	1.71826
1213.33	1.66203
1215	1.51182
1216.67	1.29412
1218.33	1.0666
1220	0.897999
1221.67	0.837014
1223.33	0.887848
1225	1.00765
1226.67	1.12806
1228.33	1.18885
1230	1.16565
1231.67	1.07893
1233.33	0.980395
1235	0.923914
1236.67	0.936521
1238.33	1.00626
1240	1.09306
1241.67	1.15343
1243.33	1.16246
1245	1.12169
1246.67	1.05201
1248.33	0.977761
1250	0.911532
1251.67	0.849017
1253.33	0.775812
1255	0.678367
1256.67	0.548271
1258.33	0.378067
1260	0.15778
1261.67	-0.118485
1263.33	-0.438247
1265	-0.762381
1266.67	-1.03541
1268.33	-1.21244
1270	-1.28452
1271.67	-1.28182
1273.33	-1.24971
1275	-1.21528
1276.67	-1.17
1278.33	-1.08075
1280	-0.919143
1281.67	-0.686207
1283.33	-0.415228
1285	-0.153443
1286.67	0.0621852
1288.33	0.21849
1290	0.323812
1291.67	0.397185
1293.33	0.458501
1295	0.522597
1296.67	0.595469
1298.33	0.672233
1300	0.73867
1301.67	0.776351
1303.33	0.768427
1305	0.703455
1306.67	0.577082
1308.33	0.392887
1310	0.163072
1311.67	-0.0918659
1313.33	-0.346052
1315	-0.57315
1316.67	-0.749442
1318.33	-0.852397
1320	-0.858913
1321.67	-0.751314
1323.33	-0.531848
1325	-0.234095
1326.67	0.0823053
1328.33	0.354544
1330	0.543862
1331.67	0.651269
1333.33	0.71395
1335	0.784212
1336.67	0.900184
1338.33	1.06241
1340	1.22994
1341.67	1.33988
1343.33	1.33999
1345	1.21479
1346.67	0.989719
1348.33	0.712623
1350	0.426742
1351.67	0.153834
1353.33	-0.103051
1355	-0.343031
1356.67	-0.552609
1358.33	-0.705474
1360	-0.777859
1361.67	-0.768456
1363.33	-0.707864
1365	-0.649045
1366.67	-0.64292
1368.33	-0.712931
1370	-0.842556
1371.67	-0.981759
1373.33	-1.06847
1375	-1.05402
1376.67	-0.919683
1378.33	-0.677372
1380	-0.358868
1381.67	-0.00458377
1383.33	0.341859
1385	0.636779
1386.67	0.843647
1388.33	0.944552
1390	0.949317
1391.67	0.894626
1393.33	0.83001
1395	0.795754
1396.67	0.805343
1398.33	0.844028
1400	0.883084
1401.67	0.897098
1403.33	0.872569
1405	0.807894
1406.67	0.712028
1408.33	0.604481
1410	0.511848
1411.67	0.457494
1413.33	0.449389
1415	0.475182
1416.67	0.507844
1418.33	0.516321
1420	0.473866
1421.67	0.363122
1423.33	0.182372
1425	-0.0463355
1426.67	-0.275188
1428.33	-0.444138
1430	-0.508162
1431.67	-0.462719
1433.33	-0.349691
1435	-0.23813
1436.67	-0.190216
1438.33	-0.231826
1440	-0.344221
1441.67	-0.480327
1443.33	-0.593135
1445	-0.656624
1446.67	-0.668042
1448.33	-0.6366
1450	-0.571919
1451.67	-0.480059
1453.33	-0.365331
1455	-0.233045
1456.67	-0.0913377
1458.33	0.0476299
1460	0.167342
1461.67	0.248465
1463.33	0.273025
1465	0.231483
1466.67	0.131306
1468.33	0.00222803
1470	-0.108876
1471.67	-0.157011
1473.33	-0.125396
1475	-0.04272
1476.67	0.0243834
1478.33	0.00424293
1480	-0.140248
1481.67	-0.389992
1483.33	-0.677464
1485	-0.916663
1486.67	-1.03954
1488.33	-1.02417
1490	-0.902071
1491.67	-0.737059
1493.33	-0.584329
1495	-0.455958
1496.67	-0.318554
1498.33	-0.1247
1500	0.146548
1501.67	0.470193
1503.33	0.788808
1505	1.04599
1506.67	1.21395
1508.33	1.29692
1510	1.31302
1511.67	1.27336
1513.33	1.17531
1515	1.01082
1516.67	0.777908
1518.33	0.485194
1520	0.149133
1521.67	-0.210257
1523.33	-0.571225
1525	-0.910585
1526.67	-1.20497
1528.33	-1.43358
1530	-1.58066
1531.67	-1.63652
1533.33	-1.5991
1535	-1.47881
1536.67	-1.30425
1538.33	-1.12086
1540	-0.977253
1541.67	-0.904568
1543.33	-0.902277
1545	-0.940275
1546.67	-0.976493
1548.33	-0.980139
1550	-0.947713
1551.67	-0.902628
1553.33	-0.878885
1555	-0.900156
1556.67	-0.968558
1558.33	-1.06845
1560	-1.17821
1561.67	-1.27918
1563.33	-1.35816
1565	-1.40688
1566.67	-1.42216
1568.33	-1.40585
1570	-1.3622
1571.67	-1.29417
1573.33	-1.20277
1575	-1.09195
1576.67	-0.974857
1578.33	-0.874179
1580	-0.812948
1581.67	-0.801082
1583.33	-0.828139
1585	-0.868293
1586.67	-0.894282
1588.33	-0.89179
1590	-0.866936
1591.67	-0.843156
1593.33	-0.847825
1595	-0.894413
1596.67	-0.970581
1598.33	-1.04115
1600	-1.06598
1601.67	-1.02213
1603.33	-0.915422
1605	-0.772993
1606.67	-0.622452
1608.33	-0.473973
1610	-0.31909
1611.67	-0.145939
1613.33	0.0428746
1615	0.225489
1616.67	0.373936
1618.33	0.475684
1620	0.547027
1621.67	0.62764
1623.33	0.759292
1625	0.962278
1626.67	1.2231
1628.33	1.49865
1630	1.7334
1631.67	1.88133
1633.33	1.92348
1635	1.87305
1636.67	1.76492
1638.33	1.63508
1640	1.50245
1641.67	1.36311
1643.33	1.19728
1645	0.981857
1646.67	0.7022
1648.33	0.361759
1650	-0.0117671
1651.67	-0.36842
1653.33	-0.651022
1655	-0.820697
1656.67	-0.879956
1658.33	-0.876947
1660	-0.883627
1661.67	-0.957874
1663.33	-1.11193
1665	-1.30677
1666.67	-1.47582
1668.33	-1.56383
1670	-1.55827
1671.67	-1.49526
1673.33	-1.43579
1675	-1.42675
1676.67	-1.47216
1678.33	-1.53421
1680	-1.56175
1681.67	-1.52328
1683.33	-1.42132
1685	-1.28221
1686.67	-1.13433
1688.33	-0.990979
1690	-0.846521
1691.67	-0.685142
1693.33	-0.49682
1695	-0.291097
1696.67	-0.0984271
1698.33	0.0443238
1700	0.115153
1701.67	0.119394
1703.33	0.0846621
1705	0.0437022
1706.67	0.019018
1708.33	0.0195864
1710	0.0488076
1711.67	0.11415
1713.33	0.229539
1715	0.409266
1716.67	0.658466
1718.33	0.965284
1720	1.29756
1721.67	1.60691
1723.33	1.84224
1725	1.96919
1726.67	1.98504
1728.33	1.91893
1730	1.81581
1731.67	1.71168
1733.33	1.61268
1735	1.49061
1736.67	1.30101
1738.33	1.01639
1740	0.653332
1741.67	0.27304
1743.33	-0.0470959
1745	-0.252421
1746.67	-0.336059
1748.33	-0.337777
1750	-0.321104
1751.67	-0.342256
1753.33	-0.424643
1755	-0.548755
1756.67	-0.661647
1758.33	-0.702555
1760	-0.633067
1761.67	-0.456728
1763.33	-0.217941
1765	0.0181915
1766.67	0.192662
1768.33	0.271453
1770	0.249694
1771.67	0.144743
1773.33	-0.0131967
1775	-0.187596
1776.67	-0.340774
1778.33	-0.442545
1780	-0.482769
1781.67	-0.479583
1783.33	-0.472744
1785	-0.501948
1786.67	-0.584612
1788.33	-0.709522
1790	-0.848387
1791.67	-0.972376
1793.33	-1.06059
1795	-1.09929
1796.67	-1.07976
1798.33	-1.00087
1800	-0.873889
1801.67	-0.722001
1803.33	-0.569765
1805	-0.427236
1806.67	-0.28044
1808.33	-0.0980737
1810	0.146391
1811.67	0.449805
1813.33	0.768644
1815	1.03262
1816.67	1.1779
1818.33	1.18172
1820	1.07757
1821.67	0.939743
1823.33	0.843757
1825	0.823996
1826.67	0.854392
1828.33	0.865461
1830	0.788312
1831.67	0.598433
1833.33	0.332863
1835	0.0718841
1836.67	-0.102656
1838.33	-0.148556
1840	-0.0825142
1841.67	0.0301687
1843.33	0.107146
1845	0.0860338
1846.67	-0.0471874
1848.33	-0.249369
1850	-0.439137
1851.67	-0.540604
1853.33	-0.529656
1855	-0.451387
1856.67	-0.393178
1858.33	-0.428672
1860	-0.568055
1861.67	-0.745677
1863.33	-0.853249
1865	-0.800157
1866.67	-0.565695
1868.33	-0.211676
1870	0.152044
1871.67	0.426596
1873.33	0.570543
1875	0.60812
1876.67	0.601393
1878.33	0.610169
1880	0.664115
1881.67	0.756308
1883.33	0.85361
1885	0.916009
1886.67	0.918189
1888.33	0.864536
1890	0.788026
1891.67	0.73166
1893.33	0.723882
1895	0.76336
1896.67	0.819778
1898.33	0.84682
1900	0.800837
1901.67	0.659875
1903.33	0.435961
1905	0.172544
1906.67	-0.0736402
1908.33	-0.255211
1910	-0.346941
1911.67	-0.344238
1913.33	-0.254964
1915	-0.0943127
1916.67	0.115217
1918.33	0.343946
1920	0.559562
1921.67	0.73419
1923.33	0.848659
1925	0.892136
1926.67	0.860809
1928.33	0.759709
1930	0.606645
1931.67	0.43309
1933.33	0.27845
1935	0.179259
1936.67	0.157952
1938.33	0.21505
1940	0.326113
1941.67	0.444384
1943.33	0.511734
1945	0.479743
1946.67	0.335146
1948.33	0.114155
1950	-0.109092
1951.67	-0.258222
1953.33	-0.293097
1955	-0.225958
1956.67	-0.10641
1958.33	0.0116636
1960	0.0980185
1961.67	0.153177
1963.33	0.19677
1965	0.251826
1966.67	0.337047
1968.33	0.466275
1970	0.646682
1971.67	0.872031
1973.33	1.11617
1975	1.33416
1976.67	1.47375
1978.33	1.49396
1980	1.38354
1981.67	1.16973
1983.33	0.910291
1985	0.669584
1986.67	0.490662
1988.33	0.3806
1990	0.318418
1991.67	0.277703
1993.33	0.245074
1995	0.222153
1996.67	0.214973
1998.33	0.2236
2000	0.240382
2001.67	0.255871
2003.33	0.266057
2005	0.275176
2006.67	0.293033
2008.33	0.330027
2010	0.392485
2011.67	0.477618
2013.33	0.568837
2015	0.637604
2016.67	0.657144
2018.33	0.622312
2020	0.560372
2021.67	0.521695
2023.33	0.553897
2025	0.674715
2026.67	0.860035
2028.33	1.05431
2030	1.19664
2031.67	1.24621
2033.33	1.19256
2035	1.04888
2036.67	0.837909
2038.33	0.582744
2040	0.308248
2041.67	0.0480748
2043.33	-0.153931
2045	-0.255337
2046.67	-0.234779
2048.33	-0.10559
2050	0.087238
2051.67	0.285466
2053.33	0.440747
2055	0.530617
2056.67	0.560558
2058.33	0.553728
2060	0.53695
2061.67	0.531495
2063.33	0.550181
2065	0.596817
2066.67	0.666122
2068.33	0.746268
2070	0.824202
2071.67	0.889063
2073.33	0.930368
2075	0.934643
2076.67	0.886768
2078.33	0.776695
2080	0.606335
2081.67	0.392156
2083.33	0.162777
2085	-0.0482587
2086.67	-0.214002
2088.33	-0.32533
2090	-0.393605
2091.67	-0.441088
2093.33	-0.486032
2095	-0.534009
2096.67	-0.580245
2098.33	-0.617463
2100	-0.640868
2101.67	-0.647544
2103.33	-0.634381
2105	-0.599485
2106.67	-0.546541
2108.33	-0.486401
2110	-0.43215
2111.67	-0.391327
2113.33	-0.362934
2115	-0.342265
2116.67	-0.328973
2118.33	-0.331172
2120	-0.361976
2121.67	-0.430331
2123.33	-0.53183
2125	-0.645799
2126.67	-0.740888
2128.33	-0.785489
2130	-0.757077
2131.67	-0.647689
2133.33	-0.465924
2135	-0.235258
2136.67	0.0123193
2138.33	0.245135
2140	0.437462
2141.67	0.56872
2143.33	0.620093
2145	0.575915
2146.67	0.432673
2148.33	0.210224
2150	-0.0447169
2151.67	-0.269309
2153.33	-0.406655
2155	-0.427624
2156.67	-0.33996
2158.33	-0.17999
2160	0.00715088
2161.67	0.186607
2163.33	0.341709
2165	0.468816
2166.67	0.56719
2168.33	0.634891
2170	0.673816
2171.67	0.6959
2173.33	0.720324
2175	0.760893
2176.67	0.813672
2178.33	0.856336
2180	0.8616
2181.67	0.815723
2183.33	0.728405
2185	0.626123
2186.67	0.533558
2188.33	0.457972
2190	0.389221
2191.67	0.313591
2193.33	0.226364
2195	0.130563
2196.67	0.025516
2198.33	-0.0999286
2200	-0.261053
2201.67	-0.464196
2203.33	-0.699417
2205	-0.944147
2206.67	-1.17326
2208.33	-1.36778
2210	-1.51823
2211.67	-1.62368
2213.33	-1.69038
2215	-1.73131
2216.67	-1.76426
2218.33	-1.80584
2220	-1.86334
2221.67	-1.92994
2223.33	-1.98656
2225	-2.0085
2226.67	-1.97401
2228.33	-1.8727
2230	-1.71156
2231.67	-1.51555
2233.33	-1.32135
2235	-1.16617
2236.67	-1.07438
2238.33	-1.04526
2240	-1.04825
2241.67	-1.03329
2243.33	-0.955587
2245	-0.800533
2246.67	-0.590377
2248.33	-0.368571
2250	-0.175561
2251.67	-0.0341204
2253.33	0.0495353
2255	0.0761448
2256.67	0.0466256
2258.33	-0.0353933
2260	-0.154
2261.67	-0.27489
2263.33	-0.354026
2265	-0.360411
2266.67	-0.295844
2268.33	-0.192751
2270	-0.0905457
2271.67	-0.0120828
2273.33	0.0397259
2275	0.067595
2276.67	0.0678095
2278.33	0.0342806
2280	-0.027302
2281.67	-0.0919011
2283.33	-0.123528
2285	-0.0943456
2286.67	-0.00101702
2288.33	0.132509
2290	0.266991
2291.67	0.366386
2293.33	0.411879
2295	0.405592
2296.67	0.364664
2298.33	0.309108
2300	0.248204
2301.67	0.173252
2303.33	0.0635824
2305	-0.097171
2306.67	-0.308204
2308.33	-0.552819
2310	-0.809672
2311.67	-1.06073
2313.33	-1.28978
2315	-1.47804
2316.67	-1.6054
2318.33	-1.65728
2320	-1.63027
2321.67	-1.53235
2323.33	-1.37946
2325	-1.19141
2326.67	-0.988464
2328.33	-0.789137
2330	-0.609584
2331.67	-0.463991
2333.33	-0.363439
2335	-0.312187
2336.67	-0.303943
2338.33	-0.321798
2340	-0.342053
2341.67	-0.338495
2343.33	-0.285229
2345	-0.160552
2346.67	0.0457779
2348.33	0.325524
2350	0.651874
2351.67	0.986806
2353.33	1.28895
2355	1.51721
2356.67	1.63452
2358.33	1.61875
2360	1.47814
2361.67	1.25954
2363.33	1.03851
2365	0.892227
2366.67	0.867802
2368.33	0.963882
2370	1.13714
2371.67	1.33028
2373.33	1.50306
2375	1.64534
2376.67	1.76561
2378.33	1.86682
2380	1.92961
2381.67	1.91492
2383.33	1.78199
2385	1.50785
2386.67	1.09577
2388.33	0.571057
2390	-0.0284368
2391.67	-0.659285
2393.33	-1.27569
2395	-1.83229
2396.67	-2.28892
2398.33	-2.61643
2400	-2.80217
2401.67	-2.85353
2403.33	-2.79622
2405	-2.66468
2406.67	-2.48806
2408.33	-2.28248
2410	-2.05771
2411.67	-1.83324
2413.33	-1.64829
2415	-1.55368
2416.67	-1.588
2418.33	-1.75254
2420	-2.0016
2421.67	-2.25663
2423.33	-2.43791
2425	-2.49617
2426.67	-2.42596
2428.33	-2.25508
2430	-2.02077
2431.67	-1.74907
2433.33	-1.44926
2435	-1.12338
2436.67	-0.781554
2438.33	-0.448948
2440	-0.157216
2441.67	0.0736748
2443.33	0.248089
2445	0.391278
2446.67	0.532542
2448.33	0.686825
2450	0.845499
2451.67	0.98049
2453.33	1.05984
2455	1.06798
2456.67	1.01913
2458.33	0.952413
2460	0.907532
2461.67	0.896951
2463.33	0.8977
2465	0.871937
2466.67	0.800855
2468.33	0.704262
2470	0.629985
2471.67	0.621632
2473.33	0.689255
2475	0.803765
2476.67	0.917017
2478.33	0.990506
2480	1.01141
2481.67	0.988126
2483.33	0.93497
2485	0.860873
2486.67	0.768257
2488.33	0.658167
2490	0.535251
2491.67	0.408683
2493.33	0.288462
2495	0.18026
2496.67	0.084295
2498.33	4.83363e-06
2500	-0.0688297
2501.67	-0.114889
2503.33	-0.132855
2505	-0.12269
2506.67	-0.0878371
2508.33	-0.0332162
2510	0.0322128
2511.67	0.0909313
2513.33	0.117252
2515	0.0858748
2516.67	-0.0144546
2518.33	-0.169101
2520	-0.335786
2521.67	-0.45873
2523.33	-0.49501
2525	-0.437731
2526.67	-0.319641
2528.33	-0.195351
2530	-0.115924
2531.67	-0.110517
2533.33	-0.179401
2535	-0.296171
2536.67	-0.418727
2538.33	-0.508783
2540	-0.552408
2541.67	-0.567667
2543.33	-0.590917
2545	-0.649572
2546.67	-0.742228
2548.33	-0.842566
2550	-0.923354
2551.67	-0.979289
2553.33	-1.02975
2555	-1.10121
2556.67	-1.20507
2558.33	-1.32655
2560	-1.42991
2561.67	-1.47459
2563.33	-1.43258
2565	-1.29747
2566.67	-1.08123
2568.33	-0.803761
2570	-0.48554
2571.67	-0.148058
2573.33	0.182794
2575	0.478279
2576.67	0.714067
2578.33	0.877708
2580	0.972949
2581.67	1.02195
2583.33	1.06468
2585	1.14991
2586.67	1.31499
2588.33	1.56256
2590	1.85017
2591.67	2.10396
2593.33	2.25143
2595	2.25536
2596.67	2.1294
2598.33	1.92692
2600	1.70974
2601.67	1.51489
2603.33	1.33944
2605	1.15302
2606.67	0.929414
2608.33	0.675212
2610	0.435482
2611.67	0.273549
2613.33	0.239707
2615	0.348
2616.67	0.571004
2618.33	0.850644
2620	1.11754
2621.67	1.31151
2623.33	1.39737
2625	1.3716
2626.67	1.2579
2628.33	1.09365
2630	0.913495
2631.67	0.73751
2633.33	0.568702
2635	0.40004
2636.67	0.226386
2638.33	0.0531857
2640	-0.106202
2641.67	-0.245421
2643.33	-0.380476
2645	-0.548431
2646.67	-0.784489
2648.33	-1.09323
2650	-1.43714
2651.67	-1.7518
2653.33	-1.97745
2655	-2.0876
2656.67	-2.09971
2658.33	-2.06255
2660	-2.02704
2661.67	-2.01811
2663.33	-2.02485
2665	-2.01311
2666.67	-1.94873
2668.33	-1.81523
2670	-1.61847
2671.67	-1.38032
2673.33	-1.12817
2675	-0.886149
2676.67	-0.670594
2678.33	-0.489054
2680	-0.340033
2681.67	-0.211951
2683.33	-0.0840969
2685	0.0661126
2686.67	0.250459
2688.33	0.46058
2690	0.671168
2691.67	0.855043
2693.33	0.99896
2695	1.10872
2696.67	1.20052
2698.33	1.28441
2700	1.35114
2701.67	1.37493
2703.33	1.33587
2705	1.24706
2706.67	1.16019
2708.33	1.13838
2710	1.21522
2711.67	1.37282
2713.33	1.55423
2715	1.69582
2716.67	1.7541
2718.33	1.71299
2720	1.57701
2721.67	1.36444
2723.33	1.10743
2725	0.852586
2726.67	0.651205
2728.33	0.538724
2730	0.516812
2731.67	0.552279
2733.33	0.595199
2735	0.605665
2736.67	0.573562
2738.33	0.51991
2740	0.479855
2741.67	0.479555
2743.33	0.521663
2745	0.585006
2746.67	0.634581
2748.33	0.636483
2750	0.573114
2751.67	0.451653
2753.33	0.299513
2755	0.149513
2756.67	0.0256359
2758.33	-0.0623591
2760	-0.115959
2761.67	-0.141666
2763.33	-0.146153
2765	-0.135693
2766.67	-0.119599
2768.33	-0.113131
2770	-0.134869
2771.67	-0.198536
2773.33	-0.303854
2775	-0.431935
2776.67	-0.549788
2778.33	-0.625264
2780	-0.645142
2781.67	-0.621399
2783.33	-0.576578
2785	-0.518101
2786.67	-0.424379
2788.33	-0.256922
2790	0.0104529
2791.67	0.369418
2793.33	0.77938
2795	1.19006
2796.67	1.5643
2798.33	1.88402
2800	2.13983
2801.67	2.31842
2803.33	2.4012
2805	2.37434
2806.67	2.23962
2808.33	2.01575
2810	1.73063
2811.67	1.41403
2813.33	1.09676
2815	0.81257
2816.67	0.59452
2818.33	0.464542
2820	0.423659
2821.67	0.451362
2823.33	0.516849
2825	0.596898
2826.67	0.689422
2828.33	0.812855
2830	0.991827
2831.67	1.24083
2833.33	1.55733
2835	1.92442
2836.67	2.31541
2838.33	2.69599
2840	3.02716
2841.67	3.27223
2843.33	3.40579
2845	3.42012
2846.67	3.32561
2848.33	3.14412
2850	2.89731
2851.67	2.59606
2853.33	2.23845
2855	1.81837
2856.67	1.33803
2858.33	0.813602
2860	0.268833
2861.67	-0.279596
2863.33	-0.833639
2865	-1.411
2866.67	-2.02608
2868.33	-2.66764
2870	-3.2924
2871.67	-3.84211
2873.33	-4.27179
2875	-4.56845
2876.67	-4.74867
2878.33	-4.83974
2880	-4.85873
2881.67	-4.80293
2883.33	-4.65658
2885	-4.4077
2886.67	-4.06222
2888.33	-3.64621
2890	-3.19697
2891.67	-2.75126
2893.33	-2.33744
2895	-1.97244
2896.67	-1.66156
2898.33	-1.40064
2900	-1.1815
2901.67	-0.998945
2903.33	-0.852826
2905	-0.741103
2906.67	-0.649137
2908.33	-0.547058
2910	-0.401434
2911.67	-0.19492
2913.33	0.0594172
2915	0.319216
2916.67	0.530857
2918.33	0.65636
2920	0.694059
2921.67	0.679679
2923.33	0.666967
2925	0.700727
2926.67	0.797697
2928.33	0.942614
2930	1.09793
2931.67	1.22071
2933.33	1.27856
2935	1.25851
2936.67	1.16889
2938.33	1.03743
2940	0.905776
2941.67	0.817392
2943.33	0.801466
2945	0.86302
2946.67	0.986509
2948.33	1.14938
2950	1.33563
2951.67	1.54165
2953.33	1.77058
2955	2.01645
2956.67	2.24813
2958.33	2.4098
2960	2.4448
2961.67	2.32913
2963.33	2.09003
2965	1.79601
2966.67	1.52505
2968.33	1.32968
2970	1.21717
2971.67	1.15438
2973.33	1.0927
2975	0.995964
2976.67	0.854297
2978.33	0.680074
2980	0.494905
2981.67	0.318015
2983.33	0.160095
2985	0.0219589
2986.67	-0.104195
2988.33	-0.233294
2990	-0.386045
2991.67	-0.584772
2993.33	-0.84414
2995	-1.16034
2996.67	-1.50646
2998.33	-1.83903
3000	-2.11435
3001.67	-2.30828
3003.33	-2.42962
3005	-2.51781
3006.67	-2.62219
3008.33	-2.7726
3010	-2.95863
3011.67	-3.13112
3013.33	-3.22563
3015	-3.19415
3016.67	-3.02796
3018.33	-2.76029
3020	-2.44897
3021.67	-2.14819
3023.33	-1.88289
3025	-1.63887
3026.67	-1.37508
3028.33	-1.05309
3030	-0.667247
3031.67	-0.255446
3033.33	0.119355
3035	0.406666
3036.67	0.598905
3038.33	0.732184
3040	0.857424
3041.67	1.0046
3043.33	1.16619
3045	1.30874
3046.67	1.40038
3048.33	1.43379
3050	1.43083
3051.67	1.42941
3053.33	1.46342
3055	1.54814
3056.67	1.67753
3058.33	1.83237
3060	1.99253
3061.67	2.14519
3063.33	2.28347
3065	2.39789
3066.67	2.47062
3068.33	2.48019
3070	2.4132
3071.67	2.27075
3073.33	2.06268
3075	1.79692
3076.67	1.47675
3078.33	1.11002
3080	0.719386
3081.67	0.339963
3083.33	0.00180392
3085	-0.289746
3086.67	-0.558621
3088.33	-0.84108
3090	-1.1581
3091.67	-1.49757
3093.33	-1.82017
3095	-2.08502
3096.67	-2.27599
3098.33	-2.41068
3100	-2.52753
3101.67	-2.66048
3103.33	-2.81521
3105	-2.95901
3106.67	-3.03164
3108.33	-2.97534
3110	-2.76938
3111.67	-2.44728
3113.33	-2.08361
3115	-1.75793
3116.67	-1.51828
3118.33	-1.36494
3120	-1.25915
3121.67	-1.14618
3123.33	-0.978387
3125	-0.730137
3126.67	-0.403388
3128.33	-0.0248274
3130	0.364562
3131.67	0.724238
3133.33	1.02665
3135	1.26192
3136.67	1.43427
3138.33	1.55513
3140	1.6385
3141.67	1.70002
3143.33	1.75593
3145	1.81791
3146.67	1.88488
3148.33	1.93761
3150	1.941
3151.67	1.85441
3153.33	1.64735
3155	1.31415
3156.67	0.878695
3158.33	0.383282
3160	-0.131699
3161.67	-0.641507
3163.33	-1.13399
3165	-1.59566
3166.67	-2.00187
3168.33	-2.32025
3170	-2.52442
3171.67	-2.60759
3173.33	-2.58656
3175	-2.49453
3176.67	-2.36843
3178.33	-2.23823
3180	-2.12049
3181.67	-2.01437
3183.33	-1.90078
3185	-1.74843
3186.67	-1.528
3188.33	-1.22923
3190	-0.872751
3191.67	-0.510116
3193.33	-0.209552
3195	-0.0303712
3196.67	0.00325728
3198.33	-0.0860992
3200	-0.241568
3201.67	-0.402627
3203.33	-0.534948
3205	-0.640086
3206.67	-0.739876
3208.33	-0.849615
3210	-0.96247
3211.67	-1.05581
3213.33	-1.10839
3215	-1.10853
3216.67	-1.04701
3218.33	-0.90862
3220	-0.678324
3221.67	-0.36093
3223.33	0.00410435
3225	0.349695
3226.67	0.609487
3228.33	0.749689
3230	0.783393
3231.67	0.758665
3233.33	0.729559
3235	0.729519
3236.67	0.762173
3238.33	0.809925
3240	0.849198
3241.67	0.861799
3243.33	0.840269
3245	0.790013
3246.67	0.728755
3248.33	0.681121
3250	0.668553
3251.67	0.699536
3253.33	0.765915
3255	0.847123
3256.67	0.919788
3258.33	0.968538
3260	0.99367
3261.67	1.0111
3263.33	1.0423
3265	1.09916
3266.67	1.17541
3268.33	1.2529
3270	1.3165
3271.67	1.36274
3273.33	1.39504
3275	1.41423
3276.67	1.41615
3278.33	1.397
3280	1.35782
3281.67	1.30302
3283.33	1.23589
3285	1.15643
3286.67	1.06346
3288.33	0.958861
3290	0.850682
3291.67	0.752735
3293.33	0.681155
3295	0.650345
3296.67	0.669562
3298.33	0.739465
3300	0.848711
3301.67	0.973159
3303.33	1.0809
3305	1.14284
3306.67	1.14344
3308.33	1.08498
3310	0.983414
3311.67	0.86067
3313.33	0.737809
3315	0.62933
3316.67	0.537825
3318.33	0.452187
3320	0.352536
3321.67	0.219164
3323.33	0.0401121
3325	-0.184378
3326.67	-0.440013
3328.33	-0.70113
3330	-0.939154
[truncated: 142,001 more rows]
