# Supplementary material for: Statistical modeling of adaptive neural networks explains co-existence of avalanches and oscillations in resting human brain
Source: Nat Comput Sci. 2023 Mar 20;3(3):254–63. doi: 10.1038/s43588-023-00410-9 (PMC10766559; doi:10.1038/s43588-023-00410-9)
Supplement: Supplementary file 4 — Source Data for Supplementary Figs. 1–26. [file 43588_2023_410_MOESM4_ESM.zip › Supplementary_source_data_excel/fig_S26.xlsx]

## Sheet: fig_S26_model
T	P(T)	SD
4.78492	0.210996	0.0152533
6.84708	0.06543	0.0152533
14.0206	0.0401571	0.00386216
20.063	0.0138149	0.00671431
28.7095	0.0125559	0.00430694
41.0825	0.00129197	0.000873083
58.7878	0.000828977	0.00117743
84.1235	0.000157029	0.000626926
120.378	1.9278e-05	0.000102758

## Sheet: fig_S26_data
T	P(T)	SD
4.76415	0.268757	0.017558
6.75829	0.116687	0.017558
13.6	0.0419075	0.0125791
19.2926	0.00489006	0.00565567
27.368	0.00308552	0.00212424
38.8234	0.000468617	0.00140852
55.0739	0.000130891	0.000606522
78.1262	2.27012e-05	0.000183528
110.828	4.646e-06	0.000115776
