# Supplementary material for: Statistical modeling of adaptive neural networks explains co-existence of avalanches and oscillations in resting human brain
Source: Nat Comput Sci. 2023 Mar 20;3(3):254–63. doi: 10.1038/s43588-023-00410-9 (PMC10766559; doi:10.1038/s43588-023-00410-9)
Supplement: Supplementary file 4 — Source Data for Supplementary Figs. 1–26. [file 43588_2023_410_MOESM4_ESM.zip › Supplementary_source_data_excel/fig_S10.xlsx]

## Sheet: fig_S10_inset
t	m
0	-0.0152
1	-0.0088
2	-0.0158
3	-0.0126
4	-0.013
5	-0.002
6	0.003
7	0.0012
8	-0.0214
9	-0.014
10	-0.0222
11	-0.0068
12	0.0194
13	0.0128
14	0.0378
15	0.0138
16	0.0202
17	0.0292
18	0.0274
19	0.0184
20	0.0192
21	0.0164
22	0.0108
23	0.0004
24	0.0092
25	-0.0002
26	-0.0128
27	-0.0022
28	-0.0168
29	0.0104
30	0.0126
31	0.0158
32	0.0292
33	0.0146
34	0.0336
35	0.0194
36	0.0454
37	0.0194
38	0.0134
39	-0.0116
40	-0.0174
41	-0.0114
42	-0.0152
43	-0.0056
44	0.0004
45	-0.0176
46	-0.0106
47	-0.0288
48	-0.036
49	-0.037
50	-0.0198
51	-0.0378
52	-0.0294
53	-0.03
54	-0.0188
55	-0.0284
56	-0.0392
57	-0.0282
58	-0.0312
59	-0.0234
60	-0.0242
61	-0.0124
62	-0.0144
63	-0.0156
64	-0.023
65	0.0024
66	-0.0094
67	-0.0002
68	-0.011
69	0.0026
70	0.001
71	0.0354
72	0.0032
73	0.0076
74	-0.003
75	-0.0114
76	-0.0112
77	-0.0118
78	-0.0172
79	-0.0152
80	-0.0186
81	-0.0362
82	-0.0222
83	-0.0264
84	-0.0174
85	-0.0048
86	0.005
87	0.0248
88	0.0208
89	0.0476
90	0.0374
91	0.0386
92	0.0398
93	0.0398
94	0.0404
95	0.0476
96	0.0578
97	0.0568
98	0.0592
99	0.0248
100	0.0164
101	0.0118
102	0.008
103	0.0184
104	0.0212
105	0.0152
106	0.026
107	0.0274
108	0.0386
109	0.0622
110	0.02
111	0.0164
112	0.0058
113	0.0232
114	0.0252
115	0.0078
116	0.0114
117	0.0152
118	0.016
119	0.035
120	0.0344
121	0.0444
122	0.0438
123	0.0458
124	0.0104
125	0.0102
126	0.0296
127	0.057
128	0.0598
129	0.0632
130	0.0964
131	0.11
132	0.1128
133	0.1116
134	0.1038
135	0.106
136	0.0976
137	0.0974
138	0.0846
139	0.0834
140	0.057
141	0.058
142	0.0618
143	0.0514
144	0.065
145	0.0446
146	0.0188
147	0.0252
148	0.0176
149	0.0368
150	0.0718
151	0.0612
152	0.0492
153	0.0206
154	0.0178
155	0.0152
156	0.0076
157	-0.0174
158	-0.0182
159	-0.015
160	-0.0244
161	-0.0332
162	-0.0294
163	-0.006
164	0.0084
165	-0.0048
166	0.0046
167	0.012
168	0.0154
169	0.0306
170	0.0472
171	0.0256
172	0.0078
173	-0.011
174	-0.004
175	0.011
176	-0.0216
177	-0.0314
178	-0.0126
179	-0.0266
180	-0.0096
181	-0.0038
182	-0.0292
183	-0.0222
184	-0.0254
185	-0.024
186	-0.0232
187	-0.0346
188	-0.037
189	-0.0288
190	-0.0134
191	0.0034
192	-0.0012
193	-0.017
194	0.0092
195	0.0194
196	0.0442
197	0.0412
198	0.0548
199	0.0738
200	0.0798
201	0.1048
202	0.0902
203	0.0778
204	0.0684
205	0.0718
206	0.082
207	0.0762
208	0.0896
209	0.094
210	0.104
211	0.0684
212	0.0958
213	0.0898
214	0.0652
215	0.062
216	0.0784
217	0.0752
218	0.0722
219	0.0678
220	0.085
221	0.0706
222	0.0562
223	0.0546
224	0.0618
225	0.0754
226	0.073
227	0.0712
228	0.068
229	0.073
230	0.0788
231	0.071
232	0.0686
233	0.0714
234	0.0644
235	0.0378
236	0.0502
237	0.0296
238	0.0048
239	-0.0078
240	-0.0092
241	-0.027
242	-0.0354
243	-0.0258
244	-0.016
245	-0.0122
246	-0.0134
247	-0.0094
248	-0.0148
249	0.0116
250	-0.0062
251	0.0168
252	0.0364
253	0.0508
254	0.0502
255	0.05
256	0.0388
257	0.0576
258	0.064
259	0.0476
260	0.052
261	0.0436
262	0.0116
263	-0.01
264	-0.0214
265	-0.0464
266	-0.0504
267	-0.0438
268	-0.0288
269	-0.033
270	-0.0356
271	-0.0322
272	-0.016
273	-0.0218
274	-0.02
275	-0.0056
276	-0.0312
277	-0.0138
278	-0.0228
279	-0.0272
280	-0.0058
281	-0.01
282	0.0008
283	0.0114
284	-0.0016
285	0.0112
286	0.0124
287	0.0388
288	0.0374
289	0.0616
290	0.0926
291	0.0816
292	0.0692
293	0.089
294	0.0732
295	0.0596
296	0.0534
297	0.044
298	0.0256
299	0.0336
300	0.0184
301	0.015
302	0.0018
303	0.009
304	0.0006
305	0.008
306	-0.0146
307	-0.0196
308	-0.018
309	-0.0226
310	-0.01
311	-0.0016
312	0.0004
313	0.026
314	0.0124
315	0.0382
316	0.0276
317	0.0374
318	0.031
319	0.0378
320	0.0302
321	0.035
322	0.0216
323	0.0246
324	0.0164
325	0.0426
326	0.043
327	0.0448
328	0.0094
329	-0.0182
330	0.0086
331	0.0294
332	0.0298
333	0.0282
334	0.016
335	0.015
336	0.0352
337	0.0518
338	0.0624
339	0.062
340	0.0636
341	0.0398
342	0.0042
343	-0.0012
344	0.009
345	0.0158
346	0.0026
347	-0.0186
348	-0.014
349	0.0064
350	-0.0048
351	-0.005
352	-0.0238
353	-0.0486
354	-0.0616
355	-0.0534
356	-0.0234
357	-0.0008
358	0.011
359	0.02
360	0.016
361	0.0276
362	0.0148
363	0.0088
364	-0.0012
365	-0.0058
366	0.0134
367	-0.0048
368	-0.0072
369	-0.012
370	-0.019
371	-0.0414
372	-0.0314
373	-0.0194
374	-0.009
375	-0.0232
376	-0.0208
377	-0.0182
378	-0.0286
379	-0.022
380	-0.0354
381	-0.034
382	-0.045
383	-0.0356
384	-0.0106
385	-0.021
386	-0.0316
387	-0.0274
388	-0.0142
389	-0.024
390	-0.0138
391	-0.0084
392	0.0026
393	0.0096
394	0.0154
395	-0.0142
396	-0.0238
397	-0.0006
398	0.0128
399	0.0238
400	0.033
401	0.007
402	0.014
403	0.0212
404	0.0178
405	-0.0012
406	0.0092
407	0.0092
408	0.0004
409	0.0084
410	-0.0042
411	0.0082
412	0.0032
413	0.009
414	0.0274
415	0.0348
416	0.0294
417	0.0354
418	0.0148
419	0.0282
420	0.0242
421	0.0248
422	0.0074
423	0.0182
424	0.02
425	0.0238
426	0.0324
427	0.0332
428	0.0336
429	0.0204
430	0.025
431	0.0068
432	-0.0048
433	-0.0138
434	-0.0108
435	0.0158
436	0.0062
437	0.0166
438	0.0152
439	0.0398
440	0.0382
441	0.0328
442	0.038
443	0.0608
444	0.057
445	0.041
446	0.0426
447	0.0192
448	-0.006
449	0.0086
450	0.0032
451	0.007
452	0.0188
453	0.0324
454	-0.0004
455	-0.0028
456	0.0056
457	0.0012
458	-0.0094
459	-0.0196
460	-0.025
461	-0.0302
462	-0.014
463	-0.0028
464	-0.0114
465	0.0074
466	0.0144
467	0.0058
468	-0.0102
469	-0.0204
470	-0.055
471	-0.0408
472	-0.0348
473	-0.0308
474	-0.0208
475	-0.0278
476	-0.0138
477	-0.024
478	-0.0458
479	-0.058
480	-0.041
481	-0.054
482	-0.0466
483	-0.0558
484	-0.0436
485	-0.0398
486	-0.0368
487	-0.035
488	-0.0244
489	-0.014
490	-0.019
491	-0.0274
492	-0.032
493	-0.0074
494	-0.0122
495	-0.0234
496	-0.0354
497	-0.0416
498	-0.0644
499	-0.0656
500	-0.0582
501	-0.0484
502	-0.0448
503	-0.0382
504	-0.0434
505	-0.0438
506	-0.042
507	-0.035
508	-0.0154
509	0.0032
510	-0.004
511	-0.0176
512	-0.0298
513	0.007
514	0.021
515	0.0216
516	0.0234
517	0.0454
518	0.0574
519	0.0584
520	0.0564
521	0.0618
522	0.063
523	0.0704
524	0.0478
525	0.0182
526	0.01
527	-0.012
528	-0.0072
529	-0.0072
530	-0.023
531	-0.0134
532	-0.023
533	-0.012
534	-0.0044
535	0.0068
536	0.0076
537	0.0016
538	-0.0056
539	-0.0012
540	-0.0028
541	-0.002
542	0.0098
543	0.023
544	0.018
545	0.0046
546	-0.0142
547	-0.0178
548	0.0046
549	0.0078
550	0.0094
551	0.0352
552	0.0334
553	-0.0012
554	-0.0184
555	-0.0244
556	-0.0174
557	-0.0382
558	-0.0332
559	-0.0252
560	-0.0342
561	-0.0478
562	-0.0462
563	-0.029
564	-0.0302
565	-0.0186
566	-0.006
567	0.0074
568	0.0072
569	0.0084
570	0.0044
571	0.018
572	-0.0048
573	-0.007
574	0.0068
575	-0.0196
576	-0.041
577	-0.029
578	-0.0272
579	-0.041
580	-0.0348
581	-0.032
582	-0.032
583	-0.0372
584	-0.0318
585	-0.0362
586	-0.0322
587	-0.0456
588	-0.0266
589	-0.03
590	-0.023
591	-0.022
592	-0.0222
593	-0.0172
594	-0.0168
595	-0.0096
596	-0.0022
597	-0.0182
598	-0.0166
599	-0.007
600	0.024
601	-0.0004
602	-0.0204
603	-0.0218
604	-0.0252
605	-0.0316
606	-0.0294
607	-0.0212
608	-0.018
609	-0.031
610	-0.033
611	-0.0266
612	-0.028
613	0.006
614	0.0024
615	-0.0064
616	-0.0276
617	-0.0274
618	-0.0232
619	-0.0272
620	-0.041
621	-0.0606
622	-0.0374
623	-0.038
624	-0.0406
625	-0.0322
626	-0.02
627	-0.0172
628	-0.022
629	-0.0516
630	-0.045
631	-0.0324
632	-0.026
633	0.005
634	-0.0306
635	-0.05
636	-0.0486
637	-0.0414
638	-0.051
639	-0.051
640	-0.034
641	-0.0436
642	-0.0784
643	-0.0502
644	-0.042
645	-0.054
646	-0.0658
647	-0.0512
648	-0.0374
649	-0.054
650	-0.037
651	-0.0524
652	-0.0666
653	-0.0428
654	-0.0674
655	-0.0838
656	-0.0834
657	-0.065
658	-0.0548
659	-0.0446
660	-0.0242
661	-0.005
662	-0.015
663	-0.021
664	-0.016
665	-0.0434
666	-0.0276
667	-0.0274
668	-0.0216
669	-0.0102
670	0.0134
671	0.0168
672	0.0154
673	0.0264
674	0.0302
675	0.0402
676	0.019
677	0.0262
678	0.0112
679	0.0186
680	0.0158
681	-0.0064
682	-0.0074
683	-0.0094
684	-0.0226
685	-0.0196
686	-0.019
687	-0.016
688	-0.0172
689	-0.0124
690	0.008
691	0.0186
692	0.0198
693	0.0394
694	0.049
695	0.0538
696	0.024
697	0.0196
698	0.0138
699	0.0202
700	0.021
701	0.0152
702	-0.0008
703	-0.0214
704	-0.036
705	-0.0358
706	-0.0214
707	-0.0124
708	-0.0224
709	0.0074
710	0.0378
711	0.0338
712	0.0298
713	0.0322
714	0.0402
715	0.0236
716	0.0166
717	0.0156
718	0.0078
719	0.011
720	0.0116
721	-0.0004
722	-0.0028
723	0.0078
724	0.0162
725	0.0316
726	0.0184
727	0.0252
728	0.0012
729	-0.0004
730	0.0218
731	0.0136
732	0.017
733	0.0164
734	0.0118
735	-0.001
736	0.0232
737	0.0324
738	0.021
739	0.0238
740	0.0066
741	-0.007
742	-0.0108
743	-0.005
744	0.0064
745	-0.0124
746	-0.0124
747	-0.0158
748	-0.0156
749	-0.0172
750	-0.0234
751	-0.0246
752	-0.0076
753	-0.0192
754	-0.012
755	0.0188
756	0.0294
757	0.0328
758	0.0186
759	0.0066
760	0.0124
761	-0.0006
762	0.0024
763	-0.0094
764	-0.0056
765	0.007
766	-0.0056
767	0.0028
768	-0.0172
769	-0.0292
770	-0.0476
771	-0.0578
772	-0.043
773	-0.0334
774	-0.0044
775	-0.0006
776	0.0188
777	0.0086
778	0.024
779	0.0278
780	0.0136
781	0.0404
782	0.0382
783	0.0364
784	0.034
785	0.0208
786	0.0156
787	-0.0098
788	-0.014
789	-0.0342
790	-0.0372
791	-0.0398
792	-0.0098
793	-0.0232
794	-0.0166
795	-0.0162
796	-0.0332
797	-0.0274
798	-0.0348
799	-0.0332
800	-0.0348
801	-0.0276
802	-0.0268
803	-0.0182
804	-0.0284
805	-0.0034
806	-0.0064
807	-0.0054
808	-0.0012
809	-0.001
810	0.0246
811	0.0234
812	0.0472
813	0.0484
814	0.0498
815	0.057
816	0.064
817	0.0334
818	0.0464
819	0.0434
820	0.0174
821	0.0284
822	0.014
823	0.0232
824	0.026
825	0.028
826	0.035
827	0.0496
828	0.0526
829	0.0474
830	0.0562
831	0.0556
832	0.041
833	0.0092
834	-0.0034
835	0.0218
836	0.0014
837	0.0082
838	0.012
839	0.0142
840	-0.0094
841	-0.0124
842	0.0002
843	-0.0226
844	-0.029
845	-0.031
846	-0.038
847	-0.0136
848	-0.0412
849	-0.0214
850	-0.0218
851	-0.0152
852	-0.0178
853	-0.014
854	0.0064
855	0.036
856	0.052
857	0.0504
858	0.0456
859	0.0286
860	0.0116
861	0.0114
862	0.0172
863	0.0192
864	0.0322
865	0.0472
866	0.041
867	0.0674
868	0.0654
869	0.0424
870	0.0544
871	0.0524
872	0.0314
873	0.025
874	0.0188
875	-0.0094
876	-0.0098
877	0.0054
878	-0.0062
879	-0.0032
880	0.0008
881	0.0368
882	0.0182
883	0.0214
884	0.016
885	0.0232
886	0.015
887	0.0206
888	0.0288
889	0.0302
890	0.0196
891	0.0008
892	0.0086
893	0.004
894	-0.0002
895	-0.0014
896	0.0008
897	-0.0134
898	0.003
899	-0.0054
900	-0.0184
901	-0.022
902	-0.0102
903	-0.0198
904	-0.005
905	-0.0168
906	-0.02
907	-0.0214
908	-0.0308
909	-0.0294
910	-0.0416
911	-0.0372
912	-0.0204
913	-0.0176
914	0.0032
915	0.0122
916	0.0144
917	0.0194
918	0.0416
919	0.0518
920	0.038
921	0.0302
922	0.0264
923	0.0172
924	0.023
925	0.0348
926	0.0494
927	0.0444
928	0.0246
929	0.0364
930	0.0618
931	0.0336
932	0.0144
933	0.0196
934	0.0162
935	0.0166
936	0.0146
937	0.0116
938	0.0098
939	0.0138
940	0.006
941	0.002
942	0.0268
943	0.053
944	0.0438
945	0.0164
946	0.0166
947	0.0134
948	0.0098
949	0.0208
950	0.001
951	-0.0142
952	-0.017
953	-0.0092
954	0.019
955	0.0092
956	0.004
957	-0.0206
958	-0.0112
959	-0.0008
960	-0.0092
961	0.001
962	0.015
963	-0.0004
964	0.0118
965	-0.0182
966	0.0068
967	0.003
968	0.0036
969	-0.0008
970	0.0098
971	-0.011
972	-0.0268
973	-0.0312
974	-0.0412
975	-0.061
976	-0.0598
977	-0.0564
978	-0.0654
979	-0.0552
980	-0.0494
981	-0.0478
982	-0.063
983	-0.0454
984	-0.0368
985	-0.0256
986	-0.0544
987	-0.0434
988	-0.0556
989	-0.037
990	-0.0434
991	-0.0464
992	-0.0378
993	-0.0268
994	-0.0328
995	-0.032
996	-0.0452
997	-0.0506
998	-0.0474
999	-0.074
1000	-0.0702
1001	-0.07
1002	-0.0676
1003	-0.056
1004	-0.0584
1005	-0.031
1006	-0.0264
1007	-0.0354
1008	-0.026
1009	-0.021
1010	-0.0236
1011	-0.024
1012	-0.016
1013	-0.0192
1014	-0.0114
1015	0.0036
1016	-0.0042
1017	-0.0116
1018	0.013
1019	0.0088
1020	0.0022
1021	0.026
1022	0.0218
1023	0.024
1024	0.0144
1025	0.0128
1026	0.0234
1027	0.0088
1028	0.033
1029	0.0648
1030	0.0758
1031	0.0658
1032	0.0502
1033	0.0136
1034	0.0168
1035	0.0136
1036	0.0064
1037	0.009
1038	0.0016
1039	-0.0076
1040	0.0058
1041	0.0132
1042	-0.007
1043	0.0002
1044	0.0132
1045	0.0248
1046	0.01
1047	0.0102
1048	0.011
1049	0.0032
1050	-0.006
1051	0.0028
1052	0.0102
1053	0.009
1054	-0.003
1055	0.0176
1056	0.0162
1057	0.007
1058	-0.0242
1059	-0.0198
1060	-0.0162
1061	-0.0192
1062	-0.0304
1063	-0.0188
1064	-0.0396
1065	-0.0378
1066	-0.0384
1067	-0.0218
1068	-0.0288
1069	-0.0204
1070	-0.029
1071	-0.0242
1072	-0.0168
1073	-0.0088
1074	-0.0072
1075	0.0072
1076	0.0082
1077	0.0148
1078	0.0312
1079	0.03
1080	0.0436
1081	0.0426
1082	0.046
1083	0.016
1084	0.0114
1085	-0.01
1086	0.0008
1087	-0.0122
1088	0.0056
1089	0.0262
1090	0.0376
1091	0.0234
1092	0.0372
1093	0.021
1094	0.0212
1095	0.0148
1096	0.0184
1097	0.0368
1098	0.035
1099	0.0212
1100	0.0108
1101	0.0418
1102	0.0448
1103	0.0366
1104	0.0326
1105	0.0438
1106	0.0466
1107	0.0312
1108	0.0106
1109	0.0004
1110	-0.0058
1111	-0.0168
1112	-0.019
1113	0.0036
1114	0.001
1115	-0.0008
1116	-0.0194
1117	-0.0158
1118	-0.0232
1119	-0.0134
1120	0.004
1121	0.0094
1122	0.0284
1123	0.0284
1124	0.0222
1125	0.0338
1126	0.0158
1127	0.0204
1128	0.0118
1129	0.0052
1130	-0.0024
1131	0.0032
1132	-0.0068
1133	-0.0178
1134	-0.0122
1135	0.0096
1136	-0.0022
1137	-0.0148
1138	-0.0194
1139	0.0016
1140	0.0088
1141	0.0012
1142	-0.0196
1143	0.0144
1144	0.028
1145	0.0374
1146	0.0658
1147	0.0684
1148	0.0586
1149	0.0374
1150	0.0546
1151	0.0546
1152	0.0566
1153	0.0562
1154	0.0538
1155	0.0274
1156	0.0334
1157	0.032
1158	0.0274
1159	0.0438
1160	0.017
1161	-0.0172
1162	-0.018
1163	-0.0106
1164	-0.0106
1165	0.0092
1166	0.0206
1167	0.0052
1168	0.031
1169	0.0306
1170	0.0326
1171	0.0288
1172	-0.006
1173	0.0166
1174	0.032
1175	0.0174
1176	0.029
1177	0.0396
1178	0.0286
1179	0.0464
1180	0.0406
1181	0.0284
1182	0.0282
1183	0.0124
1184	0.0064
1185	0.005
1186	-0.014
1187	0.0004
1188	-0.0056
1189	-0.0276
1190	-0.0042
1191	-0.0292
1192	-0.0352
1193	-0.0196
1194	-0.0194
1195	-0.0172
1196	-0.011
1197	0.003
1198	0.0096
1199	-0.0078
1200	0.0012
1201	0.0296
1202	0.045
1203	0.0508
1204	0.0574
1205	0.0386
1206	0.028
1207	0.0114
1208	0.023
1209	-0.0006
1210	-0.0092
1211	-0.0222
1212	-0.0014
1213	-0.0018
1214	0.0086
1215	0.018
1216	0.022
1217	0.0188
1218	0.0258
1219	0.0194
1220	0.0134
1221	0.0068
1222	-0.0082
1223	-0.0176
1224	-0.0266
1225	-0.0256
1226	-0.0518
1227	-0.0522
1228	-0.0496
1229	-0.0368
1230	-0.0506
1231	-0.0076
1232	0.0042
1233	0.0066
1234	0.0096
1235	0.0068
1236	0.0108
1237	0.0124
1238	0.0122
1239	-0.0142
1240	-0.0414
1241	-0.0222
1242	-0.021
1243	-0.0254
1244	-0.0268
1245	-0.0194
1246	-0.0346
1247	-0.0312
1248	-0.0058
1249	-0.0244
1250	-0.0104
1251	-0.0312
1252	-0.025
1253	-0.0398
1254	0.0028
1255	0.0022
1256	0.0084
1257	-0.0078
1258	-0.021
1259	-0.0094
1260	-0.002
1261	-0.0058
1262	-0.0054
1263	0.0084
1264	-0.0036
1265	-0.019
1266	-0.0438
1267	-0.0306
1268	-0.0228
1269	-0.0176
1270	-0.003
1271	0.0162
1272	0.0092
1273	-0.0016
1274	-0.006
1275	0.0206
1276	0.032
1277	0.0282
1278	0.0382
1279	0.0326
1280	0.0314
1281	0.0038
1282	0.005
1283	0.003
1284	0.011
1285	0.0092
1286	0.0202
1287	0.0216
1288	0.003
1289	-0.0054
1290	-0.0344
1291	-0.0296
1292	-0.0188
1293	0.0024
1294	0.002
1295	0.0116
1296	0.0136
1297	-0.004
1298	-0.0112
1299	-0.0084
1300	-0.0084
1301	-0.0084
1302	-0.0004
1303	-0.0204
1304	-0.0244
1305	-0.026
1306	-0.0238
1307	-0.0206
1308	0.0076
1309	-0.0026
1310	0.0106
1311	0.0164
1312	0.0318
1313	0.0218
1314	0.0148
1315	-0.0116
1316	-0.009
1317	-0.0214
1318	0.007
1319	0.0032
1320	0.0328
1321	0.0442
1322	0.0388
1323	0.0146
1324	0.0246
1325	0.0228
1326	0.02
1327	0.018
1328	0.0066
1329	0.0044
1330	-0.012
1331	0.0032
1332	0.0006
1333	0.0044
1334	0.0168
1335	-0.0012
1336	-0.0118
1337	-0.0044
1338	0.0114
1339	0.0072
1340	0.0098
1341	0.0138
1342	-0.009
1343	0.0004
1344	0.0116
1345	0.0084
1346	0.0142
1347	-0.0006
1348	0.0066
1349	-0.0116
1350	-0.0178
1351	-0.0118
1352	-0.031
1353	-0.035
1354	-0.0556
1355	-0.055
1356	-0.0242
1357	-0.0142
1358	-0.014
1359	-0.032
1360	-0.0368
1361	-0.0208
1362	-0.027
1363	-0.012
1364	-0.0466
1365	-0.0352
1366	-0.0548
1367	-0.0346
1368	-0.0286
1369	-0.0006
1370	0.0222
1371	0.039
1372	0.0334
1373	0.0308
1374	0.022
1375	0.03
1376	0.0364
1377	0.0408
1378	0.0352
1379	0.0346
1380	0.0188
1381	0.049
1382	0.027
1383	-0.0032
1384	-0.0028
1385	-0.013
1386	-0.0026
1387	0.0244
1388	0.0316
1389	0.0214
1390	-0.0172
1391	-0.0186
1392	-0.0132
1393	0.0246
1394	0.0098
1395	0.0208
1396	0.0188
1397	0.017
1398	0.011
1399	-0.003
1400	-0.0182
1401	-0.0166
1402	-0.0176
1403	-0.0146
1404	-0.0102
1405	0.001
1406	0.0048
1407	0.0156
1408	0.0098
1409	0.0092
1410	0.019
1411	0.0142
1412	0.0116
1413	-0.0012
1414	-0.0108
1415	-0.0264
1416	-0.0174
1417	-0.0028
1418	-0.0134
1419	-0.014
1420	-0.0016
1421	-0.0008
1422	-0.0056
1423	0.0038
1424	-0.0082
1425	0.0068
1426	0.022
1427	0.017
1428	0.0186
1429	0.0024
1430	-0.0034
1431	0.0106
1432	0.017
1433	0.0158
1434	-0.0036
1435	-0.0024
1436	-0.0106
1437	0.0026
1438	0.0292
1439	0.0092
1440	0.0134
1441	0.0064
1442	0.0128
1443	0.0096
1444	0.0356
1445	0.041
1446	0.041
1447	0.0244
1448	0.0096
1449	0.001
1450	-0.0106
1451	-0.0156
1452	0.0048
1453	0.0026
1454	0.014
1455	0.0068
1456	0.0124
1457	0.0132
1458	0.0004
1459	-0.0112
1460	0.0016
1461	0.0016
1462	-0.0052
1463	-0.0082
1464	0.0036
1465	0.0268
1466	0.0228
1467	0.05
1468	0.0312
1469	0.0252
1470	0.041
1471	0.0344
1472	0.0462
1473	0.0366
1474	0.0406
1475	0.0524
1476	0.0566
1477	0.0552
1478	0.023
1479	0.0256
1480	0.0074
1481	-0.0012
1482	-0.0198
1483	-0.0158
1484	-0.0134
1485	-0.0348
1486	-0.0108
1487	-0.0012
1488	-0.0046
1489	0.0118
1490	0.01
1491	-0.0058
1492	0.0022
1493	-0.003
1494	0.0042
1495	0.0006
1496	-0.0156
1497	0.0052
1498	0.0164
1499	0.0242
1500	0.0062
1501	0.0224
1502	0.0336
1503	0.0354
1504	0.0318
1505	0.0078
1506	0.0004
1507	0.0044
1508	-0.0052
1509	-0.0332
1510	-0.0398
1511	-0.0274
1512	-0.0102
1513	-0.021
1514	-0.0332
1515	-0.0194
1516	-0.0184
1517	-0.006
1518	-0.0198
1519	-0.0234
1520	-0.0058
1521	0.0032
1522	0.0016
1523	-0.0098
1524	-0.0142
1525	0.0242
1526	0.032
1527	0.0544
1528	0.0594
1529	0.082
1530	0.0586
1531	0.0528
1532	0.052
1533	0.0398
1534	0.0582
1535	0.0482
1536	0.0224
1537	0.011
1538	0.0262
1539	0.02
1540	0.0228
1541	0.0296
1542	0.0318
1543	0.0294
1544	0.0252
1545	0.044
1546	0.0308
1547	0.0392
1548	0.0358
1549	0.0302
1550	0.035
1551	0.0326
1552	0.0206
1553	-0.0122
1554	-0.004
1555	-0.0134
1556	-0.0074
1557	-0.0122
1558	-0.0234
1559	-0.0288
1560	-0.0232
1561	-0.024
1562	-0.0138
1563	0.0204
1564	0.0286
1565	0.0448
1566	0.0228
1567	0.023
1568	0.002
1569	0.0146
1570	0.0062
1571	0.0136
1572	0.0056
1573	0.0338
1574	0.0352
1575	0.0352
1576	0.0278
1577	0.0412
1578	0.0192
1579	0.0368
1580	0.041
1581	0.0478
1582	0.0326
1583	0.0216
1584	-0.0132
1585	-0.0042
1586	0.001
1587	-0.009
1588	-0.0132
1589	-0.0334
1590	-0.0244
1591	0.001
1592	0.0022
1593	0.0064
1594	0.0014
1595	6.451e-18
1596	-0.0004
1597	0.0068
1598	0.0114
1599	0.01
1600	0.0192
1601	0.0192
1602	0.0114
1603	0.0166
1604	-0.0034
1605	0.0258
1606	0.037
1607	0.0362
1608	0.0474
1609	0.0362
1610	0.0234
1611	0.011
1612	0.0124
1613	0.0334
1614	0.0472
1615	0.0458
1616	0.017
1617	0.003
1618	-0.0248
1619	-0.0286
1620	-0.0364
1621	-0.044
1622	-0.0408
1623	-0.0458
1624	-0.034
1625	-0.04
1626	-0.0264
1627	-0.0438
1628	-0.0414
1629	-0.0438
1630	-0.0274
1631	-0.0256
1632	-0.0216
1633	-0.0132
1634	-0.0108
1635	-0.0186
1636	-0.0518
1637	-0.0374
1638	-0.026
1639	-0.0396
1640	-0.017
1641	-0.0056
1642	-0.0038
1643	-0.0172
1644	-0.015
1645	-0.0182
1646	-0.0246
1647	-0.036
1648	-0.018
1649	-0.0048
1650	-0.0002
1651	0.005
1652	0.0178
1653	0.0176
1654	0.0422
1655	0.0246
1656	-0.0038
1657	-0.0162
1658	-0.015
1659	-0.014
1660	-0.0192
1661	-0.0146
1662	-0.0048
1663	-0.0114
1664	-0.0106
1665	-0.0032
1666	0.0002
1667	-0.0128
1668	-0.0132
1669	-0.013
1670	-0.045
1671	-0.0388
1672	-0.0272
1673	-0.0252
1674	-0.0354
1675	-0.0474
1676	-0.0654
1677	-0.0816
1678	-0.0658
1679	-0.052
1680	-0.0626
1681	-0.0368
1682	-0.0676
1683	-0.061
1684	-0.0434
1685	-0.0272
1686	-0.0268
1687	-0.0292
1688	-0.0344
1689	-0.0248
1690	-0.0062
1691	-0.0266
1692	-0.0334
1693	-0.0338
1694	-0.0276
1695	-0.0134
1696	-0.0084
1697	0.0024
1698	-0.009
1699	0.004
1700	0.0034
1701	-0.0214
1702	-0.0148
1703	-0.0112
1704	0.0106
1705	0.0152
1706	0.0008
1707	0.0198
1708	0.004
1709	-0.0196
1710	-0.0074
1711	-0.0426
1712	-0.0494
1713	-0.0574
1714	-0.07
1715	-0.0596
1716	-0.0518
1717	-0.07
1718	-0.043
1719	-0.037
1720	-0.0286
1721	-0.014
1722	-0.0216
1723	-0.0448
1724	-0.034
1725	-0.0392
1726	-0.0072
1727	-0.0148
1728	0.0026
1729	-0.0022
1730	-0.0126
1731	-0.0216
1732	-0.035
1733	-0.0348
1734	0.0004
1735	-0.0142
1736	-0.0156
1737	-0.0038
1738	-0.0076
1739	-0.0126
1740	-0.0282
1741	-0.028
1742	-0.0472
1743	-0.0596
1744	-0.0638
1745	-0.0508
1746	-0.0464
1747	-0.0396
1748	-0.0344
1749	-0.0226
1750	-0.0044
1751	0.0276
1752	0.0266
1753	0.0176
1754	0.0148
1755	0.0018
1756	-0.0242
1757	-0.0108
1758	-0.0108
1759	-0.0184
1760	-0.0226
1761	-0.0218
1762	-0.0278
1763	-0.0164
1764	-0.0122
1765	-0.0304
1766	-0.0132
1767	-0.005
1768	-0.0202
1769	-0.043
1770	-0.0338
1771	-0.0472
1772	-0.0342
1773	-0.0304
1774	-0.021
1775	-0.0082
1776	0.0152
1777	-0.0018
1778	-0.0012
1779	0.0168
1780	0.0064
1781	0.0026
1782	0.014
1783	0.0108
1784	0.0024
1785	0.0228
1786	0.0266
1787	0.0468
1788	0.06
1789	0.0588
1790	0.0436
1791	0.063
1792	0.0538
1793	0.049
1794	0.0422
1795	0.0562
1796	0.0744
1797	0.0484
1798	0.049
1799	0.0414
1800	0.0646
1801	0.0286
1802	0.019
1803	0.0122
1804	0.0206
1805	0.0166
1806	7.42678e-18
1807	-0.0092
1808	-0.0226
1809	-0.037
1810	-0.0122
1811	-0.0074
1812	0.0094
1813	-0.001
1814	-0.0188
1815	-0.0186
1816	-0.0022
1817	0.0054
1818	-0.01
1819	-0.0172
1820	-0.0138
1821	-0.0066
1822	0.0226
1823	0.0456
1824	0.0406
1825	0.0408
1826	0.0298
1827	0.0332
1828	0.0146
1829	0.009
1830	-0.012
1831	0.0044
1832	0.0006
1833	0.011
1834	0.0152
1835	0.026
1836	0.0204
1837	0.025
1838	0.0176
1839	0.037
1840	0.0662
1841	0.0618
1842	0.0438
1843	0.0278
1844	0.0096
1845	0.0002
1846	-0.0084
1847	-0.0098
1848	-0.0044
1849	0.0022
1850	-0.0134
1851	-0.019
1852	-0.0186
1853	-0.038
1854	-0.0248
1855	-0.018
1856	-0.0234
1857	-0.0212
1858	-0.014
1859	-0.0102
1860	-0.024
1861	-0.0142
1862	-0.0102
1863	-0.017
1864	-0.0196
1865	-0.013
1866	-0.007
1867	-0.0132
1868	-0.0158
1869	-0.0178
1870	-0.0326
1871	-0.028
1872	-0.0368
1873	-0.044
1874	-0.06
1875	-0.0458
1876	-0.038
1877	-0.0418
1878	-0.0482
1879	-0.0468
1880	-0.0514
1881	-0.0396
1882	-0.0088
1883	0.0228
1884	0.0122
1885	-0.0036
1886	-0.0096
1887	-0.0174
1888	-0.0288
1889	-0.0428
1890	-0.0262
1891	-0.0268
1892	-0.0364
1893	-0.0712
1894	-0.0772
1895	-0.0872
1896	-0.0768
1897	-0.0368
1898	-0.0306
1899	-0.0024
1900	0.0202
1901	0.0308
1902	0.0398
1903	0.038
1904	0.0334
1905	0.0176
1906	0.0262
1907	0.0376
1908	0.0254
1909	0.0126
1910	-0.002
1911	0.0092
1912	0.0274
1913	0.0128
1914	0.0072
1915	0.0098
1916	0.0208
1917	0.0202
1918	-0.0004
1919	-0.0246
1920	-0.0424
1921	-0.0486
1922	-0.0876
1923	-0.0652
1924	-0.048
1925	-0.052
1926	-0.0548
1927	-0.0672
1928	-0.0438
1929	-0.048
1930	-0.0196
1931	-0.0148
1932	-0.0292
1933	-0.0406
1934	-0.0596
1935	-0.0386
1936	-0.039
1937	-0.0488
1938	-0.0604
1939	-0.0614
1940	-0.0504
1941	-0.0446
1942	-0.0476
1943	-0.0314
1944	0.0024
1945	-0.015
1946	-0.022
1947	-0.0076
1948	-0.0136
1949	-0.028
1950	-0.0286
1951	0.0002
1952	7.31836e-18
1953	0.0014
1954	0.018
1955	0.0374
1956	0.0196
1957	0.0412
1958	0.0446
1959	0.043
1960	0.0248
1961	0.004
1962	0.0106
1963	0.0168
1964	0.0154
1965	0.017
1966	0.0024
1967	0.0052
1968	0.0132
1969	-0.006
1970	0.0032
1971	-0.007
1972	0.017
1973	0.0124
1974	0.0044
1975	0.0094
1976	0.0014
1977	-0.0038
1978	-0.0084
1979	0.0068
1980	-0.0214
1981	-0.0354
1982	-0.0328
1983	-0.006
1984	-0.0164
1985	0.0032
1986	0.0118
1987	-0.017
1988	-0.0206
1989	-0.0048
1990	-0.0136
1991	-0.0316
1992	-0.033
1993	-0.0446
1994	-0.0544
1995	-0.0692
1996	-0.0586
1997	-0.0612
1998	-0.0608
[truncated: 998,001+ more rows]

## Sheet: fig_S10_main
tau	C
0	1
1	0.903972
2	0.817224
3	0.738715
4	0.667782
5	0.603721
6	0.545778
7	0.493372
8	0.446089
9	0.403437
10	0.364957
11	0.330183
12	0.29867
13	0.270156
14	0.244385
15	0.221042
16	0.199872
17	0.180696
18	0.163315
19	0.147686
20	0.133446
21	0.120611
22	0.108987
23	0.0985109
24	0.0890251
25	0.0804426
26	0.0727083
27	0.06573
28	0.0593766
29	0.0535943
30	0.0484436
31	0.0437826
32	0.0395418
33	0.0356758
34	0.0321669
35	0.0290428
36	0.0261961
37	0.0235793
38	0.02116
39	0.0189211
40	0.0168635
41	0.0150455
42	0.0135171
43	0.0121249
44	0.0107867
45	0.0097293
46	0.00874665
47	0.00780427
48	0.00695024
49	0.00609243
50	0.00538095
51	0.00477828
52	0.00425501
53	0.00373302
54	0.00337371
55	0.00306203
56	0.00279299
57	0.00255987
58	0.0023984
59	0.00216457
60	0.00203139
61	0.00182057
62	0.00170744
63	0.00162579
64	0.00155423
65	0.00152945
66	0.00155645
67	0.00154508
68	0.00155625
69	0.00156713
70	0.00151995
71	0.00145699
72	0.00141518
73	0.0013248
74	0.00118131
75	0.00105447
76	0.000888051
77	0.000765816
78	0.000624309
79	0.000464192
80	0.000276214
81	0.000198515
82	0.000189228
83	9.47726e-05
84	5.8569e-06
85	-6.49128e-05
86	-0.000180856
87	-0.000270637
88	-0.000313302
89	-0.00036126
90	-0.00040016
91	-0.000340272
92	-0.000375448
93	-0.000400752
94	-0.000510392
95	-0.000518546
96	-0.000566553
97	-0.000578616
98	-0.000596426
99	-0.000581218
100	-0.000497303
101	-0.000481187
102	-0.000409833
103	-0.000317852
104	-0.000368492
105	-0.000411097
106	-0.000392361
107	-0.000351747
108	-0.000461575
109	-0.00062511
110	-0.000814453
111	-0.000966711
112	-0.00105614
113	-0.00106112
114	-0.000993074
115	-0.00102722
116	-0.00104892
117	-0.00106955
118	-0.00107503
119	-0.00108597
120	-0.00112501
121	-0.00125028
122	-0.00131248
123	-0.0012561
124	-0.00126767
125	-0.00120894
126	-0.00113288
127	-0.00111887
128	-0.0010834
129	-0.00103266
130	-0.00097322
131	-0.000785706
132	-0.000668616
133	-0.000595091
134	-0.00057326
135	-0.000520865
136	-0.000384824
137	-0.000208306
138	-0.000142513
139	-0.00011971
140	-8.59655e-05
141	-0.000129632
142	-0.000157373
143	-0.000127702
144	-0.000110999
145	-0.000112927
146	-0.000206796
147	-0.000264932
148	-0.000343165
149	-0.000388999
150	-0.000459439
151	-0.000466283
152	-0.000571092
153	-0.00060034
154	-0.000621965
155	-0.000626548
156	-0.000594106
157	-0.000501269
158	-0.000312638
159	-0.000197443
160	-0.000137897
161	-0.000141032
162	-6.8037e-06
163	0.000134058
164	0.000137752
165	2.98093e-05
166	-5.81517e-06
167	-1.01731e-05
168	4.51879e-06
169	-5.84841e-06
170	4.96765e-05
171	0.000170267
172	0.000323782
173	0.000402065
174	0.000463236
175	0.000623781
176	0.000697951
177	0.000705481
178	0.000586315
179	0.000447542
180	0.000315607
181	0.000245687
182	0.000181547
183	0.000177852
184	0.000268464
185	0.000427621
186	0.000600874
187	0.000722493
188	0.000817905
189	0.000852091
190	0.000878213
191	0.000866632
192	0.000860271
193	0.000786997
194	0.000589177
195	0.000343481
196	0.000159284
197	4.13761e-05
198	-5.17834e-05
199	-0.000230609
200	-0.000425761
201	-0.000619843
202	-0.00073081
203	-0.000814562
204	-0.000960999
205	-0.00116768
206	-0.00123154
207	-0.00115974
208	-0.00108048
209	-0.00100728
210	-0.000981071
211	-0.000894831
212	-0.000851187
213	-0.000870036
214	-0.000996041
215	-0.00106868
216	-0.00103719
217	-0.000964171
218	-0.000913881
219	-0.000731192
220	-0.000605441
221	-0.000524438
222	-0.000414317
223	-0.00031682
224	-0.000309319
225	-0.000267123
226	-0.000233591
227	-0.000202205
228	-0.000191438
229	-0.000178356
230	-0.000201893
231	-0.000273562
232	-0.000338298
233	-0.000399968
234	-0.000546852
235	-0.000613163
236	-0.000596033
237	-0.000544788
238	-0.000424728
239	-0.000415197
240	-0.000469572
241	-0.000492608
242	-0.000446776
243	-0.000352083
244	-0.000281873
245	-0.000184695
246	-4.04641e-05
247	0.000147217
248	0.000250512
249	0.000304247
250	0.000379295
251	0.000401646
252	0.000495299
253	0.000492042
254	0.000433794
255	0.000375424
256	0.000309389
257	0.000324746
258	0.000351969
259	0.000413486
260	0.000506995
261	0.000677971
262	0.000789607
263	0.000906605
264	0.00105936
265	0.00117112
266	0.00124099
267	0.001197
268	0.00132856
269	0.00146607
270	0.00147507
271	0.00152974
272	0.00150539
273	0.00142678
274	0.00134881
275	0.00130211
276	0.00124526
277	0.00111227
278	0.000978452
279	0.000833918
280	0.000763007
281	0.000610429
282	0.000488426
283	0.000384319
284	0.000265712
285	0.000192501
286	0.000121436
287	6.19467e-05
288	-3.86649e-05
289	-0.000164979
290	-0.000224533
291	-0.000303938
292	-0.000345475
293	-0.000343257
294	-0.000399466
295	-0.000422988
296	-0.000479446
297	-0.000514196
298	-0.000659546
299	-0.000749086
300	-0.000732781
301	-0.000687145
302	-0.000634515
303	-0.000577847
304	-0.000541058
305	-0.00046192
306	-0.000265871
307	-0.00011902
308	-1.21135e-05
309	0.000115102
310	0.00019442
311	0.000269372
312	0.0003064
313	0.000343177
314	0.000352441
315	0.000447192
316	0.000501405
317	0.00038941
318	0.000278672
319	0.000134387
320	-2.21095e-05
321	-0.000221692
322	-0.000305393
323	-0.00027716
324	-0.000195216
325	-9.05061e-05
326	-6.43839e-05
327	-9.47768e-05
328	-0.000121434
329	-2.64431e-05
330	9.98975e-05
331	0.000231543
332	0.000349962
333	0.00039928
334	0.000415577
335	0.000412672
336	0.000531543
337	0.000647072
338	0.000736846
339	0.000794735
340	0.000748413
341	0.000716506
342	0.000628085
343	0.000625068
344	0.000583518
345	0.000541516
346	0.00056713
347	0.000555058
348	0.000564331
349	0.000598579
350	0.00057486
351	0.000544789
352	0.000455944
353	0.000339939
354	0.000175407
355	0.000164102
356	0.000219754
357	0.000298742
358	0.000365317
359	0.000417722
360	0.000449007
361	0.000429003
362	0.000417709
363	0.000318583
364	0.000248087
365	0.000242573
366	0.0003388
367	0.000320293
368	0.000322744
369	0.000383463
370	0.000348903
371	0.000260626
372	0.000141461
373	3.71937e-05
374	-8.14061e-05
375	-0.000162691
376	-0.000115401
377	-5.28478e-05
378	0.000129549
379	0.000204013
380	0.000212863
381	0.00021433
382	0.000200995
383	0.000216737
384	0.000246511
385	0.000284358
386	0.000410128
387	0.000523145
388	0.000631818
389	0.000710309
390	0.000794337
391	0.000815102
392	0.000796126
393	0.000820044
394	0.000923548
395	0.000973209
396	0.00103314
397	0.00102355
398	0.00109321
399	0.00118419
400	0.00129983
401	0.00137519
402	0.00135981
403	0.00127532
404	0.00109091
405	0.00104415
406	0.000980684
407	0.000910271
408	0.000773506
409	0.000522999
410	0.000284869
411	9.02766e-05
412	-8.87731e-05
413	-0.000246743
414	-0.000378671
415	-0.000555489
416	-0.000722139
417	-0.000849714
418	-0.000914424
419	-0.000951768
420	-0.00105271
421	-0.00101773
422	-0.000973696
423	-0.000925241
424	-0.000780696
425	-0.000613543
426	-0.000447239
427	-0.000306075
428	-0.000114621
429	0.000127376
430	0.000405199
431	0.000576566
432	0.000707344
433	0.000790712
434	0.000827101
435	0.000845522
436	0.000994186
437	0.00121361
438	0.00130798
439	0.00123791
440	0.00115222
441	0.00113324
442	0.00110953
443	0.00110425
444	0.00110338
445	0.00105474
446	0.00105154
447	0.00111688
448	0.00114339
449	0.00119495
450	0.00115544
451	0.00108659
452	0.00108711
453	0.00100766
454	0.000977349
455	0.000966847
456	0.000924902
457	0.000900838
458	0.000879337
459	0.000873375
460	0.000823113
461	0.000880737
462	0.000894632
463	0.000942602
464	0.000974698
465	0.000936914
466	0.000890877
467	0.000919783
468	0.000821483
469	0.000700722
470	0.000474893
471	0.000406576
472	0.000428847
473	0.000482687
474	0.000523066
475	0.000495722
476	0.000461884
477	0.000428782
478	0.000455898
479	0.000479909
480	0.000615058
481	0.00077574
482	0.000862077
483	0.00102475
484	0.00102717
485	0.00106484
486	0.00106584
487	0.00107544
488	0.00103355
489	0.000879111
490	0.000764029
491	0.000691995
492	0.000735682
493	0.000797214
494	0.000877243
495	0.000964937
496	0.00100551
497	0.00111639
498	0.00119082
499	0.00128763
500	0.00136688
501	0.00137643
502	0.0014088
503	0.0014912
504	0.00144908
505	0.00135309
506	0.00120226
507	0.00103972
508	0.000774617
509	0.00050892
510	0.000336152
511	0.000214878
512	9.69269e-05
513	-1.54979e-05
514	-0.000232804
515	-0.000332041
516	-0.000448413
517	-0.000548691
518	-0.000571302
519	-0.000595916
520	-0.000515519
521	-0.00036594
522	-0.000445444
523	-0.000630163
524	-0.000753437
525	-0.000800001
526	-0.000832858
527	-0.000850785
528	-0.000967221
529	-0.00106006
530	-0.00111844
531	-0.00118095
532	-0.00126095
533	-0.00122226
534	-0.00123849
535	-0.00130916
536	-0.00137238
537	-0.00137182
538	-0.00150923
539	-0.00152283
540	-0.00154675
541	-0.00154923
542	-0.00154688
543	-0.00161237
544	-0.00166468
545	-0.00173878
546	-0.0018361
547	-0.00183049
548	-0.00183053
549	-0.00177696
550	-0.00164271
551	-0.00145096
552	-0.00134718
553	-0.00135312
554	-0.00145316
555	-0.0014921
556	-0.00151284
557	-0.00150674
558	-0.00148772
559	-0.0013789
560	-0.00123307
561	-0.000954657
562	-0.000661379
563	-0.000466163
564	-0.000377388
565	-0.000337276
566	-0.000336719
567	-0.000377374
568	-0.00032135
569	-0.00020062
570	-6.7105e-05
571	5.66351e-05
572	0.000141799
573	0.00018403
574	0.000259488
575	0.000264092
576	0.000214634
577	0.00025811
578	0.00039468
579	0.000408431
580	0.000346297
581	0.000387225
582	0.000281184
583	0.000203611
584	0.000208121
585	0.000232972
586	0.000262176
587	0.000283197
588	0.000237716
589	0.000112825
590	5.04153e-05
591	-2.25689e-05
592	-5.81739e-05
593	-0.00023254
594	-0.000375919
595	-0.000429532
596	-0.000582678
597	-0.000679983
598	-0.000707142
599	-0.000700644
600	-0.000665932
601	-0.000604837
602	-0.000556362
603	-0.000456073
604	-0.000351848
605	-0.000225111
606	-0.000182162
607	-9.99125e-05
608	-3.2726e-05
609	-8.91664e-06
610	-3.27283e-05
611	1.07699e-05
612	0.000122989
613	0.000291147
614	0.000511105
615	0.000634002
616	0.000751141
617	0.000924495
618	0.00105232
619	0.00123908
620	0.00143498
621	0.00159911
622	0.0018893
623	0.00209051
624	0.0022326
625	0.00230669
626	0.00242432
627	0.00259351
628	0.00267989
629	0.00280305
630	0.0029139
631	0.0030176
632	0.00307375
633	0.00313051
634	0.00304916
635	0.00293427
636	0.00283191
637	0.00274729
638	0.00268579
639	0.00261323
640	0.00253036
641	0.00238515
642	0.0022097
643	0.0020932
644	0.00202587
645	0.00190769
646	0.00175142
647	0.00159896
648	0.00155121
649	0.00137495
650	0.00122752
651	0.00114309
652	0.00105101
653	0.000939873
654	0.000916534
655	0.000860501
656	0.000850419
657	0.000813961
658	0.000692165
659	0.000560502
660	0.000420416
661	0.000313762
662	0.000302601
663	0.00030041
664	0.000153739
665	2.53687e-05
666	-4.58145e-05
667	-0.000132526
668	-0.000218906
669	-0.000258748
670	-0.000310789
671	-0.000273652
672	-0.000265198
673	-0.000222128
674	-0.00027191
675	-0.000294312
676	-0.000319728
677	-0.000306931
678	-0.000310988
679	-0.000403389
680	-0.000402809
681	-0.000370435
682	-0.000376636
683	-0.00042578
684	-0.000576448
685	-0.000641688
686	-0.000634893
687	-0.000513336
688	-0.000417319
689	-0.00030781
690	-0.000148793
691	-4.76603e-05
692	0.000209724
693	0.000373937
694	0.000491031
695	0.000570141
696	0.000631263
697	0.000760147
698	0.000898847
699	0.000997909
700	0.00110147
701	0.00111114
702	0.00111748
703	0.00114788
704	0.00109524
705	0.00112686
706	0.00112288
707	0.00105544
708	0.00100222
709	0.000958736
710	0.00101081
711	0.00107917
712	0.00107713
713	0.00104001
714	0.001011
715	0.000951733
716	0.000770189
717	0.000586804
718	0.000392822
719	0.000284269
720	0.000175227
721	0.000193589
722	0.000285519
723	0.000332894
724	0.000461153
725	0.000640815
726	0.000873487
727	0.00120771
728	0.00141606
729	0.00147168
730	0.00147253
731	0.00146222
732	0.00140734
733	0.00140221
734	0.00136965
735	0.00133705
736	0.00129586
737	0.00128992
738	0.00122565
739	0.0010526
740	0.000817211
741	0.000709645
742	0.000630926
743	0.000582071
744	0.000599361
745	0.000606354
746	0.000636054
747	0.00059016
748	0.000475813
749	0.000314182
750	0.000131169
751	-3.7498e-05
752	-0.000134448
753	-0.000155498
754	-9.28248e-05
755	-9.78374e-05
756	-0.000155189
757	-0.000203424
758	-0.000189343
759	-0.000210608
760	-0.000188008
761	-0.00022958
762	-0.000265131
763	-0.000324108
764	-0.000323184
765	-0.000266673
766	-0.00035203
767	-0.000463353
768	-0.00048478
769	-0.000501959
770	-0.000438863
771	-0.000438344
772	-0.000542235
773	-0.000692481
774	-0.000756628
775	-0.000728724
776	-0.000659123
777	-0.000603829
778	-0.000512725
779	-0.000426844
780	-0.000333841
781	-0.000156874
782	-1.23105e-05
783	0.000101918
784	0.000241445
785	0.000367499
786	0.00050093
787	0.000576252
788	0.000599313
789	0.000650082
790	0.000710138
791	0.000713253
792	0.00076465
793	0.000826887
794	0.000865921
795	0.000922916
796	0.000962076
797	0.00090351
798	0.000776722
799	0.000634272
800	0.000500925
801	0.00039252
802	0.000276158
803	0.000258714
804	0.000263628
805	0.000282463
806	0.000353615
807	0.000395776
808	0.000490618
809	0.00056828
810	0.000616948
811	0.000579034
812	0.00044018
813	0.000249523
814	-1.32638e-05
815	-0.00015404
816	-0.000361441
817	-0.000577173
818	-0.000759866
819	-0.000795938
820	-0.000733969
821	-0.000658413
822	-0.000561074
823	-0.000508938
824	-0.000472634
825	-0.00043582
826	-0.00035154
827	-0.000211958
828	-8.97796e-05
829	-1.84875e-05
830	-5.15963e-05
831	-8.67454e-05
832	-0.000100352
833	-0.000141015
834	-0.000237053
835	-0.000373853
836	-0.000369461
837	-0.000329157
838	-0.000182152
839	-5.30497e-06
840	0.000119989
841	0.000212179
842	0.000267165
843	0.00048746
844	0.000643784
845	0.000768476
846	0.000877757
847	0.000957128
848	0.000977155
849	0.000896976
850	0.000794549
851	0.000684079
852	0.000555871
853	0.000511768
854	0.000489866
855	0.000457678
856	0.000472079
857	0.000478558
858	0.000518739
859	0.000456487
860	0.000263712
861	4.87234e-05
862	-0.000131312
863	-0.000270097
864	-0.000231362
865	-0.00027138
866	-0.000258136
867	-0.000211384
868	-0.000202768
869	-0.00016104
870	-8.68837e-05
871	-5.12871e-05
872	-0.000169761
873	-0.000180853
874	-0.00023721
875	-0.000314233
876	-0.00038475
877	-0.000521683
878	-0.000644874
879	-0.000680286
880	-0.000585256
881	-0.000503564
882	-0.000508526
883	-0.000376255
884	-0.000224947
885	-6.56507e-05
886	0.000183944
887	0.000322781
888	0.000429661
889	0.000538406
890	0.00061383
891	0.000720818
892	0.000775515
893	0.000787094
894	0.00089689
895	0.00102456
896	0.00120683
897	0.00133973
898	0.00145605
899	0.00152317
900	0.00155618
901	0.00150696
902	0.00140473
903	0.00133588
904	0.00136465
905	0.00141674
906	0.00146771
907	0.00147735
908	0.00149373
909	0.00149778
910	0.00153656
911	0.00163409
912	0.00158211
913	0.0015846
914	0.0016183
915	0.00164415
916	0.00156178
917	0.00152992
918	0.00150602
919	0.00142898
920	0.00129099
921	0.00135987
922	0.00137692
923	0.00149732
924	0.00157467
925	0.00163218
926	0.00179275
927	0.00183862
928	0.0019954
929	0.00215232
930	0.00227592
931	0.00243522
932	0.00249945
933	0.00253473
934	0.00249232
935	0.0024005
936	0.00235153
937	0.00229941
938	0.00214418
939	0.00192977
940	0.00183948
941	0.00167271
942	0.00149603
943	0.00127666
944	0.00108823
945	0.000870599
946	0.000725519
947	0.000610839
948	0.000494061
949	0.000372173
950	0.000302597
951	0.000166566
952	-1.89736e-05
953	-0.000213834
954	-0.000426352
955	-0.000476299
956	-0.000532687
957	-0.000532173
958	-0.000554651
959	-0.000672419
960	-0.000702
961	-0.000674864
962	-0.000614276
963	-0.000592463
964	-0.000557292
965	-0.000546431
966	-0.000513544
967	-0.000513856
968	-0.000557034
969	-0.000489831
970	-0.000387973
971	-0.00026675
972	-0.000172331
973	-4.56422e-06
974	0.000249366
975	0.000470291
976	0.000622026
977	0.000706164
978	0.000748085
979	0.000740508
980	0.000799105
981	0.00085304
982	0.000774083
983	0.000719021
984	0.000700916
985	0.000632639
986	0.000569907
987	0.00055566
988	0.00053049
989	0.000409424
990	0.000341026
991	0.000331739
992	0.00056655
993	0.000732762
994	0.000947818
995	0.00120839
996	0.00150955
997	0.00173097
998	0.00186123
999	0.00202617
1000	0.00223455
1001	0.00239342
1002	0.00251165
1003	0.00252398
1004	0.00240765
1005	0.002268
1006	0.00209454
1007	0.00193938
1008	0.00177945
1009	0.00159852
1010	0.00144419
1011	0.00117585
1012	0.000918269
1013	0.000664204
1014	0.000488936
1015	0.000311127
1016	0.000233416
1017	0.000219837
1018	0.000305223
1019	0.000498859
1020	0.000631575
1021	0.000756305
1022	0.000883597
1023	0.000986147
1024	0.00104883
1025	0.00105108
1026	0.00103085
1027	0.00104245
1028	0.00104925
1029	0.00103552
1030	0.00108783
1031	0.00117012
1032	0.00134348
1033	0.0014575
1034	0.00156972
1035	0.00162885
1036	0.00172193
1037	0.001821
1038	0.00176809
1039	0.00173308
1040	0.00171796
1041	0.00165021
1042	0.00152772
1043	0.00141045
1044	0.00125043
1045	0.00118882
1046	0.00117064
1047	0.00116588
1048	0.0012266
1049	0.00128128
1050	0.00127997
1051	0.00124034
1052	0.00118021
1053	0.00115584
1054	0.00112383
1055	0.00107362
1056	0.00101221
1057	0.00101753
1058	0.00111557
1059	0.00115531
1060	0.00124883
1061	0.00127646
1062	0.00133739
1063	0.00130366
1064	0.00119853
1065	0.00112578
1066	0.00103737
1067	0.000949907
1068	0.000944119
1069	0.000946524
1070	0.000990651
1071	0.00112079
1072	0.00126584
1073	0.0013988
1074	0.00153047
1075	0.00163703
1076	0.00169073
1077	0.00185103
1078	0.00194653
1079	0.00200765
1080	0.00203261
1081	0.00199077
1082	0.00198809
1083	0.00199528
1084	0.00202451
1085	0.00205006
1086	0.00209752
1087	0.00215192
1088	0.00225431
1089	0.0022547
1090	0.0021773
1091	0.00210356
1092	0.00205172
1093	0.00192059
1094	0.00170994
1095	0.00151879
1096	0.00137084
1097	0.00127794
1098	0.00109643
1099	0.000836544
1100	0.000702526
1101	0.000522391
1102	0.000430214
1103	0.000475881
1104	0.000421946
1105	0.000385639
1106	0.000410325
1107	0.000349734
1108	0.000313987
1109	0.000195168
1110	0.000141464
1111	-1.84294e-05
1112	-9.74143e-05
1113	-0.000238272
1114	-0.00035916
1115	-0.000353249
1116	-0.00037065
1117	-0.000400864
1118	-0.000438434
1119	-0.000415958
1120	-0.000382033
1121	-0.000393281
1122	-0.000342147
1123	-0.000292171
1124	-0.000238891
1125	-0.000207387
1126	-0.000148599
1127	-9.45404e-05
1128	7.01003e-05
1129	0.00020742
1130	0.000406825
1131	0.000557803
1132	0.00063991
1133	0.000681113
1134	0.000669002
1135	0.000701847
1136	0.000824998
1137	0.000903093
1138	0.00095995
1139	0.000919895
1140	0.000819575
1141	0.000739806
1142	0.000651512
1143	0.000437429
1144	0.000274977
1145	0.000141349
1146	2.22514e-05
1147	-8.80868e-05
1148	-0.000184801
1149	-0.000258747
1150	-0.000328651
1151	-0.000370455
1152	-0.000391016
1153	-0.000429755
1154	-0.000455534
1155	-0.000497323
1156	-0.000441403
1157	-0.000498438
1158	-0.000625417
1159	-0.000700213
1160	-0.000854631
1161	-0.000959015
1162	-0.00102869
1163	-0.00104321
1164	-0.00103975
1165	-0.00099379
1166	-0.000917068
1167	-0.00084489
1168	-0.000897704
1169	-0.000930444
1170	-0.00101173
1171	-0.00105239
1172	-0.000947453
1173	-0.000844893
1174	-0.000749823
1175	-0.00071992
1176	-0.000691253
1177	-0.000711194
1178	-0.000728565
1179	-0.000774096
1180	-0.000787646
1181	-0.000734912
1182	-0.000735872
1183	-0.000714433
1184	-0.00071058
1185	-0.000721099
1186	-0.000774366
1187	-0.000755235
1188	-0.000747247
1189	-0.000755876
1190	-0.000809612
1191	-0.000909534
1192	-0.000856686
1193	-0.000828728
1194	-0.000775443
1195	-0.000676982
1196	-0.000573184
1197	-0.000560527
1198	-0.000616409
1199	-0.000731821
1200	-0.000859236
1201	-0.00106081
1202	-0.00123744
1203	-0.00136886
1204	-0.00142786
1205	-0.00149983
1206	-0.0015572
1207	-0.00155103
1208	-0.00158321
1209	-0.00155154
1210	-0.0015151
1211	-0.00145538
1212	-0.00136512
1213	-0.00134239
1214	-0.00129288
1215	-0.00118159
1216	-0.00104571
1217	-0.000924436
1218	-0.000765834
1219	-0.000655622
1220	-0.000498415
1221	-0.000272452
1222	-0.000147798
1223	-1.96021e-05
1224	-1.5392e-05
1225	-5.91576e-05
1226	-0.000127742
1227	-0.000298415
1228	-0.000549173
1229	-0.000698037
1230	-0.0007005
1231	-0.000646879
1232	-0.000649817
1233	-0.000645825
1234	-0.000646229
1235	-0.000668157
1236	-0.000639231
1237	-0.000688645
1238	-0.000687778
1239	-0.000712674
1240	-0.000642643
1241	-0.000551845
1242	-0.000451629
1243	-0.000384777
1244	-0.000341116
1245	-0.000227212
1246	-0.000151531
1247	-0.000130835
1248	-2.42681e-06
1249	0.000206334
1250	0.000360535
1251	0.00043853
1252	0.000507627
1253	0.000447059
1254	0.000422532
1255	0.000436752
1256	0.000393189
1257	0.000332741
1258	0.00034471
1259	0.000334224
1260	0.000433312
1261	0.000597369
1262	0.000732725
1263	0.00082001
1264	0.000776701
1265	0.000652628
1266	0.000567539
1267	0.000362442
1268	0.000214545
1269	5.38782e-05
1270	-3.77111e-05
1271	-6.65959e-05
1272	-7.37964e-05
1273	-5.60118e-05
1274	-0.000136836
1275	-0.000135159
1276	-6.04976e-05
1277	-5.50462e-06
1278	8.01727e-05
1279	0.000163551
1280	0.000230983
1281	0.00024055
1282	0.000411697
1283	0.000489138
1284	0.000599869
1285	0.000616341
1286	0.000667457
1287	0.000762003
1288	0.000785494
1289	0.000793523
1290	0.000773772
1291	0.000722973
1292	0.000758043
1293	0.000767552
1294	0.000796508
1295	0.000891541
1296	0.00104361
1297	0.00123304
1298	0.00145366
1299	0.00166719
1300	0.00184833
1301	0.00191296
1302	0.00198277
1303	0.00210671
1304	0.0021656
1305	0.00222642
1306	0.00228437
1307	0.00234263
1308	0.00243874
1309	0.00258833
1310	0.00263189
1311	0.00264945
1312	0.00260442
1313	0.00249884
1314	0.0023844
1315	0.00221985
1316	0.00204186
1317	0.00179655
1318	0.00155294
1319	0.0013674
1320	0.00124418
1321	0.00110239
1322	0.00100507
1323	0.000793063
1324	0.000646477
1325	0.000500337
1326	0.000465496
1327	0.000415802
1328	0.000422156
1329	0.000330108
1330	0.000289583
1331	0.00031732
1332	0.000279452
1333	0.00035616
1334	0.000580084
1335	0.000806615
1336	0.00100487
1337	0.00116141
1338	0.00115404
1339	0.00125435
1340	0.00131808
1341	0.00127312
1342	0.00128588
1343	0.00133062
1344	0.00131631
1345	0.00124774
1346	0.001184
1347	0.0010388
1348	0.000833183
1349	0.000618837
1350	0.000443694
1351	0.000302273
1352	0.000203188
1353	2.58587e-05
1354	-0.000183049
1355	-0.000313471
1356	-0.000430141
1357	-0.000507905
1358	-0.000534304
1359	-0.000523811
1360	-0.000514478
1361	-0.000410678
1362	-0.000328813
1363	-0.000220613
1364	-0.00013701
1365	1.48793e-05
1366	0.000102315
1367	8.65596e-05
1368	8.27634e-05
1369	0.000111155
1370	0.000122423
1371	0.000144429
1372	0.000117153
1373	4.81835e-05
1374	2.73247e-05
1375	-2.33604e-05
1376	-5.58217e-05
1377	6.59038e-05
1378	0.000186433
1379	0.000201165
1380	0.000219681
1381	0.000331215
1382	0.000445731
1383	0.000546143
1384	0.00065241
1385	0.000751881
1386	0.000820926
1387	0.000919303
1388	0.000950241
1389	0.000870958
1390	0.000800059
1391	0.000805442
1392	0.000897643
1393	0.000960964
1394	0.00104915
1395	0.00110057
1396	0.00119143
1397	0.0012334
1398	0.00133382
1399	0.00144241
1400	0.00159367
1401	0.00170647
1402	0.00176235
1403	0.00180058
1404	0.00185949
1405	0.00186138
1406	0.00190657
1407	0.00196856
1408	0.00197549
1409	0.00197785
1410	0.00191539
1411	0.00197133
1412	0.00202444
1413	0.00199935
1414	0.00193474
1415	0.00193251
1416	0.00197134
1417	0.00189377
1418	0.00184014
1419	0.00190229
1420	0.00191963
1421	0.00196368
1422	0.00187259
1423	0.00187798
1424	0.00194814
1425	0.00211986
1426	0.0022795
1427	0.00239049
1428	0.00240279
1429	0.0023217
1430	0.00217084
1431	0.00205354
1432	0.00184867
1433	0.0016177
1434	0.00140204
1435	0.00113293
1436	0.000938471
1437	0.000802937
1438	0.000704554
1439	0.000534486
1440	0.000356506
1441	0.00016834
1442	-2.29848e-06
1443	-0.000192858
1444	-0.00038172
1445	-0.000559176
1446	-0.000747916
1447	-0.000926458
1448	-0.00103216
1449	-0.00118275
1450	-0.00129437
1451	-0.001371
1452	-0.00141803
1453	-0.00144352
1454	-0.00139937
1455	-0.00141143
1456	-0.00146857
1457	-0.00154658
1458	-0.00158815
1459	-0.00162962
1460	-0.00167424
1461	-0.00170965
1462	-0.00182383
1463	-0.00198905
1464	-0.00204546
1465	-0.0020234
1466	-0.00207421
1467	-0.00207202
1468	-0.00215895
1469	-0.00218513
1470	-0.00225361
1471	-0.00221224
1472	-0.00205093
1473	-0.00194444
1474	-0.00193564
1475	-0.00193183
1476	-0.00189844
1477	-0.00182266
1478	-0.00173944
1479	-0.00165009
1480	-0.00160813
1481	-0.00161214
1482	-0.00161482
1483	-0.00157851
1484	-0.0015911
1485	-0.00152377
1486	-0.00143369
1487	-0.00131418
1488	-0.00125664
1489	-0.00114191
1490	-0.00101501
1491	-0.000915222
1492	-0.000821118
1493	-0.000746924
1494	-0.000689651
1495	-0.000629257
1496	-0.000581155
1497	-0.000562854
1498	-0.00049163
1499	-0.000380407
1500	-0.000226237
1501	-0.000114076
1502	4.49221e-05
1503	0.000145963
1504	0.000168495
1505	0.000227221
1506	0.000273605
1507	0.000357311
1508	0.000434625
1509	0.000527397
1510	0.000570621
1511	0.000749233
1512	0.000958564
1513	0.000977
1514	0.00101033
1515	0.0010502
1516	0.00110115
1517	0.0011324
1518	0.00121204
1519	0.00123819
1520	0.00125386
1521	0.00138048
1522	0.00147391
1523	0.00150909
1524	0.00157323
1525	0.00154565
1526	0.00158923
1527	0.00169411
1528	0.00170766
1529	0.00175211
1530	0.00175894
1531	0.00164999
1532	0.00160297
1533	0.00166198
1534	0.00173781
1535	0.00171379
1536	0.00169728
1537	0.00160017
1538	0.00157737
1539	0.00150884
1540	0.00142471
1541	0.00133406
1542	0.00129671
1543	0.00119162
1544	0.00118645
1545	0.0012056
1546	0.00128117
1547	0.00122053
1548	0.00114509
1549	0.00108813
1550	0.000950492
1551	0.000731144
1552	0.000634355
1553	0.000544644
1554	0.000522181
1555	0.000505992
1556	0.000541018
1557	0.000709396
1558	0.000865528
1559	0.000988906
1560	0.000968044
1561	0.000973275
1562	0.000885676
1563	0.000758957
1564	0.000713937
1565	0.00059692
1566	0.000515552
1567	0.000419802
1568	0.000310386
1569	0.000169868
1570	2.55017e-05
1571	-8.25865e-05
1572	-0.000265579
1573	-0.00040027
1574	-0.000479457
1575	-0.000588451
1576	-0.000711984
1577	-0.000790533
1578	-0.000760289
1579	-0.000714616
1580	-0.000684159
1581	-0.000813407
1582	-0.000914976
1583	-0.00100476
1584	-0.00110828
1585	-0.00121239
1586	-0.00135532
1587	-0.00152726
1588	-0.00161852
1589	-0.00171347
1590	-0.00180249
1591	-0.00183008
1592	-0.00186576
1593	-0.00188534
1594	-0.00179868
1595	-0.00169234
1596	-0.00151265
1597	-0.00137926
1598	-0.00117668
1599	-0.00100456
1600	-0.000736815
1601	-0.000471297
1602	-0.000328639
1603	-0.00021476
1604	-0.000177174
1605	-3.88951e-05
1606	0.000119741
1607	0.000168964
1608	0.000215196
1609	0.000376186
1610	0.000558055
1611	0.000719605
1612	0.000830018
1613	0.000873125
1614	0.000907852
1615	0.000946241
1616	0.00104425
1617	0.00114414
1618	0.00128708
1619	0.00135799
1620	0.00133553
1621	0.00127409
1622	0.00123215
1623	0.00114421
1624	0.000973091
1625	0.000798665
1626	0.000670695
1627	0.000597637
1628	0.000509468
1629	0.000332394
1630	0.000183239
1631	8.03776e-05
1632	-5.34564e-05
1633	-9.655e-05
1634	-0.000226932
1635	-0.00019909
1636	-0.00011926
1637	-0.000116873
1638	-9.86632e-05
1639	-3.84859e-05
1640	0.000136882
1641	0.00030661
1642	0.000455327
1643	0.000534776
1644	0.000510854
1645	0.000470239
1646	0.000416788
1647	0.000298663
1648	0.000224837
1649	0.000114516
1650	4.88579e-05
1651	-0.000100081
1652	-0.000122825
1653	-5.88556e-05
1654	5.11133e-05
1655	6.69474e-05
1656	0.000127594
1657	0.00015771
1658	0.000232755
1659	0.000325974
1660	0.000464803
1661	0.000582032
1662	0.000618055
1663	0.000628783
1664	0.000690801
1665	0.000714694
1666	0.000732171
1667	0.000626308
1668	0.000641378
1669	0.00063068
1670	0.000582901
1671	0.000568421
1672	0.000539463
1673	0.000547403
1674	0.000494876
1675	0.000438688
1676	0.00045675
1677	0.000477368
1678	0.000484405
1679	0.000367181
1680	0.000323369
1681	0.000415231
1682	0.000418893
1683	0.000390717
1684	0.000395345
1685	0.000426157
1686	0.00041734
1687	0.000357211
1688	0.00037144
1689	0.000364784
1690	0.000244674
1691	2.60609e-05
1692	-0.000178515
1693	-0.000197271
1694	-0.000227224
1695	-0.000282929
1696	-0.0003106
1697	-0.000426985
1698	-0.0004832
1699	-0.00065495
1700	-0.000767835
1701	-0.000890136
1702	-0.000926746
1703	-0.000960005
1704	-0.00103061
1705	-0.00107907
1706	-0.00109929
1707	-0.00105134
1708	-0.00101375
1709	-0.000932129
1710	-0.000696619
1711	-0.000442556
1712	-0.000290457
1713	-0.000143004
1714	-0.000106329
1715	-2.35627e-05
1716	0.000159687
1717	0.000461282
1718	0.000727746
1719	0.000898506
1720	0.00107066
1721	0.00114914
1722	0.00123933
1723	0.00129319
1724	0.00125283
1725	0.0011329
1726	0.00106724
1727	0.00101831
1728	0.000935276
1729	0.000828157
1730	0.000723959
1731	0.000681924
1732	0.000591734
1733	0.00059319
1734	0.000576174
1735	0.000676729
1736	0.000812404
1737	0.00093496
1738	0.00104921
1739	0.00113298
1740	0.00119545
1741	0.00124889
1742	0.00127097
1743	0.00127155
1744	0.00132134
1745	0.00143709
1746	0.00149799
1747	0.00157008
1748	0.00144606
1749	0.00133196
1750	0.00126253
1751	0.0011585
1752	0.00120952
1753	0.00128566
1754	0.00134996
1755	0.00131073
1756	0.00124002
1757	0.00126145
1758	0.00134686
1759	0.00143309
1760	0.00155204
1761	0.0016523
1762	0.0017227
1763	0.00178121
1764	0.00186472
1765	0.00194528
1766	0.00188824
1767	0.00190047
1768	0.00188556
1769	0.00193008
1770	0.00198501
1771	0.00196091
1772	0.00192508
1773	0.00175262
1774	0.00156144
1775	0.00144557
1776	0.00138775
1777	0.00130756
1778	0.00123076
1779	0.00102542
1780	0.000935392
1781	0.000839122
1782	0.000733195
1783	0.000627157
1784	0.000574877
1785	0.000499691
1786	0.000476445
1787	0.000599607
1788	0.000663561
1789	0.000637833
1790	0.000559508
1791	0.000542076
1792	0.000438785
1793	0.000382585
1794	0.000336921
1795	0.000256936
1796	0.000160918
1797	3.05478e-05
1798	-2.30139e-05
1799	-0.000132018
1800	-0.000112457
1801	-0.000121339
1802	-0.00014776
1803	-0.000124065
1804	-0.000121423
1805	-0.000116092
1806	-9.31403e-05
1807	-0.000136086
1808	-0.000175123
1809	-0.000221294
1810	-0.000263146
1811	-0.000307545
1812	-0.000325506
1813	-0.000222875
1814	-0.000213401
1815	-0.000168236
1816	-0.000124803
1817	-0.000125892
1818	-8.05938e-05
1819	1.81713e-06
1820	0.000110159
1821	0.00016457
1822	0.000177411
1823	0.000166679
1824	0.00017191
1825	0.000205263
1826	0.000246332
1827	0.000258708
1828	0.000222055
1829	0.000101872
1830	-2.65546e-05
1831	-9.91964e-05
1832	-0.000267824
1833	-0.000400291
1834	-0.00048754
1835	-0.000549337
1836	-0.000498593
1837	-0.000565073
1838	-0.000605089
1839	-0.000625313
1840	-0.000727664
1841	-0.000784484
1842	-0.000806315
1843	-0.000740332
1844	-0.000641193
1845	-0.000610563
1846	-0.000573967
1847	-0.000653167
1848	-0.000694721
1849	-0.000655195
1850	-0.000589092
1851	-0.000548108
1852	-0.000447467
1853	-0.00035582
1854	-0.00033253
1855	-0.000306954
1856	-0.000334289
1857	-0.000288856
1858	-0.000214555
1859	-0.000227688
1860	-0.000224502
1861	-0.000171861
1862	-0.000165585
1863	-0.000252352
1864	-0.000361724
1865	-0.000531606
1866	-0.000714954
1867	-0.000845165
1868	-0.000882238
1869	-0.000966247
1870	-0.00114167
1871	-0.0013476
1872	-0.00141136
1873	-0.00143856
1874	-0.00142254
1875	-0.00133616
1876	-0.00118529
1877	-0.000913997
1878	-0.000767271
1879	-0.000739565
1880	-0.000779412
1881	-0.000823145
1882	-0.00085059
1883	-0.000904537
1884	-0.00100969
1885	-0.00112832
1886	-0.00118496
1887	-0.00112604
1888	-0.00110797
1889	-0.00103205
1890	-0.000888247
1891	-0.000770665
1892	-0.000686905
1893	-0.000606247
1894	-0.000554638
1895	-0.000668942
1896	-0.000769398
1897	-0.000886519
1898	-0.000941247
1899	-0.0010406
1900	-0.00105556
1901	-0.000961398
1902	-0.000897001
1903	-0.000915598
1904	-0.000890681
1905	-0.000877818
1906	-0.000952642
1907	-0.000986906
1908	-0.00102641
1909	-0.000969309
1910	-0.000897534
1911	-0.000871283
1912	-0.000893085
1913	-0.000808117
1914	-0.000715468
1915	-0.000759194
1916	-0.000852999
1917	-0.000871185
1918	-0.000845429
1919	-0.000787541
1920	-0.000672257
1921	-0.0005877
1922	-0.000595591
1923	-0.00067774
1924	-0.000821111
1925	-0.000975093
1926	-0.00111373
1927	-0.00116748
1928	-0.0011279
1929	-0.00116939
1930	-0.00119826
1931	-0.00120579
1932	-0.00115379
1933	-0.00105045
1934	-0.000914108
1935	-0.000747632
1936	-0.00062905
1937	-0.000430854
1938	-0.000325423
1939	-0.000304884
1940	-0.000274344
1941	-0.000343216
1942	-0.000394085
1943	-0.000390062
1944	-0.000328145
1945	-0.000297618
1946	-0.000244791
1947	-0.00021012
1948	-0.000203605
1949	-7.9393e-05
1950	8.85453e-05
1951	0.000259265
1952	0.000314852
1953	0.000385057
1954	0.000413257
1955	0.000436373
1956	0.000502162
1957	0.000496387
1958	0.000434451
1959	0.000415355
1960	0.000271497
1961	0.000156577
1962	-6.97627e-05
1963	-0.000174503
1964	-0.000317565
1965	-0.000419972
1966	-0.000519391
1967	-0.000509497
1968	-0.000477893
1969	-0.000435463
1970	-0.000460731
1971	-0.00050303
1972	-0.000537759
1973	-0.000649383
1974	-0.000746911
1975	-0.000787306
1976	-0.000806863
1977	-0.000845507
1978	-0.000873786
1979	-0.000936696
1980	-0.000905877
1981	-0.000926858
1982	-0.000995882
1983	-0.000848164
1984	-0.000786451
1985	-0.000792027
1986	-0.000771979
1987	-0.000769907
1988	-0.000863812
1989	-0.000874835
1990	-0.000865171
1991	-0.000896762
1992	-0.00100149
1993	-0.000971291
1994	-0.00103564
1995	-0.00106119
1996	-0.00101689
1997	-0.00092052
1998	-0.000759318
[truncated: 8,001 more rows]
