# Supplementary material for: Statistical modeling of adaptive neural networks explains co-existence of avalanches and oscillations in resting human brain
Source: Nat Comput Sci. 2023 Mar 20;3(3):254–63. doi: 10.1038/s43588-023-00410-9 (PMC10766559; doi:10.1038/s43588-023-00410-9)
Supplement: Supplementary file 4 — Source Data for Supplementary Figs. 1–26. [file 43588_2023_410_MOESM4_ESM.zip › Supplementary_source_data_excel/fig_S1.xlsx]

## Sheet: Sheet2
alpha power	entropy
0.183149	0.329073
0.200243	0.175719
0.200212	0.140575
0.211988	0.124601
0.212023	0.162939
0.228295	0.102236
0.210154	0.102236
0.228338	0.15016
0.239179	0.102236
0.246403	0.0670927
0.220062	0.0255591
0.23094	0.0191693
0.229161	0.057508
0.247279	0.0319489
0.26271	0.0447284
0.269966	0.0447284
0.287205	0.0511182
0.29356	0.057508
0.301726	0.0607029
0.278149	0.0670927
0.26273	0.0670927
0.326222	0.0670927
0.309919	0.0926518
0.310811	0.0766773
0.330786	0.0990415
0.340763	0.0990415
0.340792	0.13099
0.350723	0.0798722
0.361608	0.0798722
0.361645	0.121406
0.361674	0.153355
0.371605	0.102236
0.371634	0.134185
0.380699	0.127796
0.382493	0.105431
0.397921	0.115016
0.402459	0.118211
0.38976	0.118211
0.413398	0.178914
0.413398	0.178914
0.417962	0.210863
0.435399	0.434505
0.430617	0.162939
0.430617	0.162939
0.427876	0.140575
0.447831	0.140575
0.440627	0.198083
0.448772	0.178914
0.480553	0.217252
0.489676	0.27476
0.470695	0.348243
0.500009	0.667732
0.523778	0.872204
0.584676	1.01278
0.602869	1.07029
0.628266	1.07029
0.700614	0.833866
0.663347	0.747604
0.574505	0.798722
0.55985	0.642173
0.544355	0.559105
0.528759	0.364217
0.530515	0.300319
0.524117	0.246006
0.514139	0.246006
0.504159	0.242812
0.494121	0.175719
0.524056	0.178914
0.542211	0.194888
0.514096	0.198083
0.49506	0.210863
0.486876	0.188498
0.469654	0.201278
0.46964	0.185304
0.475068	0.169329
0.555805	0.182109
0.540385	0.182109
0.521358	0.204473
0.531335	0.204473
0.560375	0.220447
0.560383	0.230032
0.551322	0.239617
0.546801	0.255591
0.561325	0.268371
0.546839	0.297125
0.577686	0.306709
0.567709	0.306709
0.559546	0.306709
0.571363	0.335463
0.571363	0.335463
0.560528	0.389776
0.575125	0.482428
0.575244	0.613419
0.618833	0.670927
0.699507	0.613419
0.646908	0.623003
0.658621	0.536741
0.674918	0.504792
0.69842	0.415335
0.622351	0.549521
0.620441	0.444089
0.628587	0.42492
0.616799	0.428115
0.604124	0.453674
0.604074	0.399361
0.585027	0.399361
0.592274	0.389776
0.577727	0.351438
0.585879	0.338658
0.594935	0.322684
0.59399	0.28115
0.601246	0.28115
0.610313	0.277955
0.610337	0.303514
0.615793	0.319489
0.615811	0.338658
0.642091	0.313099
0.657549	0.354633
0.686574	0.354633
0.691109	0.354633
0.679317	0.354633
0.679338	0.376997
0.707342	0.252396
0.691908	0.236422
0.676532	0.284345
0.703723	0.261981
0.694653	0.261981
0.696441	0.233227
0.660197	0.27476
0.664666	0.201278
0.652877	0.204473
0.608436	0.207668
0.60211	0.233227
0.598482	0.233227
0.598482	0.233227
0.582155	0.233227
0.569474	0.252396
0.577637	0.252396
0.59301	0.201278
0.570343	0.210863
0.615703	0.220447
0.619352	0.242812
0.610276	0.236422
0.590339	0.255591
0.57857	0.28115
0.419698	0.124601
0.411538	0.127796
0.383423	0.13099
0.377068	0.124601
0.335295	0.0702875
0.298107	0.0702875
0.247264	0.0159744
0.56941	0.182109
0.632981	0.268371
0.624774	0.220447
0.635835	0.415335
0.584908	0.268371
0.552252	0.265176
0.542243	0.230032
0.506866	0.226837
0.505959	0.226837
0.477826	0.210863
0.449691	0.191693
0.423373	0.175719
0.403401	0.15655
0.399773	0.15655
0.364378	0.134185
0.367059	0.0894569
0.357997	0.0990415
0.34802	0.0990415
0.329862	0.0798722
0.329862	0.0798722
0.329862	0.0798722
0.329862	0.0798722
0.329862	0.0798722
0.329862	0.0798722
0.329862	0.0798722
0.329862	0.0798722
0.329862	0.0798722
0.371602	0.0990415
0.371602	0.0990415
0.371602	0.0990415
0.371602	0.0990415
0.371602	0.0990415
0.500479	0.185304
0.500479	0.185304
0.500479	0.185304
0.500479	0.185304
0.500479	0.185304
0.500479	0.185304
0.595726	0.194888
0.595726	0.194888
0.595726	0.194888
0.595726	0.194888
0.595726	0.194888
0.595726	0.194888
0.595726	0.194888
0.595726	0.194888
0.595726	0.194888
0.595726	0.194888
0.597641	0.306709
0.597641	0.306709
0.597641	0.306709
0.597641	0.306709
0.597641	0.306709
0.56682	0.325879
0.56682	0.325879
0.56682	0.325879
0.56682	0.325879
0.56682	0.325879
0.56682	0.325879
0.254607	0.111821
0.211079	0.121406
0.211079	0.121406
0.211079	0.121406
0.211079	0.121406
0.211079	0.121406
0.211079	0.121406
0.211079	0.121406
0.211079	0.121406
0.211079	0.121406
0.211079	0.121406
0.211079	0.121406
0.211079	0.121406
0.211079	0.121406
0.211079	0.121406
0.266364	0.0734824
0.266364	0.0734824
0.266364	0.0734824
0.266364	0.0734824
0.266364	0.0734824
0.266364	0.0734824
0.201148	0.172524
0.220149	0.121406
0.220149	0.121406
0.220149	0.121406
0.220149	0.121406
0.220149	0.121406
0.220149	0.121406
0.220149	0.121406
0.220149	0.121406
0.356148	0.0607029
0.356148	0.0607029
0.356148	0.0607029
0.396967	0.0638978
0.396967	0.0638978
0.413349	0.124601
0.413349	0.124601
0.413349	0.124601
0.471405	0.13099
0.471405	0.13099
0.506854	0.214058
0.506854	0.214058
0.506854	0.214058
0.506854	0.214058
0.506854	0.214058
0.458738	0.166134
0.458738	0.166134
0.419756	0.188498
0.419756	0.188498
0.419756	0.188498
0.346211	0.105431
0.346211	0.105431
0.319896	0.0926518
0.319896	0.0926518
0.319896	0.0926518
0.319896	0.0926518
0.319896	0.0926518
0.28815	0.0926518
0.28815	0.0926518
0.28815	0.0926518
0.247313	0.0702875
0.247313	0.0702875
