# Supplementary material for: Statistical modeling of adaptive neural networks explains co-existence of avalanches and oscillations in resting human brain
Source: Nat Comput Sci. 2023 Mar 20;3(3):254–63. doi: 10.1038/s43588-023-00410-9 (PMC10766559; doi:10.1038/s43588-023-00410-9)
Supplement: Supplementary file 4 — Source Data for Supplementary Figs. 1–26. [file 43588_2023_410_MOESM4_ESM.zip › Supplementary_source_data_excel/fig_S21.xlsx]

## Sheet: fig_S21_right_model
<A>	<I>
1.99638	12.0233
2.67046	8.37278
3.19704	6.50219
3.6326	5.23235
4.00359	4.32202
4.32642	3.68445
4.61541	3.24025
4.87985	2.91093
5.11703	2.68976
5.32692	2.5371

## Sheet: fig_S21_right_meg
<A>	<I>
2.90886	21.2969
4.19986	13.8137
5.16955	10.1047
5.96613	7.9852
6.62241	6.67707
7.17528	5.77898
7.67937	5.13195
8.13104	4.63038
8.55252	4.25157
8.95301	3.94816

## Sheet: fig_S21_middle_model
epsilon	<I>
1	12.0233
2	8.37278
3	6.50219
4	5.23235
5	4.32202
6	3.68445
7	3.24025
8	2.91093
9	2.68976
10	2.5371

## Sheet: fig_S21_middle_meg
epsilon	<I>
1	21.2969
2	13.8137
3	10.1047
4	7.9852
5	6.67707
6	5.77898
7	5.13195
8	4.63038
9	4.25157
10	3.94816

## Sheet: fig_S21_left_model
epsilon	<A>
1	1.99638
2	2.67046
3	3.19704
4	3.6326
5	4.00359
6	4.32642
7	4.61541
8	4.87985
9	5.11703
10	5.32692

## Sheet: fig_S21_left_meg
epsilon	<A>
1	2.90886
2	4.19986
3	5.16955
4	5.96613
5	6.62241
6	7.17528
7	7.67937
8	8.13104
9	8.55252
10	8.95301
