# Supplementary material for: Statistical modeling of adaptive neural networks explains co-existence of avalanches and oscillations in resting human brain
Source: Nat Comput Sci. 2023 Mar 20;3(3):254–63. doi: 10.1038/s43588-023-00410-9 (PMC10766559; doi:10.1038/s43588-023-00410-9)
Supplement: Supplementary file 4 — Source Data for Supplementary Figs. 1–26. [file 43588_2023_410_MOESM4_ESM.zip › Supplementary_source_data_excel/fig_S6.xlsx]

## Sheet: top panel
beta corr	beta inf	SD
0.981493	0.998568	0.00284304
0.962725	0.99778	0.00258796
0.969824	0.997283	0.00178978
0.964122	0.998416	0.00217199
0.974311	0.996937	0.00296263
0.96277	0.996325	0.00252876
0.977221	0.993865	0.00426254
0.979922	0.997055	0.0019293
0.989313	0.9973	0.00323964
0.974053	0.995122	0.00542149

## Sheet: bottom panel
c corr	c inf	SD
0.0114385	0.0117114	0.00121695
0.0128878	0.0106733	0.00126982
0.0133969	0.0129576	0.00213324
0.0133548	0.0120075	0.000961252
0.0129132	0.0123085	0.00194667
0.0115845	0.0126111	0.00153051
0.0132852	0.0112078	0.00161487
0.0124974	0.0121357	0.00169173
0.0121823	0.0109362	0.00146049
0.0122019	0.0120204	0.00217671
