# Supplementary material for: Statistical modeling of adaptive neural networks explains co-existence of avalanches and oscillations in resting human brain
Source: Nat Comput Sci. 2023 Mar 20;3(3):254–63. doi: 10.1038/s43588-023-00410-9 (PMC10766559; doi:10.1038/s43588-023-00410-9)
Supplement: Supplementary file 4 — Source Data for Supplementary Figs. 1–26. [file 43588_2023_410_MOESM4_ESM.zip › Supplementary_source_data_excel/fig_S17.xlsx]

## Sheet: fig_S17a_meg
A/<A>	<A>P(A)
0.119051	1.49859
0.357154	0.740205
0.595257	0.461456
0.83336	0.317709
1.07146	0.226702
1.30957	0.175706
1.54767	0.139928
1.78577	0.105921
2.02387	0.0848645
2.26198	0.0690095
2.50008	0.0600996
2.73818	0.0459602
2.97629	0.0408412
3.21439	0.0343387
3.45249	0.0276148
3.6906	0.0232706
3.9287	0.0203653
4.1668	0.0166575
4.4049	0.015772
4.64301	0.012839
4.88111	0.00982292
5.11921	0.00874378
5.35732	0.00805203
5.59542	0.00724959
5.83352	0.00558938
6.07162	0.00542336
6.30973	0.00484228
6.54783	0.00406752
6.78593	0.00332042
7.02404	0.00276702
7.26214	0.00279469
7.50024	0.002601
7.73835	0.00207526
7.97645	0.00146652
8.21455	0.00179856
8.45265	0.00116215
8.69076	0.000996127
8.92886	0.000774765
9.16696	0.00113448
9.40507	0.000830106
9.64317	0.000774765
9.88127	0.000581074
10.1194	0.000525734
10.3575	0.000608744
10.5956	0.000387383
10.8337	0.000332042
11.0718	0.000359712
11.3099	0.000332042
11.548	0.000332042
11.7861	0.000193691
12.0242	0.000166021
12.2623	0.000193691
12.5004	0.000138351
12.7385	0.000110681
12.9766	0.000221362
13.2147	0.000110681
13.4528	0.000138351
13.6909	0.000110681
13.929	0.000193691
14.4052	5.53404e-05
14.6433	5.53404e-05
14.8814	8.30106e-05
15.1195	2.76702e-05
15.3576	2.76702e-05
15.8338	5.53404e-05
16.0719	2.76702e-05
16.3101	5.53404e-05
17.0244	5.53404e-05
17.2625	2.76702e-05
17.5006	5.53404e-05
17.7387	2.76702e-05
19.4054	2.76702e-05
19.8816	2.76702e-05
21.5483	2.76702e-05
25.1199	2.76702e-05
28.4533	2.76702e-05

## Sheet: fig_S17a_K100
A/<A>	<A>P(A)
0.184955	1.42443
0.554866	0.494264
0.924777	0.245128
1.29469	0.146127
1.6646	0.0946611
2.03451	0.0665538
2.40442	0.0482496
2.77433	0.0352554
3.14424	0.0285923
3.51415	0.0213421
3.88406	0.017666
4.25397	0.0131218
4.62389	0.0104924
4.9938	0.00865429
5.36371	0.00719914
5.73362	0.00622904
6.10353	0.00518236
6.47344	0.00390592
6.84335	0.00400803
7.21326	0.0032677
7.58317	0.00308899
7.95308	0.00270606
8.32299	0.00186361
8.6929	0.00188914
9.06282	0.00148067
9.43273	0.00140409
9.80264	0.000919039
10.1725	0.000970097
10.5425	0.000663751
10.9124	0.000816924
11.2823	0.000561635
11.6522	0.000331875
12.0221	0.00022976
12.392	0.000408462
12.7619	0.000536106
13.1318	0.000178702
13.5017	0.00022976
13.8717	0.00022976
14.2416	0.000102115
14.6115	5.10577e-05
14.9814	0.000102115
15.3513	7.65866e-05
15.7212	5.10577e-05
16.0911	2.55289e-05
16.461	5.10577e-05
16.8309	5.10577e-05

## Sheet: fig_S17a_K200
A/<A>	<A>P(A)
0.188467	1.34252
0.565401	0.527416
0.942335	0.260185
1.31927	0.153044
1.6962	0.0958136
2.07314	0.0651952
2.45007	0.046476
2.827	0.0339568
3.20394	0.0247999
3.58087	0.0200188
3.95781	0.0155715
4.33474	0.0115892
4.71167	0.00980074
5.08861	0.00755921
5.46554	0.00614037
5.84248	0.0050196
6.21941	0.00435191
6.59634	0.00339807
6.97328	0.00331461
7.35021	0.0022773
7.72715	0.00193153
8.10408	0.00168115
8.48101	0.00124
8.85795	0.0013473
9.23488	0.00113269
9.61182	0.00104923
9.98875	0.000918074
10.3657	0.00070346
10.7426	0.000655767
11.1196	0.000464999
11.4965	0.00042923
11.8734	0.000453076
12.2504	0.000333845
12.6273	0.000345768
13.0042	0.000238461
13.3812	0.000333845
13.7581	8.34613e-05
14.135	0.000155
14.512	9.53844e-05
14.8889	0.000131153
15.2658	0.000178846
15.6428	8.34613e-05
16.0197	8.34613e-05
16.3966	4.76922e-05
16.7736	7.15383e-05
17.1505	8.34613e-05
17.5274	3.57691e-05
17.9044	2.38461e-05
18.6582	1.1923e-05
19.0352	1.1923e-05
19.4121	1.1923e-05
19.789	2.38461e-05
20.166	3.57691e-05
20.9198	4.76922e-05
21.2968	1.1923e-05
21.6737	1.1923e-05
22.0506	1.1923e-05
22.4276	2.38461e-05

## Sheet: fig_S17a_inset_e2.9
A/<A>	<A>P(A)	SD
0.188467	1.34252	0.0371925
0.565401	0.527416	0.00816484
0.942335	0.260185	0.00758979
1.31927	0.153044	0.00634102
1.6962	0.0958136	0.00517354
2.07314	0.0651952	0.00329888
2.45007	0.046476	0.00357846
2.827	0.0339568	0.00342743
3.20394	0.0247999	0.00251331
3.58087	0.0200188	0.00250107
3.95781	0.0155715	0.00199654
4.33474	0.0115892	0.00144844
4.71167	0.00980074	0.00153935
5.08861	0.00755921	0.00189629
5.46554	0.00614037	0.00162723
5.84248	0.0050196	0.00103589
6.21941	0.00435191	0.00099289
6.59634	0.00339807	0.00106902
6.97328	0.00331461	0.000912834
7.35021	0.0022773	0.000662173
7.72715	0.00193153	0.000809489
8.10408	0.00168115	0.000370681
8.48101	0.00124	0.000343722
8.85795	0.0013473	0.000748492
9.23488	0.00113269	0.000475941
9.61182	0.00104923	0.000401105
9.98875	0.000918074	0.000423214
10.3657	0.00070346	0.000289067
10.7426	0.000655767	0.000287084
11.1196	0.000464999	0.00030847
11.4965	0.00042923	0.000135862
11.8734	0.000453076	0.000286246
12.2504	0.000333845	0.000220546
12.6273	0.000345768	0.000240816
13.0042	0.000238461	0.000193269
13.3812	0.000333845	0.000234885
13.7581	8.34613e-05	9.99956e-05
14.135	0.000155	0.000148302
14.512	9.53844e-05	0.000155175
14.8889	0.000131153	0.000131394
15.2658	0.000178846	0.000187134
15.6428	8.34613e-05	0.000111967
16.0197	8.34613e-05	9.87594e-05
16.3966	4.76922e-05	8.27221e-05
16.7736	7.15383e-05	0.000117557
17.1505	8.34613e-05	0.000125979
17.5274	3.57691e-05	7.74021e-05
17.9044	2.38461e-05	5.00174e-05
18.6582	1.1923e-05	3.72849e-05
19.0352	1.1923e-05	3.77394e-05
19.4121	1.1923e-05	3.60496e-05
19.789	2.38461e-05	4.88984e-05
20.166	3.57691e-05	5.79553e-05
20.9198	4.76922e-05	6.16613e-05
21.2968	1.1923e-05	3.86968e-05
21.6737	1.1923e-05	3.60496e-05
22.0506	1.1923e-05	3.72882e-05
22.4276	2.38461e-05	7.50065e-05

## Sheet: fig_S17a_inset_e3.3
A/<A>	<A>P(A)	SD
0.279774	1.18528	0.0330546
0.839321	0.313903	0.00923089
1.39887	0.124339	0.00731345
1.95841	0.0619232	0.00702585
2.51796	0.0354843	0.0035474
3.07751	0.0201625	0.00385395
3.63706	0.0131272	0.00342162
4.1966	0.00830703	0.00193118
4.75615	0.00629693	0.00149407
5.3157	0.00445093	0.00163569
5.87524	0.00328179	0.00103578
6.43479	0.00244083	0.000939361
6.99434	0.00131272	0.000500322
7.55389	0.00186652	0.000815789
8.11343	0.00104607	0.000539558
8.67298	0.000820447	0.000602952
9.23253	0.00069738	0.000494311
9.79207	0.000492268	0.000489879
10.3516	0.000307668	0.00026938
10.9112	0.000430735	0.000323614
11.4707	0.000184601	0.000288496
12.0303	0.000143578	0.000224547
12.5898	0.000164089	0.00016213
13.1494	0.000123067	0.000104208
13.7089	0.000184601	0.00031814
14.2685	0.000102556	0.00014085
14.828	6.15335e-05	9.54367e-05
15.3875	4.10224e-05	8.38258e-05
15.9471	8.20447e-05	0.000104632
17.0662	4.10224e-05	8.10969e-05
17.6257	2.05112e-05	6.80493e-05
19.3044	2.05112e-05	6.47736e-05
20.4235	2.05112e-05	6.47736e-05

## Sheet: fig_S17b_meg
I/<I>	<I>P(I)
0.0361959	2.12844
0.108588	1.23275
0.18098	0.965022
0.253372	0.816557
0.325763	0.735191
0.398155	0.626183
0.470547	0.597872
0.542939	0.53278
0.615331	0.486412
0.687723	0.424217
0.760115	0.40839
0.832506	0.333712
0.904898	0.333266
0.97729	0.280657
1.04968	0.253683
1.12207	0.223589
1.19447	0.213112
1.26686	0.19238
1.33925	0.170534
1.41164	0.157828
1.48403	0.142223
1.55642	0.142223
1.62882	0.137096
1.70121	0.144229
1.7736	0.139994
1.84599	0.141109
1.91838	0.131746
1.99078	0.101875
2.06317	0.0936266
2.13556	0.0713345
2.20795	0.0648698
2.28034	0.0572905
2.35274	0.0610802
2.42513	0.0481508
2.49752	0.0523863
2.56991	0.0456987
2.6423	0.0407944
2.71469	0.0443612
2.78709	0.0459216
2.85948	0.0412403
2.93187	0.0318776
3.00426	0.0332151
3.07665	0.0298713
3.14905	0.033661
3.22144	0.0267504
3.29383	0.0276421
3.36622	0.0289796
3.43861	0.0298713
3.51101	0.0265275
3.5834	0.0236296
3.65579	0.0216233
3.72818	0.0227379
3.80057	0.0245212
3.87296	0.0236296
3.94536	0.0200628
4.01775	0.019617
4.09014	0.022515
4.16253	0.0164961
4.23492	0.0158273
4.30732	0.0135981
4.37971	0.0171649
4.4521	0.0120377
4.52449	0.0109231
4.59688	0.0129294
4.66928	0.0100314
4.74167	0.0131523
4.81406	0.0122606
4.88645	0.0127065
4.95884	0.0109231
5.03123	0.0118148
5.10363	0.00802513
5.17602	0.00936266
5.24841	0.00869389
5.3208	0.00913974
5.39319	0.00824805
5.46559	0.0115919
5.53798	0.00891682
5.61037	0.00713345
5.68276	0.00869389
5.75515	0.00958558
5.82754	0.00713345
5.89994	0.00824805
5.97233	0.00691053
6.04472	0.00713345
6.11711	0.00668761
6.1895	0.00646469
6.2619	0.00445841
6.33429	0.00468133
6.40668	0.00579593
6.47907	0.00512717
6.55146	0.00691053
6.62386	0.00557301
6.69625	0.00401257
6.76864	0.00490425
6.84103	0.00468133
6.91342	0.00601885
6.98581	0.00356673
7.05821	0.00445841
7.1306	0.00378965
7.20299	0.00356673
7.27538	0.00356673
7.34777	0.00312089
7.42017	0.00356673
7.49256	0.00356673
7.56495	0.00267504
7.63734	0.00334381
7.70973	0.00378965
7.78213	0.0022292
7.85452	0.00312089
7.92691	0.00200628
7.9993	0.00200628
8.07169	0.00178336
8.14408	0.00156044
8.21648	0.0022292
8.28887	0.00334381
8.36126	0.00200628
8.43365	0.00289797
8.50604	0.000891682
8.57844	0.00289797
8.65083	0.00178336
8.72322	0.00133752
8.79561	0.00200628
8.868	0.00156044
8.9404	0.00133752
9.01279	0.00156044
9.08518	0.00267504
9.15757	0.00200628
9.22996	0.00156044
9.30235	0.000668761
9.37475	0.0011146
9.44714	0.00245212
9.51953	0.00178336
9.59192	0.00178336
9.66431	0.00156044
9.73671	0.00200628
9.8091	0.00133752
9.88149	0.00133752
9.95388	0.000891682
10.0263	0.0011146
10.0987	0.000445841
10.1711	0.00133752
10.2434	0.0011146
10.3158	0.0011146
10.3882	0.00178336
10.4606	0.000891682
10.533	0.000668761
10.6054	0.00156044
10.6778	0.000445841
10.7502	0.00133752
10.8226	0.0011146
10.895	0.000891682
10.9674	0.00178336
11.0398	0.000668761
11.1122	0.0011146
11.1845	0.00133752
11.2569	0.000668761
11.3293	0.000891682
11.4017	0.000668761
11.4741	0.000891682
11.5465	0.000891682
11.6189	0.000668761
11.6913	0.000668761
11.7637	0.000668761
11.8361	0.00178336
11.9085	0.000668761
11.9809	0.00022292
12.0532	0.0011146
12.1256	0.00022292
12.2704	0.000445841
12.3428	0.00022292
12.4152	0.00022292
12.56	0.000445841
12.6324	0.00022292
12.7048	0.0011146
12.7772	0.00022292
12.8496	0.000445841
12.9219	0.000445841
13.0667	0.000668761
13.1391	0.000445841
13.2839	0.000668761
13.3563	0.000445841
13.4287	0.000668761
13.5011	0.000891682
13.5735	0.00022292
13.6459	0.000891682
13.7183	0.00022292
13.7906	0.00022292
13.863	0.000445841
13.9354	0.000891682
14.0802	0.000445841
14.225	0.00022292
14.2974	0.0011146
14.3698	0.000668761
14.4422	0.00022292
14.5146	0.000668761
14.587	0.00022292
14.6594	0.00022292
14.8765	0.00022292
15.0213	0.000445841
15.0937	0.00022292
15.1661	0.000668761
15.2385	0.000445841
15.3109	0.000445841
15.5281	0.00022292
15.6004	0.00022292
15.6728	0.00022292
15.8176	0.000668761
15.89	0.00022292
16.1796	0.00022292
16.4691	0.00022292
16.5415	0.00022292
16.8311	0.000445841
17.1207	0.00022292
17.1931	0.00022292
17.4102	0.000445841
17.6998	0.00022292
17.7722	0.00022292
17.8446	0.000445841
17.9894	0.00022292
18.0618	0.00022292
18.2789	0.00022292
18.4961	0.00022292
18.7857	0.000445841
18.9305	0.000445841
19.0029	0.000445841
19.6544	0.00022292
19.7992	0.00022292
20.0163	0.00022292
20.0887	0.00022292
20.1611	0.00022292
20.3783	0.00022292
20.5955	0.00022292
20.8127	0.00022292
22.1881	0.00022292
22.6225	0.00022292
22.8396	0.00022292
23.8531	0.00022292
24.8666	0.00022292
27.1831	0.00022292
30.9475	0.00022292
31.3819	0.000445841
52.9546	0.00022292
54.4025	0.00022292

## Sheet: fig_S17b_K200_e2.9
I/<I>	<I>P(I)
0.154319	1.17648
0.462956	0.598552
0.771593	0.414484
1.08023	0.300752
1.38887	0.217136
1.6975	0.15414
2.00614	0.109003
2.31478	0.0787349
2.62342	0.0539908
2.93205	0.0352624
3.24069	0.0262198
3.54933	0.0206202
3.85796	0.0138098
4.1666	0.00889126
4.47524	0.00673466
4.78388	0.00510775
5.09251	0.00454022
5.40115	0.003443
5.70979	0.00310248
6.01842	0.00189176
6.32706	0.00121072
6.6357	0.0012864
6.94434	0.000832373
7.25297	0.000945879
7.56161	0.000718868
7.87025	0.000454022
8.17888	0.000567527
8.48752	0.000264846
8.79616	0.000189176
9.1048	0.000227011
9.41343	3.78352e-05
9.72207	7.56703e-05
10.0307	7.56703e-05
10.648	7.56703e-05
10.9566	3.78352e-05
12.4998	3.78352e-05
12.8084	3.78352e-05
13.7344	3.78352e-05
16.5121	3.78352e-05

## Sheet: fig_S17b_K100_e2.9
I/<I>	<I>P(I)
0.0361959	2.12844
0.108588	1.23275
0.18098	0.965022
0.253372	0.816557
0.325763	0.735191
0.398155	0.626183
0.470547	0.597872
0.542939	0.53278
0.615331	0.486412
0.687723	0.424217
0.760115	0.40839
0.832506	0.333712
0.904898	0.333266
0.97729	0.280657
1.04968	0.253683
1.12207	0.223589
1.19447	0.213112
1.26686	0.19238
1.33925	0.170534
1.41164	0.157828
1.48403	0.142223
1.55642	0.142223
1.62882	0.137096
1.70121	0.144229
1.7736	0.139994
1.84599	0.141109
1.91838	0.131746
1.99078	0.101875
2.06317	0.0936266
2.13556	0.0713345
2.20795	0.0648698
2.28034	0.0572905
2.35274	0.0610802
2.42513	0.0481508
2.49752	0.0523863
2.56991	0.0456987
2.6423	0.0407944
2.71469	0.0443612
2.78709	0.0459216
2.85948	0.0412403
2.93187	0.0318776
3.00426	0.0332151
3.07665	0.0298713
3.14905	0.033661
3.22144	0.0267504
3.29383	0.0276421
3.36622	0.0289796
3.43861	0.0298713
3.51101	0.0265275
3.5834	0.0236296
3.65579	0.0216233
3.72818	0.0227379
3.80057	0.0245212
3.87296	0.0236296
3.94536	0.0200628
4.01775	0.019617
4.09014	0.022515
4.16253	0.0164961
4.23492	0.0158273
4.30732	0.0135981
4.37971	0.0171649
4.4521	0.0120377
4.52449	0.0109231
4.59688	0.0129294
4.66928	0.0100314
4.74167	0.0131523
4.81406	0.0122606
4.88645	0.0127065
4.95884	0.0109231
5.03123	0.0118148
5.10363	0.00802513
5.17602	0.00936266
5.24841	0.00869389
5.3208	0.00913974
5.39319	0.00824805
5.46559	0.0115919
5.53798	0.00891682
5.61037	0.00713345
5.68276	0.00869389
5.75515	0.00958558
5.82754	0.00713345
5.89994	0.00824805
5.97233	0.00691053
6.04472	0.00713345
6.11711	0.00668761
6.1895	0.00646469
6.2619	0.00445841
6.33429	0.00468133
6.40668	0.00579593
6.47907	0.00512717
6.55146	0.00691053
6.62386	0.00557301
6.69625	0.00401257
6.76864	0.00490425
6.84103	0.00468133
6.91342	0.00601885
6.98581	0.00356673
7.05821	0.00445841
7.1306	0.00378965
7.20299	0.00356673
7.27538	0.00356673
7.34777	0.00312089
7.42017	0.00356673
7.49256	0.00356673
7.56495	0.00267504
7.63734	0.00334381
7.70973	0.00378965
7.78213	0.0022292
7.85452	0.00312089
7.92691	0.00200628
7.9993	0.00200628
8.07169	0.00178336
8.14408	0.00156044
8.21648	0.0022292
8.28887	0.00334381
8.36126	0.00200628
8.43365	0.00289797
8.50604	0.000891682
8.57844	0.00289797
8.65083	0.00178336
8.72322	0.00133752
8.79561	0.00200628
8.868	0.00156044
8.9404	0.00133752
9.01279	0.00156044
9.08518	0.00267504
9.15757	0.00200628
9.22996	0.00156044
9.30235	0.000668761
9.37475	0.0011146
9.44714	0.00245212
9.51953	0.00178336
9.59192	0.00178336
9.66431	0.00156044
9.73671	0.00200628
9.8091	0.00133752
9.88149	0.00133752
9.95388	0.000891682
10.0263	0.0011146
10.0987	0.000445841
10.1711	0.00133752
10.2434	0.0011146
10.3158	0.0011146
10.3882	0.00178336
10.4606	0.000891682
10.533	0.000668761
10.6054	0.00156044
10.6778	0.000445841
10.7502	0.00133752
10.8226	0.0011146
10.895	0.000891682
10.9674	0.00178336
11.0398	0.000668761
11.1122	0.0011146
11.1845	0.00133752
11.2569	0.000668761
11.3293	0.000891682
11.4017	0.000668761
11.4741	0.000891682
11.5465	0.000891682
11.6189	0.000668761
11.6913	0.000668761
11.7637	0.000668761
11.8361	0.00178336
11.9085	0.000668761
11.9809	0.00022292
12.0532	0.0011146
12.1256	0.00022292
12.2704	0.000445841
12.3428	0.00022292
12.4152	0.00022292
12.56	0.000445841
12.6324	0.00022292
12.7048	0.0011146
12.7772	0.00022292
12.8496	0.000445841
12.9219	0.000445841
13.0667	0.000668761
13.1391	0.000445841
13.2839	0.000668761
13.3563	0.000445841
13.4287	0.000668761
13.5011	0.000891682
13.5735	0.00022292
13.6459	0.000891682
13.7183	0.00022292
13.7906	0.00022292
13.863	0.000445841
13.9354	0.000891682
14.0802	0.000445841
14.225	0.00022292
14.2974	0.0011146
14.3698	0.000668761
14.4422	0.00022292
14.5146	0.000668761
14.587	0.00022292
14.6594	0.00022292
14.8765	0.00022292
15.0213	0.000445841
15.0937	0.00022292
15.1661	0.000668761
15.2385	0.000445841
15.3109	0.000445841
15.5281	0.00022292
15.6004	0.00022292
15.6728	0.00022292
15.8176	0.000668761
15.89	0.00022292
16.1796	0.00022292
16.4691	0.00022292
16.5415	0.00022292
16.8311	0.000445841
17.1207	0.00022292
17.1931	0.00022292
17.4102	0.000445841
17.6998	0.00022292
17.7722	0.00022292
17.8446	0.000445841
17.9894	0.00022292
18.0618	0.00022292
18.2789	0.00022292
18.4961	0.00022292
18.7857	0.000445841
18.9305	0.000445841
19.0029	0.000445841
19.6544	0.00022292
19.7992	0.00022292
20.0163	0.00022292
20.0887	0.00022292
20.1611	0.00022292
20.3783	0.00022292
20.5955	0.00022292
20.8127	0.00022292
22.1881	0.00022292
22.6225	0.00022292
22.8396	0.00022292
23.8531	0.00022292
24.8666	0.00022292
27.1831	0.00022292
30.9475	0.00022292
31.3819	0.000445841
52.9546	0.00022292
54.4025	0.00022292

## Sheet: fig_S17b_K200_e3.3
I/<I>	<I>P(I)
0.0588941	1.93651
0.176682	0.943274
0.29447	0.57924
0.412259	0.465698
0.530047	0.451549
0.647835	0.471812
0.765623	0.451374
0.883411	0.420281
1.0012	0.36316
1.11899	0.331543
1.23678	0.263243
1.35456	0.212935
1.47235	0.184113
1.59014	0.142714
1.70793	0.121927
1.82572	0.0917072
1.94351	0.0787808
2.06129	0.0724924
2.17908	0.0606141
2.29687	0.0525788
2.41466	0.0492599
2.53245	0.0485611
2.65023	0.0494345
2.76802	0.0410499
2.88581	0.0391284
3.0036	0.033364
3.12139	0.0375563
3.23918	0.033364
3.35696	0.0296957
3.47475	0.0326652
3.59254	0.0263767
3.71033	0.0234072
3.82812	0.0211363
3.9459	0.0186908
4.06369	0.0181668
4.18148	0.0171187
4.29927	0.0167693
4.41706	0.0160706
4.53485	0.0141491
4.65263	0.01642
4.77042	0.0120529
4.88821	0.013101
5.006	0.0117036
5.12379	0.0104808
5.24157	0.0124023
5.35936	0.00855934
5.47715	0.0080353
5.59494	0.00524041
5.71273	0.00681253
5.83052	0.0101315
5.9483	0.00681253
6.06609	0.00611381
6.18388	0.00489105
6.30167	0.00489105
6.41946	0.00524041
6.53724	0.00506573
6.65503	0.00349361
6.77282	0.00524041
6.89061	0.00436701
7.0084	0.00524041
7.12619	0.00436701
7.24397	0.00401765
7.36176	0.00209616
7.47955	0.00244553
7.59734	0.00436701
7.71513	0.00384297
7.83291	0.00209616
7.9507	0.00314425
8.06849	0.00262021
8.18628	0.00192148
8.30407	0.00244553
8.42186	0.00192148
8.53964	0.00139744
8.65743	0.000873402
8.77522	0.00122276
8.89301	0.000524041
9.0108	0.000873402
9.12858	0.00157212
9.24637	0.00017468
9.36416	0.00122276
9.48195	0.00104808
9.59974	0.000698721
9.71753	0.00104808
9.83531	0.00122276
9.9531	0.00104808
10.0709	0.000524041
10.1887	0.000873402
10.3065	0.00104808
10.4243	0.00122276
10.542	0.000698721
10.6598	0.00017468
10.7776	0.000349361
10.8954	0.000349361
11.0132	0.000524041
11.131	0.000698721
11.2488	0.00017468
11.3666	0.000349361
11.4843	0.00017468
11.6021	0.000698721
11.8377	0.00017468
11.9555	0.000698721
12.3089	0.000698721
12.4267	0.000524041
12.5444	0.000349361
12.6622	0.00017468
12.78	0.00017468
12.8978	0.00017468
13.0156	0.00017468
13.369	0.000349361
13.4867	0.00017468
13.8401	0.00017468
13.9579	0.000349361
14.5468	0.00017468
14.7824	0.00017468
15.3714	0.00017468
15.4891	0.00017468
15.6069	0.00017468
16.0781	0.00017468
16.1959	0.00017468
16.667	0.00017468
16.7848	0.00017468
19.6117	0.00017468

## Sheet: fig_S17b_inset_meg
epsilon	#-lnP	SD
1	0.115079	0.0138104
2	0.1632	0.0183352
3	0.202728	0.0217575
4	0.238255	0.02459
5	0.272771	0.0270324
6	0.307039	0.0295708
7	0.339842	0.0319535
8	0.372243	0.0334785
9	0.403761	0.0349518
10	0.434254	0.0363176

[truncated: 3 more sheets: fig_S17b_inset_K100_e2.9, fig_S17_inset_K200_e2.9, fig_S17b_inset_K200_e3.3]
