# Supplementary material for: Statistical modeling of adaptive neural networks explains co-existence of avalanches and oscillations in resting human brain
Source: Nat Comput Sci. 2023 Mar 20;3(3):254–63. doi: 10.1038/s43588-023-00410-9 (PMC10766559; doi:10.1038/s43588-023-00410-9)
Supplement: Supplementary file 4 — Source Data for Supplementary Figs. 1–26. [file 43588_2023_410_MOESM4_ESM.zip › Supplementary_source_data_excel/fig_S16.xlsx]

## Sheet: fig_S16a_meg
A/<A>	<A>P(A)	SD
0.119051	1.49859	0.0931489
0.357154	0.740205	0.0306238
0.595257	0.461456	0.0164097
0.83336	0.317709	0.0170474
1.07146	0.226702	0.0117083
1.30957	0.175706	0.0118469
1.54767	0.139928	0.0129875
1.78577	0.105921	0.0127644
2.02387	0.0848645	0.00825544
2.26198	0.0690095	0.0102276
2.50008	0.0600996	0.00983364
2.73818	0.0459602	0.00898595
2.97629	0.0408412	0.00753347
3.21439	0.0343387	0.00548137
3.45249	0.0276148	0.00418048
3.6906	0.0232706	0.00533811
3.9287	0.0203653	0.00451566
4.1668	0.0166575	0.00484942
4.4049	0.015772	0.00413853
4.64301	0.012839	0.0041944
4.88111	0.00982292	0.00316134
5.11921	0.00874378	0.00302753
5.35732	0.00805203	0.00263212
5.59542	0.00724959	0.00189158
5.83352	0.00558938	0.0018156
6.07162	0.00542336	0.00151577
6.30973	0.00484228	0.0019551
6.54783	0.00406752	0.00156563
6.78593	0.00332042	0.00199
7.02404	0.00276702	0.00137236
7.26214	0.00279469	0.00140696
7.50024	0.002601	0.00157409
7.73835	0.00207526	0.00118054
7.97645	0.00146652	0.000645795
8.21455	0.00179856	0.000892493
8.45265	0.00116215	0.000718496
8.69076	0.000996127	0.000561711
8.92886	0.000774765	0.000649265
9.16696	0.00113448	0.00100375
9.40507	0.000830106	0.000804475
9.64317	0.000774765	0.000612241
9.88127	0.000581074	0.000624832
10.1194	0.000525734	0.00062058
10.3575	0.000608744	0.000655614
10.5956	0.000387383	0.000390448
10.8337	0.000332042	0.000406998
11.0718	0.000359712	0.00038746
11.3099	0.000332042	0.000270636
11.548	0.000332042	0.000372605
11.7861	0.000193691	0.000260862
12.0242	0.000166021	0.000275512
12.2623	0.000193691	0.000286521
12.5004	0.000138351	0.000248818
12.7385	0.000110681	0.000184836
12.9766	0.000221362	0.000299966
13.2147	0.000110681	0.000192807
13.4528	0.000138351	0.000277507
13.6909	0.000110681	0.000260035
13.929	0.000193691	0.000334987
14.4052	5.53404e-05	0.000156295
14.6433	5.53404e-05	0.00015658
14.8814	8.30106e-05	0.000143939
15.1195	2.76702e-05	9.3158e-05
15.3576	2.76702e-05	0.000116089
15.8338	5.53404e-05	0.000139832
16.0719	2.76702e-05	8.07933e-05
16.3101	5.53404e-05	0.000118524
17.0244	5.53404e-05	0.000161587
17.2625	2.76702e-05	0.000123524
17.5006	5.53404e-05	0.000149513
17.7387	2.76702e-05	9.3158e-05
19.4054	2.76702e-05	8.07933e-05
19.8816	2.76702e-05	9.8246e-05
21.5483	2.76702e-05	9.8246e-05
25.1199	2.76702e-05	9.8246e-05
28.4533	2.76702e-05	9.8246e-05

## Sheet: fig_S16a_K100_nsub900
A/<A>	<A>P(A)	SD
0.164286	1.21577	0.0296009
0.492857	0.698605	0.0123697
0.821428	0.379278	0.00565709
1.15	0.218471	0.0082047
1.47857	0.138631	0.00508241
1.80714	0.0944985	0.00420404
2.13571	0.066906	0.00470833
2.46428	0.0486078	0.00291311
2.79285	0.0366229	0.00291715
3.12143	0.0282959	0.00181768
3.45	0.0217803	0.00214354
3.77857	0.0168122	0.00187164
4.10714	0.0132599	0.00120522
4.43571	0.0109209	0.00143271
4.76428	0.00942611	0.00152832
5.09285	0.00707837	0.000960533
5.42142	0.00614632	0.0011577
5.74999	0.00499443	0.00136115
6.07857	0.00407996	0.00129499
6.40714	0.00344686	0.000731154
6.73571	0.00287531	0.000906986
7.06428	0.00229498	0.000550209
7.39285	0.00196963	0.000446216
7.72142	0.00160033	0.000325429
8.04999	0.00145964	0.000428162
8.37856	0.00127499	0.000401863
8.70713	0.00102878	0.00036895
9.03571	0.00109033	0.000581101
9.36428	0.00072982	0.000332795
9.69285	0.00064189	0.000336209
10.0214	0.000668269	0.000297924
10.35	0.000571546	0.000303771
10.6786	0.000571546	0.000231084
11.0071	0.00035172	0.000141883
11.3357	0.000342927	0.000226428
11.6643	0.000395686	0.000234914
11.9928	0.00017586	0.000109403
12.3214	0.00017586	0.000130944
12.65	0.000290169	0.000136798
12.9786	0.000167067	0.00016277
13.3071	0.00017586	7.18177e-05
13.6357	0.000131895	0.000216238
13.9643	0.000114309	0.000137677
14.2928	8.79301e-05	7.16916e-05
14.6214	7.03441e-05	5.54921e-05
14.95	4.39651e-05	6.22415e-05
15.2786	8.79301e-05	8.28229e-05
15.6071	9.67231e-05	0.00011177
15.9357	5.27581e-05	7.42631e-05
16.2643	7.91371e-05	8.73874e-05
16.5928	1.7586e-05	3.70213e-05
16.9214	8.79301e-06	2.7955e-05
17.25	8.79301e-06	2.77935e-05
17.5786	2.6379e-05	5.93808e-05
17.9071	8.79301e-06	2.76903e-05
18.2357	3.5172e-05	8.49176e-05
18.5643	1.7586e-05	3.6836e-05
18.8928	1.7586e-05	3.67697e-05
19.2214	1.7586e-05	3.68786e-05
19.55	2.6379e-05	5.93577e-05
20.8643	1.7586e-05	3.67309e-05
21.1928	8.79301e-06	2.75753e-05
21.85	8.79301e-06	2.78256e-05
22.1785	8.79301e-06	2.75753e-05
22.5071	8.79301e-06	2.77358e-05

## Sheet: fig_S16a_K100_nsub400
A/<A>	<A>P(A)	SD
0.203353	1.35377	0.0276688
0.610058	0.45051	0.0134392
1.01676	0.221513	0.00710392
1.42347	0.128859	0.00611995
1.83017	0.0801413	0.00560006
2.23688	0.054055	0.00465054
2.64358	0.0390852	0.00441593
3.05029	0.0270164	0.00268405
3.457	0.0209931	0.00254078
3.8637	0.0150805	0.00156398
4.27041	0.0129767	0.0012832
4.67711	0.00985435	0.0015578
5.08382	0.0079942	0.00155374
5.49052	0.00646623	0.00199056
5.89723	0.00515969	0.00184193
6.30393	0.00462822	0.000703717
6.71064	0.00349885	0.000761977
7.11734	0.00265735	0.000672438
7.52405	0.0026795	0.000881893
7.93075	0.00234733	0.00113377
8.33746	0.00157227	0.000657531
8.74417	0.00117366	0.000464346
9.15087	0.00108509	0.000700717
9.55758	0.00108509	0.000516639
9.96428	0.00057576	0.00027776
10.371	0.000775061	0.000767148
10.7777	0.000775061	0.000615851
11.1844	0.000509326	0.000496059
11.5911	0.000243591	0.000221119
11.9978	0.000310025	0.00023322
12.4045	0.000265735	0.000171755
12.8112	0.000243591	0.000301983
13.2179	0.000177157	0.000171613
13.6246	0.000199301	0.000160685
14.0313	6.64338e-05	0.000106007
14.438	6.64338e-05	0.000146649
14.8447	0.000110723	0.000185237
15.2515	6.64338e-05	0.000148019
15.6582	8.85784e-05	0.000154031
16.4716	2.21446e-05	6.93299e-05
16.8783	2.21446e-05	6.93299e-05
17.285	2.21446e-05	6.93299e-05
17.6917	2.21446e-05	6.93299e-05
20.5386	2.21446e-05	6.93299e-05

## Sheet: fig_S16b_K100_nsub900
A/<A>	<A>P(A)	SD
0.0583499	2.08419	0.0731998
0.17505	0.839231	0.0345651
0.29175	0.516995	0.0350106
0.40845	0.455678	0.025187
0.525149	0.498171	0.0260762
0.641849	0.523704	0.0289973
0.758549	0.495935	0.0343627
0.875249	0.456051	0.0223829
0.991949	0.394362	0.0165407
1.10865	0.321491	0.0312709
1.22535	0.268002	0.0144834
1.34205	0.20855	0.021226
1.45875	0.165125	0.0177018
1.57545	0.137729	0.0177983
1.69215	0.103436	0.0123568
1.80885	0.0799534	0.0137243
1.92555	0.0728713	0.0147209
2.04225	0.0598253	0.0154588
2.15895	0.0557251	0.0119699
2.27565	0.04417	0.00768531
2.39235	0.0415608	0.0121643
2.50905	0.04212	0.00813019
2.62575	0.0404426	0.00814716
2.74245	0.0339196	0.00794825
2.85915	0.0393244	0.00927553
2.97585	0.0339196	0.00822799
3.09255	0.0322423	0.00624133
3.20925	0.0314968	0.0077592
3.32595	0.0283285	0.00780765
3.44265	0.0255329	0.00663672
3.55935	0.0287012	0.00801554
3.67605	0.0223646	0.0038948
3.79275	0.0190099	0.00713485
3.90945	0.019569	0.00570841
4.02615	0.0212464	0.00420646
4.14285	0.0167734	0.00660562
4.25955	0.0150961	0.00432784
4.37625	0.0160279	0.00407893
4.49295	0.0139779	0.00647049
4.60965	0.0109959	0.00339524
4.72634	0.014537	0.00523291
4.84304	0.0126733	0.00433224
4.95974	0.0106232	0.0039127
5.07644	0.0108095	0.00386308
5.19314	0.00857309	0.00314246
5.30984	0.0102504	0.00444647
5.42654	0.00764123	0.00448772
5.54324	0.00969132	0.00516328
5.65994	0.00875946	0.0039498
5.77664	0.0091322	0.00478671
5.89334	0.00726849	0.00293268
6.01004	0.0102504	0.00351289
6.12674	0.00764123	0.00322402
6.24344	0.00670937	0.00370689
6.36014	0.00726849	0.00522727
6.47684	0.00577752	0.00361174
6.59354	0.00801398	0.005559
6.71024	0.00633663	0.00360268
6.82694	0.00633663	0.00334534
6.94364	0.00559115	0.00297937
7.06034	0.00503203	0.00343962
7.17704	0.00410017	0.00264003
7.29374	0.00447292	0.00266791
7.41044	0.00335469	0.0026117
7.52714	0.0026092	0.00237299
7.64384	0.00242283	0.00294783
7.76054	0.00298194	0.00212689
7.87724	0.00279557	0.00180141
7.99394	0.00167734	0.00189225
8.11064	0.00205009	0.00164314
8.22734	0.00316832	0.00200007
8.34404	0.00223646	0.00214113
8.46074	0.00242283	0.00155129
8.57744	0.0026092	0.00198615
8.69414	0.00205009	0.00138917
8.81084	0.000745486	0.000971434
8.92754	0.00149097	0.00148485
9.04424	0.00279557	0.00215343
9.16094	0.0026092	0.00221062
9.27764	0.00167734	0.00139044
9.39434	0.00186372	0.00214199
9.51104	0.00111823	0.00182912
9.62774	0.00149097	0.00147321
9.74444	0.0013046	0.00177175
9.86114	0.000931858	0.00131909
9.97784	0.00149097	0.00148683
10.0945	0.000931858	0.00132985
10.2112	0.000559115	0.000906422
10.3279	0.000745486	0.000956768
10.4446	0.000559115	0.000914724
10.5613	0.00111823	0.00158213
10.678	0.00111823	0.00129975
10.7947	0.000931858	0.00133462
10.9114	0.000931858	0.00132312
11.0281	0.0013046	0.00125973
11.1448	0.000372743	0.000787066
11.2615	0.000745486	0.0013236
11.3782	0.000372743	0.000788977
11.4949	0.000559115	0.000905785
11.6116	0.000745486	0.00130297
11.7283	0.000559115	0.000900643
11.845	0.000186372	0.000599768
12.0784	0.000186372	0.000560909
12.4285	0.000186372	0.000588565
12.5452	0.000559115	0.000900095
12.6619	0.000186372	0.000560909
12.7786	0.000745486	0.000951614
12.8953	0.000186372	0.00059152
13.012	0.000372743	0.000795038
13.1287	0.000186372	0.000599768
13.2454	0.000186372	0.000602301
13.4788	0.000186372	0.000560909
13.7122	0.000186372	0.000603374
13.8289	0.000745486	0.000946293
13.9456	0.000186372	0.000603374
14.179	0.000186372	0.000594374
14.2957	0.000186372	0.000587544
14.4124	0.000186372	0.000588565
14.5291	0.000372743	0.000803784
14.6458	0.000186372	0.00059152
14.7625	0.000186372	0.000560909
14.8792	0.000186372	0.00059152
15.5794	0.000559115	0.00120715
15.6961	0.000186372	0.000599768
15.9295	0.000186372	0.00059152
16.0462	0.000372743	0.000797805
16.2796	0.000186372	0.00059152
16.6297	0.000186372	0.000578636
17.0965	0.000186372	0.000599768
17.2132	0.000186372	0.000603374
18.2635	0.000186372	0.000602301
22.5814	0.000186372	0.000560909

## Sheet: fig_S16b_inset_meg
epsilon	#-lnP	SD
1	0.115079	0.0138104
2	0.1632	0.0183352
3	0.202728	0.0217575
4	0.238255	0.02459
5	0.272771	0.0270324
6	0.307039	0.0295708
7	0.339842	0.0319535
8	0.372243	0.0334785
9	0.403761	0.0349518
10	0.434254	0.0363176

## Sheet: fig_S16b_inset_K100_nsub400
epsilon	#-lnP	SD
1	0.158259	0.00475306
2	0.251114	0.00563533
3	0.323805	0.00551483
4	0.388225	0.00645001
5	0.447937	0.00575314
6	0.505102	0.00629012
7	0.561585	0.00787931
8	0.616305	0.00737562
9	0.673717	0.00727595
10	0.73272	0.00706352

## Sheet: fig_S16b_inset_K100_nsub900
epsilon	#-lnP	SD
1	0.153368	0.00817295
2	0.237988	0.0101714
3	0.304314	0.0115804
4	0.362193	0.0120897
5	0.415122	0.012195
6	0.467755	0.0132432
7	0.517874	0.0132847
8	0.571015	0.0139336
9	0.621021	0.0144973
10	0.672972	0.0130393

## Sheet: fig_16c_inset_K100_nsub400
d	<s>	SD
1	18.6569	0.0059197
2	41.9945	0.0267616
3	70.9998	0.0847144
4	104.728	0.115397
5	143.552	0.231582
6	187.319	0.29874
7	233.947	0.635578
8	306.437	0.933579
9	352.186	1.37595
10	438.301	0.627426
11	512.594	2.37488
12	600.078	2.09473
13	683.884	2.87797
14	790.58	5.08481
15	1005.75	4.25931
16	1117.56	8.69641
17	1153.04	10.9481
18	1415.62	13.6856
19	1710.91	17.7561
20	1744.49	25.0024
21	2249.33	77.9156
22	2272	42.4264
23	3128	109.602
24	2160	0

## Sheet: fig_16c_inset_K100_nsub900
d	<s>	SD
1	18.6583	0.00740766
2	42.615	0.0257329
3	71.1015	0.0734348
4	105.87	0.197915
5	145.89	0.396863
6	191.279	0.601362
7	245.254	0.85816
8	300.16	0.710187
9	362.076	1.34094
10	438.334	1.44234
11	519.097	2.41964
12	634.844	2.69746
13	707.34	4.04022
14	830.679	3.58622
15	992.21	5.55059
16	1179.12	6.46101
17	1351.34	7.55172
18	1577.29	11.0155
19	1684.74	24.6313
20	1941.01	37.1112
21	2006.07	25.1052
22	1840	24.588
23	2041.6	37.1339
24	2344	0

## Sheet: fig_16c_inset_meg
d	<s>	SD
1	1.32316	0.0349727
2	3.76611	0.233177
3	7.37998	0.717744
4	11.9471	1.14535
5	17.1012	1.69348
6	22.7341	1.68847
7	28.5829	2.94878
8	33.79	3.40174
9	37.0718	4.79917
10	43.8822	3.48754
11	48.8507	6.34005
12	55.5601	5.81388
13	59.6335	8.95243
14	65.5516	10.0182
15	69.1559	12.2398
16	70.4032	11.1936
17	77.4141	10.9315
18	79.2519	21.4233
19	94.2615	27.1342
20	85.381	14.5611
21	63.0667	11.9243
22	105.143	23.7447
23	78	7.07107
25	104.1	14.2583
26	127	0
27	141.25	4.59619
28	170.5	28.9914
29	114	0
31	229	0
32	157.5	21.9203
34	166	0
35	215	0
47	337	0

[truncated: 5 more sheets: fig_S16c_K100_nsub400, fig_16c_K100_nsub900, fig_S16c_meg, fig_S16b_K100_nsub400, fig_S16b_meg]
