# Supplementary material for: Statistical modeling of adaptive neural networks explains co-existence of avalanches and oscillations in resting human brain
Source: Nat Comput Sci. 2023 Mar 20;3(3):254–63. doi: 10.1038/s43588-023-00410-9 (PMC10766559; doi:10.1038/s43588-023-00410-9)
Supplement: Supplementary file 4 — Source Data for Supplementary Figs. 1–26. [file 43588_2023_410_MOESM4_ESM.zip › Supplementary_source_data_excel/fig_S7.xlsx]

## Sheet: fig_S7a_c10
t/t_c	C
0	1
1.66667	-0.540775
3.33333	-0.0965749
5	0.418714
6.66667	-0.336654
8.33333	0.0643593
10	0.142414
11.6667	-0.172685
13.3333	0.0776338
15	0.0301921
16.6667	-0.0744898
18.3333	0.0521369
20	-0.00481932
21.6667	-0.0253274
23.3333	0.0241046
25	-0.00609245
26.6667	-0.00936274
28.3333	0.011734
30	-0.00579989
31.6667	-0.00139648
33.3333	0.0040883
35	-0.00289072
36.6667	0.000157109
38.3333	0.000944471
40	0.000244544
41.6667	-0.00196542
43.3333	0.00187281
45	-0.00165518
46.6667	0.00225512
48.3333	-0.00144288
50	-0.000912875
51.6667	0.00353695
53.3333	-0.00489583
55	0.00347073
56.6667	0.000558364
58.3333	-0.0039157
60	0.00380823
61.6667	-0.00147176
63.3333	-0.000829098
65	0.00160225
66.6667	8.26267e-05
68.3333	-0.00227899
70	0.002917
71.6667	-0.00214387
73.3333	-0.000951864
75	0.00260095
76.6667	-0.00306046
78.3333	0.00221837
80	-0.000158757
81.6667	-0.00228633
83.3333	0.00275458
85	-0.00125713
86.6667	-0.000774815
88.3333	0.00235002
90	-0.00273053
91.6667	0.00146378
93.3333	6.93697e-05
95	-0.000151692
96.6667	0.000110468
98.3333	0.000741406
100	-0.000924331
101.667	-0.000290263
103.333	0.000982002
105	-0.000212324
106.667	-0.000571725
108.333	-0.000848207
110	0.00207534
111.667	-0.00167408
113.333	-0.000145151
115	0.00107156
116.667	-0.000236712
118.333	-0.00110294
120	0.000885669
121.667	-0.0005651
123.333	0.000836797
125	-0.000187842
126.667	-0.000550386
128.333	0.000580246
130	0.000413118
131.667	-0.00137238
133.333	0.00168903
135	5.33626e-06
136.667	-0.00223856
138.333	0.00330238
140	-0.00129118
141.667	-0.00215828
143.333	0.0032366
145	-0.00169293
146.667	0.000184912
148.333	0.00034587
150	-0.000568926
151.667	0.000538462
153.333	-0.000425491
155	-0.000598589
156.667	0.000860251
158.333	0.00139663
160	-0.00255256
161.667	0.00119967
163.333	0.000872163
165	-0.00182564
166.667	0.00124155
168.333	0.00037826
170	-0.00178658
171.667	0.00302341
173.333	-0.00309488
175	0.0014927
176.667	0.00102071
178.333	-0.00174851
180	0.000438637
181.667	0.002105
183.333	-0.00411717
185	0.00290933
186.667	0.00110465
188.333	-0.00406521
190	0.00446735
191.667	-0.00201324
193.333	-0.00182137
195	0.00369567
196.667	-0.00295818
198.333	0.00133021
200	0.000502025
201.667	-0.00168863
203.333	0.00188276
205	-0.00268267
206.667	0.00233718
208.333	0.000100743
210	-0.00158819
211.667	0.00101704
213.333	0.000405914
215	-0.00120039
216.667	0.00179342
218.333	-0.00098772
220	-0.00134767
221.667	0.00361207
223.333	-0.00189813
225	-0.00157712
226.667	0.00400348
228.333	-0.00327679
230	0.000435383
231.667	0.00166807
233.333	-0.00190132
235	0.000698486
236.667	0.000725048
238.333	-0.000372651
240	-0.000881668
241.667	0.0018085
243.333	-0.00149778
245	-0.00048931
246.667	0.000711968
248.333	-0.000477513
250	0.000472854
251.667	0.000196175
253.333	-0.000747166
255	0.000994083
256.667	-0.00206418
258.333	0.00175488
260	-0.000140501
261.667	-0.00219556
263.333	0.00338814
265	-0.00235545
266.667	-0.000203624
268.333	0.00190022
270	-0.00155415
271.667	-0.000202475
273.333	0.00161136
275	-0.00143673
276.667	0.00039511
278.333	0.00118815
280	-0.00284219
281.667	0.00275966
283.333	0.000610995
285	-0.00345866
286.667	0.00370285
288.333	-0.000636476
290	-0.00283549
291.667	0.0032609
293.333	-0.000261563
295	-0.00234334
296.667	0.00351436
298.333	-0.00256308
300	-0.000577894
301.667	0.00284388
303.333	-0.0040042
305	0.00431327
306.667	-0.00294067
308.333	0.000482469
310	0.00200926
311.667	-0.00300011
313.333	0.00252704
315	-0.00168226
316.667	0.0013726
318.333	4.43995e-05
320	-0.00219095
321.667	0.00352732
323.333	-0.00273726
325	-0.000620999
326.667	0.00278817
328.333	-0.00266556
330	0.00155962
331.667	0.000682061
333.333	-0.00212646
335	0.00195837
336.667	0.000356355
338.333	-0.00282895
340	0.00321884
341.667	-0.000850866
343.333	-0.00160438
345	0.00186895
346.667	5.47435e-05
348.333	-0.000778978
350	-0.000632272
351.667	0.000630881
353.333	0.00139325
355	-0.0021794
356.667	0.000916315
358.333	0.00225838
360	-0.00326954
361.667	0.00103361
363.333	0.00145679
365	-0.00158295
366.667	0.00055246
368.333	0.000866249
370	-0.000757675
371.667	-0.000680422
373.333	0.00219378
375	-0.00173409
376.667	-0.000981046
378.333	0.00262147
380	-0.00127276
381.667	-0.000376682
383.333	0.00158595
385	-0.000912452
386.667	-0.00136602
388.333	0.00349735
390	-0.00338027
391.667	0.00189
393.333	-1.18744e-05
395	-0.00196018
396.667	0.00246873
398.333	-0.00110046
400	-0.000279491
401.667	0.000242963
403.333	-0.000701116
405	0.00163756
406.667	-0.00157056
408.333	0.000377202
410	0.00124764
411.667	-0.0011216
413.333	0.000289021
415	0.00064432
416.667	-0.000141896
418.333	-0.00220363
420	0.0044764
421.667	-0.00303381
423.333	-0.000740638
425	0.00263042
426.667	-0.0024576
428.333	-2.93091e-05
430	0.00212699
431.667	-0.00199517
433.333	0.000152264
435	0.00277515
436.667	-0.00340137
438.333	0.00141077
440	0.00092311
441.667	-0.00139569
443.333	0.00100986
445	-0.00125152
446.667	0.00101837
448.333	-0.000622638
450	-0.000435025
451.667	0.00171407
453.333	-0.00170966
455	0.000112437
456.667	0.000655749
458.333	0.000407338
460	-0.00202213
461.667	0.00246753
463.333	-0.00105679
465	-0.000960962
466.667	0.0023587
468.333	-0.00338634
470	0.00274945
471.667	-0.000515097
473.333	-0.0018808
475	0.00176612
476.667	0.000462658
478.333	-0.00382548
480	0.00537609
481.667	-0.00280473
483.333	-0.00154213
485	0.00540344
486.667	-0.00544812
488.333	0.0018462
490	0.00237807
491.667	-0.00319984
493.333	0.00155534
495	0.000771076
496.667	-0.00097209
498.333	-0.00131732
500	0.00264566
501.667	-0.00273002
503.333	0.00169005
505	-0.000414824
506.667	0.000390705
508.333	-0.000348222
510	-0.000697497
511.667	0.00199581
513.333	-0.00221658
515	0.00140534
516.667	0.000119895
518.333	-0.00139416
520	0.00205604
521.667	-0.00167889
523.333	-3.66035e-05
525	0.00117433
526.667	-0.000682805
528.333	0.000200054
530	0.000469939
531.667	-0.000197671
533.333	0.000810491
535	-0.00119916
536.667	0.00293966
538.333	-0.00171389
540	-0.00236657
541.667	0.00512502
543.333	-0.00342412
545	0.000444519
546.667	0.00220459
548.333	-0.00327508
550	0.0024033
551.667	-0.000209483
553.333	-0.00207057
555	0.00157626
556.667	-9.10119e-06
558.333	-0.000331949
560	0.000282189
561.667	-0.000458156
563.333	0.0011926
565	-0.00280856
566.667	0.00334806
568.333	-0.00249833
570	-0.000395954
571.667	0.00238042
573.333	-0.00280895
575	0.00124294
576.667	0.000953983
578.333	-0.00380574
580	0.00372317
581.667	-0.000530866
583.333	-0.00279961
585	0.00354475
586.667	-0.000574983
588.333	-0.00332663
590	0.00463635
591.667	-0.00241729
593.333	-0.0014862
595	0.00331988
596.667	-0.00212236
598.333	0.000766383
600	0.000683335
601.667	-0.00147409
603.333	0.00160343
605	-0.000337028
606.667	-0.00106129
608.333	0.0012505
610	0.000467438
611.667	-0.00111591
613.333	-1.41066e-05
615	0.000595228
616.667	4.26561e-05
618.333	-0.00190871
620	0.00270269
621.667	-0.00245465
623.333	0.000443942
625	0.000729414
626.667	-2.29291e-05
628.333	-0.00104589
630	0.00032047
631.667	0.000679087
633.333	-0.000715819
635	-0.000877236
636.667	0.00333568
638.333	-0.00390286
640	0.00158554
641.667	0.00245956
643.333	-0.00366601
645	-1.80633e-05
646.667	0.00462069
648.333	-0.00447976
650	0.00077245
651.667	0.00325956
653.333	-0.00442955
655	0.00140346
656.667	0.00239816
658.333	-0.00348255
660	0.0018177
661.667	0.000251358
663.333	-0.00155158
665	0.000804287
666.667	0.000720068
668.333	-0.000882602
670	0.000191291
671.667	0.000503009
673.333	-0.00125648
675	0.0017955
676.667	-0.00230872
678.333	0.00143382
680	0.000998495
681.667	-0.0034777
683.333	0.00281475
685	0.000481135
686.667	-0.00275629
688.333	0.00206503
690	-7.46917e-06
691.667	-0.001938
693.333	0.00248614
695	-0.0018027
696.667	-0.000777791
698.333	0.00330237
700	-0.00312651
701.667	0.00149882
703.333	0.000392713
705	-0.00186342
706.667	0.002207
708.333	-0.00223809
710	0.000861222
711.667	0.000691568
713.333	-0.00187987
715	0.00218554
716.667	-0.000181874
718.333	-0.00200827
720	0.00236433
721.667	-0.000431596
723.333	-0.00217112
725	0.00299947
726.667	-0.0011875
728.333	-0.000722226
730	0.00151134
731.667	-0.0001162
733.333	-0.00113814
735	0.00101118
736.667	0.000647723
738.333	-0.000954978
740	0.000266846
741.667	0.000230241
743.333	-0.000147381
745	-0.000267585
746.667	0.000341131
748.333	0.000215018
750	-0.000206464
751.667	0.00056928
753.333	-0.00225413
755	0.0017555
756.667	0.000840145
758.333	-0.00427843
760	0.00460516
761.667	-0.00126975
763.333	-0.00278294
765	0.00442076
766.667	-0.0033533
768.333	0.000643484
770	0.00161673
771.667	-0.00130083
773.333	-0.0001058
775	0.00149063
776.667	-0.00152755
778.333	0.00017633
780	0.000865179
781.667	0.000241075
783.333	-0.00175566
785	0.00294239
786.667	-0.00291792
788.333	0.000842614
790	0.000256802
791.667	0.000370341
793.333	-0.00128783
795	0.000812566
796.667	0.000379688
798.333	-0.00127253
800	0.000694234
801.667	0.00115933
803.333	-0.00269929
805	0.00301439
806.667	-0.00133809
808.333	-0.00121262
810	0.00302328
811.667	-0.00274972
813.333	0.000615386
815	0.00192262
816.667	-0.00249208
818.333	0.00149606
820	-0.000759391
821.667	0.000634954
823.333	0.000686564
825	-0.00242401
826.667	0.00350525
828.333	-0.0019541
830	-0.00154568
831.667	0.00439575
833.333	-0.00445984
835	0.00135124
836.667	0.00316299
838.333	-0.00458159
840	0.00202716
841.667	0.00220764
843.333	-0.00441796
845	0.00356921
846.667	-0.00107196
848.333	-0.000871206
850	0.0012181
851.667	-0.000318511
853.333	0.000388669
855	-0.000757336
856.667	0.000557551
858.333	-0.00051849
860	0.000748769
861.667	-0.00073772
863.333	4.79807e-05
865	0.00117547
866.667	-0.00139691
868.333	0.00021405
870	0.0012623
871.667	-0.00125366
873.333	-0.0001694
875	0.00152121
876.667	-0.00114401
878.333	0.00071593
880	0.000116566
881.667	-0.000555964
883.333	-0.000368955
885	0.0015196
886.667	-0.00169233
888.333	0.000304332
890	0.000974638
891.667	-0.00212448
893.333	0.00215213
895	0.000153755
896.667	-0.0021461
898.333	0.00186412
900	0.000353685
901.667	-0.00222694
903.333	0.00218493
905	-0.000242777
906.667	-0.00301652
908.333	0.003891
910	-0.00117421
911.667	-0.00234821
913.333	0.0036203
915	-0.0019977
916.667	-0.000910148
918.333	0.000600702
920	0.00129681
921.667	-0.00148619
923.333	5.51864e-05
925	0.00131441
926.667	-0.00169433
928.333	0.00159188
930	-0.000819171
931.667	0.000439105
933.333	-0.00189878
935	0.00359749
936.667	-0.00276458
938.333	0.000850754
940	0.00147833
941.667	-0.0024955
943.333	0.00164659
945	-0.000280138
946.667	-0.000773064
948.333	0.00100806
950	-0.000412767
951.667	-0.000949857
953.333	0.0020696
955	-0.000875649
956.667	-0.000563837
958.333	0.00140516
960	-0.00111158
961.667	-0.000529432
963.333	0.0016795
965	-0.00111475
966.667	0.000913527
968.333	-0.000816291
970	-0.000316915
971.667	0.000713228
973.333	0.000446188
975	-0.000998633
976.667	-6.76093e-05
978.333	0.000918217
980	-0.000158536
981.667	-0.00132852
983.333	0.00204138
985	-0.00104644
986.667	-0.00120178
988.333	0.00234031
990	-0.00158325
991.667	-0.000756283
993.333	0.00283867
995	-0.00390105
996.667	0.00213451
998.333	0.00105323
1000	-0.00338818
1001.67	0.00280567
1003.33	0.000232794
1005	-0.00124969
1006.67	0.00102019
1008.33	3.18668e-06
1010	-0.00150687
1011.67	0.00210706
1013.33	-0.00245941
1015	0.00131804
1016.67	-2.01012e-05
1018.33	-0.000147938
1020	-0.00024592
1021.67	0.000789193
1023.33	-0.000911979
1025	0.000475904
1026.67	0.000563673
1028.33	-0.00103845
1030	0.000579746
1031.67	-0.000326092
1033.33	0.000805976
1035	-0.00163261
1036.67	0.0018072
1038.33	0.00012038
1040	-0.00245464
1041.67	0.00371101
1043.33	-0.0026153
1045	-0.000574071
1046.67	0.00347062
1048.33	-0.00362447
1050	0.000898279
1051.67	0.00218697
1053.33	-0.00176941
1055	0.000329023
1056.67	0.000307427
1058.33	0.000529413
1060	-0.000373154
1061.67	-0.000961205
1063.33	0.00109943
1065	-0.00055085
1066.67	0.000176793
1068.33	-0.000721065
1070	0.00185652
1071.67	-0.00107885
1073.33	-0.000186784
1075	0.00200179
1076.67	-0.00280587
1078.33	0.00178212
1080	0.00016067
1081.67	-0.00191902
1083.33	0.00258497
1085	-0.00222994
1086.67	0.00123874
1088.33	-1.77365e-05
1090	-0.00127701
1091.67	0.00119478
1093.33	-0.00156491
1095	0.00237172
1096.67	-0.00158694
1098.33	-0.000578355
1100	0.00233254
1101.67	-0.00357033
1103.33	0.00210303
1105	0.00204067
1106.67	-0.00408647
1108.33	0.00337357
1110	-0.00177281
1111.67	-0.000612227
1113.33	0.00201577
1115	-0.00196594
1116.67	0.000191747
1118.33	0.000824812
1120	-0.000468271
1121.67	-0.00100762
1123.33	0.000966434
1125	0.00119148
1126.67	-0.00273429
1128.33	0.000650587
1130	0.00206703
1131.67	-0.00243704
1133.33	-0.000364516
1135	0.00267951
1136.67	-0.00169202
1138.33	-0.00070133
1140	0.00275197
1141.67	-0.00306567
1143.33	0.00144247
1145	0.00143399
1146.67	-0.00329336
1148.33	0.00242252
1150	0.00112119
1151.67	-0.00454338
1153.33	0.00483919
1155	-0.00162944
1156.67	-0.00305617
1158.33	0.00501659
1160	-0.00387513
1161.67	0.000836928
1163.33	0.00121334
1165	-0.00216657
1166.67	0.00148723
1168.33	0.000402427
1170	-0.000704676
1171.67	0.000122943
1173.33	0.000664714
1175	-0.00111146
1176.67	0.000522
1178.33	0.000183745
1180	-0.000286589
1181.67	-0.000328572
1183.33	0.000408103
1185	-0.0005385
1186.67	-9.95565e-05
1188.33	0.00106428
1190	-0.00111055
1191.67	0.00147604
1193.33	-0.00122054
1195	0.00059484
1196.67	0.000729475
1198.33	-0.00107233
1200	0.000430605
1201.67	0.00136898
1203.33	-0.00134961
1205	0.000128891
1206.67	0.000566453
1208.33	0.000218849
1210	-0.000474085
1211.67	0.000200528
1213.33	0.00158102
1215	-0.00238062
1216.67	0.00170371
1218.33	-0.00101706
1220	0.000271462
1221.67	0.000149273
1223.33	-0.000428178
1225	0.00189108
1226.67	-0.00241662
1228.33	0.000765083
1230	0.000725327
1231.67	-0.00215378
1233.33	0.00168837
1235	0.00103338
1236.67	-0.00269144
1238.33	0.00226676
1240	-0.000483687
1241.67	-0.00156322
1243.33	0.00190726
1245	-0.00100203
1246.67	-0.000325232
1248.33	0.000760804
1250	-0.000234432
1251.67	0.000356833
1253.33	-0.000999559
1255	0.00086753
1256.67	0.000677807
1258.33	-0.0018479
1260	0.00135581
1261.67	-0.000632717
1263.33	-0.000480623
1265	0.0015748
1266.67	-0.00185563
1268.33	0.000730788
1270	0.000995574
1271.67	-0.00192884
1273.33	0.00137579
1275	9.61374e-06
1276.67	9.38698e-06
1278.33	-3.74756e-05
1280	-0.000935919
1281.67	0.00172461
1283.33	-0.00247661
1285	0.00174856
1286.67	-0.000122503
1288.33	-0.000825995
1290	0.000817753
1291.67	-0.000632613
1293.33	0.000309516
1295	6.33512e-05
1296.67	0.000814287
1298.33	-0.00177774
1300	0.001665
1301.67	-0.000141806
1303.33	-0.00117585
1305	0.00105698
1306.67	0.00115496
1308.33	-0.00290261
1310	0.00307406
1311.67	-0.000313812
1313.33	-0.001666
1315	0.00238367
1316.67	-0.00139123
1318.33	-0.00130086
1320	0.00301078
1321.67	-0.00164193
1323.33	-0.00162703
1325	0.00304261
1326.67	-0.000433969
1328.33	-0.00242417
1330	0.00264101
1331.67	-0.000412072
1333.33	-0.0016698
1335	0.00263072
1336.67	-0.00191678
1338.33	0.000186122
1340	0.00181638
1341.67	-0.00298926
1343.33	0.00214135
1345	-8.60555e-05
1346.67	-0.00148427
1348.33	0.000738879
1350	-0.000106795
1351.67	0.000627327
1353.33	-0.00131924
1355	0.000701501
1356.67	0.000329268
1358.33	-0.00098168
1360	5.67341e-06
1361.67	0.00147838
1363.33	-0.00121649
1365	-0.000744975
1366.67	0.0026548
1368.33	-0.00175784
1370	-0.00128585
1371.67	0.00305226
1373.33	-0.00236335
1375	-0.000289631
1376.67	0.0019698
1378.33	-0.00138356
1380	-0.000980573
1381.67	0.00281098
1383.33	-0.00240469
1385	0.000237061
1386.67	0.000486096
1388.33	0.000353078
1390	-0.00106937
1391.67	-0.000146685
1393.33	0.00234712
1395	-0.00268382
1396.67	0.000939483
1398.33	4.91482e-05
1400	-5.54118e-05
1401.67	0.0011319
1403.33	-0.00271709
1405	0.00295386
1406.67	-0.000366157
1408.33	-0.00284527
1410	0.0032509
1411.67	-0.00154252
1413.33	-0.000882371
1415	0.00196507
1416.67	-0.000335563
1418.33	-0.00275881
1420	0.00271158
1421.67	0.000135228
1423.33	-0.00317249
1425	0.00233255
1426.67	0.000584428
1428.33	-0.00169994
1430	0.000219404
1431.67	0.0012873
1433.33	-0.00195142
1435	0.0014072
1436.67	0.000425954
1438.33	-0.00197225
1440	0.00230535
1441.67	-0.000747402
1443.33	-0.00135448
1445	0.00211703
1446.67	-0.0023233
1448.33	0.0012367
1450	0.000524094
1451.67	-0.000466171
1453.33	0.000133606
1455	-0.000656654
1456.67	-0.000210509
1458.33	0.0021105
1460	-0.0018703
1461.67	6.48362e-05
1463.33	0.00173296
1465	-0.00168465
1466.67	-0.000709647
1468.33	0.00349148
1470	-0.00295412
1471.67	-0.00120881
1473.33	0.00468709
1475	-0.00393665
1476.67	0.001103
1478.33	0.0015662
1480	-0.0024331
1481.67	0.00213964
1483.33	-0.00169602
1485	-5.71476e-06
1486.67	0.00170833
1488.33	-0.00237887
1490	0.00185739
1491.67	-0.000644548
1493.33	-0.000112174
1495	0.000647863
1496.67	-0.000727088
1498.33	0.000932061
1500	-9.80549e-05
1501.67	-0.00124095
1503.33	0.00296354
1505	-0.00351241
1506.67	0.0020578
1508.33	0.000804955
1510	-0.00323567
1511.67	0.0047801
1513.33	-0.00456578
1515	0.00120354
1516.67	0.00278214
1518.33	-0.004048
1520	0.00114987
1521.67	0.00318331
1523.33	-0.00391755
1525	0.00179988
1526.67	0.00187062
1528.33	-0.00360185
1530	0.00281293
1531.67	-0.000522904
1533.33	-0.00263312
1535	0.00419832
1536.67	-0.00394373
1538.33	0.00111095
1540	0.00180709
1541.67	-0.0034817
1543.33	0.00373538
1545	-0.00234664
1546.67	1.43241e-05
1548.33	0.000826802
1550	-0.00101926
1551.67	0.000773268
1553.33	-0.000317457
1555	0.000378113
1556.67	-0.00162604
1558.33	0.00182167
1560	-0.00128602
1561.67	-0.000723411
1563.33	0.00166018
1565	-0.000558139
1566.67	-0.00128788
1568.33	0.00156777
1570	-0.00179321
1571.67	0.000758777
1573.33	6.70001e-05
1575	-0.00082315
1576.67	0.00115093
1578.33	-0.000172466
1580	0.000746253
1581.67	-0.00209614
1583.33	0.00176849
1585	0.000565463
1586.67	-0.00235288
1588.33	0.00252847
1590	0.000121466
1591.67	-0.0026289
1593.33	0.00384261
1595	-0.00162708
1596.67	-0.00116841
1598.33	0.00334772
1600	-0.0018246
1601.67	5.19083e-05
1603.33	0.000642743
1605	-0.000558124
1606.67	0.000721572
1608.33	-0.00135504
1610	0.0016713
1611.67	-0.00235552
1613.33	0.00119199
1615	0.0012483
1616.67	-0.00299226
1618.33	0.00202764
1620	0.00174379
1621.67	-0.00407739
1623.33	0.00289881
1625	0.000960376
1626.67	-0.00368301
1628.33	0.00307211
1630	0.000688335
1631.67	-0.00365646
1633.33	0.00314844
1635	-0.000849454
1636.67	-0.00104168
1638.33	0.000826663
1640	-0.00117844
1641.67	0.00109004
1643.33	-0.000713524
1645	-0.00130823
1646.67	0.0036146
1648.33	-0.00371879
1650	0.00118585
1651.67	0.00199197
1653.33	-0.00323796
1655	0.00189963
1656.67	1.55746e-05
1658.33	-0.00104642
1660	0.00155225
1661.67	-0.000574437
1663.33	-0.000652425
1665	0.00124727
1666.67	-0.000145629
1668.33	-0.000605931
1670	0.000160616
1671.67	0.000600406
1673.33	-0.00152143
1675	0.00216887
1676.67	-0.000993101
1678.33	-0.00076271
1680	0.00152258
1681.67	-0.000922365
1683.33	-0.000408241
1685	0.00104716
1686.67	-0.000967869
1688.33	0.000261275
1690	0.000436518
1691.67	-0.000317704
1693.33	-0.000900038
1695	0.00208275
1696.67	-0.00242079
1698.33	0.00144272
1700	0.00147718
1701.67	-0.00490634
1703.33	0.00577222
1705	-0.00280734
1706.67	-0.000925787
1708.33	0.00361252
1710	-0.00456555
1711.67	0.00434571
1713.33	-0.00164308
1715	-0.001318
1716.67	0.00361345
1718.33	-0.00480974
1720	0.00415433
1721.67	-0.000583844
1723.33	-0.00360581
1725	0.00468418
1726.67	-0.00303827
1728.33	-7.3085e-05
1730	0.0031318
1731.67	-0.00312978
1733.33	6.71281e-05
1735	0.0029753
1736.67	-0.00212954
1738.33	-0.000154281
1740	0.00151874
1741.67	-0.00297303
1743.33	0.00280878
1745	-0.000806482
1746.67	-0.00112022
1748.33	0.00211717
1750	-0.00143906
1751.67	0.000317108
1753.33	-0.000521376
1755	0.000939791
1756.67	-2.24829e-06
1758.33	-0.00165459
1760	0.00287994
1761.67	-0.00247893
1763.33	-0.000801582
1765	0.00390739
1766.67	-0.00403778
1768.33	0.000987521
1770	0.00121873
1771.67	-0.00201534
1773.33	8.03281e-05
1775	0.000905185
1776.67	0.00103761
1778.33	-0.00206495
1780	2.97636e-05
1781.67	0.00340014
1783.33	-0.00478701
1785	0.00255536
1786.67	0.00078091
1788.33	-0.00506391
1790	0.0048287
1791.67	-0.000713777
1793.33	-0.00359055
1795	0.00513866
1796.67	-0.00239587
1798.33	-0.00152572
1800	0.00378549
1801.67	-0.00237744
1803.33	-0.000341517
1805	0.00318788
1806.67	-0.00463101
1808.33	0.00371738
1810	-0.000945403
1811.67	-0.00214065
1813.33	0.00373757
1815	-0.00292532
1816.67	0.0011123
1818.33	0.00068096
1820	-0.00145566
1821.67	0.00193112
1823.33	-0.00113361
1825	0.000307052
1826.67	-0.00116733
1828.33	0.00188839
1830	-0.00085423
1831.67	-0.000776877
1833.33	0.00208189
1835	-0.00166499
1836.67	-0.000185955
1838.33	0.0020444
1840	-0.00119232
1841.67	-0.000201516
1843.33	0.00122712
1845	-0.000968133
1846.67	7.28746e-05
1848.33	0.000393261
1850	0.000371223
1851.67	-0.00143558
1853.33	0.00194198
1855	-0.00119792
1856.67	0.000377212
1858.33	0.000165937
1860	-0.000328516
1861.67	0.000303156
1863.33	-0.000485443
1865	-0.000411883
1866.67	0.00159799
1868.33	-0.0017483
1870	0.000379319
1871.67	0.000865457
1873.33	-5.19083e-05
1875	-0.00105051
1876.67	0.000653294
1878.33	0.000837507
1880	-0.00161365
1881.67	0.00221879
1883.33	-0.00249574
1885	0.00111215
1886.67	8.90321e-05
1888.33	-0.00130922
1890	0.000360592
1891.67	0.00122884
1893.33	-0.000695789
1895	-0.000914324
1896.67	0.000836724
1898.33	0.000414435
1900	-0.000742259
1901.67	-0.000950081
1903.33	0.00266823
1905	-0.0022772
1906.67	8.03157e-05
1908.33	0.00177589
1910	-0.00190326
1911.67	1.60778e-05
1913.33	0.00131304
1915	0.000871838
1916.67	-0.00404482
1918.33	0.0038927
1920	0.00027642
1921.67	-0.00403216
1923.33	0.00463125
1925	-0.00232618
1926.67	0.000336589
1928.33	0.00106612
1930	-0.00208261
1931.67	0.00176859
1933.33	-0.000715629
1935	0.000332288
1936.67	-0.000500237
1938.33	0.000679115
1940	-0.000770496
1941.67	0.0013383
1943.33	-0.00123495
1945	0.000400027
1946.67	0.0015967
1948.33	-0.00316196
1950	0.00170735
1951.67	0.00114543
1953.33	-0.00329658
1955	0.00198111
1956.67	0.00185708
1958.33	-0.00420146
1960	0.00256864
1961.67	0.00113344
1963.33	-0.00246233
1965	0.000718746
1966.67	0.00117088
1968.33	-0.0014142
1970	-2.40269e-06
1971.67	0.00202196
1973.33	-0.00230826
1975	0.00205931
1976.67	-0.000113575
1978.33	-0.000727496
1980	-0.000504465
1981.67	0.00169737
1983.33	-0.00158996
1985	-0.000810087
1986.67	0.00311851
1988.33	-0.00256203
1990	-0.000500798
1991.67	0.00399389
1993.33	-0.00412338
1995	-0.000238625
1996.67	0.00416879
1998.33	-0.00379462
2000	0.00107215
2001.67	0.000291417
2003.33	-0.00130786
2005	0.00195573
2006.67	-0.002509
2008.33	0.00276767
2010	-0.00243626
2011.67	0.00111407
2013.33	-7.47957e-05
2015	-0.00102266
2016.67	0.00216997
2018.33	-0.00175942
2020	-0.000154217
2021.67	0.00188392
2023.33	-0.00216795
2025	0.000356387
2026.67	0.00271158
2028.33	-0.00428794
2030	0.00199089
2031.67	0.00171847
2033.33	-0.00326539
2035	0.00269738
2036.67	-0.00172676
2038.33	0.00171558
2040	-0.000152938
2041.67	-0.00166298
2043.33	0.00200443
2045	-0.0014035
2046.67	0.000175436
2048.33	0.0018494
2050	-0.00270254
2051.67	0.00215118
2053.33	0.000463571
2055	-0.00294304
2056.67	0.00278067
2058.33	-0.00121753
2060	-0.000329962
2061.67	0.00100791
2063.33	-0.000206605
2065	-0.000283616
2066.67	-0.000983531
2068.33	0.00114069
2070	-0.000979717
2071.67	0.000270508
2073.33	0.00145329
2075	-0.00321786
2076.67	0.00207751
2078.33	0.00117585
2080	-0.00503354
2081.67	0.00519186
2083.33	-0.00110891
2085	-0.00294109
2086.67	0.00343547
2088.33	-0.00112797
2090	-0.00136965
2091.67	0.000890395
2093.33	0.000556291
2095	-0.00168556
2096.67	0.00168803
2098.33	-0.00055805
2100	-0.000405175
2101.67	0.000811136
2103.33	-0.000794927
2105	0.000115791
2106.67	0.000294396
2108.33	-4.99679e-06
2110	0.000595357
2111.67	-0.000905384
2113.33	0.000683218
2115	0.000170192
2116.67	0.000160769
2118.33	-0.000281341
2120	-0.000808502
2121.67	0.00238376
2123.33	-0.00258017
2125	0.000619164
2126.67	0.00156188
2128.33	-0.000758082
2130	-0.00207786
2131.67	0.00334278
2133.33	-0.00112505
2135	-0.00144532
2136.67	0.00277421
2138.33	-0.00175391
2140	0.00103119
2141.67	0.000102527
2143.33	-0.000749237
2145	0.000839659
2146.67	-0.000748765
2148.33	0.00034066
2150	0.000174481
2151.67	-0.00157187
2153.33	0.0021615
2155	-0.000619149
2156.67	-0.00127288
2158.33	0.0018264
2160	-0.000895503
2161.67	6.09552e-05
2163.33	1.30896e-05
2165	-0.000153374
2166.67	0.000456438
2168.33	-0.000269497
2170	0.000394541
2171.67	-0.00116488
2173.33	0.00128277
2175	-0.00131855
2176.67	0.000263629
2178.33	0.00179584
2180	-0.00228413
2181.67	0.0007164
2183.33	0.000183492
2185	-0.000466664
2186.67	0.000972511
2188.33	-0.000812861
2190	0.000957691
2191.67	-0.000721883
2193.33	-0.000561183
2195	0.00158435
2196.67	-0.00111682
2198.33	-0.000114386
2200	0.000888278
2201.67	-0.00156926
2203.33	0.00230089
2205	-0.00206872
2206.67	0.00154587
2208.33	-0.000274615
2210	-0.001002
2211.67	0.000980267
2213.33	-0.000595537
2215	0.000606005
2216.67	-0.000197183
2218.33	0.00028847
2220	-0.00114639
2221.67	0.000576585
2223.33	0.00147405
2225	-0.00334755
2226.67	0.00239196
2228.33	0.000801636
2230	-0.00234223
2231.67	0.0021248
2233.33	-0.00102244
2235	0.000571104
2236.67	0.000548845
2238.33	-0.00208366
2240	0.00331366
2241.67	-0.00159634
2243.33	-0.000999363
2245	0.00257467
2246.67	-0.00195178
2248.33	0.000927998
2250	0.00042595
2251.67	-0.00218011
2253.33	0.00265046
2255	-0.000860908
2256.67	-0.000795848
2258.33	0.00117504
2260	0.000400427
2261.67	-0.00201555
2263.33	0.00203181
2265	-0.00127023
2266.67	0.000834001
2268.33	-0.000329252
2270	0.000239665
2271.67	-5.25369e-05
2273.33	-0.00126838
2275	0.00201104
2276.67	-0.00204014
2278.33	0.00131633
2280	-0.000443123
2281.67	-0.000129411
2283.33	0.000681654
2285	-0.000750862
2286.67	3.71534e-05
2288.33	0.000744637
2290	-0.000496761
2291.67	-0.000879142
2293.33	0.0032919
2295	-0.00289626
2296.67	-0.000696741
2298.33	0.00354855
2300	-0.00370396
2301.67	0.000458489
2303.33	0.00269583
2305	-0.00201552
2306.67	-0.00147437
2308.33	0.00221848
2310	-0.000258369
2311.67	-0.0016596
2313.33	0.000993711
2315	0.00159626
2316.67	-0.00242034
2318.33	0.000479155
2320	0.00157653
2321.67	-0.00202622
2323.33	0.00177682
2325	-0.00077262
2326.67	-0.00072288
2328.33	0.000727721
2330	0.000419142
2331.67	-0.000641981
2333.33	-8.76382e-05
2335	-4.05999e-05
2336.67	0.000828857
2338.33	-0.000771141
2340	-0.000776951
2341.67	0.00134794
2343.33	-0.000795082
2345	-0.00042839
2346.67	0.00131801
2348.33	-0.000819171
2350	-0.000406651
2351.67	0.00192158
2353.33	-0.00164032
2355	-0.000309376
2356.67	0.00104415
2358.33	0.000596938
2360	-0.00193041
2361.67	0.00123709
2363.33	0.00094576
2365	-0.00144561
2366.67	0.000150377
2368.33	0.00115775
2370	-0.00115495
2371.67	-0.00105804
2373.33	0.00299753
2375	-0.00236421
2376.67	-0.00097327
2378.33	0.00398538
2380	-0.0032993
2381.67	2.67834e-05
2383.33	0.00282144
2385	-0.00296193
2386.67	0.000526662
2388.33	0.00236372
2390	-0.00278619
2391.67	0.00110942
2393.33	0.00214861
2395	-0.00453086
2396.67	0.00400665
2398.33	-0.00029427
2400	-0.0022198
2401.67	0.00232928
2403.33	-0.000778529
2405	-0.00145506
2406.67	0.00210245
2408.33	-0.000612642
2410	-0.00216725
2411.67	0.00355497
2413.33	-0.00235836
2415	-0.000401755
2416.67	0.00222676
2418.33	-0.00186548
2420	-0.000313396
2421.67	0.00208758
2423.33	-0.00183278
2425	0.000240689
2426.67	0.000995677
2428.33	-0.000490295
2430	-0.000964802
2431.67	0.00167662
2433.33	-0.00109462
2435	0.000165151
2436.67	-0.000542263
2438.33	0.000469021
2440	0.000732378
2441.67	-0.00170565
2443.33	0.000265356
2445	0.00233328
2446.67	-0.00275723
2448.33	0.000324823
2450	0.00245806
2451.67	-0.00227582
2453.33	-0.000223307
2455	0.00270842
2456.67	-0.00205991
2458.33	-0.000461456
2460	0.00161957
2461.67	-0.00100611
2463.33	0.000353056
2465	-0.000497216
2466.67	8.0187e-05
2468.33	0.00069836
2470	-0.00107794
2471.67	0.000696183
2473.33	0.000223842
2475	-0.000880914
2476.67	0.000654646
2478.33	3.83476e-05
2480	-0.00125481
2481.67	0.000598155
2483.33	0.00110346
2485	-0.00118811
2486.67	-0.00187267
2488.33	0.0042336
2490	-0.00318786
2491.67	-0.000121377
2493.33	0.00328807
2495	-0.00330808
2496.67	0.00148447
2498.33	0.000603688
2500	-0.00165515
2501.67	2.54291e-05
2503.33	-5.19527e-05
2505	0.00107983
2506.67	-0.0012819
2508.33	0.000538648
2510	0.000567337
2511.67	-0.000999954
2513.33	0.000653581
2515	0.000917233
2516.67	-0.00105359
2518.33	-8.06799e-05
2520	0.00164717
2521.67	-0.00172335
2523.33	0.000114125
2525	0.00160172
2526.67	-0.00126175
2528.33	-0.000556464
2530	0.00142531
2531.67	-0.000494056
2533.33	-0.0018699
2535	0.00203841
2536.67	0.00033095
2538.33	-0.00206105
2540	0.00164086
2541.67	0.000661672
2543.33	-0.0020821
2545	0.00209368
2546.67	-0.00108109
2548.33	0.000797779
2550	-0.00127756
2551.67	0.00199463
2553.33	-0.000997375
2555	-0.00153392
2556.67	0.0031537
2558.33	-0.00395731
2560	0.00166828
2561.67	0.00166018
2563.33	-0.00260851
2565	0.00151866
2566.67	0.000748801
2568.33	-0.00195237
2570	0.00121942
2571.67	4.8007e-06
2573.33	-0.00158656
2575	0.00166311
2576.67	-0.00015039
2578.33	-0.0019933
2580	0.00233701
2581.67	-0.0011357
2583.33	0.000213389
2585	0.000473439
2586.67	-0.00135831
2588.33	0.000581933
2590	0.00119676
2591.67	-0.00195646
2593.33	0.00161558
2595	-0.000538693
2596.67	-0.000665139
2598.33	0.00143826
2600	-0.00217336
2601.67	0.00225941
2603.33	-0.00145588
2605	-0.000100601
2606.67	0.00252485
2608.33	-0.00279419
2610	-0.000386348
2611.67	0.00305558
2613.33	-0.00354763
2615	0.00221411
2616.67	8.3403e-05
2618.33	-0.00217384
2620	0.00299803
2621.67	-0.00176109
2623.33	0.000193298
2625	0.000747399
2626.67	-0.000839026
2628.33	9.45774e-05
2630	5.55522e-05
2631.67	0.000561455
2633.33	-0.000677199
2635	9.07105e-05
2636.67	0.000557412
2638.33	-0.000933814
2640	0.000770911
2641.67	-0.00011011
2643.33	-0.00152369
2645	0.00257627
2646.67	-0.00261379
2648.33	0.00163204
2650	0.00076509
2651.67	-0.00370753
2653.33	0.00462551
2655	-0.0022955
2656.67	-0.00159682
2658.33	0.00414959
2660	-0.00316097
2661.67	-0.000592566
2663.33	0.0042017
2665	-0.00519892
2666.67	0.00202403
2668.33	0.00293818
2670	-0.00546217
2671.67	0.00432855
2673.33	-5.81873e-05
2675	-0.00310475
2676.67	0.00324978
2678.33	-0.00211216
2680	0.00129494
2681.67	-0.000703945
2683.33	-0.000492472
2685	0.00191035
2686.67	-0.00219453
2688.33	0.000443061
2690	0.000588291
2691.67	-0.000470061
2693.33	0.000303931
2695	-0.000530315
2696.67	0.00196284
2698.33	-0.00299976
2700	0.00105766
2701.67	0.00118442
2703.33	-0.00153033
2705	0.000276917
2706.67	0.00110924
2708.33	-0.00128909
2710	0.000777928
2711.67	-0.000688946
2713.33	0.000435099
2715	-0.000474037
2716.67	0.00105104
2718.33	-0.000965763
2720	-0.000965159
2721.67	0.00358929
2723.33	-0.00369762
2725	0.000541657
2726.67	0.00295583
2728.33	-0.0045016
2730	0.00200156
2731.67	0.0008788
2733.33	-0.00250919
2735	0.00220954
2736.67	-8.97951e-05
2738.33	-0.0024821
2740	0.00337972
2741.67	-0.00200982
2743.33	-0.000397477
2745	0.00117799
2746.67	-0.00147011
2748.33	0.001044
2750	-8.08409e-06
2751.67	-0.000424898
2753.33	0.000750375
2755	-0.00133077
2756.67	0.00121482
2758.33	-0.0009329
2760	0.00139673
2761.67	-0.00171144
2763.33	0.00107356
2765	0.000434462
2766.67	-0.00102475
2768.33	0.000460509
2770	5.85798e-05
2771.67	-0.000339892
2773.33	-0.000619541
2775	0.00081995
2776.67	0.000599343
2778.33	-0.00156075
2780	0.000266047
2781.67	0.000790469
2783.33	-0.000655742
2785	0.000615895
2786.67	-0.000782888
2788.33	0.00183715
2790	-0.00062206
2791.67	-0.00125146
2793.33	0.00187506
2795	-0.00166432
2796.67	0.00111882
2798.33	0.000333138
2800	-0.00135761
2801.67	0.0009926
2803.33	-0.000470015
2805	-0.000917875
2806.67	0.00185888
2808.33	-0.00101305
2810	-0.000757681
2811.67	0.000439426
2813.33	0.00274305
2815	-0.00374708
2816.67	0.00151456
2818.33	0.00219571
2820	-0.00451193
2821.67	0.00340185
2823.33	-0.000632077
2825	-0.00137006
2826.67	0.00168914
2828.33	-0.00149865
2830	0.000900486
2831.67	0.000351688
2833.33	-0.0020055
2835	0.00207807
2836.67	-0.000499949
2838.33	-0.00190868
2840	0.00204805
2841.67	-0.0013497
2843.33	0.000313985
2845	0.00101623
2846.67	-0.00125239
2848.33	0.000442093
2850	0.000164916
2851.67	-0.000753984
2853.33	0.00124141
2855	-0.000373015
2856.67	-0.00200044
2858.33	0.00265266
2860	-0.00173276
2861.67	0.000474965
2863.33	0.000775013
2865	-0.000713748
2866.67	0.000846617
2868.33	-0.00145187
2870	0.00152022
2871.67	-0.00128048
2873.33	0.000911617
2875	-0.00116316
2876.67	-0.000184453
2878.33	0.00318952
2880	-0.00544767
2881.67	0.00440441
2883.33	-0.00151745
2885	-0.00221058
2886.67	0.00519637
2888.33	-0.00477735
2890	0.00266365
2891.67	0.00117803
2893.33	-0.00409901
2895	0.00468907
2896.67	-0.00234027
2898.33	-0.00106234
2900	0.00377681
2901.67	-0.00407326
2903.33	0.00274287
2905	-0.00072497
2906.67	-0.000315234
2908.33	0.00127457
2910	-0.00144836
2911.67	0.000116228
2913.33	0.00208378
2915	-0.00289169
2916.67	0.0011691
2918.33	0.00140343
2920	-0.00272158
2921.67	0.00149801
2923.33	0.000918978
2925	-0.00256089
2926.67	0.00199577
2928.33	0.00141113
2930	-0.00310099
2931.67	0.00145482
2933.33	0.000676376
2935	-0.00168724
2936.67	0.00183562
2938.33	-0.00287018
2940	0.00211987
2941.67	0.000460904
2943.33	-0.00254188
2945	0.0025227
2946.67	-0.000776617
2948.33	-0.00168863
2950	0.0030151
2951.67	-0.00223812
2953.33	-0.000462594
2955	0.00241799
2956.67	-0.0022931
2958.33	0.000167463
2960	0.00242386
2961.67	-0.00257548
2963.33	0.000316351
2965	0.00214862
2966.67	-0.00366415
2968.33	0.00251367
2970	0.000349669
2971.67	-0.00310553
2973.33	0.0025351
2975	0.000612887
2976.67	-0.00247142
2978.33	0.00166177
2980	-0.000117444
2981.67	0.000507617
2983.33	-0.0015209
2985	0.000143583
2986.67	0.00299951
2988.33	-0.00434986
2990	0.00238597
2991.67	0.00184172
2993.33	-0.00448309
2995	0.00290657
2996.67	0.00109049
2998.33	-0.00289406
3000	0.0015856
3001.67	0.0010818
3003.33	-0.0020771
3005	-0.00041549
3006.67	0.00302452
3008.33	-0.00277733
3010	-0.000694478
3011.67	0.00378259
3013.33	-0.00338882
3015	-0.000510276
3016.67	0.00421597
3018.33	-0.00474947
3020	0.00176551
3021.67	0.000963615
3023.33	-0.00162758
3025	0.000812493
3026.67	1.33003e-05
3028.33	0.000283282
3030	-0.000600844
3031.67	0.000101913
3033.33	0.000666202
3035	-0.00211625
3036.67	0.00218566
3038.33	4.4743e-05
3040	-0.00350792
3041.67	0.00432116
3043.33	-0.00234778
3045	-0.000480918
3046.67	0.00251193
3048.33	-0.00192053
3050	-0.000139851
3051.67	0.00114683
3053.33	-0.000651268
3055	-0.000124878
3056.67	-0.000622888
3058.33	0.00146853
3060	-0.00122706
3061.67	0.000713306
3063.33	0.000654827
3065	-0.00137262
3066.67	0.00195386
3068.33	-0.000911964
3070	-0.0013596
3071.67	0.00373214
3073.33	-0.00320978
3075	0.000533946
3076.67	0.00369994
3078.33	-0.00553514
3080	0.00327292
3081.67	0.00100207
3083.33	-0.00331322
3085	0.0015703
3086.67	0.00155423
3088.33	-0.00326252
3090	0.00173323
3091.67	0.000157325
3093.33	-0.00108902
3095	0.00101052
3096.67	-0.00074441
3098.33	0.00128175
3100	-0.00181583
3101.67	0.000811257
3103.33	0.00164544
3105	-0.00266799
3106.67	0.00171072
3108.33	-0.000401492
3110	-0.000779879
3111.67	0.00123146
3113.33	-0.00142342
3115	0.00139948
3116.67	0.000859648
3118.33	-0.00373975
3120	0.00360878
3121.67	0.000715461
3123.33	-0.00541213
3125	0.00584428
3126.67	-0.00176294
3128.33	-0.00244752
3130	0.00336523
3131.67	-0.00165454
3133.33	-0.000668705
3135	0.00191513
3136.67	-0.00187282
3138.33	0.00120915
3140	-0.000948445
3141.67	-0.000424033
3143.33	0.000713114
3145	-0.000616924
3146.67	0.000219597
3148.33	0.000261487
3150	0.000311832
3151.67	0.000151532
3153.33	-0.00274376
3155	0.00463548
3156.67	-0.00469925
3158.33	0.00064404
3160	0.00387993
3161.67	-0.0050552
3163.33	0.00268912
3165	0.00080611
3166.67	-0.00290756
3168.33	0.00366051
3170	-0.00374634
3171.67	0.00211602
3173.33	0.00101321
3175	-0.00487535
3176.67	0.00515822
3178.33	-0.00109413
3180	-0.00318905
3181.67	0.00539459
3183.33	-0.00278313
3185	-0.00128696
3186.67	0.00253446
3188.33	-0.00247279
3190	0.00120872
3191.67	1.38315e-05
3193.33	-0.000495463
3195	0.00038395
3196.67	-0.000300312
3198.33	0.000117024
3200	0.000254005
3201.67	-8.54389e-05
3203.33	-0.000470221
3205	0.00138337
3206.67	-0.0020576
3208.33	0.00144951
3210	-0.001433
3211.67	0.0006808
3213.33	0.000863138
3215	-0.0033156
3216.67	0.00361696
3218.33	-0.00168935
3220	-0.00163323
3221.67	0.00287035
3223.33	-0.00274021
3225	0.000240621
3226.67	0.00162861
3228.33	-0.00172199
3230	0.0011327
3231.67	0.00109223
3233.33	-0.00302466
3235	0.0031035
3236.67	-0.000173923
3238.33	-0.00332649
3240	0.00511728
3241.67	-0.00263109
3243.33	-0.00100518
3245	0.00138636
3246.67	-0.000756444
3248.33	0.000940177
3250	-0.00189416
3251.67	0.00150257
3253.33	-0.000507347
3255	-0.000514616
3256.67	0.00125803
3258.33	-0.00120916
3260	0.000102353
3261.67	0.00110067
3263.33	-0.00180863
3265	0.00213463
3266.67	-0.000939899
3268.33	-0.00100995
3270	0.00237891
3271.67	-0.0011984
3273.33	-0.000374941
3275	0.00111302
3276.67	-0.000829885
3278.33	-6.72645e-05
3280	0.000778717
3281.67	-0.000764476
3283.33	0.00100778
3285	-0.00074248
3286.67	0.000183688
3288.33	-0.000382233
3290	0.000258639
3291.67	0.000936738
3293.33	-0.00172757
3295	0.000223606
3296.67	0.00202854
3298.33	-0.00226079
3300	0.00025026
3301.67	0.0025408
3303.33	-0.00266994
3305	0.000495096
3306.67	0.00202351
3308.33	-0.00223215
3310	0.000787111
3311.67	0.00136235
3313.33	-0.0013416
3315	0.000357331
3316.67	-0.00026596
3318.33	0.000739579
3320	0.000504616
3321.67	-0.00149525
3323.33	0.000640476
3325	0.000441302
3326.67	-0.000178802
3328.33	-0.00146807
3330	0.00274191
[truncated: 1 more rows]

## Sheet: fig_S7a_c2
t/t_0	C
0	1
0.714286	0.275532
1.42857	-0.363656
2.14286	-0.48637
2.85714	-0.209081
3.57143	0.109908
4.28571	0.223214
5	0.130966
5.71429	-0.0199008
6.42857	-0.0975101
7.14286	-0.0741097
7.85714	-0.00611168
8.57143	0.0398577
9.28571	0.0390833
10	0.0089087
10.7143	-0.013489
11.4286	-0.0186603
12.1429	-0.00779571
12.8571	0.00319048
13.5714	0.00774017
14.2857	0.00514436
15	-0.00133016
15.7143	-0.00357813
16.4286	-0.00171701
17.1429	0.000924283
17.8571	0.000768165
18.5714	0.00150142
19.2857	-0.000215786
20	-0.00124234
20.7143	-0.00126095
21.4286	-0.000526079
22.1429	0.00109288
22.8571	0.00126724
23.5714	0.00219915
24.2857	-0.000294679
25	-0.00164347
25.7143	-0.00131542
26.4286	-0.000742951
27.1429	0.000730809
27.8571	0.00107046
28.5714	0.00118684
29.2857	-0.000586579
30	-0.000915295
30.7143	-0.00159371
31.4286	-0.00114803
32.1429	0.000701098
32.8571	0.00146206
33.5714	0.00102187
34.2857	-0.000661976
35	-0.00064389
35.7143	0.000704574
36.4286	0.00152969
37.1429	-0.000229882
37.8571	-0.00256173
38.5714	-0.00269979
39.2857	0.00252645
40	0.00313205
40.7143	0.00155813
41.4286	-0.000769308
42.1429	-0.00292924
42.8571	-0.00285518
43.5714	0.000653466
44.2857	0.00359573
45	0.00122015
45.7143	-0.00122279
46.4286	-0.00262359
47.1429	-0.000303621
47.8571	0.000519391
48.5714	0.00119821
49.2857	0.00115952
50	0.000648147
50.7143	-0.00160303
51.4286	-0.000892859
52.1429	-0.000128605
52.8571	-0.000981333
53.5714	-0.000145888
54.2857	0.00186614
55	0.00180067
55.7143	0.000319179
56.4286	-0.00176105
57.1429	-0.00252208
57.8571	-0.00100825
58.5714	0.00291399
59.2857	0.0041299
60	0.000466003
60.7143	-0.00357421
61.4286	-0.00294511
62.1429	-0.001301
62.8571	0.00153423
63.5714	0.00319842
64.2857	0.00245876
65	-4.12954e-05
65.7143	-0.00282499
66.4286	-0.00223231
67.1429	-0.00116971
67.8571	0.00150296
68.5714	0.00212887
69.2857	0.00125846
70	-0.000590397
70.7143	-0.001306
71.4286	-0.00147427
72.1429	-0.00118079
72.8571	-0.000350941
73.5714	0.00217902
74.2857	0.00130132
75	0.000468306
75.7143	-0.000282225
76.4286	0.00142003
77.1429	-0.000735663
77.8571	-0.0023208
78.5714	-0.00160393
79.2857	0.0021005
80	0.00333197
80.7143	0.00091444
81.4286	-0.00144968
82.1429	-0.00316836
82.8571	-0.00209431
83.5714	0.00102428
84.2857	0.00250082
85	0.00250551
85.7143	9.47262e-05
86.4286	-0.00260416
87.1429	-0.00313536
87.8571	-0.000421138
88.5714	0.00418076
89.2857	0.00302353
90	0.000196635
90.7143	-0.00242109
91.4286	-0.00265528
92.1429	-0.00188982
92.8571	0.000253627
93.5714	0.00193388
94.2857	0.00171219
95	0.000747228
95.7143	-0.000893173
96.4286	-0.000805017
97.1429	-0.000335873
97.8571	0.000231608
98.5714	0.00231162
99.2857	0.000396874
100	-0.00267644
100.714	-0.00288231
101.429	0.000507912
102.143	0.00420038
102.857	0.00322137
103.571	-0.000169803
104.286	-0.00564762
105	-0.00476766
105.714	0.00104669
106.429	0.00408683
107.143	0.00399278
107.857	0.00111869
108.571	-0.00265305
109.286	-0.00163153
110	-0.000695021
110.714	-0.00115436
111.429	-0.00111132
112.143	0.00121705
112.857	0.00319436
113.571	0.000142892
114.286	-0.0019151
115	-0.00264912
115.714	-0.000231083
116.429	0.00326259
117.143	0.00314146
117.857	-0.00100129
118.571	-0.0029802
119.286	-0.00142219
120	0.000805167
120.714	0.00170165
121.429	-0.000718996
122.143	-0.00173359
122.857	0.00108621
123.571	0.00193404
124.286	0.000478526
125	-0.000319665
125.714	0.0002503
126.429	-0.000433438
127.143	-0.00141412
127.857	-0.00133446
128.571	-0.000359021
129.286	0.00246971
130	0.00147406
130.714	0.00145689
131.429	-0.00138883
132.143	-0.0015243
132.857	-0.00101895
133.571	-0.000827575
134.286	0.00105813
135	0.000927809
135.714	0.000998355
136.429	0.000481237
137.143	-0.000788228
137.857	-0.000425771
138.571	-0.000733183
139.286	-0.000101919
140	0.000357524
140.714	-0.000227826
141.429	0.00101021
142.143	1.75041e-06
142.857	-0.000312324
143.571	0.000144571
144.286	-1.53527e-05
145	-0.00031817
145.714	-0.000157267
146.429	-0.00098296
147.143	-0.000246657
147.857	0.00101942
148.571	0.00178074
149.286	0.000190132
150	-0.00159718
150.714	-0.000888094
151.429	0.00109293
152.143	0.000385889
152.857	-0.000533451
153.571	-0.000666316
154.286	-0.000390975
155	0.00182875
155.714	0.000153487
156.429	-0.00227799
157.143	-0.0005181
157.857	0.00148645
158.571	0.00251769
159.286	0.00144202
160	-0.00199345
160.714	-0.0042242
161.429	-0.00167882
162.143	0.00232356
162.857	0.00271916
163.571	0.000593796
164.286	7.13984e-06
165	0.00116166
165.714	0.000431361
166.429	-0.000363538
167.143	-0.00378308
167.857	-0.00187557
168.571	0.00130147
169.286	0.0033718
170	0.00315082
170.714	-0.00109869
171.429	-0.00454516
172.143	-0.00308201
172.857	0.00117468
173.571	0.00325115
174.286	0.00221888
175	-0.000231452
175.714	-0.00233621
176.429	-0.00104268
177.143	0.000993682
177.857	0.000378823
178.571	-0.00103918
179.286	-0.00042033
180	0.00340094
180.714	0.0014947
181.429	-0.000787915
182.143	-0.0020714
182.857	-0.00251877
183.571	-0.00139389
184.286	0.00176094
185	0.0029766
185.714	0.00126857
186.429	-0.000701282
187.143	-0.00248753
187.857	-0.000887928
188.571	0.00100185
189.286	0.00162758
190	0.00110623
190.714	-0.00105111
191.429	-0.00130123
192.143	-0.00138601
192.857	-8.13616e-05
193.571	0.00240649
194.286	0.00104604
195	-0.000946733
195.714	-0.0014088
196.429	-3.23905e-06
197.143	0.00012282
197.857	0.000389484
198.571	0.000712293
199.286	-0.000280271
200	-0.00120054
200.714	-0.00206092
201.429	0.00141356
202.143	0.00272793
202.857	0.00180685
203.571	-0.00250201
204.286	-0.00304816
205	-0.00144608
205.714	0.00131735
206.429	0.0018912
207.143	0.00278191
207.857	0.000610659
208.571	-0.00277569
209.286	-0.00134313
210	0.000753698
210.714	0.000911154
211.429	0.000370207
212.143	-0.000163865
212.857	5.04594e-05
213.571	-0.000968065
214.286	-0.000151138
215	0.000696832
215.714	0.00190959
216.429	-0.000802539
217.143	-0.00215731
217.857	-0.00137311
218.571	0.000473951
219.286	0.000487305
220	0.000422984
220.714	0.000702787
221.429	0.000845451
222.143	0.00222018
222.857	0.00131485
223.571	-0.00323985
224.286	-0.00408579
225	-0.00232114
225.714	0.00185012
226.429	0.00346654
227.143	0.00314439
227.857	0.0010618
228.571	-0.00191452
229.286	-0.00269998
230	-0.00130134
230.714	0.000484941
231.429	0.00286427
232.143	0.00298121
232.857	-0.00227318
233.571	-0.00248658
234.286	-0.000410631
235	0.00147762
235.714	0.00181495
236.429	0.000278203
237.143	-0.00174448
237.857	-0.000579394
238.571	-0.000291307
239.286	-0.000325809
240	0.000214042
240.714	0.000543543
241.429	0.000931567
242.143	-0.000830914
242.857	0.000933932
243.571	-0.000196171
244.286	-0.000455847
245	-0.00110797
245.714	-0.000668889
246.429	0.000568477
247.143	0.00140653
247.857	-0.000397749
248.571	-0.00105732
249.286	-0.000904468
250	2.64899e-05
250.714	0.00102102
251.429	0.00135631
252.143	0.000541021
252.857	1.33395e-05
253.571	-0.00180921
254.286	-0.00202879
255	-6.6359e-05
255.714	0.00145926
256.429	0.00217865
257.143	0.00027987
257.857	-0.000932458
258.571	0.00027763
259.286	-0.000711744
260	-0.001036
260.714	-0.000496968
261.429	0.00218618
262.143	0.00139404
262.857	-0.000544422
263.571	-0.00178013
264.286	-0.000119341
265	-0.000427671
265.714	6.87275e-06
266.429	-0.000425184
267.143	0.000815737
267.857	0.00119219
268.571	0.000293828
269.286	-0.00234207
270	-0.00189224
270.714	0.000539396
271.429	0.00163883
272.143	0.000449644
272.857	0.00176418
273.571	0.00163284
274.286	0.000906024
275	-0.00321481
275.714	-0.00493751
276.429	-0.000139173
277.143	0.00405287
277.857	0.00420334
278.571	0.00214293
279.286	-0.00269101
280	-0.00557428
280.714	-0.00229853
281.429	0.00250387
282.143	0.00292946
282.857	0.00172057
283.571	-0.0010613
284.286	-0.00214658
285	-0.000814251
285.714	0.00122348
286.429	0.00130033
287.143	0.000243736
287.857	-0.00056352
288.571	-0.00206828
289.286	-0.00183784
290	0.000179385
290.714	0.00369781
291.429	0.00351825
292.143	-0.000947189
292.857	-0.00326826
293.571	-0.00189077
294.286	0.000483587
295	0.000924311
295.714	0.00142466
296.429	-0.00034035
297.143	-0.00115653
297.857	-0.000428738
298.571	0.00144745
299.286	0.00153223
300	-0.00132145
300.714	-0.0020779
301.429	-0.00129459
302.143	-0.000134038
302.857	0.00253247
303.571	0.00283094
304.286	0.00104184
305	-0.00351099
305.714	-0.00408584
306.429	-0.000669559
307.143	0.00313319
307.857	0.00315922
308.571	0.000456573
309.286	-0.00137228
310	-0.00168405
310.714	-0.00125134
311.429	-0.00117801
312.143	0.00211614
312.857	0.00329026
313.571	0.00108952
314.286	-0.00184419
315	-0.00172137
315.714	-0.00042353
316.429	0.000501677
317.143	0.000991271
317.857	-0.000669839
318.571	-0.00184293
319.286	0.00025093
320	0.00372402
320.714	0.00374396
321.429	-0.00271758
322.143	-0.0054084
322.857	-0.00271584
323.571	0.00185311
324.286	0.00363071
325	0.00174088
325.714	-0.000337593
326.429	-0.00154289
327.143	-0.00139631
327.857	0.000399588
328.571	-0.000562913
329.286	0.000240579
330	0.000705705
330.714	0.00167481
331.429	0.000301344
332.143	-0.00113799
332.857	-0.00251337
333.571	-0.00114876
334.286	0.00218727
335	0.00482198
335.714	0.00103948
336.429	-0.00304002
337.143	-0.00466887
337.857	0.000137824
338.571	0.00277478
339.286	0.00297789
340	-0.00025095
340.714	-0.000872572
341.429	-0.00186798
342.143	-0.00250545
342.857	7.64758e-05
343.571	0.00352508
344.286	0.00239063
345	-0.0007313
345.714	-0.00394357
346.429	-0.00226855
347.143	0.00194899
347.857	0.00319304
348.571	0.00217049
349.286	-0.000719273
350	-0.00375971
350.714	-0.00265724
351.429	0.000664658
352.143	0.00224405
352.857	0.00179733
353.571	0.000949874
354.286	5.64553e-05
355	-0.00182826
355.714	-0.001381
356.429	-0.000845936
357.143	0.000231716
357.857	0.00295378
358.571	0.00173805
359.286	-0.000515579
360	-0.00100313
360.714	-0.00182073
361.429	-0.00132583
362.143	0.000835229
362.857	0.000720123
363.571	0.000424356
364.286	0.000577736
365	0.000252994
365.714	0.000348031
366.429	-0.00187733
367.143	-0.00186846
367.857	-7.73053e-05
368.571	0.00246438
369.286	0.00233701
370	3.23253e-05
370.714	-0.00211958
371.429	-0.000423608
372.143	0.00284386
372.857	0.000741019
373.571	-0.0029826
374.286	-0.00337711
375	0.00027894
375.714	0.00343541
376.429	0.00322121
377.143	-0.00100093
377.857	-0.00308216
378.571	-0.00199631
379.286	0.00124465
380	0.00219957
380.714	0.000574403
381.429	-0.00184084
382.143	-0.00231422
382.857	0.00037292
383.571	0.00248016
384.286	0.00201428
385	-9.47941e-05
385.714	-0.00216302
386.429	-0.00115954
387.143	0.000292305
387.857	0.000780982
388.571	0.000433431
389.286	0.000274999
390	-0.000723524
390.714	-0.00102797
391.429	-0.000501264
392.143	0.000223172
392.857	0.00191158
393.571	0.00107316
394.286	0.000188538
395	-0.00147711
395.714	-0.00214063
396.429	-0.000938639
397.143	0.000649619
397.857	0.00262342
398.571	0.000971679
399.286	-0.000794524
400	-0.00337383
400.714	-0.00100164
401.429	0.00194981
402.143	0.00321352
402.857	0.00141561
403.571	-0.000532479
404.286	-0.00111035
405	-0.00150677
405.714	-0.000476311
406.429	-0.000584681
407.143	-0.00134142
407.857	0.000577553
408.571	0.00330311
409.286	0.00225426
410	0.000760889
410.714	-0.00242377
411.429	-0.00310579
412.143	-0.000200319
412.857	0.00320162
413.571	0.000592786
414.286	-0.00144152
415	-0.0019411
415.714	-0.00107508
416.429	0.00168242
417.143	0.00289317
417.857	0.000913941
418.571	-0.00156405
419.286	-0.00266559
420	-0.00182957
420.714	0.000690708
421.429	0.00325217
422.143	0.00280342
422.857	0.00103102
423.571	-0.00237725
424.286	-0.00394717
425	-0.00252924
425.714	0.00250071
426.429	0.00243473
427.143	0.000961399
427.857	-0.00269637
428.571	-0.00241122
429.286	0.00180723
430	0.00341083
430.714	0.00128115
431.429	-0.00272915
432.143	-0.00235549
432.857	-0.00123083
433.571	0.00244632
434.286	0.00340749
435	0.000850375
435.714	-0.00481561
436.429	-0.00369404
437.143	0.00200134
437.857	0.00483708
438.571	0.00128526
439.286	-0.00293019
440	-0.00389645
440.714	-0.00081224
441.429	0.00443741
442.143	0.00415343
442.857	0.000613537
443.571	-0.00368467
444.286	-0.00356132
445	-0.000968492
445.714	0.00140491
446.429	0.00246968
447.143	0.00147173
447.857	0.000615292
448.571	-0.00118883
449.286	-0.00334982
450	-0.000772921
450.714	0.00254275
451.429	0.00260722
452.143	0.000181104
452.857	-0.00165982
453.571	-0.00148662
454.286	-0.000987094
455	-4.56415e-05
455.714	0.00261974
456.429	0.00184133
457.143	-0.000347434
457.857	-0.0020105
458.571	-0.00136835
459.286	-0.000872444
460	0.000458965
460.714	0.00187304
461.429	0.00153569
462.143	0.000312107
462.857	-0.000513573
463.571	-0.000576718
464.286	-0.000381897
465	-0.00148524
465.714	0.00011497
466.429	0.000798904
467.143	-0.000713342
467.857	7.63139e-06
468.571	0.00130806
469.286	0.00222717
470	-0.000179564
470.714	-0.00341181
471.429	-0.00281369
472.143	0.000366344
472.857	0.00486766
473.571	0.00342064
474.286	-0.00337993
475	-0.00372696
475.714	-0.000789345
476.429	0.00253332
477.143	0.00318504
477.857	-0.000885327
478.571	-0.00352858
479.286	-0.00160535
480	0.00096804
480.714	0.00285052
481.429	0.00281851
482.143	-0.00152623
482.857	-0.00548058
483.571	-0.00197342
484.286	0.00296801
485	0.00312178
485.714	0.000503251
486.429	-0.000444697
487.143	-0.000646488
487.857	-0.0015163
488.571	-0.00124675
489.286	0.000739864
490	0.00279402
490.714	0.00112065
491.429	-0.00134907
492.143	-0.000718121
492.857	-0.000680939
493.571	-0.00183823
494.286	0.000467634
495	0.00116794
495.714	0.000640661
496.429	0.000286139
497.143	-0.000969316
497.857	-0.000680652
498.571	-0.000172293
499.286	0.000956949
500	0.000861753
500.714	-6.5639e-05
501.429	-0.000304217
502.143	0.000172088
502.857	4.37452e-05
503.571	-0.000102675
504.286	-0.000387829
505	-0.00148021
505.714	-0.0010082
506.429	0.000222337
507.143	0.00270792
507.857	0.0019038
508.571	-0.00191947
509.286	-0.00255627
510	-0.00176753
510.714	0.00181575
511.429	0.00308473
512.143	0.00193247
512.857	-0.00145462
513.571	-0.00365084
514.286	-0.00201669
515	0.00201061
515.714	0.00337498
516.429	0.00204537
517.143	-0.000949616
517.857	-0.00156995
518.571	-0.00133528
519.286	-0.000376278
520	0.00149781
520.714	0.000397942
521.429	0.000902039
522.143	0.00038154
522.857	9.99158e-05
523.571	-0.000483259
524.286	-0.000658349
525	-0.000298948
525.714	-0.000974606
526.429	-0.00078936
527.143	-0.000572446
527.857	0.00149519
528.571	0.00394738
529.286	0.00200909
530	-0.00384448
530.714	-0.0049551
531.429	-0.00159809
532.143	0.00223038
532.857	0.00382706
533.571	0.000488658
534.286	-0.00199852
535	-0.000888265
535.714	0.00139723
536.429	0.00109336
537.143	-0.000634424
537.857	-0.000790451
538.571	0.000107363
539.286	7.43074e-05
540	0.000294529
540.714	-0.000548985
541.429	-0.000566078
542.143	0.00111397
542.857	0.00242418
543.571	4.26492e-05
544.286	-0.00412673
545	-0.00386133
545.714	0.00168615
546.429	0.00631552
547.143	0.00363113
547.857	-0.00324413
548.571	-0.0062245
549.286	-0.0026204
550	0.00174837
550.714	0.00615915
551.429	0.00326197
552.143	-0.0030931
552.857	-0.00458735
553.571	-0.00145115
554.286	0.00254152
555	0.00263888
555.714	0.00139517
556.429	-0.00139678
557.143	-0.00203311
557.857	-0.00100866
558.571	0.000595178
559.286	0.00128054
560	0.00100835
560.714	5.18681e-05
561.429	0.000138659
562.143	-0.0014618
562.857	-0.000730702
563.571	0.00112225
564.286	0.000328029
565	-0.00022772
565.714	-0.000256736
566.429	-0.00141282
567.143	-3.90525e-05
567.857	0.00226774
568.571	0.00227362
569.286	-0.00128935
570	-0.00236712
570.714	-0.000874922
571.429	0.000840781
572.143	0.00269006
572.857	-0.000143437
573.571	-0.00212009
574.286	-0.000803443
575	0.00150721
575.714	0.00170296
576.429	-0.00117992
577.143	-0.00228715
577.857	-7.73793e-05
578.571	0.00178847
579.286	0.0026547
580	5.317e-05
580.714	-0.00228107
581.429	-0.00349536
582.143	-0.000890553
582.857	0.002378
583.571	0.00327564
584.286	0.00117322
585	-0.000675438
585.714	-0.0030065
586.429	-0.00316204
587.143	0.00106281
587.857	0.003974
588.571	0.00217137
589.286	-0.00138437
590	-0.00419406
590.714	-0.00219582
591.429	0.000981288
592.143	0.0036856
592.857	0.00207159
593.571	0.000597672
594.286	-0.00157732
595	-0.00337986
595.714	-0.00197073
596.429	0.00211978
597.143	0.00359231
597.857	-0.000102304
598.571	-0.000891786
599.286	-0.000153631
600	-0.000965638
600.714	-0.00175176
601.429	-0.000257389
602.143	0.0028219
602.857	0.00115742
603.571	-0.00109923
604.286	-0.00184614
605	1.58083e-05
605.714	0.00243713
606.429	0.000312891
607.143	-0.00168309
607.857	-0.00286131
608.571	-0.000748172
609.286	0.0014913
610	0.00395427
610.714	0.00256483
611.429	-0.00359265
612.143	-0.00632251
612.857	-0.00150012
613.571	0.00470922
614.286	0.00530404
615	0.00181572
615.714	-0.00202951
616.429	-0.00329871
617.143	-0.00281144
617.857	-0.00137243
618.571	0.000834144
619.286	0.00268391
620	0.00229479
620.714	0.0017953
621.429	-0.00162418
622.143	-0.00272964
622.857	-0.00355355
623.571	0.000390166
624.286	0.00455468
625	0.00357502
625.714	-0.0006351
626.429	-0.00317796
627.143	-0.0038668
627.857	-0.000116621
628.571	0.00369525
629.286	0.00304367
630	-0.00258305
630.714	-0.00262976
631.429	0.00136591
632.143	0.0010939
632.857	0.000641396
633.571	0.000705
634.286	0.000482606
635	-0.000940865
635.714	-0.00175895
636.429	-0.000866004
637.143	0.000684121
637.857	0.000589151
638.571	0.000520238
639.286	0.00045183
640	-0.000359487
640.714	-0.001075
641.429	-0.000422209
642.143	0.000222393
642.857	0.00176614
643.571	0.00140617
644.286	-0.000156952
645	-0.00284745
645.714	-0.00107682
646.429	0.00229583
647.143	0.00219951
647.857	0.00106275
648.571	-0.00248968
649.286	-0.00166232
650	-0.000966251
650.714	-0.000677917
651.429	0.000187021
652.143	0.0016723
652.857	0.00248162
653.571	0.00153681
654.286	0.000204537
655	-0.00228608
655.714	-0.00178153
656.429	-7.32827e-05
657.143	9.22258e-05
657.857	0.000653246
658.571	-0.000563188
659.286	0.000294119
660	0.00125828
660.714	-1.99219e-06
661.429	-0.0010063
662.143	-0.0019993
662.857	0.000128756
663.571	0.000444608
664.286	0.000421216
665	0.00087665
665.714	-9.98621e-05
666.429	0.000995686
667.143	0.000322088
667.857	-0.0015856
668.571	-0.00230263
669.286	0.000547484
670	0.00275583
670.714	0.00162361
671.429	-0.00176606
672.143	-0.0028704
672.857	-0.00167767
673.571	-8.57084e-05
674.286	0.000832493
675	0.00217235
675.714	0.00243902
676.429	-0.000833435
677.143	-0.00210474
677.857	-0.00142716
678.571	0.00156191
679.286	0.00202122
680	0.00124854
680.714	-0.000763618
681.429	-0.00248277
682.143	-0.00121187
682.857	0.00180653
683.571	0.00208337
684.286	0.000549488
685	-0.000723352
685.714	-0.00138594
686.429	-0.00104508
687.143	0.000370735
687.857	0.00176482
688.571	0.00234184
689.286	-0.000940259
690	-0.00219858
690.714	-0.00192408
691.429	0.000531047
692.143	0.00195922
692.857	0.00169637
693.571	-0.000318937
694.286	-0.00174664
695	-0.00293407
695.714	0.000425
696.429	0.00280542
697.143	0.00224198
697.857	-0.000396689
698.571	-0.00185945
699.286	-0.00148269
700	0.000458937
700.714	0.00213446
701.429	0.00189432
702.143	-0.00124993
702.857	-0.00319517
703.571	-0.00181952
704.286	0.000604047
705	0.00276928
705.714	0.00272614
706.429	-0.00125404
707.143	-0.00250944
707.857	-0.00283717
708.571	-0.000150878
709.286	0.00329017
710	0.00278923
710.714	0.000287176
711.429	-0.00225138
712.143	-0.00265028
712.857	0.000343723
713.571	0.00167545
714.286	0.000292633
715	0.000198419
715.714	0.000556711
716.429	8.42051e-05
717.143	-0.000900608
717.857	-0.000398452
718.571	-0.000375656
719.286	-4.40076e-05
720	0.0006658
720.714	0.000653302
721.429	0.000564232
722.143	-0.000476276
722.857	-0.00104837
723.571	0.000558851
724.286	0.000642097
725	4.85452e-05
725.714	-0.000652253
726.429	-0.000769411
727.143	-0.00143552
727.857	8.72836e-05
728.571	0.00195748
729.286	0.00224319
730	0.0018821
730.714	-0.00198744
731.429	-0.00268687
732.143	-0.000816234
732.857	0.000689461
733.571	0.002507
734.286	0.00117687
735	-0.00160971
735.714	-0.00176573
736.429	-0.000474241
737.143	0.00117253
737.857	-0.000684892
738.571	-3.96902e-05
739.286	0.00247242
740	0.0015824
740.714	-0.00141642
741.429	-0.00315174
742.143	-2.08027e-05
742.857	0.00237548
743.571	0.00204421
744.286	-0.00110867
745	-0.00187375
745.714	-0.000284661
746.429	4.73559e-05
747.143	0.00158832
747.857	-0.00031916
748.571	-0.000644791
749.286	0.000583563
750	-0.000595184
750.714	-0.000187549
751.429	-0.000571115
752.143	4.07995e-06
752.857	0.000422681
753.571	0.00052685
754.286	0.000423656
755	-0.000479419
755.714	-0.000811288
756.429	-0.000162102
757.143	-0.000846751
757.857	-0.000582246
758.571	0.000634872
759.286	0.00302437
760	0.00143796
760.714	-0.00207361
761.429	-0.00426129
762.143	-0.00260441
762.857	0.00232986
763.571	0.00624569
764.286	0.00205091
765	-0.00325929
765.714	-0.00572016
766.429	-0.0026678
767.143	0.00349142
767.857	0.00395007
768.571	0.000898404
769.286	-0.00161863
770	-0.00335585
770.714	-0.000219197
771.429	0.00358529
772.143	0.00289892
772.857	-0.00167674
773.571	-0.0024971
774.286	-0.00217752
775	0.00233319
775.714	0.00221798
776.429	-0.000731165
777.143	-0.00108082
777.857	-0.00162667
778.571	0.00119584
779.286	0.00287998
780	0.00122856
780.714	-0.000581671
781.429	-0.00327022
782.143	-0.00200827
782.857	0.000216884
783.571	0.0024941
784.286	0.00194668
785	0.000422813
785.714	-0.00144296
786.429	-0.00326548
787.143	-0.000551455
787.857	0.00300808
788.571	0.00189446
789.286	-0.000127047
790	-0.000283532
790.714	-0.000612211
791.429	-0.00142093
792.143	-0.000636337
792.857	0.00103401
793.571	0.000586376
794.286	0.00117043
795	0.000951677
795.714	-0.000187589
796.429	-0.00173632
797.143	-0.00110361
797.857	-0.00145882
798.571	0.000205895
799.286	0.00217054
800	0.00203136
800.714	-0.000547365
801.429	-0.000311165
802.143	-0.000633622
802.857	-0.0012818
803.571	-0.000234277
804.286	0.00155764
805	0.00219425
805.714	-0.000144541
806.429	-0.00196751
807.143	-0.00327202
807.857	-0.000444488
808.571	0.000647461
809.286	0.00182102
810	0.00239255
810.714	0.00165892
811.429	-0.00226264
812.143	-0.00350665
812.857	-5.23327e-05
813.571	0.00219085
814.286	0.00182937
815	-0.000667688
815.714	-0.00137577
816.429	-0.00192263
817.143	0.00125601
817.857	0.00229239
818.571	-0.000650068
819.286	-0.00150801
820	-0.00177588
820.714	0.000253397
821.429	0.0012775
822.143	0.00217235
822.857	-0.000616237
823.571	-0.00280938
824.286	0.00109861
825	0.00197237
825.714	0.0013089
826.429	-0.00156721
827.143	-0.00305391
827.857	-0.000966128
828.571	0.00221331
829.286	0.00409647
830	0.000892918
830.714	-0.00234254
831.429	-0.00486528
832.143	-0.00160374
832.857	0.00369826
833.571	0.00470675
834.286	0.000464445
835	-0.00317738
835.714	-0.00328946
836.429	-0.00108966
837.143	0.0016858
837.857	0.00271834
838.571	0.0012324
839.286	-0.00208469
840	-0.00149896
840.714	0.000881902
841.429	0.00180832
842.143	0.000152501
842.857	-0.00154559
843.571	-0.00126993
844.286	-0.000242151
845	0.00235164
845.714	0.00133852
846.429	0.00037977
847.143	-0.00106534
847.857	-0.00115844
848.571	0.000152386
849.286	0.000669161
850	-0.00125568
850.714	-0.000452668
851.429	0.00314025
852.143	0.00146991
852.857	-0.00245703
853.571	-0.00364605
854.286	-0.00141617
855	0.00263635
855.714	0.00395298
856.429	0.000476515
857.143	-0.00317945
857.857	-0.00302646
858.571	0.000424624
859.286	0.00328442
860	0.000183775
860.714	-0.00195841
861.429	-0.00209385
862.143	0.00238063
862.857	0.00240174
863.571	-0.000101738
864.286	-0.000800249
865	-0.000550913
865.714	0.000244782
866.429	-0.000481535
867.143	-0.00225404
867.857	-0.00135501
868.571	0.00158233
869.286	0.00275732
870	0.00190821
870.714	-0.00172404
871.429	-0.00362272
872.143	-0.000740156
872.857	0.00120746
873.571	0.00251212
874.286	0.000611341
875	-0.000368757
875.714	0.00137587
876.429	-0.000198053
877.143	-0.00284604
877.857	-0.00294835
878.571	0.000982682
879.286	0.00405243
880	0.00283908
880.714	-0.000570864
881.429	-0.00333468
882.143	-0.00300717
882.857	-0.000332459
883.571	0.00109797
884.286	0.00262812
885	0.00111738
885.714	-0.0014937
886.429	-0.000698912
887.143	0.000221517
887.857	0.000531804
888.571	-0.00109118
889.286	-4.77849e-05
890	0.0011316
890.714	-0.000340867
891.429	-0.00126702
892.143	0.000555548
892.857	0.000242161
893.571	-0.000669947
894.286	0.000488149
895	0.0012706
895.714	-3.20135e-05
896.429	-0.00145569
897.143	-0.000790795
897.857	-0.00142088
898.571	0.000810369
899.286	0.00230557
900	0.000838992
900.714	-0.000822411
901.429	-0.000628616
902.143	-0.00126184
902.857	-0.00186093
903.571	-0.000104695
904.286	0.0032816
905	0.00313494
905.714	-0.00077732
906.429	-0.00360016
907.143	-0.0015993
907.857	0.00166474
908.571	0.000980648
909.286	-0.000518821
910	-0.00120314
910.714	0.00213056
911.429	0.00210856
912.143	0.000295806
912.857	-0.00237777
913.571	-0.00236067
914.286	-0.00183726
915	-0.000698463
915.714	0.00362705
916.429	0.00550869
917.143	0.00242798
917.857	-0.00383872
918.571	-0.00534855
919.286	-0.00134737
920	0.00149998
920.714	0.00190234
921.429	0.00167789
922.143	0.000420905
922.857	-0.000606574
923.571	-0.0010631
924.286	-0.000287516
925	0.0017366
925.714	-0.000287766
926.429	-0.00133323
927.143	-0.000850831
927.857	0.000421344
928.571	0.00153235
929.286	0.000448383
930	-0.000143947
930.714	-0.00199872
931.429	-0.00171142
932.143	0.000685553
932.857	0.00315867
933.571	0.00176884
934.286	-0.00228012
935	-0.00224542
935.714	-0.00182483
936.429	0.00109537
937.143	0.00205606
937.857	0.00146604
938.571	0.000292998
939.286	-0.000939823
940	-0.000594361
940.714	0.000578922
941.429	-0.000446226
942.143	-0.00112673
942.857	-0.000483123
943.571	-0.000830191
944.286	0.0015661
945	0.00172544
945.714	0.00160663
946.429	-0.00105813
947.143	-0.00233538
947.857	-0.00123196
948.571	0.000570721
949.286	0.00193499
950	0.000556115
950.714	-0.000404751
951.429	-0.00121218
952.143	-0.00119985
952.857	0.000114318
953.571	0.0013717
954.286	0.00215839
955	0.000725235
955.714	-0.00282973
956.429	-0.00202138
957.143	0.00118838
957.857	0.00257468
958.571	-0.000350066
959.286	-0.00273439
960	-0.000791063
960.714	0.00195637
961.429	0.00363597
962.143	0.00189839
962.857	-0.00222645
963.571	-0.00343177
964.286	-0.00198544
965	0.00152428
965.714	0.00292314
966.429	0.000625317
967.143	-0.00114844
967.857	-0.00109565
968.571	0.000193202
969.286	0.000175253
970	-0.000230394
970.714	-0.00106808
971.429	0.00105381
972.143	0.00292104
972.857	0.00116484
973.571	-0.0028426
974.286	-0.00454314
975	-0.000889343
975.714	0.00219612
976.429	0.00396728
977.143	0.00205331
977.857	-0.000586276
978.571	-0.00378074
979.286	-0.00303003
980	0.00132459
980.714	0.00349369
981.429	0.00269758
982.143	-0.0017184
982.857	-0.00331783
983.571	-0.00219571
984.286	0.00223372
985	0.00342748
985.714	-0.000462917
986.429	-0.00143766
987.143	-0.000914614
987.857	-0.000817172
988.571	-0.000283347
989.286	0.000710577
990	0.00100339
990.714	0.00179261
991.429	0.000785914
992.143	-0.000917237
992.857	-0.00326019
993.571	-0.00242812
994.286	0.00195543
995	0.00316811
995.714	0.00160188
996.429	-0.00171698
997.143	-0.00220867
997.857	-0.000584442
998.571	0.000625629
999.286	0.000625551
1000	0.00126019
1000.71	0.000649736
1001.43	-0.000880334
1002.14	-0.00137913
1002.86	8.95668e-05
1003.57	0.000875771
1004.29	0.000561143
1005	0.000659116
1005.71	-0.000178554
1006.43	-0.000763542
1007.14	-0.00186226
1007.86	-0.00102304
1008.57	0.000793207
1009.29	0.00145284
1010	0.000969204
1010.71	0.000693282
1011.43	-0.000428179
1012.14	-9.33517e-05
1012.86	-0.00087159
1013.57	-0.00108922
1014.29	0.00107866
1015	0.00262896
1015.71	-0.000665853
1016.43	-0.00301552
1017.14	-0.00120876
1017.86	0.00152217
1018.57	0.00234341
1019.29	0.000118328
1020	-0.00191323
1020.71	-0.00051731
1021.43	-0.000308473
1022.14	3.42322e-06
1022.86	4.95459e-05
1023.57	0.00119083
1024.29	0.00241509
1025	0.000931084
1025.71	-0.00158461
1026.43	-0.0039482
1027.14	-0.00135878
1027.86	0.00198331
1028.57	0.00250849
1029.29	0.000684987
1030	-0.00104292
1030.71	-0.000177965
1031.43	-9.41623e-05
1032.14	-0.0005018
1032.86	-0.00124406
1033.57	0.000592535
1034.29	0.00171015
1035	0.00152514
1035.71	-0.00139675
1036.43	-0.00291307
1037.14	-0.000174694
1037.86	0.00204108
1038.57	0.00104257
1039.29	-0.000882168
1040	-0.00126272
1040.71	-0.000593083
1041.43	0.000592904
1042.14	0.0025124
1042.86	0.000782854
1043.57	-0.0013211
1044.29	-0.00222424
1045	-0.000700524
1045.71	0.00121936
1046.43	0.00274386
1047.14	0.00143794
1047.86	-0.00178031
1048.57	-0.00280831
1049.29	-0.000994092
1050	-0.000715895
1050.71	0.000864552
1051.43	0.0033164
1052.14	0.00279801
1052.86	-0.0017175
1053.57	-0.00321379
1054.29	-0.00060743
1055	0.00188998
1055.71	0.000863749
1056.43	-0.00187685
1057.14	-9.21998e-05
1057.86	0.0013357
1058.57	-0.000254874
1059.29	-0.000186389
1060	0.00118339
1060.71	0.000604305
1061.43	-0.00147285
1062.14	-0.00191738
1062.86	-0.000175466
1063.57	0.0015411
1064.29	0.001277
1065	0.00129487
1065.71	-0.000313974
1066.43	-0.00175774
1067.14	-0.00244099
1067.86	0.000637161
1068.57	0.00176989
1069.29	0.00035226
1070	0.000667995
1070.71	-2.8541e-05
1071.43	-0.000874264
1072.14	-0.00178845
1072.86	-0.00174216
1073.57	0.000144646
1074.29	0.00194133
1075	0.00221574
1075.71	0.000684754
1076.43	-0.000815505
1077.14	-0.00156119
1077.86	-0.000336321
1078.57	0.00136549
1079.29	0.00137641
1080	0.0001525
1080.71	-0.00137771
1081.43	-0.0016994
1082.14	-0.000740103
1082.86	-0.000551739
1083.57	0.000932117
1084.29	0.00227758
1085	0.00149265
1085.71	-0.00110154
1086.43	-0.00186287
1087.14	-0.000529444
1087.86	0.00019231
1088.57	0.00115918
1089.29	0.00184254
1090	-0.00024971
1090.71	-0.00137513
1091.43	-0.00107789
1092.14	0.000109217
1092.86	-9.88364e-05
1093.57	0.00100084
1094.29	0.00269111
1095	-0.000204198
1095.71	-0.00270524
1096.43	-0.00315371
1097.14	7.38688e-05
1097.86	0.00300135
1098.57	0.00297959
1099.29	0.000233646
1100	-0.0022485
1100.71	-0.00270494
1101.43	-0.00108634
1102.14	0.00159119
1102.86	0.00218465
1103.57	0.000667464
1104.29	-0.00241062
1105	-0.00161081
1105.71	0.00240075
1106.43	0.00259555
1107.14	0.00015987
1107.86	-0.00248167
1108.57	-0.00176432
1109.29	0.000380758
1110	0.0008088
1110.71	5.69702e-05
1111.43	0.000815621
1112.14	0.000295838
1112.86	-0.000687804
1113.57	-0.00066408
1114.29	-0.00122653
1115	0.000605629
1115.71	0.00270409
1116.43	0.00250047
1117.14	-0.0019327
1117.86	-0.00494286
1118.57	-0.00188621
1119.29	0.00353323
1120	0.00345931
1120.71	0.000862676
1121.43	-0.00259258
1122.14	-0.00200672
1122.86	0.00123278
1123.57	0.000465748
1124.29	-0.000196385
1125	-0.000381682
1125.71	0.000497793
1126.43	7.50584e-06
1127.14	-1.43176e-05
1127.86	0.000982454
1128.57	0.000554865
1129.29	-0.000946354
1130	-0.00216768
1130.71	-0.0013173
1131.43	0.000200132
1132.14	0.00186712
1132.86	0.00222454
1133.57	0.00122392
1134.29	-0.00129244
1135	-0.00198327
1135.71	-0.00108913
1136.43	0.000651463
1137.14	0.00256628
1137.86	-0.000917116
1138.57	-0.00202846
1139.29	0.000422448
1140	0.00178425
1140.71	0.00120385
1141.43	-2.07078e-05
1142.14	-0.00302643
1142.86	-0.00122493
1143.57	0.00125096
1144.29	0.000729922
1145	0.000330046
1145.71	-0.000901037
1146.43	-0.001097
1147.14	0.00128237
1147.86	0.00110717
1148.57	0.000299012
1149.29	-0.000472065
1150	0.000259116
1150.71	0.000187728
1151.43	-0.00161126
1152.14	0.000220516
1152.86	0.00155233
1153.57	1.60271e-05
1154.29	-0.000662198
1155	-0.00105114
1155.71	-0.00120626
1156.43	-0.000700107
1157.14	0.00217969
1157.86	0.00251474
1158.57	0.00060931
1159.29	-0.00166867
1160	-0.00178601
1160.71	-0.00157556
1161.43	-0.000465206
1162.14	0.000397279
1162.86	0.00328392
1163.57	0.0031478
1164.29	-0.000914826
1165	-0.00281607
1165.71	-0.00167267
1166.43	0.000903762
1167.14	0.000341119
1167.86	0.000425198
1168.57	0.000464706
1169.29	-0.000786615
1170	-0.00119164
1170.71	-0.000354768
1171.43	0.000594926
1172.14	0.000505272
1172.86	0.000522431
1173.57	0.00026824
1174.29	0.00174798
1175	-0.000577579
1175.71	-0.002701
1176.43	-0.00235538
1177.14	-0.000529465
1177.86	0.00213916
1178.57	0.00305437
1179.29	0.00173823
1180	-0.00110891
1180.71	-0.00226309
1181.43	-0.000855033
1182.14	-0.000898548
1182.86	0.000190867
1183.57	0.000433783
1184.29	0.00154514
1185	0.000433095
1185.71	7.22043e-05
1186.43	-6.35855e-05
1187.14	-0.000360998
1187.86	-0.000700551
1188.57	-0.00147911
1189.29	-0.000406796
1190	0.0011201
1190.71	0.00199883
1191.43	0.0011174
1192.14	-0.0023253
1192.86	-0.00234659
1193.57	0.000546163
1194.29	0.00130079
1195	0.00172859
1195.71	-0.000273094
1196.43	-0.000812872
1197.14	0.000335011
1197.86	7.46454e-05
1198.57	0.000197502
1199.29	-0.000879257
1200	-0.00217188
1200.71	-3.31262e-05
1201.43	0.00150682
1202.14	0.00129148
1202.86	0.000740962
1203.57	-0.0010314
1204.29	-0.000174073
1205	-0.000824029
1205.71	4.56854e-05
1206.43	0.000826661
1207.14	0.00168134
1207.86	3.45825e-05
1208.57	-0.00262803
1209.29	-0.000175627
1210	0.000619333
1210.71	-0.000334396
1211.43	4.14566e-05
1212.14	0.000810069
1212.86	0.000916347
1213.57	0.000506539
1214.29	-0.00031139
1215	-0.000825414
1215.71	-0.00231678
1216.43	-0.000972943
1217.14	0.00228408
1217.86	0.00181775
1218.57	0.000478435
1219.29	-0.00218463
1220	-0.00285067
1220.71	-0.000604292
1221.43	0.00153568
1222.14	0.00378622
1222.86	0.0020697
1223.57	-0.00258319
1224.29	-0.00470875
1225	-0.00083262
1225.71	0.00153643
1226.43	0.00267791
1227.14	0.000889054
1227.86	-0.000387366
1228.57	-0.00115482
1229.29	-0.00140606
1230	0.000500344
1230.71	0.00108398
1231.43	0.00159839
1232.14	9.0522e-05
1232.86	-0.00116059
1233.57	-0.00061908
1234.29	-0.000880587
1235	0.00159866
1235.71	-0.000194901
1236.43	-0.00142969
1237.14	0.000803154
1237.86	0.00141952
1238.57	0.000802904
1239.29	-0.000865692
1240	-0.00108384
1240.71	0.000368809
1241.43	-0.000794215
1242.14	-0.000542568
1242.86	0.000553151
1243.57	-0.000218428
1244.29	0.00196187
1245	0.00213301
1245.71	0.000420426
1246.43	-0.00328901
1247.14	-0.00235534
1247.86	0.000888775
1248.57	0.00304314
1249.29	0.000805632
1250	-0.00130731
1250.71	-0.00215372
1251.43	-0.0014592
1252.14	0.00141362
1252.86	0.00268768
1253.57	0.000780941
1254.29	-0.00088761
1255	-0.00202524
1255.71	-0.000952209
1256.43	0.00139521
1257.14	0.00175414
1257.86	0.000750636
1258.57	-0.00177365
1259.29	-0.00210478
1260	0.000428586
1260.71	-0.000504296
1261.43	-0.000507371
1262.14	0.00179633
1262.86	0.00218028
1263.57	0.000359344
1264.29	-0.000746218
1265	-0.00233281
1265.71	-0.000923375
1266.43	0.00113201
1267.14	0.000622173
1267.86	2.42246e-05
1268.57	0.00112603
1269.29	0.000348306
1270	-0.00226585
1270.71	-0.00201438
1271.43	0.000978586
1272.14	0.00273318
1272.86	0.000414526
1273.57	-0.000923209
1274.29	0.000338817
1275	-0.000645955
1275.71	-0.00271829
1276.43	0.000658325
1277.14	0.00222617
1277.86	0.000756229
1278.57	0.000544829
1279.29	-0.00067454
1280	-0.00188258
1280.71	-0.00145085
1281.43	0.00137604
1282.14	0.00168935
1282.86	-4.44456e-05
1283.57	-0.000883242
1284.29	-0.000924129
1285	0.000479375
1285.71	0.00282321
1286.43	0.000668271
1287.14	-0.00273079
1287.86	-0.00269484
1288.57	0.000980438
1289.29	0.00161884
1290	0.00119431
1290.71	-4.89155e-06
1291.43	-0.000744608
1292.14	-0.00136998
1292.86	-0.000680358
1293.57	-0.000540012
1294.29	0.00141325
1295	0.00106877
1295.71	0.000706631
1296.43	-0.00024265
1297.14	-0.000239673
1297.86	1.34588e-05
1298.57	-0.00154075
1299.29	-0.00196807
1300	-8.56877e-05
1300.71	0.00232721
1301.43	0.00238646
1302.14	-0.000251928
1302.86	-0.00304093
1303.57	-0.00071303
1304.29	0.000439803
1305	0.000869244
1305.71	-0.00027287
1306.43	-0.000538082
1307.14	0.00112554
1307.86	0.00194909
1308.57	-9.54498e-05
1309.29	-0.00215217
1310	-0.00226739
1310.71	-5.47329e-05
1311.43	0.00181265
1312.14	0.00144239
1312.86	1.45205e-05
1313.57	0.000116854
1314.29	0.000693215
1315	-0.000362305
1315.71	-0.00200174
1316.43	0.000379631
1317.14	0.00231199
1317.86	0.00233299
1318.57	-5.02176e-05
1319.29	-0.00389058
1320	-0.00186322
1320.71	0.000464996
1321.43	0.00153889
1322.14	0.0011982
1322.86	0.00146558
1323.57	-0.000270625
1324.29	-0.000935448
1325	-0.00111399
1325.71	-0.00125548
1326.43	-0.00065327
1327.14	0.000122813
1327.86	8.83093e-05
1328.57	0.000436524
1329.29	0.00119572
1330	0.00093341
1330.71	-0.000265249
1331.43	0.00131485
1332.14	0.000425684
1332.86	-0.00266911
1333.57	-0.00276672
1334.29	0.000778254
1335	0.00294101
1335.71	0.000650673
1336.43	-2.28316e-05
1337.14	-0.000357958
1337.86	-0.00143433
1338.57	-0.00149965
1339.29	-0.000123634
1340	-0.000469519
1340.71	0.00154309
1341.43	0.00250343
1342.14	0.00106315
1342.86	-0.00119957
1343.57	-0.0020073
1344.29	-0.00054859
1345	0.00104194
1345.71	-6.71782e-05
1346.43	-0.000785937
1347.14	-0.00153053
1347.86	-0.000321999
1348.57	0.00254243
1349.29	0.00404826
1350	0.000151839
1350.71	-0.00364883
1351.43	-0.00429641
1352.14	-0.000871268
1352.86	0.00146188
1353.57	0.00275355
1354.29	0.00145897
1355	-6.47061e-05
1355.71	-0.000366261
1356.43	-0.00149364
1357.14	-0.00181264
1357.86	0.00034657
1358.57	0.000467043
1359.29	0.00226186
1360	0.0015048
1360.71	-0.00169393
1361.43	-0.00295936
1362.14	-0.00184077
1362.86	0.00169793
1363.57	0.00461907
1364.29	0.00137115
1365	-0.00204471
1365.71	-0.00219153
1366.43	-0.00128744
1367.14	6.97146e-05
1367.86	-1.53394e-05
1368.57	-0.000605217
1369.29	0.000876593
1370	0.00215484
1370.71	0.00186828
1371.43	0.000117462
1372.14	-0.0012513
1372.86	-0.00235435
1373.57	-0.000748856
1374.29	-0.000140588
1375	0.000432611
1375.71	0.000242872
1376.43	0.00115786
1377.14	0.00128718
1377.86	-0.00170173
1378.57	-0.00269545
1379.29	-0.000136983
1380	0.0025477
1380.71	0.00199558
1381.43	0.000102877
1382.14	-0.00229192
1382.86	-0.00383276
1383.57	-7.74892e-05
1384.29	0.00356726
1385	0.00228607
1385.71	-0.000818587
1386.43	-0.00159076
1387.14	-0.00053902
1387.86	0.000435361
1388.57	0.00183337
1389.29	-0.000442763
1390	-0.00113563
1390.71	3.97378e-05
1391.43	0.000391086
1392.14	-0.000472646
1392.86	-0.00147729
1393.57	-0.000416742
1394.29	0.000499293
1395	0.00132328
1395.71	0.0011103
1396.43	-3.23143e-05
1397.14	-0.00117955
1397.86	-0.000495729
1398.57	-0.000272158
1399.29	0.000314318
1400	-0.00118729
1400.71	4.74378e-05
1401.43	0.00394122
1402.14	0.00302698
1402.86	-0.0017752
1403.57	-0.00480139
1404.29	-0.00320373
1405	0.0014194
1405.71	0.00429516
1406.43	0.00276864
1407.14	-0.000218338
1407.86	-0.00316141
1408.57	-0.00292567
1409.29	-0.000399058
1410	0.00276437
1410.71	0.00295491
1411.43	-0.00047169
1412.14	-0.0019477
1412.86	-0.00158025
1413.57	0.000415013
1414.29	0.00269577
1415	0.000776939
1415.71	-0.00219154
1416.43	-0.000107344
1417.14	0.00110098
1417.86	0.000523397
1418.57	0.000671518
1419.29	-0.00112214
1420	-0.00247509
1420.71	-0.000563481
1421.43	0.0030432
1422.14	0.00371659
1422.86	-7.28138e-06
1423.57	-0.00341755
1424.29	-0.00239338
1425	-4.6175e-05
1425.71	0.00251042
1426.43	0.00155288
1427.14	-0.000668463
[truncated: 1 more rows]

## Sheet: fig_S7b
t/t_c	m
0	0.0004
0.393701	0.0048
0.787402	-0.0054
1.1811	0.003
1.5748	0.0024
1.9685	0.0092
2.3622	0.0102
2.75591	-0.0008
3.14961	-0.0214
3.54331	-0.0068
3.93701	-0.0088
4.33071	0.0118
4.72441	0.0292
5.11811	0.0108
5.51181	0.0234
5.90551	-0.0118
6.29921	-0.0102
6.69291	-0.0022
7.08661	-0.006
7.48032	-0.0128
7.87402	-0.0066
8.26772	-0.0128
8.66142	-0.0092
9.05512	-0.0138
9.44882	0.0012
9.84252	-0.0056
10.2362	-0.0082
10.6299	0.0136
11.0236	0.001
11.4173	0.0276
11.811	0.0206
12.2047	0.0118
12.5984	0.0138
12.9921	-0.0036
13.3858	0.005
13.7795	-0.0126
14.1732	0.0114
14.5669	-0.016
14.9606	-0.0126
15.3543	-0.027
15.748	-0.0162
16.1417	0.0134
16.5354	0.0136
16.9291	0.0242
17.3228	0.0198
17.7165	-0.0068
18.1102	-0.0036
18.5039	-0.018
18.8976	-0.0172
19.2913	-0.0118
19.685	0.0102
20.0787	-0.002
20.4724	0.009
20.8661	0.0064
21.2598	0.0116
21.6535	-0.004
22.0472	-0.0106
22.4409	-0.0032
22.8346	-0.0018
23.2283	0.0024
23.622	-0.0026
24.0157	0.005
24.4094	0.0026
24.8031	0.0014
25.1969	-0.0014
25.5906	0.0172
25.9843	0.0022
26.378	0.006
26.7717	-0.0086
27.1654	0.0016
27.5591	-0.0034
27.9528	0.0244
28.3465	-0.0114
28.7402	-0.004
29.1339	-0.0104
29.5276	-0.012
29.9213	-0.0018
30.315	0.0018
30.7087	0.0034
31.1024	0.0002
31.4961	-0.0014
31.8898	-0.0116
32.2835	0.0036
32.6772	0.0012
33.0709	0.0104
33.4646	0.0206
33.8583	0.0172
34.252	0.0192
34.6457	-0.0006
35.0394	0.0128
35.4331	-0.0102
35.8268	-0.0108
36.2205	-0.012
36.6142	-0.0128
37.0079	-0.0074
37.4016	0.0076
37.7953	0.0144
38.189	0.008
38.5827	0.008
38.9764	-0.0232
39.3701	-0.0226
39.7638	-0.011
40.1575	-0.005
40.5512	0.0096
40.9449	0.01
41.3386	0.0052
41.7323	0.0144
42.126	0.0144
42.5197	0.015
42.9134	0.0188
43.3071	-0.0242
43.7008	-0.0246
44.0945	-0.0196
44.4882	0.002
44.8819	0.0078
45.2756	-0.008
45.6693	0.0014
46.063	0.002
46.4567	3.79471e-19
46.8504	0.014
47.2441	0.0032
47.6378	0.0078
48.0315	-0.001
48.4252	4.87891e-19
48.8189	-0.0356
49.2126	-0.022
49.6063	0.0052
50	0.0238
50.3937	0.015
50.7874	0.0086
51.1811	0.0262
51.5748	0.0236
51.9685	0.0042
52.3622	-0.0044
52.7559	-0.0204
53.1496	-0.0216
53.5433	-0.018
53.937	-0.0016
54.3307	-0.0084
54.7244	-0.0054
55.1181	-0.0162
55.5118	-0.0078
55.9055	0.0032
56.2992	-0.001
56.6929	0.0128
57.0866	-0.0008
57.4803	-0.0168
57.874	0.0022
58.2677	0.0046
58.6614	0.0214
59.0551	0.0364
59.4488	0.0066
59.8425	-0.0048
60.2362	-0.0324
60.6299	-0.0294
61.0236	-0.016
61.4173	-0.0118
61.811	-0.0176
62.2047	0.0004
62.5984	0.0096
62.9921	0.0086
63.3858	0.005
63.7795	0.0102
64.1732	0.0388
64.5669	0.0322
64.9606	0.0032
65.3543	3.79471e-19
65.748	-0.0026
66.1417	-0.0004
66.5354	0.0056
66.9291	0.005
67.3228	-0.014
67.7165	-0.0258
68.1102	-0.0294
68.5039	-0.005
68.8976	0.0194
69.2913	-0.008
69.685	-0.0078
70.0787	0.0122
70.4724	-0.0054
70.8661	0.0152
71.2598	0.0164
71.6535	-0.0152
72.0472	-0.0016
72.4409	0.001
72.8346	4.87891e-19
73.2283	0.004
73.622	-0.0012
74.0157	0.0008
74.4094	0.0152
74.8032	0.0142
75.1968	0.0172
75.5906	0.001
75.9843	-0.0208
76.378	0.0024
76.7717	0.0052
77.1654	0.0184
77.5591	-0.0006
77.9528	0.0002
78.3465	0.0052
78.7402	-0.0012
79.1339	0.0112
79.5276	-0.014
79.9213	-0.0118
80.315	-0.0154
80.7087	-0.0058
81.1024	0.0066
81.4961	0.0086
81.8898	0.0168
82.2835	0.0156
82.6772	0.0164
83.0709	-0.0222
83.4646	0.0008
83.8583	-0.0058
84.252	-0.0204
84.6457	-0.0196
85.0394	0.0132
85.4331	0.007
85.8268	0.0022
86.2205	0.0006
86.6142	0.0166
87.0079	-0.0012
87.4016	-0.008
87.7953	-0.0074
88.189	-0.0034
88.5827	0.0148
88.9764	0.015
89.3701	0.0032
89.7638	-0.006
90.1575	-0.0092
90.5512	0.003
90.9449	-0.0098
91.3386	-0.0054
91.7323	-3.79471e-19
92.126	-0.0026
92.5197	-0.0182
92.9134	0.006
93.3071	-0.007
93.7008	-0.0214
94.0945	-0.0194
94.4882	-0.0028
94.8819	-0.0064
95.2756	0.0032
95.6693	0.0154
96.063	0.0254
96.4567	0.023
96.8504	0.0104
97.2441	0.0048
97.6378	-0.0072
98.0315	0.0134
98.4252	-0.0064
98.8189	0.0112
99.2126	0.02
99.6063	0.018
100	-0.0018
100.394	-0.0152
100.787	-0.0274
101.181	-0.0122
101.575	-0.005
101.969	-0.0094
102.362	0.006
102.756	0.0042
103.15	-0.0224
103.543	-0.0226
103.937	-0.0096
104.331	-0.0086
104.724	-0.003
105.118	0.013
105.512	0.0292
105.906	0.0184
106.299	0.0122
106.693	0.0102
107.087	0.0158
107.48	0.002
107.874	-0.0038
108.268	0.0016
108.661	-0.0254
109.055	-0.002
109.449	-0.01
109.843	-0.0126
110.236	0.0042
110.63	-0.0032
111.024	0.0072
111.417	0.0138
111.811	-0.0038
112.205	0.0076
112.598	0.002
112.992	0.0166
113.386	0.004
113.78	0.0194
114.173	0.034
114.567	0.0008
114.961	-0.0182
115.354	-0.003
115.748	-0.0244
116.142	-0.0238
116.535	-0.022
116.929	-0.0228
117.323	-0.018
117.717	0.008
118.11	0.0044
118.504	0.0088
118.898	-0.0002
119.291	0.009
119.685	0.0006
120.079	0.0076
120.472	-0.0122
120.866	-0.0082
121.26	0.0024
121.654	-0.0026
122.047	0.0076
122.441	0.0112
122.835	0.0072
123.228	0.0238
123.622	0.002
124.016	0.0212
124.409	-0.003
124.803	-0.0062
125.197	-0.0184
125.591	-0.0082
125.984	-0.0096
126.378	0.0022
126.772	-0.0068
127.165	0.0038
127.559	-0.0052
127.953	0.0166
128.346	0.0134
128.74	0.0114
129.134	-0.0168
129.528	-0.039
129.921	-0.0016
130.315	0.022
130.709	0.013
131.102	0.0062
131.496	-0.0104
131.89	-0.0074
132.283	0.0074
132.677	0.0146
133.071	0.0116
133.465	0.0018
133.858	0.0016
134.252	-0.0246
134.646	-0.0444
135.039	-0.0238
135.433	-0.0034
135.827	0.0094
136.22	0.0018
136.614	-0.0098
137.008	0.0028
137.402	0.0218
137.795	0.0054
138.189	0.0036
138.583	-0.0148
138.976	-0.029
139.37	-0.0208
139.764	0.007
140.157	0.035
140.551	0.0482
140.945	0.034
141.339	0.0198
141.732	-0.008
142.126	-0.0074
142.52	-0.026
142.913	-0.0264
143.307	-0.0304
143.701	-0.0238
144.094	0.0028
144.488	-0.0132
144.882	-0.0056
145.276	-0.003
145.669	-0.0024
146.063	-0.0144
146.457	0.0026
146.85	0.0138
147.244	0.024
147.638	0.0006
148.031	0.0038
148.425	0.0066
148.819	-0.0006
149.213	0.0052
149.606	-0.0102
150	-0.0096
150.394	-0.0154
150.787	-0.0006
151.181	0.0206
151.575	0.0034
151.969	-0.0054
152.362	0.0012
152.756	0.0138
153.15	0.0002
153.543	0.0032
153.937	0.0052
154.331	0.0104
154.724	0.006
155.118	0.007
155.512	-0.0224
155.906	-0.0202
156.299	0.013
156.693	0.0238
157.087	0.0208
157.48	0.0206
157.874	-0.0144
158.268	-0.0126
158.661	-0.005
159.055	-0.0048
159.449	-0.0202
159.843	-0.0036
160.236	0.0012
160.63	-0.0014
161.024	0.0078
161.417	-0.0034
161.811	0.0088
162.205	0.0072
162.598	0.0116
162.992	0.0168
163.386	0.015
163.78	0.004
164.173	0.0006
164.567	-0.019
164.961	-0.0082
165.354	-0.003
165.748	-0.0008
166.142	-0.0128
166.535	0.0018
166.929	0.0034
167.323	0.0066
167.717	0.0102
168.11	0.002
168.504	-0.0014
168.898	-0.0176
169.291	-0.0088
169.685	-0.0194
170.079	-0.012
170.472	-0.0094
170.866	0.0076
171.26	0.0298
171.654	0.0134
172.047	0.0148
172.441	0.0038
172.835	0.0174
173.228	0.0104
173.622	-0.0022
174.016	0.0002
174.409	0.0134
174.803	0.0016
175.197	-0.0208
175.591	-0.0122
175.984	-0.0248
176.378	-0.0288
176.772	0.0004
177.165	0.0018
177.559	0.0134
177.953	0.0266
178.346	0.0304
178.74	-0.0124
179.134	-0.0108
179.528	-0.0014
179.921	-0.0072
180.315	-0.0096
180.709	-0.0152
181.102	-0.0082
181.496	-0.007
181.89	0.0152
182.283	0.0258
182.677	0.0078
183.071	0.021
183.465	0.0156
183.858	-0.0032
184.252	-0.02
184.646	-0.0238
185.039	-0.044
185.433	-0.0132
185.827	0.0052
186.22	0.013
186.614	0.0192
187.008	0.016
187.402	0.0172
187.795	4.87891e-19
188.189	-0.0192
188.583	-0.0258
188.976	0.0038
189.37	0.0006
189.764	0.004
190.157	-0.006
190.551	0.0112
190.945	0.0192
191.339	0.0094
191.732	0.0032
192.126	0.0076
192.52	0.011
192.913	-0.0022
193.307	-0.0112
193.701	-0.011
194.094	0.0058
194.488	-0.0044
194.882	-0.0116
195.276	-0.016
195.669	-0.0122
196.063	-0.0188
196.457	-0.0016
196.85	0.0192
197.244	0.0196
197.638	0.0102
198.031	0.0152
198.425	0.0072
198.819	-0.004
199.213	-0.0018
199.606	0.0048
200	0.0192
200.394	0.0166
200.787	-0.0006
201.181	-0.019
201.575	-0.0256
201.969	0.0138
202.362	0.02
202.756	0.0128
203.15	0.0056
203.543	0.011
203.937	0.0084
204.331	0.0026
204.724	-0.006
205.118	-0.0074
205.512	-0.0074
205.906	-0.003
206.299	-0.0256
206.693	-0.041
207.087	-0.0202
207.48	-0.017
207.874	0.003
208.268	0.0118
208.661	0.0046
209.055	0.018
209.449	0.0098
209.843	0.0196
210.236	0.0174
210.63	0.016
211.024	0.0012
211.417	-0.0066
211.811	-0.0146
212.205	-0.008
212.598	-0.0028
212.992	0.0008
213.386	0.009
213.78	0.0162
214.173	0.003
214.567	-0.0168
214.961	-0.0294
215.354	-0.0194
215.748	0.0118
216.142	0.0116
216.535	0.0108
216.929	0.0282
217.323	0.0108
217.717	-0.025
218.11	-0.0304
218.504	-0.0188
218.898	-0.0002
219.291	-0.0112
219.685	0.0052
220.079	0.015
220.472	0.0084
220.866	-0.0048
221.26	0.0008
221.654	0.014
222.047	0.0072
222.441	0.0086
222.835	0.0116
223.228	0.015
223.622	0.0016
224.016	-0.0022
224.409	-0.0048
224.803	0.0078
225.197	-0.0158
225.591	-0.0134
225.984	0.0034
226.378	-0.0192
226.772	-0.0292
227.165	-0.0052
227.559	0.005
227.953	-0.007
228.346	0.0048
228.74	0.0048
229.134	0.011
229.528	0.0012
229.921	0.0052
230.315	-0.004
230.709	-0.0022
231.102	-0.0072
231.496	0.0122
231.89	0.0082
232.283	0.0044
232.677	-0.003
233.071	-0.0004
233.465	0.0036
233.858	-0.001
234.252	0.0026
234.646	0.005
235.039	-0.0088
235.433	-0.0036
235.827	0.0076
236.22	0.0296
236.614	-0.006
237.008	-0.0226
237.402	-0.0198
237.795	-0.0096
238.189	-0.0042
238.583	0.0022
238.976	0.0062
239.37	0.0016
239.764	-0.0078
240.157	-0.0082
240.551	-0.001
240.945	0.0006
241.339	0.0262
241.732	0.0142
242.126	-0.005
242.52	-0.0246
242.913	-0.0176
243.307	-0.0078
243.701	-0.0054
244.094	-0.008
244.488	-0.0102
244.882	0.013
245.276	0.0166
245.669	0.012
246.063	0.0114
246.457	0.017
246.85	0.0186
247.244	0.0018
247.638	-0.0262
248.031	-0.0138
248.425	0.004
248.819	0.0106
249.213	0.0254
249.606	-0.0184
250	-0.0324
250.394	-0.0212
250.787	-0.009
251.181	-0.0072
251.575	-0.0044
251.969	0.0178
252.362	0.0018
252.756	-0.0278
253.15	0.0034
253.543	0.0146
253.937	0.0038
254.331	-0.0004
254.724	0.006
255.118	0.0114
255.512	-0.01
255.906	0.0088
256.299	-0.0108
256.693	-0.0196
257.087	0.0072
257.48	-0.018
257.874	-0.0184
258.268	-0.004
258.661	0.0216
259.055	0.0152
259.449	0.0128
259.843	0.017
260.236	0.0218
260.63	-0.0038
261.024	-0.016
261.417	-0.0164
261.811	-0.034
262.205	-0.0102
262.598	-0.0026
262.992	0.0118
263.386	0.0182
263.78	0.0306
264.173	0.0178
264.567	0.0034
264.961	0.009
265.354	0.0012
265.748	0.001
266.142	-0.0196
266.535	-0.0128
266.929	-0.0268
267.323	-0.0044
267.717	-0.002
268.11	-0.0142
268.504	-0.003
268.898	-0.0004
269.291	-0.008
269.685	0.0012
270.079	0.0032
270.472	0.01
270.866	0.012
271.26	0.0082
271.654	0.0192
272.047	0.0164
272.441	0.008
272.835	0.0096
273.228	-0.004
273.622	-0.0092
274.016	-0.0342
274.409	-0.0304
274.803	-0.0186
275.197	-0.0004
275.591	0.0032
275.984	0.0064
276.378	-0.0046
276.772	-0.0154
277.165	-0.0202
277.559	-0.0128
277.953	0.0074
278.346	0.0174
278.74	0.0034
279.134	0.0312
279.528	0.0394
279.921	0.0146
280.315	-0.0078
280.709	-0.015
281.102	-0.0074
281.496	-0.021
281.89	-0.0192
282.283	-0.009
282.677	-0.0082
283.071	-0.0002
283.465	0.0026
283.858	-0.0016
284.252	-3.79471e-19
284.646	0.0118
285.039	0.0172
285.433	0.0262
285.827	0.004
286.22	0.0034
286.614	-0.0174
287.008	-0.0168
287.402	0.009
287.795	-0.0038
288.189	-0.0042
288.583	-0.0036
288.976	-0.0052
289.37	-0.0088
289.764	0.0184
290.157	0.0168
290.551	0.0018
290.945	-0.0022
291.339	-0.016
291.732	-0.0238
292.126	-0.0116
292.52	-4.87891e-19
292.913	0.0114
293.307	-0.0022
293.701	-0.0014
294.094	-0.0026
294.488	0.003
294.882	0.0046
295.276	0.002
295.669	0.0064
296.063	0.0132
296.457	-0.0064
296.85	-0.0002
297.244	0.0214
297.638	0.0166
298.031	0.0042
298.425	-0.017
298.819	-0.0294
299.213	-0.0174
299.606	-0.0244
300	-0.0074
300.394	-0.008
300.787	0.0032
301.181	0.0166
301.575	0.002
301.969	0.0102
302.362	-0.0118
302.756	-0.013
303.15	-0.0212
303.543	-0.0168
303.937	0.008
304.331	0.023
304.724	0.0346
305.118	0.0272
305.512	0.023
305.906	-0.0026
306.299	0.0018
306.693	0.0044
307.087	-0.018
307.48	0.0018
307.874	-0.0072
308.268	-0.0156
308.661	-0.0102
309.055	-0.021
309.449	-0.013
309.843	-0.0244
310.236	-0.012
310.63	-0.0134
311.024	-0.0034
311.417	0.0084
311.811	0.0338
312.205	0.0078
312.598	0.0086
312.992	0.0058
313.386	-0.0078
313.78	-0.002
314.173	-0.01
314.567	-0.0038
314.961	0.0018
315.354	0.0054
315.748	0.0046
316.142	0.0046
316.535	-4.87891e-19
316.929	0.0244
317.323	0.0094
317.717	0.008
318.11	0.004
318.504	-0.0016
318.898	0.0144
319.291	0.0008
319.685	0.0178
320.079	0.0056
320.472	-0.007
320.866	-0.015
321.26	-0.0096
321.654	-0.0386
322.047	-0.0168
322.441	-0.0016
322.835	-0.0164
323.228	0.0088
323.622	0.0018
324.016	0.0136
324.409	0.0154
324.803	0.0104
325.197	0.0178
325.591	0.0208
325.984	0.007
326.378	-0.0066
326.772	0.0016
327.165	-0.0028
327.559	-0.0178
327.953	-0.0356
328.346	-0.0308
328.74	0.0024
329.134	-0.0088
329.528	0.0084
329.921	0.014
330.315	0.0128
330.709	-0.0118
331.102	-0.0104
331.496	0.0076
331.89	-0.0122
332.283	-0.0148
332.677	-0.0048
333.071	-0.004
333.465	0.0194
333.858	-0.008
334.252	0.0144
334.646	0.0096
335.039	0.0104
335.433	0.001
335.827	-0.0026
336.22	0.0116
336.614	0.0246
337.008	0.0176
337.402	-0.004
337.795	-0.0212
338.189	-0.032
338.583	-0.0278
338.976	-0.0138
339.37	0.0058
339.764	0.0096
340.157	0.0246
340.551	0.031
340.945	0.0132
341.339	0.0272
341.732	0.0114
342.126	-0.0248
342.52	-0.0134
342.913	-0.0084
343.307	-0.0142
343.701	-0.003
344.094	0.0012
344.488	-0.0186
344.882	-0.0082
345.276	0.0154
345.669	0.0062
346.063	0.01
346.457	0.012
346.85	0.038
347.244	0.0052
347.638	0.0024
348.031	-0.009
348.425	-0.0106
348.819	-0.0174
349.213	-0.0042
349.606	0.0044
350	0.0076
350.394	-0.0064
350.787	-0.015
351.181	0.0022
351.575	0.0038
351.969	0.004
352.362	0.0036
352.756	0.005
353.15	-0.0052
353.543	0.0116
353.937	0.0014
354.331	-0.0124
354.724	-0.0122
355.118	0.0068
355.512	0.0028
355.906	0.0174
356.299	0.0002
356.693	0.003
357.087	-0.0014
357.48	-0.0072
357.874	-0.0058
358.268	-0.0184
358.661	-0.0048
359.055	0.013
359.449	0.0096
359.843	0.0164
360.236	0.015
360.63	0.0004
361.024	0.0006
361.417	0.013
361.811	0.0118
362.205	-0.0106
362.598	-0.0168
362.992	-0.0152
363.386	-0.015
363.78	-0.0038
364.173	0.0134
364.567	0.0178
364.961	0.0046
365.354	-0.0148
365.748	-0.002
366.142	0.0168
366.535	-0.0118
366.929	-0.0286
367.323	-0.0134
367.717	-0.0022
368.11	0.0084
368.504	0.0054
368.898	-0.0004
369.291	-0.0024
369.685	-0.003
370.079	-0.0072
370.472	-0.0056
370.866	0.0166
371.26	0.0312
371.654	0.0132
372.047	-0.0196
372.441	-0.016
372.835	-0.0114
373.228	-0.01
373.622	0.0094
374.016	-0.0076
374.409	-0.0116
374.803	-0.0064
375.197	0.0072
375.591	0.0292
375.984	0.012
376.378	0.0014
376.772	-0.0214
377.165	-0.0084
377.559	0.0042
377.953	0.0006
378.346	0.01
378.74	0.0178
379.134	-0.0024
379.528	0.0044
379.921	-0.0234
380.315	0.0096
380.709	0.0026
381.102	0.002
381.496	-0.002
381.89	0.0092
382.283	-0.0086
382.677	-0.0178
383.071	-0.0134
383.465	-0.0032
383.858	-0.0124
384.252	-0.0032
384.646	0.0076
385.039	0.0094
385.433	0.0158
385.827	0.0136
386.22	0.0086
386.614	-0.0152
387.008	0.0082
387.402	0.0162
387.795	0.0122
388.189	-0.0206
388.583	-0.0056
388.976	-0.0164
389.37	0.0022
389.764	-0.0038
390.157	-0.002
390.551	0.0042
390.945	0.0154
391.339	0.0048
391.732	0.0032
392.126	-0.01
392.52	-0.0126
392.913	-0.002
393.307	-0.0222
393.701	-0.0062
394.094	-0.002
394.488	0.005
394.882	0.0154
395.276	0.0036
395.669	0.0178
396.063	0.0106
396.457	-0.0012
396.85	0.0058
397.244	0.0008
397.638	-0.0006
398.031	-0.0004
398.425	0.0022
398.819	-0.0024
399.213	0.0006
399.606	0.0068
400	-0.009
400.394	-0.0154
400.787	0.0078
401.181	4.87891e-19
401.575	-0.0032
401.969	0.0148
402.362	0.0044
402.756	0.0004
403.15	-0.012
403.543	-0.0152
403.937	0.0042
404.331	-0.003
404.724	0.0178
405.118	0.0356
405.512	0.0342
405.906	0.0012
406.299	-0.033
406.693	-0.0604
407.087	-0.0272
407.48	-0.0142
407.874	-0.0092
408.268	0.0046
408.661	0.0046
409.055	0.0014
409.449	0.0144
409.843	0.0238
410.236	0.0026
410.63	0.0074
411.024	0.0118
411.417	0.0152
411.811	-0.0102
412.205	-0.0126
412.598	-0.008
412.992	-0.0086
413.386	-0.0138
413.78	0.0048
414.173	0.0138
414.567	0.0088
414.961	-0.0046
415.354	0.0156
415.748	0.0068
416.142	-0.0028
416.535	-0.0276
416.929	-0.0114
417.323	-0.0022
417.717	-0.0058
418.11	-0.0112
418.504	0.0074
418.898	-0.0068
419.291	-0.0038
419.685	-0.0032
420.079	0.009
420.472	0.0048
420.866	0.0128
421.26	0.005
421.654	0.0068
422.047	0.0086
422.441	0.0106
422.835	0.0036
423.228	0.008
423.622	-0.0004
424.016	-0.0024
424.409	0.0104
424.803	-0.0008
425.197	0.0064
425.591	0.0002
425.984	-0.002
426.378	-0.0268
426.772	-0.0202
427.165	-0.026
427.559	0.003
427.953	0.0044
428.346	0.022
428.74	0.0328
429.134	0.0264
429.528	-6.451e-18
429.921	0.0028
430.315	-0.0216
430.709	-0.0204
431.102	-0.018
431.496	-0.0012
431.89	0.023
432.283	0.0176
432.677	0.0046
433.071	-0.009
433.465	0.0168
433.858	0.0166
434.252	-0.0028
434.646	-0.0118
435.039	-0.001
435.433	0.0012
435.827	-0.0162
436.22	-0.0256
436.614	-0.0186
437.008	-0.0078
437.402	-0.005
437.795	0.0058
438.189	0.0246
438.583	0.0162
438.976	0.0084
439.37	-0.0138
439.764	-0.0068
440.157	-0.01
440.551	0.001
440.945	0.0182
441.339	0.0104
441.732	0.0188
442.126	0.0022
442.52	-0.0104
442.913	-0.003
443.307	-0.0236
443.701	-0.013
444.094	-0.0122
444.488	-0.0086
444.882	-0.0072
445.276	0.0056
445.669	-0.0012
446.063	-0.0064
446.457	-0.0008
446.85	0.0184
447.244	0.0038
447.638	-0.0088
448.031	-0.0122
448.425	0.0108
448.819	0.0136
449.213	0.0026
449.606	-0.0166
450	0.0156
450.394	0.0176
450.787	0.0156
451.181	0.0272
451.575	0.0048
451.969	-0.0148
452.362	-0.0354
452.756	-0.0178
453.15	-0.015
453.543	0.0004
453.937	-0.0058
454.331	-0.0054
454.724	-0.0276
455.118	-0.0142
455.512	-0.0022
455.906	0.0004
456.299	0.0206
456.693	0.0002
457.087	-0.0236
457.48	-0.0108
457.874	0.0058
458.268	0.0138
458.661	0.0282
459.055	0.0278
459.449	0.0026
459.843	0.0136
460.236	0.0008
460.63	-0.0072
461.024	-0.0044
461.417	-0.0354
461.811	-0.008
462.205	0.0074
462.598	-0.0064
462.992	0.0058
463.386	0.0128
463.78	-0.0022
464.173	0.0106
464.567	0.0028
464.961	-0.0028
465.354	-0.0004
465.748	-0.0188
466.142	-0.0158
466.535	-0.0114
466.929	-0.0146
467.323	0.0086
467.717	0.0074
468.11	-0.0062
468.504	0.0184
468.898	-0.0056
469.291	-0.008
469.685	0.014
470.079	0.0044
470.472	0.0064
470.866	0.004
471.26	0.0092
471.654	0.0102
472.047	-0.012
472.441	-0.0006
472.835	0.0224
473.228	0.0192
473.622	0.012
474.016	0.0012
474.409	-0.0308
474.803	-0.033
475.197	-0.0354
475.591	-0.0028
475.984	-0.0176
476.378	-0.0126
476.772	-0.0074
477.165	0.0226
477.559	0.0184
477.953	0.018
478.346	0.0186
478.74	0.0104
479.134	-0.008
479.528	-0.0056
479.921	-0.0046
480.315	-0.0076
480.709	-0.01
481.102	-0.0166
481.496	-0.0164
481.89	-0.0168
482.283	-0.0012
482.677	-0.0154
483.071	-0.001
483.465	0.015
483.858	0.0262
484.252	0.0126
484.646	0.0402
485.039	0.032
485.433	0.016
485.827	0.004
486.22	-0.0086
486.614	-0.0116
487.008	-0.0128
487.402	-0.0094
487.795	-0.0284
488.189	-0.0356
488.583	0.0014
488.976	0.0132
489.37	0.0108
489.764	0.0096
490.157	0.022
490.551	0.0044
490.945	0.0018
491.339	0.019
491.732	-0.008
492.126	0.0004
492.52	-0.0162
492.913	-0.0086
493.307	-0.0204
493.701	0.0248
494.094	0.02
494.488	0.0148
494.882	-0.0108
495.276	-0.0212
495.669	-0.008
496.063	-0.0006
496.457	-0.005
496.85	-0.0006
497.244	0.0094
497.638	-0.0056
498.031	-0.0138
498.425	-0.0328
498.819	-0.0046
499.213	0.011
499.606	0.0156
500	0.0218
500.394	0.0302
500.787	0.0044
501.181	-0.0114
501.575	-0.0164
501.969	0.0098
502.362	0.0164
502.756	0.0064
503.15	0.002
503.543	-0.015
503.937	-0.0116
504.331	-0.0274
504.724	-0.0082
505.118	-0.0002
505.512	0.0126
505.906	0.0108
506.299	0.0162
506.693	0.0104
507.087	-0.0082
507.48	-0.0118
507.874	-0.0264
508.268	-0.0096
508.661	0.0128
509.055	0.033
509.449	0.0236
509.843	0.017
510.236	0.008
510.63	-0.017
511.024	-0.0228
511.417	-0.0112
511.811	-0.002
512.205	0.0004
512.598	0.0098
512.992	-0.0072
513.386	-0.0006
513.78	0.0032
514.173	0.0016
514.567	0.0076
514.961	0.0282
515.354	0.0064
515.748	0.0122
516.142	0.007
516.535	0.0068
516.929	-0.0172
517.323	-0.0188
517.717	-0.0346
518.11	-0.0174
518.504	-0.016
518.898	0.0164
519.291	0.0112
519.685	0.0356
520.079	0.0292
520.472	0.0134
520.866	-0.0158
521.26	-0.0068
521.654	-0.0186
522.047	-0.0142
522.441	-0.0092
522.835	-0.0174
523.228	-0.0098
523.622	-0.015
524.016	0.0094
524.409	0.0088
524.803	0.0094
525.197	0.0152
525.591	-0.0044
525.984	-0.0134
526.378	-0.0038
526.772	0.0096
527.165	0.0018
527.559	0.0022
527.953	0.0062
528.346	-0.0144
528.74	-0.0008
529.134	0.0114
529.528	0.0012
529.921	0.0006
530.315	-0.0122
530.709	-0.002
531.102	-0.0138
531.496	-0.0116
531.89	0.0014
532.283	-0.01
532.677	-0.0074
533.071	-0.0156
533.465	0.0034
533.858	0.0296
534.252	0.0276
534.646	0.0134
535.039	-0.0082
535.433	-0.0104
535.827	0.0016
536.22	-0.0044
536.614	0.0088
537.008	-0.0252
537.402	-0.0138
537.795	-0.0152
538.189	0.019
538.583	0.022
538.976	0.0364
539.37	0.0382
539.764	0.0248
540.157	-0.0016
540.551	-0.013
540.945	-0.0252
541.339	-0.0088
541.732	-6.451e-18
542.126	-0.002
542.52	-0.0102
542.913	-0.0084
543.307	-0.0162
543.701	0.0192
544.094	-0.0092
544.488	-0.0266
544.882	-0.0132
545.276	-0.0142
545.669	0.0074
546.063	0.0306
546.457	0.0292
546.85	0.0088
547.244	-0.0278
547.638	-0.0194
548.032	-0.0036
548.425	0.0302
548.819	0.0072
549.213	0.0096
549.606	0.0042
550	0.001
550.394	-0.0072
550.787	-0.0214
551.181	-0.0284
551.575	-0.0138
551.968	-0.0038
552.362	0.0008
552.756	0.0136
553.15	0.0178
553.543	0.0166
553.937	0.0176
554.331	-6.451e-18
554.724	-0.0102
555.118	0.0018
555.512	-0.0046
555.906	-0.0098
556.299	-0.0166
556.693	-0.0156
557.087	-0.0204
557.48	0.0036
557.874	0.0164
558.268	0.0044
558.661	0.0038
559.055	0.0084
559.449	0.0024
559.843	-0.0036
560.236	0.0056
560.63	-0.0076
561.024	0.0112
561.417	0.0184
561.811	0.0058
562.205	-0.0002
562.598	-0.0224
562.992	-0.019
563.386	0.005
563.78	0.013
564.173	0.0076
564.567	-0.0064
564.961	-0.0026
565.354	-0.0082
565.748	0.0086
566.142	0.0304
566.535	0.0028
566.929	-0.002
567.323	-0.011
567.717	-0.0034
568.11	-0.004
568.504	0.0196
568.898	0.0156
569.291	0.0054
569.685	-0.0134
570.079	-0.021
570.472	-0.0204
570.866	-0.0166
571.26	-0.0106
571.654	0.0198
572.047	0.0134
572.441	0.0194
572.835	0.0058
573.228	0.0082
573.622	-0.0024
574.016	-0.0182
574.409	-0.0184
574.803	-0.001
575.197	0.0018
575.591	-0.004
575.984	-0.0004
576.378	0.0106
576.772	0.0284
577.165	0.0068
577.559	0.0256
577.953	-0.0116
578.346	-0.0142
578.74	-0.002
579.134	-0.0114
579.528	0.0014
579.921	-0.011
580.315	-0.0038
580.709	0.0104
581.102	0.0088
581.496	0.004
581.89	-0.0266
582.283	-0.0098
582.677	-0.0164
583.071	-0.0128
583.465	-0.0168
583.858	0.001
584.252	0.0086
584.646	-0.0086
585.039	0.0178
585.433	0.0208
585.827	0.0078
586.22	0.0156
586.614	0.0074
587.008	-0.0118
587.402	-0.004
587.795	-0.0072
588.189	0.0004
588.583	-0.0022
588.976	-0.0154
589.37	0.0078
589.764	0.0144
590.157	0.0116
590.551	-0.012
590.945	0.0046
591.339	0.005
591.732	0.0012
592.126	0.0012
592.52	-0.0184
592.913	-0.0166
593.307	-0.0076
593.701	-0.0084
594.094	-0.0242
594.488	-0.0148
594.882	0.013
595.276	0.0276
595.669	0.0062
596.063	-0.0096
596.457	0.0096
596.85	0.005
597.244	0.0116
597.638	-0.0084
598.032	-0.0126
598.425	0.002
598.819	0.0072
599.213	0.0016
599.606	-0.0128
600	-0.0106
600.394	0.0262
600.787	0.0238
601.181	0.0318
601.575	0.0104
601.968	0.0114
602.362	-0.0162
602.756	-0.0234
603.15	-0.0164
603.543	-0.0208
603.937	0.001
604.331	-0.0066
604.724	-0.0194
605.118	-0.0096
605.512	0.0126
605.906	0.011
606.299	0.014
606.693	0.0152
607.087	0.0096
607.48	0.0026
607.874	-0.0058
608.268	0.008
608.661	-0.0118
609.055	-0.0078
609.449	-0.0078
609.843	-0.006
610.236	0.0006
610.63	-0.0004
611.024	-0.0046
611.417	-0.0246
611.811	-7.31836e-18
612.205	0.002
612.598	0.0138
612.992	0.0054
613.386	-0.0032
613.78	-0.0026
614.173	0.0068
614.567	0.003
614.961	0.0116
615.354	0.031
615.748	0.019
616.142	0.0124
616.535	-0.0204
616.929	-0.0132
617.323	-0.034
617.717	-0.013
618.11	-0.0124
618.504	0.0016
618.898	-0.0026
619.291	0.0238
619.685	0.016
620.079	0.0064
620.472	-0.0028
620.866	0.003
621.26	-0.0144
621.654	-0.0008
622.047	0.002
622.441	0.0064
622.835	-0.013
623.228	-0.021
623.622	-0.0382
624.016	-0.014
624.409	0.0038
624.803	0.0004
625.197	0.004
625.591	-0.0052
625.984	0.007
626.378	0.0284
626.772	0.018
627.165	0.0128
627.559	0.0002
627.953	-0.0058
628.346	-0.007
628.74	-0.0004
629.134	-0.003
629.528	-0.0048
629.921	0.003
630.315	-0.0004
630.709	-0.0048
631.102	0.0012
631.496	-0.015
631.89	0.013
632.283	0.0208
632.677	0.014
633.071	0.0144
633.465	0.0004
633.858	-0.0112
634.252	-0.022
634.646	-0.0116
635.039	0.013
635.433	0.0224
635.827	0.0122
636.22	-0.0202
636.614	-0.0252
637.008	-0.0396
637.402	-0.0204
637.795	-0.0122
638.189	0.0014
638.583	0.0122
638.976	0.0048
639.37	0.0198
639.764	0.0116
640.157	0.0228
640.551	0.0008
640.945	-0.003
641.339	-0.0116
641.732	-0.0014
642.126	0.0014
642.52	-0.001
642.913	0.0078
643.307	0.0068
643.701	-0.005
644.094	-0.0328
644.488	-0.0036
644.882	0.0004
645.276	-0.0098
645.669	0.0112
646.063	0.0204
646.457	0.0154
646.85	-0.0074
647.244	-0.0024
647.638	-0.003
648.032	-0.0072
648.425	-0.0128
648.819	0.008
649.213	0.0136
649.606	0.0134
650	0.0138
650.394	0.0188
650.787	0.0132
651.181	0.0206
651.575	-0.0002
651.968	-0.0294
652.362	-0.032
652.756	-0.0188
653.15	-0.0058
653.543	-0.0036
653.937	0.0122
654.331	0.0196
654.724	0.013
655.118	0.0044
655.512	0.0052
655.906	-0.0004
656.299	-0.0146
656.693	-0.0116
657.087	-0.0042
657.48	-0.0258
657.874	-0.0054
658.268	0.0106
658.661	0.014
659.055	0.0046
659.449	-0.0062
659.843	-0.0198
660.236	-0.022
660.63	0.001
661.024	0.0212
661.417	0.0112
661.811	0.0246
662.205	-0.008
662.598	0.002
662.992	0.0096
663.386	0.017
663.78	0.006
664.173	-0.0014
664.567	-0.0098
664.961	0.001
665.354	0.0088
665.748	-0.02
666.142	-0.0238
666.535	-0.0134
666.929	0.0016
667.323	0.0168
667.717	0.0166
668.11	0.018
668.504	-0.0004
668.898	0.0116
669.291	0.0036
669.685	-0.0182
670.079	-0.0074
670.472	0.0012
670.866	0.0228
671.26	0.0186
671.654	-0.0042
672.047	0.0088
672.441	-0.0116
672.835	-0.0258
673.228	-0.0068
673.622	-0.0288
674.016	-0.012
674.409	-0.0072
674.803	-0.0034
675.197	0.012
675.591	0.0132
675.984	0.0038
676.378	0.0288
676.772	0.026
677.165	0.0122
677.559	0.0138
677.953	-0.0094
678.346	-0.0356
678.74	-0.0188
679.134	-0.015
679.528	0.0198
679.921	0.0078
680.315	0.0158
680.709	0.0038
681.102	-0.0088
681.496	-0.0148
681.89	-0.0202
682.283	-0.0104
682.677	0.0188
683.071	0.0026
683.465	-0.0008
683.858	0.0118
684.252	0.003
684.646	-0.0048
685.039	-0.0166
685.433	-0.0092
685.827	-0.0166
686.22	-0.0158
686.614	-0.0094
687.008	0.0104
687.402	0.0126
687.795	0.0146
688.189	0.0094
688.583	0.0088
688.976	0.0204
689.37	0.035
689.764	0.0138
690.157	-0.008
690.551	-0.0224
690.945	-0.0304
691.339	-0.045
691.732	-0.0162
692.126	-0.0042
692.52	0.004
692.913	0.0036
693.307	0.0148
693.701	0.0088
694.094	0.0126
694.488	0.0108
694.882	-0.015
695.276	-0.0018
695.669	0.0016
696.063	-0.0112
696.457	-0.025
696.85	-0.0096
697.244	-0.0086
697.638	0.013
698.032	0.011
698.425	0.0114
698.819	0.015
699.213	0.0208
699.606	-0.004
700	-0.0116
700.394	0.0024
700.787	-0.0092
701.181	-0.0128
701.575	0.0032
701.968	0.0006
702.362	-0.0066
702.756	0.0134
703.15	0.0118
703.543	0.0238
703.937	0.02
704.331	-6.451e-18
704.724	-0.0138
705.118	-7.42678e-18
705.512	-0.018
705.906	-0.0272
706.299	-0.0212
706.693	0.009
707.087	0.0238
707.48	-0.0002
707.874	-0.0004
708.268	-0.0076
708.661	0.0146
709.055	-0.0202
709.449	-0.0188
709.843	-0.0168
710.236	0.0038
710.63	0.0062
711.024	-0.0044
711.417	-0.0058
711.811	-0.0128
712.205	-0.012
712.598	0.0142
712.992	0.0134
713.386	0.022
713.78	0.0084
714.173	-0.0108
714.567	-0.0038
714.961	0.0106
715.354	0.0114
715.748	-0.0058
716.142	-0.0094
716.535	-0.002
716.929	0.0024
717.323	0.0226
717.717	0.03
718.11	0.0014
718.504	-0.012
718.898	-0.015
719.291	-0.0064
719.685	-0.0202
720.079	-0.0122
720.472	-0.021
720.866	0.0088
721.26	0.0108
721.654	0.0162
722.047	0.0144
722.441	0.0162
722.835	0.0044
723.228	-0.0032
723.622	-0.013
724.016	0.011
724.409	0.0312
724.803	0.0114
725.197	-0.018
725.591	-0.024
725.984	-0.0328
726.378	-0.0276
726.772	-0.0204
727.165	-0.005
727.559	0.0068
727.953	0.015
728.346	0.004
728.74	0.0026
729.134	0.0034
729.528	-0.0132
729.921	0.0076
730.315	0.0194
730.709	0.005
731.102	0.0022
731.496	0.004
731.89	0.003
732.283	-0.0084
732.677	0.008
733.071	0.004
733.465	-0.0012
733.858	-0.0032
734.252	-0.0022
734.646	0.0026
735.039	-0.0044
735.433	-0.0088
735.827	-0.0052
736.22	-0.0082
736.614	0.0024
737.008	-0.0024
737.402	-0.0022
737.795	-0.0148
738.189	0.0056
738.583	0.0156
738.976	0.01
739.37	-0.0036
739.764	0.0004
740.157	-0.0072
740.551	0.0076
740.945	0.0298
741.339	0.0418
741.732	0.0036
742.126	-0.019
742.52	-0.0222
742.913	-0.0288
743.307	-0.0286
743.701	-0.0238
744.094	0.0036
744.488	0.0114
744.882	0.0052
745.276	-0.0146
745.669	-0.0106
746.063	-0.003
746.457	0.0116
746.85	0.0442
747.244	0.0346
747.638	0.033
748.032	0.03
748.425	0.0082
748.819	-0.0038
749.213	-0.024
749.606	-0.0278
750	-0.038
750.394	-0.0238
750.787	-0.0014
751.181	-0.005
751.575	-0.006
751.968	-0.0068
752.362	0.015
752.756	0.0312
753.15	0.0078
753.543	0.0024
753.937	0.001
754.331	0.0078
754.724	0.0058
755.118	-0.0126
755.512	-0.0274
755.906	-0.0272
756.299	-0.0108
756.693	-0.0238
757.087	0.0142
757.48	0.0322
757.874	0.022
758.268	0.017
758.661	-0.008
759.055	0.0084
759.449	-0.0084
759.843	0.0144
760.236	0.0088
760.63	-0.0112
761.024	-0.0202
761.417	-0.0304
761.811	-0.0016
762.205	0.0012
762.598	-0.0074
762.992	-0.0068
763.386	0.001
763.78	0.0158
764.173	0.018
764.567	0.0094
764.961	0.0176
765.354	0.032
765.748	-0.0028
766.142	-0.0142
766.535	-0.0002
766.929	-0.0062
767.323	-0.0204
767.717	-0.0132
768.11	0.0176
768.504	0.013
768.898	0.0082
769.291	0.016
769.685	0.0182
770.079	-0.0096
770.472	0.0028
770.866	0.0012
771.26	-0.0056
771.654	-0.0196
772.047	-0.0324
772.441	-0.0074
772.835	0.0052
773.228	0.0076
773.622	0.0084
774.016	-0.0044
774.409	0.0016
774.803	0.0098
775.197	-0.01
775.591	0.001
775.984	-0.007
776.378	0.0146
776.772	0.0038
777.165	-0.0044
777.559	-0.0034
777.953	-0.012
778.346	-0.0132
778.74	-0.0124
779.134	0.0092
779.528	-0.0148
779.921	-0.02
780.315	-0.0038
780.709	0.0236
781.102	0.0106
781.496	0.0226
781.89	0.0174
782.283	-0.0158
782.677	-0.0148
783.071	0.0052
783.465	-0.0022
783.858	-0.0144
784.252	-0.0082
784.646	-0.0142
785.039	-0.0106
785.433	-0.013
785.827	0.0096
786.22	0.0202
786.614	0.0088
[truncated: 598,001+ more rows]

## Sheet: fig_S7d
t/t_0	m
0	0.0004
1	0.0048
2	-0.0054
3	0.003
4	0.0024
5	0.0092
6	0.0102
7	-0.0008
8	-0.0214
9	-0.0068
10	-0.0088
11	0.0118
12	0.0292
13	0.0108
14	0.0234
15	-0.0118
16	-0.0102
17	-0.0022
18	-0.006
19	-0.0128
20	-0.0066
21	-0.0128
22	-0.0092
23	-0.0138
24	0.0012
25	-0.0056
26	-0.0082
27	0.0136
28	0.001
29	0.0276
30	0.0206
31	0.0118
32	0.0138
33	-0.0036
34	0.005
35	-0.0126
36	0.0114
37	-0.016
38	-0.0126
39	-0.027
40	-0.0162
41	0.0134
42	0.0136
43	0.0242
44	0.0198
45	-0.0068
46	-0.0036
47	-0.018
48	-0.0172
49	-0.0118
50	0.0102
51	-0.002
52	0.009
53	0.0064
54	0.0116
55	-0.004
56	-0.0106
57	-0.0032
58	-0.0018
59	0.0024
60	-0.0026
61	0.005
62	0.0026
63	0.0014
64	-0.0014
65	0.0172
66	0.0022
67	0.006
68	-0.0086
69	0.0016
70	-0.0034
71	0.0244
72	-0.0114
73	-0.004
74	-0.0104
75	-0.012
76	-0.0018
77	0.0018
78	0.0034
79	0.0002
80	-0.0014
81	-0.0116
82	0.0036
83	0.0012
84	0.0104
85	0.0206
86	0.0172
87	0.0192
88	-0.0006
89	0.0128
90	-0.0102
91	-0.0108
92	-0.012
93	-0.0128
94	-0.0074
95	0.0076
96	0.0144
97	0.008
98	0.008
99	-0.0232
100	-0.0226
101	-0.011
102	-0.005
103	0.0096
104	0.01
105	0.0052
106	0.0144
107	0.0144
108	0.015
109	0.0188
110	-0.0242
111	-0.0246
112	-0.0196
113	0.002
114	0.0078
115	-0.008
116	0.0014
117	0.002
118	3.79471e-19
119	0.014
120	0.0032
121	0.0078
122	-0.001
123	4.87891e-19
124	-0.0356
125	-0.022
126	0.0052
127	0.0238
128	0.015
129	0.0086
130	0.0262
131	0.0236
132	0.0042
133	-0.0044
134	-0.0204
135	-0.0216
136	-0.018
137	-0.0016
138	-0.0084
139	-0.0054
140	-0.0162
141	-0.0078
142	0.0032
143	-0.001
144	0.0128
145	-0.0008
146	-0.0168
147	0.0022
148	0.0046
149	0.0214
150	0.0364
151	0.0066
152	-0.0048
153	-0.0324
154	-0.0294
155	-0.016
156	-0.0118
157	-0.0176
158	0.0004
159	0.0096
160	0.0086
161	0.005
162	0.0102
163	0.0388
164	0.0322
165	0.0032
166	3.79471e-19
167	-0.0026
168	-0.0004
169	0.0056
170	0.005
171	-0.014
172	-0.0258
173	-0.0294
174	-0.005
175	0.0194
176	-0.008
177	-0.0078
178	0.0122
179	-0.0054
180	0.0152
181	0.0164
182	-0.0152
183	-0.0016
184	0.001
185	4.87891e-19
186	0.004
187	-0.0012
188	0.0008
189	0.0152
190	0.0142
191	0.0172
192	0.001
193	-0.0208
194	0.0024
195	0.0052
196	0.0184
197	-0.0006
198	0.0002
199	0.0052
200	-0.0012
201	0.0112
202	-0.014
203	-0.0118
204	-0.0154
205	-0.0058
206	0.0066
207	0.0086
208	0.0168
209	0.0156
210	0.0164
211	-0.0222
212	0.0008
213	-0.0058
214	-0.0204
215	-0.0196
216	0.0132
217	0.007
218	0.0022
219	0.0006
220	0.0166
221	-0.0012
222	-0.008
223	-0.0074
224	-0.0034
225	0.0148
226	0.015
227	0.0032
228	-0.006
229	-0.0092
230	0.003
231	-0.0098
232	-0.0054
233	-3.79471e-19
234	-0.0026
235	-0.0182
236	0.006
237	-0.007
238	-0.0214
239	-0.0194
240	-0.0028
241	-0.0064
242	0.0032
243	0.0154
244	0.0254
245	0.023
246	0.0104
247	0.0048
248	-0.0072
249	0.0134
250	-0.0064
251	0.0112
252	0.02
253	0.018
254	-0.0018
255	-0.0152
256	-0.0274
257	-0.0122
258	-0.005
259	-0.0094
260	0.006
261	0.0042
262	-0.0224
263	-0.0226
264	-0.0096
265	-0.0086
266	-0.003
267	0.013
268	0.0292
269	0.0184
270	0.0122
271	0.0102
272	0.0158
273	0.002
274	-0.0038
275	0.0016
276	-0.0254
277	-0.002
278	-0.01
279	-0.0126
280	0.0042
281	-0.0032
282	0.0072
283	0.0138
284	-0.0038
285	0.0076
286	0.002
287	0.0166
288	0.004
289	0.0194
290	0.034
291	0.0008
292	-0.0182
293	-0.003
294	-0.0244
295	-0.0238
296	-0.022
297	-0.0228
298	-0.018
299	0.008
300	0.0044
301	0.0088
302	-0.0002
303	0.009
304	0.0006
305	0.0076
306	-0.0122
307	-0.0082
308	0.0024
309	-0.0026
310	0.0076
311	0.0112
312	0.0072
313	0.0238
314	0.002
315	0.0212
316	-0.003
317	-0.0062
318	-0.0184
319	-0.0082
320	-0.0096
321	0.0022
322	-0.0068
323	0.0038
324	-0.0052
325	0.0166
326	0.0134
327	0.0114
328	-0.0168
329	-0.039
330	-0.0016
331	0.022
332	0.013
333	0.0062
334	-0.0104
335	-0.0074
336	0.0074
337	0.0146
338	0.0116
339	0.0018
340	0.0016
341	-0.0246
342	-0.0444
343	-0.0238
344	-0.0034
345	0.0094
346	0.0018
347	-0.0098
348	0.0028
349	0.0218
350	0.0054
351	0.0036
352	-0.0148
353	-0.029
354	-0.0208
355	0.007
356	0.035
357	0.0482
358	0.034
359	0.0198
360	-0.008
361	-0.0074
362	-0.026
363	-0.0264
364	-0.0304
365	-0.0238
366	0.0028
367	-0.0132
368	-0.0056
369	-0.003
370	-0.0024
371	-0.0144
372	0.0026
373	0.0138
374	0.024
375	0.0006
376	0.0038
377	0.0066
378	-0.0006
379	0.0052
380	-0.0102
381	-0.0096
382	-0.0154
383	-0.0006
384	0.0206
385	0.0034
386	-0.0054
387	0.0012
388	0.0138
389	0.0002
390	0.0032
391	0.0052
392	0.0104
393	0.006
394	0.007
395	-0.0224
396	-0.0202
397	0.013
398	0.0238
399	0.0208
400	0.0206
401	-0.0144
402	-0.0126
403	-0.005
404	-0.0048
405	-0.0202
406	-0.0036
407	0.0012
408	-0.0014
409	0.0078
410	-0.0034
411	0.0088
412	0.0072
413	0.0116
414	0.0168
415	0.015
416	0.004
417	0.0006
418	-0.019
419	-0.0082
420	-0.003
421	-0.0008
422	-0.0128
423	0.0018
424	0.0034
425	0.0066
426	0.0102
427	0.002
428	-0.0014
429	-0.0176
430	-0.0088
431	-0.0194
432	-0.012
433	-0.0094
434	0.0076
435	0.0298
436	0.0134
437	0.0148
438	0.0038
439	0.0174
440	0.0104
441	-0.0022
442	0.0002
443	0.0134
444	0.0016
445	-0.0208
446	-0.0122
447	-0.0248
448	-0.0288
449	0.0004
450	0.0018
451	0.0134
452	0.0266
453	0.0304
454	-0.0124
455	-0.0108
456	-0.0014
457	-0.0072
458	-0.0096
459	-0.0152
460	-0.0082
461	-0.007
462	0.0152
463	0.0258
464	0.0078
465	0.021
466	0.0156
467	-0.0032
468	-0.02
469	-0.0238
470	-0.044
471	-0.0132
472	0.0052
473	0.013
474	0.0192
475	0.016
476	0.0172
477	4.87891e-19
478	-0.0192
479	-0.0258
480	0.0038
481	0.0006
482	0.004
483	-0.006
484	0.0112
485	0.0192
486	0.0094
487	0.0032
488	0.0076
489	0.011
490	-0.0022
491	-0.0112
492	-0.011
493	0.0058
494	-0.0044
495	-0.0116
496	-0.016
497	-0.0122
498	-0.0188
499	-0.0016
500	0.0192
501	0.0196
502	0.0102
503	0.0152
504	0.0072
505	-0.004
506	-0.0018
507	0.0048
508	0.0192
509	0.0166
510	-0.0006
511	-0.019
512	-0.0256
513	0.0138
514	0.02
515	0.0128
516	0.0056
517	0.011
518	0.0084
519	0.0026
520	-0.006
521	-0.0074
522	-0.0074
523	-0.003
524	-0.0256
525	-0.041
526	-0.0202
527	-0.017
528	0.003
529	0.0118
530	0.0046
531	0.018
532	0.0098
533	0.0196
534	0.0174
535	0.016
536	0.0012
537	-0.0066
538	-0.0146
539	-0.008
540	-0.0028
541	0.0008
542	0.009
543	0.0162
544	0.003
545	-0.0168
546	-0.0294
547	-0.0194
548	0.0118
549	0.0116
550	0.0108
551	0.0282
552	0.0108
553	-0.025
554	-0.0304
555	-0.0188
556	-0.0002
557	-0.0112
558	0.0052
559	0.015
560	0.0084
561	-0.0048
562	0.0008
563	0.014
564	0.0072
565	0.0086
566	0.0116
567	0.015
568	0.0016
569	-0.0022
570	-0.0048
571	0.0078
572	-0.0158
573	-0.0134
574	0.0034
575	-0.0192
576	-0.0292
577	-0.0052
578	0.005
579	-0.007
580	0.0048
581	0.0048
582	0.011
583	0.0012
584	0.0052
585	-0.004
586	-0.0022
587	-0.0072
588	0.0122
589	0.0082
590	0.0044
591	-0.003
592	-0.0004
593	0.0036
594	-0.001
595	0.0026
596	0.005
597	-0.0088
598	-0.0036
599	0.0076
600	0.0296
601	-0.006
602	-0.0226
603	-0.0198
604	-0.0096
605	-0.0042
606	0.0022
607	0.0062
608	0.0016
609	-0.0078
610	-0.0082
611	-0.001
612	0.0006
613	0.0262
614	0.0142
615	-0.005
616	-0.0246
617	-0.0176
618	-0.0078
619	-0.0054
620	-0.008
621	-0.0102
622	0.013
623	0.0166
624	0.012
625	0.0114
626	0.017
627	0.0186
628	0.0018
629	-0.0262
630	-0.0138
631	0.004
632	0.0106
633	0.0254
634	-0.0184
635	-0.0324
636	-0.0212
637	-0.009
638	-0.0072
639	-0.0044
640	0.0178
641	0.0018
642	-0.0278
643	0.0034
644	0.0146
645	0.0038
646	-0.0004
647	0.006
648	0.0114
649	-0.01
650	0.0088
651	-0.0108
652	-0.0196
653	0.0072
654	-0.018
655	-0.0184
656	-0.004
657	0.0216
658	0.0152
659	0.0128
660	0.017
661	0.0218
662	-0.0038
663	-0.016
664	-0.0164
665	-0.034
666	-0.0102
667	-0.0026
668	0.0118
669	0.0182
670	0.0306
671	0.0178
672	0.0034
673	0.009
674	0.0012
675	0.001
676	-0.0196
677	-0.0128
678	-0.0268
679	-0.0044
680	-0.002
681	-0.0142
682	-0.003
683	-0.0004
684	-0.008
685	0.0012
686	0.0032
687	0.01
688	0.012
689	0.0082
690	0.0192
691	0.0164
692	0.008
693	0.0096
694	-0.004
695	-0.0092
696	-0.0342
697	-0.0304
698	-0.0186
699	-0.0004
700	0.0032
701	0.0064
702	-0.0046
703	-0.0154
704	-0.0202
705	-0.0128
706	0.0074
707	0.0174
708	0.0034
709	0.0312
710	0.0394
711	0.0146
712	-0.0078
713	-0.015
714	-0.0074
715	-0.021
716	-0.0192
717	-0.009
718	-0.0082
719	-0.0002
720	0.0026
721	-0.0016
722	-3.79471e-19
723	0.0118
724	0.0172
725	0.0262
726	0.004
727	0.0034
728	-0.0174
729	-0.0168
730	0.009
731	-0.0038
732	-0.0042
733	-0.0036
734	-0.0052
735	-0.0088
736	0.0184
737	0.0168
738	0.0018
739	-0.0022
740	-0.016
741	-0.0238
742	-0.0116
743	-4.87891e-19
744	0.0114
745	-0.0022
746	-0.0014
747	-0.0026
748	0.003
749	0.0046
750	0.002
751	0.0064
752	0.0132
753	-0.0064
754	-0.0002
755	0.0214
756	0.0166
757	0.0042
758	-0.017
759	-0.0294
760	-0.0174
761	-0.0244
762	-0.0074
763	-0.008
764	0.0032
765	0.0166
766	0.002
767	0.0102
768	-0.0118
769	-0.013
770	-0.0212
771	-0.0168
772	0.008
773	0.023
774	0.0346
775	0.0272
776	0.023
777	-0.0026
778	0.0018
779	0.0044
780	-0.018
781	0.0018
782	-0.0072
783	-0.0156
784	-0.0102
785	-0.021
786	-0.013
787	-0.0244
788	-0.012
789	-0.0134
790	-0.0034
791	0.0084
792	0.0338
793	0.0078
794	0.0086
795	0.0058
796	-0.0078
797	-0.002
798	-0.01
799	-0.0038
800	0.0018
801	0.0054
802	0.0046
803	0.0046
804	-4.87891e-19
805	0.0244
806	0.0094
807	0.008
808	0.004
809	-0.0016
810	0.0144
811	0.0008
812	0.0178
813	0.0056
814	-0.007
815	-0.015
816	-0.0096
817	-0.0386
818	-0.0168
819	-0.0016
820	-0.0164
821	0.0088
822	0.0018
823	0.0136
824	0.0154
825	0.0104
826	0.0178
827	0.0208
828	0.007
829	-0.0066
830	0.0016
831	-0.0028
832	-0.0178
833	-0.0356
834	-0.0308
835	0.0024
836	-0.0088
837	0.0084
838	0.014
839	0.0128
840	-0.0118
841	-0.0104
842	0.0076
843	-0.0122
844	-0.0148
845	-0.0048
846	-0.004
847	0.0194
848	-0.008
849	0.0144
850	0.0096
851	0.0104
852	0.001
853	-0.0026
854	0.0116
855	0.0246
856	0.0176
857	-0.004
858	-0.0212
859	-0.032
860	-0.0278
861	-0.0138
862	0.0058
863	0.0096
864	0.0246
865	0.031
866	0.0132
867	0.0272
868	0.0114
869	-0.0248
870	-0.0134
871	-0.0084
872	-0.0142
873	-0.003
874	0.0012
875	-0.0186
876	-0.0082
877	0.0154
878	0.0062
879	0.01
880	0.012
881	0.038
882	0.0052
883	0.0024
884	-0.009
885	-0.0106
886	-0.0174
887	-0.0042
888	0.0044
889	0.0076
890	-0.0064
891	-0.015
892	0.0022
893	0.0038
894	0.004
895	0.0036
896	0.005
897	-0.0052
898	0.0116
899	0.0014
900	-0.0124
901	-0.0122
902	0.0068
903	0.0028
904	0.0174
905	0.0002
906	0.003
907	-0.0014
908	-0.0072
909	-0.0058
910	-0.0184
911	-0.0048
912	0.013
913	0.0096
914	0.0164
915	0.015
916	0.0004
917	0.0006
918	0.013
919	0.0118
920	-0.0106
921	-0.0168
922	-0.0152
923	-0.015
924	-0.0038
925	0.0134
926	0.0178
927	0.0046
928	-0.0148
929	-0.002
930	0.0168
931	-0.0118
932	-0.0286
933	-0.0134
934	-0.0022
935	0.0084
936	0.0054
937	-0.0004
938	-0.0024
939	-0.003
940	-0.0072
941	-0.0056
942	0.0166
943	0.0312
944	0.0132
945	-0.0196
946	-0.016
947	-0.0114
948	-0.01
949	0.0094
950	-0.0076
951	-0.0116
952	-0.0064
953	0.0072
954	0.0292
955	0.012
956	0.0014
957	-0.0214
958	-0.0084
959	0.0042
960	0.0006
961	0.01
962	0.0178
963	-0.0024
964	0.0044
965	-0.0234
966	0.0096
967	0.0026
968	0.002
969	-0.002
970	0.0092
971	-0.0086
972	-0.0178
973	-0.0134
974	-0.0032
975	-0.0124
976	-0.0032
977	0.0076
978	0.0094
979	0.0158
980	0.0136
981	0.0086
982	-0.0152
983	0.0082
984	0.0162
985	0.0122
986	-0.0206
987	-0.0056
988	-0.0164
989	0.0022
990	-0.0038
991	-0.002
992	0.0042
993	0.0154
994	0.0048
995	0.0032
996	-0.01
997	-0.0126
998	-0.002
999	-0.0222
1000	-0.0062
1001	-0.002
1002	0.005
1003	0.0154
1004	0.0036
1005	0.0178
1006	0.0106
1007	-0.0012
1008	0.0058
1009	0.0008
1010	-0.0006
1011	-0.0004
1012	0.0022
1013	-0.0024
1014	0.0006
1015	0.0068
1016	-0.009
1017	-0.0154
1018	0.0078
1019	4.87891e-19
1020	-0.0032
1021	0.0148
1022	0.0044
1023	0.0004
1024	-0.012
1025	-0.0152
1026	0.0042
1027	-0.003
1028	0.0178
1029	0.0356
1030	0.0342
1031	0.0012
1032	-0.033
1033	-0.0604
1034	-0.0272
1035	-0.0142
1036	-0.0092
1037	0.0046
1038	0.0046
1039	0.0014
1040	0.0144
1041	0.0238
1042	0.0026
1043	0.0074
1044	0.0118
1045	0.0152
1046	-0.0102
1047	-0.0126
1048	-0.008
1049	-0.0086
1050	-0.0138
1051	0.0048
1052	0.0138
1053	0.0088
1054	-0.0046
1055	0.0156
1056	0.0068
1057	-0.0028
1058	-0.0276
1059	-0.0114
1060	-0.0022
1061	-0.0058
1062	-0.0112
1063	0.0074
1064	-0.0068
1065	-0.0038
1066	-0.0032
1067	0.009
1068	0.0048
1069	0.0128
1070	0.005
1071	0.0068
1072	0.0086
1073	0.0106
1074	0.0036
1075	0.008
1076	-0.0004
1077	-0.0024
1078	0.0104
1079	-0.0008
1080	0.0064
1081	0.0002
1082	-0.002
1083	-0.0268
1084	-0.0202
1085	-0.026
1086	0.003
1087	0.0044
1088	0.022
1089	0.0328
1090	0.0264
1091	-6.451e-18
1092	0.0028
1093	-0.0216
1094	-0.0204
1095	-0.018
1096	-0.0012
1097	0.023
1098	0.0176
1099	0.0046
1100	-0.009
1101	0.0168
1102	0.0166
1103	-0.0028
1104	-0.0118
1105	-0.001
1106	0.0012
1107	-0.0162
1108	-0.0256
1109	-0.0186
1110	-0.0078
1111	-0.005
1112	0.0058
1113	0.0246
1114	0.0162
1115	0.0084
1116	-0.0138
1117	-0.0068
1118	-0.01
1119	0.001
1120	0.0182
1121	0.0104
1122	0.0188
1123	0.0022
1124	-0.0104
1125	-0.003
1126	-0.0236
1127	-0.013
1128	-0.0122
1129	-0.0086
1130	-0.0072
1131	0.0056
1132	-0.0012
1133	-0.0064
1134	-0.0008
1135	0.0184
1136	0.0038
1137	-0.0088
1138	-0.0122
1139	0.0108
1140	0.0136
1141	0.0026
1142	-0.0166
1143	0.0156
1144	0.0176
1145	0.0156
1146	0.0272
1147	0.0048
1148	-0.0148
1149	-0.0354
1150	-0.0178
1151	-0.015
1152	0.0004
1153	-0.0058
1154	-0.0054
1155	-0.0276
1156	-0.0142
1157	-0.0022
1158	0.0004
1159	0.0206
1160	0.0002
1161	-0.0236
1162	-0.0108
1163	0.0058
1164	0.0138
1165	0.0282
1166	0.0278
1167	0.0026
1168	0.0136
1169	0.0008
1170	-0.0072
1171	-0.0044
1172	-0.0354
1173	-0.008
1174	0.0074
1175	-0.0064
1176	0.0058
1177	0.0128
1178	-0.0022
1179	0.0106
1180	0.0028
1181	-0.0028
1182	-0.0004
1183	-0.0188
1184	-0.0158
1185	-0.0114
1186	-0.0146
1187	0.0086
1188	0.0074
1189	-0.0062
1190	0.0184
1191	-0.0056
1192	-0.008
1193	0.014
1194	0.0044
1195	0.0064
1196	0.004
1197	0.0092
1198	0.0102
1199	-0.012
1200	-0.0006
1201	0.0224
1202	0.0192
1203	0.012
1204	0.0012
1205	-0.0308
1206	-0.033
1207	-0.0354
1208	-0.0028
1209	-0.0176
1210	-0.0126
1211	-0.0074
1212	0.0226
1213	0.0184
1214	0.018
1215	0.0186
1216	0.0104
1217	-0.008
1218	-0.0056
1219	-0.0046
1220	-0.0076
1221	-0.01
1222	-0.0166
1223	-0.0164
1224	-0.0168
1225	-0.0012
1226	-0.0154
1227	-0.001
1228	0.015
1229	0.0262
1230	0.0126
1231	0.0402
1232	0.032
1233	0.016
1234	0.004
1235	-0.0086
1236	-0.0116
1237	-0.0128
1238	-0.0094
1239	-0.0284
1240	-0.0356
1241	0.0014
1242	0.0132
1243	0.0108
1244	0.0096
1245	0.022
1246	0.0044
1247	0.0018
1248	0.019
1249	-0.008
1250	0.0004
1251	-0.0162
1252	-0.0086
1253	-0.0204
1254	0.0248
1255	0.02
1256	0.0148
1257	-0.0108
1258	-0.0212
1259	-0.008
1260	-0.0006
1261	-0.005
1262	-0.0006
1263	0.0094
1264	-0.0056
1265	-0.0138
1266	-0.0328
1267	-0.0046
1268	0.011
1269	0.0156
1270	0.0218
1271	0.0302
1272	0.0044
1273	-0.0114
1274	-0.0164
1275	0.0098
1276	0.0164
1277	0.0064
1278	0.002
1279	-0.015
1280	-0.0116
1281	-0.0274
1282	-0.0082
1283	-0.0002
1284	0.0126
1285	0.0108
1286	0.0162
1287	0.0104
1288	-0.0082
1289	-0.0118
1290	-0.0264
1291	-0.0096
1292	0.0128
1293	0.033
1294	0.0236
1295	0.017
1296	0.008
1297	-0.017
1298	-0.0228
1299	-0.0112
1300	-0.002
1301	0.0004
1302	0.0098
1303	-0.0072
1304	-0.0006
1305	0.0032
1306	0.0016
1307	0.0076
1308	0.0282
1309	0.0064
1310	0.0122
1311	0.007
1312	0.0068
1313	-0.0172
1314	-0.0188
1315	-0.0346
1316	-0.0174
1317	-0.016
1318	0.0164
1319	0.0112
1320	0.0356
1321	0.0292
1322	0.0134
1323	-0.0158
1324	-0.0068
1325	-0.0186
1326	-0.0142
1327	-0.0092
1328	-0.0174
1329	-0.0098
1330	-0.015
1331	0.0094
1332	0.0088
1333	0.0094
1334	0.0152
1335	-0.0044
1336	-0.0134
1337	-0.0038
1338	0.0096
1339	0.0018
1340	0.0022
1341	0.0062
1342	-0.0144
1343	-0.0008
1344	0.0114
1345	0.0012
1346	0.0006
1347	-0.0122
1348	-0.002
1349	-0.0138
1350	-0.0116
1351	0.0014
1352	-0.01
1353	-0.0074
1354	-0.0156
1355	0.0034
1356	0.0296
1357	0.0276
1358	0.0134
1359	-0.0082
1360	-0.0104
1361	0.0016
1362	-0.0044
1363	0.0088
1364	-0.0252
1365	-0.0138
1366	-0.0152
1367	0.019
1368	0.022
1369	0.0364
1370	0.0382
1371	0.0248
1372	-0.0016
1373	-0.013
1374	-0.0252
1375	-0.0088
1376	-6.451e-18
1377	-0.002
1378	-0.0102
1379	-0.0084
1380	-0.0162
1381	0.0192
1382	-0.0092
1383	-0.0266
1384	-0.0132
1385	-0.0142
1386	0.0074
1387	0.0306
1388	0.0292
1389	0.0088
1390	-0.0278
1391	-0.0194
1392	-0.0036
1393	0.0302
1394	0.0072
1395	0.0096
1396	0.0042
1397	0.001
1398	-0.0072
1399	-0.0214
1400	-0.0284
1401	-0.0138
1402	-0.0038
1403	0.0008
1404	0.0136
1405	0.0178
1406	0.0166
1407	0.0176
1408	-6.451e-18
1409	-0.0102
1410	0.0018
1411	-0.0046
1412	-0.0098
1413	-0.0166
1414	-0.0156
1415	-0.0204
1416	0.0036
1417	0.0164
1418	0.0044
1419	0.0038
1420	0.0084
1421	0.0024
1422	-0.0036
1423	0.0056
1424	-0.0076
1425	0.0112
1426	0.0184
1427	0.0058
1428	-0.0002
1429	-0.0224
1430	-0.019
1431	0.005
1432	0.013
1433	0.0076
1434	-0.0064
1435	-0.0026
1436	-0.0082
1437	0.0086
1438	0.0304
1439	0.0028
1440	-0.002
1441	-0.011
1442	-0.0034
1443	-0.004
1444	0.0196
1445	0.0156
1446	0.0054
1447	-0.0134
1448	-0.021
1449	-0.0204
1450	-0.0166
1451	-0.0106
1452	0.0198
1453	0.0134
1454	0.0194
1455	0.0058
1456	0.0082
1457	-0.0024
1458	-0.0182
1459	-0.0184
1460	-0.001
1461	0.0018
1462	-0.004
1463	-0.0004
1464	0.0106
1465	0.0284
1466	0.0068
1467	0.0256
1468	-0.0116
1469	-0.0142
1470	-0.002
1471	-0.0114
1472	0.0014
1473	-0.011
1474	-0.0038
1475	0.0104
1476	0.0088
1477	0.004
1478	-0.0266
1479	-0.0098
1480	-0.0164
1481	-0.0128
1482	-0.0168
1483	0.001
1484	0.0086
1485	-0.0086
1486	0.0178
1487	0.0208
1488	0.0078
1489	0.0156
1490	0.0074
1491	-0.0118
1492	-0.004
1493	-0.0072
1494	0.0004
1495	-0.0022
1496	-0.0154
1497	0.0078
1498	0.0144
1499	0.0116
1500	-0.012
1501	0.0046
1502	0.005
1503	0.0012
1504	0.0012
1505	-0.0184
1506	-0.0166
1507	-0.0076
1508	-0.0084
1509	-0.0242
1510	-0.0148
1511	0.013
1512	0.0276
1513	0.0062
1514	-0.0096
1515	0.0096
1516	0.005
1517	0.0116
1518	-0.0084
1519	-0.0126
1520	0.002
1521	0.0072
1522	0.0016
1523	-0.0128
1524	-0.0106
1525	0.0262
1526	0.0238
1527	0.0318
1528	0.0104
1529	0.0114
1530	-0.0162
1531	-0.0234
1532	-0.0164
1533	-0.0208
1534	0.001
1535	-0.0066
1536	-0.0194
1537	-0.0096
1538	0.0126
1539	0.011
1540	0.014
1541	0.0152
1542	0.0096
1543	0.0026
1544	-0.0058
1545	0.008
1546	-0.0118
1547	-0.0078
1548	-0.0078
1549	-0.006
1550	0.0006
1551	-0.0004
1552	-0.0046
1553	-0.0246
1554	-7.31836e-18
1555	0.002
1556	0.0138
1557	0.0054
1558	-0.0032
1559	-0.0026
1560	0.0068
1561	0.003
1562	0.0116
1563	0.031
1564	0.019
1565	0.0124
1566	-0.0204
1567	-0.0132
1568	-0.034
1569	-0.013
1570	-0.0124
1571	0.0016
1572	-0.0026
1573	0.0238
1574	0.016
1575	0.0064
1576	-0.0028
1577	0.003
1578	-0.0144
1579	-0.0008
1580	0.002
1581	0.0064
1582	-0.013
1583	-0.021
1584	-0.0382
1585	-0.014
1586	0.0038
1587	0.0004
1588	0.004
1589	-0.0052
1590	0.007
1591	0.0284
1592	0.018
1593	0.0128
1594	0.0002
1595	-0.0058
1596	-0.007
1597	-0.0004
1598	-0.003
1599	-0.0048
1600	0.003
1601	-0.0004
1602	-0.0048
1603	0.0012
1604	-0.015
1605	0.013
1606	0.0208
1607	0.014
1608	0.0144
1609	0.0004
1610	-0.0112
1611	-0.022
1612	-0.0116
1613	0.013
1614	0.0224
1615	0.0122
1616	-0.0202
1617	-0.0252
1618	-0.0396
1619	-0.0204
1620	-0.0122
1621	0.0014
1622	0.0122
1623	0.0048
1624	0.0198
1625	0.0116
1626	0.0228
1627	0.0008
1628	-0.003
1629	-0.0116
1630	-0.0014
1631	0.0014
1632	-0.001
1633	0.0078
1634	0.0068
1635	-0.005
1636	-0.0328
1637	-0.0036
1638	0.0004
1639	-0.0098
1640	0.0112
1641	0.0204
1642	0.0154
1643	-0.0074
1644	-0.0024
1645	-0.003
1646	-0.0072
1647	-0.0128
1648	0.008
1649	0.0136
1650	0.0134
1651	0.0138
1652	0.0188
1653	0.0132
1654	0.0206
1655	-0.0002
1656	-0.0294
1657	-0.032
1658	-0.0188
1659	-0.0058
1660	-0.0036
1661	0.0122
1662	0.0196
1663	0.013
1664	0.0044
1665	0.0052
1666	-0.0004
1667	-0.0146
1668	-0.0116
1669	-0.0042
1670	-0.0258
1671	-0.0054
1672	0.0106
1673	0.014
1674	0.0046
1675	-0.0062
1676	-0.0198
1677	-0.022
1678	0.001
1679	0.0212
1680	0.0112
1681	0.0246
1682	-0.008
1683	0.002
1684	0.0096
1685	0.017
1686	0.006
1687	-0.0014
1688	-0.0098
1689	0.001
1690	0.0088
1691	-0.02
1692	-0.0238
1693	-0.0134
1694	0.0016
1695	0.0168
1696	0.0166
1697	0.018
1698	-0.0004
1699	0.0116
1700	0.0036
1701	-0.0182
1702	-0.0074
1703	0.0012
1704	0.0228
1705	0.0186
1706	-0.0042
1707	0.0088
1708	-0.0116
1709	-0.0258
1710	-0.0068
1711	-0.0288
1712	-0.012
1713	-0.0072
1714	-0.0034
1715	0.012
1716	0.0132
1717	0.0038
1718	0.0288
1719	0.026
1720	0.0122
1721	0.0138
1722	-0.0094
1723	-0.0356
1724	-0.0188
1725	-0.015
1726	0.0198
1727	0.0078
1728	0.0158
1729	0.0038
1730	-0.0088
1731	-0.0148
1732	-0.0202
1733	-0.0104
1734	0.0188
1735	0.0026
1736	-0.0008
1737	0.0118
1738	0.003
1739	-0.0048
1740	-0.0166
1741	-0.0092
1742	-0.0166
1743	-0.0158
1744	-0.0094
1745	0.0104
1746	0.0126
1747	0.0146
1748	0.0094
1749	0.0088
1750	0.0204
1751	0.035
1752	0.0138
1753	-0.008
1754	-0.0224
1755	-0.0304
1756	-0.045
1757	-0.0162
1758	-0.0042
1759	0.004
1760	0.0036
1761	0.0148
1762	0.0088
1763	0.0126
1764	0.0108
1765	-0.015
1766	-0.0018
1767	0.0016
1768	-0.0112
1769	-0.025
1770	-0.0096
1771	-0.0086
1772	0.013
1773	0.011
1774	0.0114
1775	0.015
1776	0.0208
1777	-0.004
1778	-0.0116
1779	0.0024
1780	-0.0092
1781	-0.0128
1782	0.0032
1783	0.0006
1784	-0.0066
1785	0.0134
1786	0.0118
1787	0.0238
1788	0.02
1789	-6.451e-18
1790	-0.0138
1791	-7.42678e-18
1792	-0.018
1793	-0.0272
1794	-0.0212
1795	0.009
1796	0.0238
1797	-0.0002
1798	-0.0004
1799	-0.0076
1800	0.0146
1801	-0.0202
1802	-0.0188
1803	-0.0168
1804	0.0038
1805	0.0062
1806	-0.0044
1807	-0.0058
1808	-0.0128
1809	-0.012
1810	0.0142
1811	0.0134
1812	0.022
1813	0.0084
1814	-0.0108
1815	-0.0038
1816	0.0106
1817	0.0114
1818	-0.0058
1819	-0.0094
1820	-0.002
1821	0.0024
1822	0.0226
1823	0.03
1824	0.0014
1825	-0.012
1826	-0.015
1827	-0.0064
1828	-0.0202
1829	-0.0122
1830	-0.021
1831	0.0088
1832	0.0108
1833	0.0162
1834	0.0144
1835	0.0162
1836	0.0044
1837	-0.0032
1838	-0.013
1839	0.011
1840	0.0312
1841	0.0114
1842	-0.018
1843	-0.024
1844	-0.0328
1845	-0.0276
1846	-0.0204
1847	-0.005
1848	0.0068
1849	0.015
1850	0.004
1851	0.0026
1852	0.0034
1853	-0.0132
1854	0.0076
1855	0.0194
1856	0.005
1857	0.0022
1858	0.004
1859	0.003
1860	-0.0084
1861	0.008
1862	0.004
1863	-0.0012
1864	-0.0032
1865	-0.0022
1866	0.0026
1867	-0.0044
1868	-0.0088
1869	-0.0052
1870	-0.0082
1871	0.0024
1872	-0.0024
1873	-0.0022
1874	-0.0148
1875	0.0056
1876	0.0156
1877	0.01
1878	-0.0036
1879	0.0004
1880	-0.0072
1881	0.0076
1882	0.0298
1883	0.0418
1884	0.0036
1885	-0.019
1886	-0.0222
1887	-0.0288
1888	-0.0286
1889	-0.0238
1890	0.0036
1891	0.0114
1892	0.0052
1893	-0.0146
1894	-0.0106
1895	-0.003
1896	0.0116
1897	0.0442
1898	0.0346
1899	0.033
1900	0.03
1901	0.0082
1902	-0.0038
1903	-0.024
1904	-0.0278
1905	-0.038
1906	-0.0238
1907	-0.0014
1908	-0.005
1909	-0.006
1910	-0.0068
1911	0.015
1912	0.0312
1913	0.0078
1914	0.0024
1915	0.001
1916	0.0078
1917	0.0058
1918	-0.0126
1919	-0.0274
1920	-0.0272
1921	-0.0108
1922	-0.0238
1923	0.0142
1924	0.0322
1925	0.022
1926	0.017
1927	-0.008
1928	0.0084
1929	-0.0084
1930	0.0144
1931	0.0088
1932	-0.0112
1933	-0.0202
1934	-0.0304
1935	-0.0016
1936	0.0012
1937	-0.0074
1938	-0.0068
1939	0.001
1940	0.0158
1941	0.018
1942	0.0094
1943	0.0176
1944	0.032
1945	-0.0028
1946	-0.0142
1947	-0.0002
1948	-0.0062
1949	-0.0204
1950	-0.0132
1951	0.0176
1952	0.013
1953	0.0082
1954	0.016
1955	0.0182
1956	-0.0096
1957	0.0028
1958	0.0012
1959	-0.0056
1960	-0.0196
1961	-0.0324
1962	-0.0074
1963	0.0052
1964	0.0076
1965	0.0084
1966	-0.0044
1967	0.0016
1968	0.0098
1969	-0.01
1970	0.001
1971	-0.007
1972	0.0146
1973	0.0038
1974	-0.0044
1975	-0.0034
1976	-0.012
1977	-0.0132
1978	-0.0124
1979	0.0092
1980	-0.0148
1981	-0.02
1982	-0.0038
1983	0.0236
1984	0.0106
1985	0.0226
1986	0.0174
1987	-0.0158
1988	-0.0148
1989	0.0052
1990	-0.0022
1991	-0.0144
1992	-0.0082
1993	-0.0142
1994	-0.0106
1995	-0.013
1996	0.0096
1997	0.0202
1998	0.0088
[truncated: 598,001+ more rows]

## Sheet: fig_S7c
t/t_0	m
0	0.0004
1	0.0048
2	-0.0054
3	0.003
4	0.0024
5	0.0092
6	0.0102
7	-0.0008
8	-0.0214
9	-0.0068
10	-0.0088
11	0.0118
12	0.0292
13	0.0108
14	0.0234
15	-0.0118
16	-0.0102
17	-0.0022
18	-0.006
19	-0.0128
20	-0.0066
21	-0.0128
22	-0.0092
23	-0.0138
24	0.0012
25	-0.0056
26	-0.0082
27	0.0136
28	0.001
29	0.0276
30	0.0206
31	0.0118
32	0.0138
33	-0.0036
34	0.005
35	-0.0126
36	0.0114
37	-0.016
38	-0.0126
39	-0.027
40	-0.0162
41	0.0134
42	0.0136
43	0.0242
44	0.0198
45	-0.0068
46	-0.0036
47	-0.018
48	-0.0172
49	-0.0118
50	0.0102
51	-0.002
52	0.009
53	0.0064
54	0.0116
55	-0.004
56	-0.0106
57	-0.0032
58	-0.0018
59	0.0024
60	-0.0026
61	0.005
62	0.0026
63	0.0014
64	-0.0014
65	0.0172
66	0.0022
67	0.006
68	-0.0086
69	0.0016
70	-0.0034
71	0.0244
72	-0.0114
73	-0.004
74	-0.0104
75	-0.012
76	-0.0018
77	0.0018
78	0.0034
79	0.0002
80	-0.0014
81	-0.0116
82	0.0036
83	0.0012
84	0.0104
85	0.0206
86	0.0172
87	0.0192
88	-0.0006
89	0.0128
90	-0.0102
91	-0.0108
92	-0.012
93	-0.0128
94	-0.0074
95	0.0076
96	0.0144
97	0.008
98	0.008
99	-0.0232
100	-0.0226
101	-0.011
102	-0.005
103	0.0096
104	0.01
105	0.0052
106	0.0144
107	0.0144
108	0.015
109	0.0188
110	-0.0242
111	-0.0246
112	-0.0196
113	0.002
114	0.0078
115	-0.008
116	0.0014
117	0.002
118	3.79471e-19
119	0.014
120	0.0032
121	0.0078
122	-0.001
123	4.87891e-19
124	-0.0356
125	-0.022
126	0.0052
127	0.0238
128	0.015
129	0.0086
130	0.0262
131	0.0236
132	0.0042
133	-0.0044
134	-0.0204
135	-0.0216
136	-0.018
137	-0.0016
138	-0.0084
139	-0.0054
140	-0.0162
141	-0.0078
142	0.0032
143	-0.001
144	0.0128
145	-0.0008
146	-0.0168
147	0.0022
148	0.0046
149	0.0214
150	0.0364
151	0.0066
152	-0.0048
153	-0.0324
154	-0.0294
155	-0.016
156	-0.0118
157	-0.0176
158	0.0004
159	0.0096
160	0.0086
161	0.005
162	0.0102
163	0.0388
164	0.0322
165	0.0032
166	3.79471e-19
167	-0.0026
168	-0.0004
169	0.0056
170	0.005
171	-0.014
172	-0.0258
173	-0.0294
174	-0.005
175	0.0194
176	-0.008
177	-0.0078
178	0.0122
179	-0.0054
180	0.0152
181	0.0164
182	-0.0152
183	-0.0016
184	0.001
185	4.87891e-19
186	0.004
187	-0.0012
188	0.0008
189	0.0152
190	0.0142
191	0.0172
192	0.001
193	-0.0208
194	0.0024
195	0.0052
196	0.0184
197	-0.0006
198	0.0002
199	0.0052
200	-0.0012
201	0.0112
202	-0.014
203	-0.0118
204	-0.0154
205	-0.0058
206	0.0066
207	0.0086
208	0.0168
209	0.0156
210	0.0164
211	-0.0222
212	0.0008
213	-0.0058
214	-0.0204
215	-0.0196
216	0.0132
217	0.007
218	0.0022
219	0.0006
220	0.0166
221	-0.0012
222	-0.008
223	-0.0074
224	-0.0034
225	0.0148
226	0.015
227	0.0032
228	-0.006
229	-0.0092
230	0.003
231	-0.0098
232	-0.0054
233	-3.79471e-19
234	-0.0026
235	-0.0182
236	0.006
237	-0.007
238	-0.0214
239	-0.0194
240	-0.0028
241	-0.0064
242	0.0032
243	0.0154
244	0.0254
245	0.023
246	0.0104
247	0.0048
248	-0.0072
249	0.0134
250	-0.0064
251	0.0112
252	0.02
253	0.018
254	-0.0018
255	-0.0152
256	-0.0274
257	-0.0122
258	-0.005
259	-0.0094
260	0.006
261	0.0042
262	-0.0224
263	-0.0226
264	-0.0096
265	-0.0086
266	-0.003
267	0.013
268	0.0292
269	0.0184
270	0.0122
271	0.0102
272	0.0158
273	0.002
274	-0.0038
275	0.0016
276	-0.0254
277	-0.002
278	-0.01
279	-0.0126
280	0.0042
281	-0.0032
282	0.0072
283	0.0138
284	-0.0038
285	0.0076
286	0.002
287	0.0166
288	0.004
289	0.0194
290	0.034
291	0.0008
292	-0.0182
293	-0.003
294	-0.0244
295	-0.0238
296	-0.022
297	-0.0228
298	-0.018
299	0.008
300	0.0044
301	0.0088
302	-0.0002
303	0.009
304	0.0006
305	0.0076
306	-0.0122
307	-0.0082
308	0.0024
309	-0.0026
310	0.0076
311	0.0112
312	0.0072
313	0.0238
314	0.002
315	0.0212
316	-0.003
317	-0.0062
318	-0.0184
319	-0.0082
320	-0.0096
321	0.0022
322	-0.0068
323	0.0038
324	-0.0052
325	0.0166
326	0.0134
327	0.0114
328	-0.0168
329	-0.039
330	-0.0016
331	0.022
332	0.013
333	0.0062
334	-0.0104
335	-0.0074
336	0.0074
337	0.0146
338	0.0116
339	0.0018
340	0.0016
341	-0.0246
342	-0.0444
343	-0.0238
344	-0.0034
345	0.0094
346	0.0018
347	-0.0098
348	0.0028
349	0.0218
350	0.0054
351	0.0036
352	-0.0148
353	-0.029
354	-0.0208
355	0.007
356	0.035
357	0.0482
358	0.034
359	0.0198
360	-0.008
361	-0.0074
362	-0.026
363	-0.0264
364	-0.0304
365	-0.0238
366	0.0028
367	-0.0132
368	-0.0056
369	-0.003
370	-0.0024
371	-0.0144
372	0.0026
373	0.0138
374	0.024
375	0.0006
376	0.0038
377	0.0066
378	-0.0006
379	0.0052
380	-0.0102
381	-0.0096
382	-0.0154
383	-0.0006
384	0.0206
385	0.0034
386	-0.0054
387	0.0012
388	0.0138
389	0.0002
390	0.0032
391	0.0052
392	0.0104
393	0.006
394	0.007
395	-0.0224
396	-0.0202
397	0.013
398	0.0238
399	0.0208
400	0.0206
401	-0.0144
402	-0.0126
403	-0.005
404	-0.0048
405	-0.0202
406	-0.0036
407	0.0012
408	-0.0014
409	0.0078
410	-0.0034
411	0.0088
412	0.0072
413	0.0116
414	0.0168
415	0.015
416	0.004
417	0.0006
418	-0.019
419	-0.0082
420	-0.003
421	-0.0008
422	-0.0128
423	0.0018
424	0.0034
425	0.0066
426	0.0102
427	0.002
428	-0.0014
429	-0.0176
430	-0.0088
431	-0.0194
432	-0.012
433	-0.0094
434	0.0076
435	0.0298
436	0.0134
437	0.0148
438	0.0038
439	0.0174
440	0.0104
441	-0.0022
442	0.0002
443	0.0134
444	0.0016
445	-0.0208
446	-0.0122
447	-0.0248
448	-0.0288
449	0.0004
450	0.0018
451	0.0134
452	0.0266
453	0.0304
454	-0.0124
455	-0.0108
456	-0.0014
457	-0.0072
458	-0.0096
459	-0.0152
460	-0.0082
461	-0.007
462	0.0152
463	0.0258
464	0.0078
465	0.021
466	0.0156
467	-0.0032
468	-0.02
469	-0.0238
470	-0.044
471	-0.0132
472	0.0052
473	0.013
474	0.0192
475	0.016
476	0.0172
477	4.87891e-19
478	-0.0192
479	-0.0258
480	0.0038
481	0.0006
482	0.004
483	-0.006
484	0.0112
485	0.0192
486	0.0094
487	0.0032
488	0.0076
489	0.011
490	-0.0022
491	-0.0112
492	-0.011
493	0.0058
494	-0.0044
495	-0.0116
496	-0.016
497	-0.0122
498	-0.0188
499	-0.0016
500	0.0192
501	0.0196
502	0.0102
503	0.0152
504	0.0072
505	-0.004
506	-0.0018
507	0.0048
508	0.0192
509	0.0166
510	-0.0006
511	-0.019
512	-0.0256
513	0.0138
514	0.02
515	0.0128
516	0.0056
517	0.011
518	0.0084
519	0.0026
520	-0.006
521	-0.0074
522	-0.0074
523	-0.003
524	-0.0256
525	-0.041
526	-0.0202
527	-0.017
528	0.003
529	0.0118
530	0.0046
531	0.018
532	0.0098
533	0.0196
534	0.0174
535	0.016
536	0.0012
537	-0.0066
538	-0.0146
539	-0.008
540	-0.0028
541	0.0008
542	0.009
543	0.0162
544	0.003
545	-0.0168
546	-0.0294
547	-0.0194
548	0.0118
549	0.0116
550	0.0108
551	0.0282
552	0.0108
553	-0.025
554	-0.0304
555	-0.0188
556	-0.0002
557	-0.0112
558	0.0052
559	0.015
560	0.0084
561	-0.0048
562	0.0008
563	0.014
564	0.0072
565	0.0086
566	0.0116
567	0.015
568	0.0016
569	-0.0022
570	-0.0048
571	0.0078
572	-0.0158
573	-0.0134
574	0.0034
575	-0.0192
576	-0.0292
577	-0.0052
578	0.005
579	-0.007
580	0.0048
581	0.0048
582	0.011
583	0.0012
584	0.0052
585	-0.004
586	-0.0022
587	-0.0072
588	0.0122
589	0.0082
590	0.0044
591	-0.003
592	-0.0004
593	0.0036
594	-0.001
595	0.0026
596	0.005
597	-0.0088
598	-0.0036
599	0.0076
600	0.0296
601	-0.006
602	-0.0226
603	-0.0198
604	-0.0096
605	-0.0042
606	0.0022
607	0.0062
608	0.0016
609	-0.0078
610	-0.0082
611	-0.001
612	0.0006
613	0.0262
614	0.0142
615	-0.005
616	-0.0246
617	-0.0176
618	-0.0078
619	-0.0054
620	-0.008
621	-0.0102
622	0.013
623	0.0166
624	0.012
625	0.0114
626	0.017
627	0.0186
628	0.0018
629	-0.0262
630	-0.0138
631	0.004
632	0.0106
633	0.0254
634	-0.0184
635	-0.0324
636	-0.0212
637	-0.009
638	-0.0072
639	-0.0044
640	0.0178
641	0.0018
642	-0.0278
643	0.0034
644	0.0146
645	0.0038
646	-0.0004
647	0.006
648	0.0114
649	-0.01
650	0.0088
651	-0.0108
652	-0.0196
653	0.0072
654	-0.018
655	-0.0184
656	-0.004
657	0.0216
658	0.0152
659	0.0128
660	0.017
661	0.0218
662	-0.0038
663	-0.016
664	-0.0164
665	-0.034
666	-0.0102
667	-0.0026
668	0.0118
669	0.0182
670	0.0306
671	0.0178
672	0.0034
673	0.009
674	0.0012
675	0.001
676	-0.0196
677	-0.0128
678	-0.0268
679	-0.0044
680	-0.002
681	-0.0142
682	-0.003
683	-0.0004
684	-0.008
685	0.0012
686	0.0032
687	0.01
688	0.012
689	0.0082
690	0.0192
691	0.0164
692	0.008
693	0.0096
694	-0.004
695	-0.0092
696	-0.0342
697	-0.0304
698	-0.0186
699	-0.0004
700	0.0032
701	0.0064
702	-0.0046
703	-0.0154
704	-0.0202
705	-0.0128
706	0.0074
707	0.0174
708	0.0034
709	0.0312
710	0.0394
711	0.0146
712	-0.0078
713	-0.015
714	-0.0074
715	-0.021
716	-0.0192
717	-0.009
718	-0.0082
719	-0.0002
720	0.0026
721	-0.0016
722	-3.79471e-19
723	0.0118
724	0.0172
725	0.0262
726	0.004
727	0.0034
728	-0.0174
729	-0.0168
730	0.009
731	-0.0038
732	-0.0042
733	-0.0036
734	-0.0052
735	-0.0088
736	0.0184
737	0.0168
738	0.0018
739	-0.0022
740	-0.016
741	-0.0238
742	-0.0116
743	-4.87891e-19
744	0.0114
745	-0.0022
746	-0.0014
747	-0.0026
748	0.003
749	0.0046
750	0.002
751	0.0064
752	0.0132
753	-0.0064
754	-0.0002
755	0.0214
756	0.0166
757	0.0042
758	-0.017
759	-0.0294
760	-0.0174
761	-0.0244
762	-0.0074
763	-0.008
764	0.0032
765	0.0166
766	0.002
767	0.0102
768	-0.0118
769	-0.013
770	-0.0212
771	-0.0168
772	0.008
773	0.023
774	0.0346
775	0.0272
776	0.023
777	-0.0026
778	0.0018
779	0.0044
780	-0.018
781	0.0018
782	-0.0072
783	-0.0156
784	-0.0102
785	-0.021
786	-0.013
787	-0.0244
788	-0.012
789	-0.0134
790	-0.0034
791	0.0084
792	0.0338
793	0.0078
794	0.0086
795	0.0058
796	-0.0078
797	-0.002
798	-0.01
799	-0.0038
800	0.0018
801	0.0054
802	0.0046
803	0.0046
804	-4.87891e-19
805	0.0244
806	0.0094
807	0.008
808	0.004
809	-0.0016
810	0.0144
811	0.0008
812	0.0178
813	0.0056
814	-0.007
815	-0.015
816	-0.0096
817	-0.0386
818	-0.0168
819	-0.0016
820	-0.0164
821	0.0088
822	0.0018
823	0.0136
824	0.0154
825	0.0104
826	0.0178
827	0.0208
828	0.007
829	-0.0066
830	0.0016
831	-0.0028
832	-0.0178
833	-0.0356
834	-0.0308
835	0.0024
836	-0.0088
837	0.0084
838	0.014
839	0.0128
840	-0.0118
841	-0.0104
842	0.0076
843	-0.0122
844	-0.0148
845	-0.0048
846	-0.004
847	0.0194
848	-0.008
849	0.0144
850	0.0096
851	0.0104
852	0.001
853	-0.0026
854	0.0116
855	0.0246
856	0.0176
857	-0.004
858	-0.0212
859	-0.032
860	-0.0278
861	-0.0138
862	0.0058
863	0.0096
864	0.0246
865	0.031
866	0.0132
867	0.0272
868	0.0114
869	-0.0248
870	-0.0134
871	-0.0084
872	-0.0142
873	-0.003
874	0.0012
875	-0.0186
876	-0.0082
877	0.0154
878	0.0062
879	0.01
880	0.012
881	0.038
882	0.0052
883	0.0024
884	-0.009
885	-0.0106
886	-0.0174
887	-0.0042
888	0.0044
889	0.0076
890	-0.0064
891	-0.015
892	0.0022
893	0.0038
894	0.004
895	0.0036
896	0.005
897	-0.0052
898	0.0116
899	0.0014
900	-0.0124
901	-0.0122
902	0.0068
903	0.0028
904	0.0174
905	0.0002
906	0.003
907	-0.0014
908	-0.0072
909	-0.0058
910	-0.0184
911	-0.0048
912	0.013
913	0.0096
914	0.0164
915	0.015
916	0.0004
917	0.0006
918	0.013
919	0.0118
920	-0.0106
921	-0.0168
922	-0.0152
923	-0.015
924	-0.0038
925	0.0134
926	0.0178
927	0.0046
928	-0.0148
929	-0.002
930	0.0168
931	-0.0118
932	-0.0286
933	-0.0134
934	-0.0022
935	0.0084
936	0.0054
937	-0.0004
938	-0.0024
939	-0.003
940	-0.0072
941	-0.0056
942	0.0166
943	0.0312
944	0.0132
945	-0.0196
946	-0.016
947	-0.0114
948	-0.01
949	0.0094
950	-0.0076
951	-0.0116
952	-0.0064
953	0.0072
954	0.0292
955	0.012
956	0.0014
957	-0.0214
958	-0.0084
959	0.0042
960	0.0006
961	0.01
962	0.0178
963	-0.0024
964	0.0044
965	-0.0234
966	0.0096
967	0.0026
968	0.002
969	-0.002
970	0.0092
971	-0.0086
972	-0.0178
973	-0.0134
974	-0.0032
975	-0.0124
976	-0.0032
977	0.0076
978	0.0094
979	0.0158
980	0.0136
981	0.0086
982	-0.0152
983	0.0082
984	0.0162
985	0.0122
986	-0.0206
987	-0.0056
988	-0.0164
989	0.0022
990	-0.0038
991	-0.002
992	0.0042
993	0.0154
994	0.0048
995	0.0032
996	-0.01
997	-0.0126
998	-0.002
999	-0.0222
1000	-0.0062
1001	-0.002
1002	0.005
1003	0.0154
1004	0.0036
1005	0.0178
1006	0.0106
1007	-0.0012
1008	0.0058
1009	0.0008
1010	-0.0006
1011	-0.0004
1012	0.0022
1013	-0.0024
1014	0.0006
1015	0.0068
1016	-0.009
1017	-0.0154
1018	0.0078
1019	4.87891e-19
1020	-0.0032
1021	0.0148
1022	0.0044
1023	0.0004
1024	-0.012
1025	-0.0152
1026	0.0042
1027	-0.003
1028	0.0178
1029	0.0356
1030	0.0342
1031	0.0012
1032	-0.033
1033	-0.0604
1034	-0.0272
1035	-0.0142
1036	-0.0092
1037	0.0046
1038	0.0046
1039	0.0014
1040	0.0144
1041	0.0238
1042	0.0026
1043	0.0074
1044	0.0118
1045	0.0152
1046	-0.0102
1047	-0.0126
1048	-0.008
1049	-0.0086
1050	-0.0138
1051	0.0048
1052	0.0138
1053	0.0088
1054	-0.0046
1055	0.0156
1056	0.0068
1057	-0.0028
1058	-0.0276
1059	-0.0114
1060	-0.0022
1061	-0.0058
1062	-0.0112
1063	0.0074
1064	-0.0068
1065	-0.0038
1066	-0.0032
1067	0.009
1068	0.0048
1069	0.0128
1070	0.005
1071	0.0068
1072	0.0086
1073	0.0106
1074	0.0036
1075	0.008
1076	-0.0004
1077	-0.0024
1078	0.0104
1079	-0.0008
1080	0.0064
1081	0.0002
1082	-0.002
1083	-0.0268
1084	-0.0202
1085	-0.026
1086	0.003
1087	0.0044
1088	0.022
1089	0.0328
1090	0.0264
1091	-6.451e-18
1092	0.0028
1093	-0.0216
1094	-0.0204
1095	-0.018
1096	-0.0012
1097	0.023
1098	0.0176
1099	0.0046
1100	-0.009
1101	0.0168
1102	0.0166
1103	-0.0028
1104	-0.0118
1105	-0.001
1106	0.0012
1107	-0.0162
1108	-0.0256
1109	-0.0186
1110	-0.0078
1111	-0.005
1112	0.0058
1113	0.0246
1114	0.0162
1115	0.0084
1116	-0.0138
1117	-0.0068
1118	-0.01
1119	0.001
1120	0.0182
1121	0.0104
1122	0.0188
1123	0.0022
1124	-0.0104
1125	-0.003
1126	-0.0236
1127	-0.013
1128	-0.0122
1129	-0.0086
1130	-0.0072
1131	0.0056
1132	-0.0012
1133	-0.0064
1134	-0.0008
1135	0.0184
1136	0.0038
1137	-0.0088
1138	-0.0122
1139	0.0108
1140	0.0136
1141	0.0026
1142	-0.0166
1143	0.0156
1144	0.0176
1145	0.0156
1146	0.0272
1147	0.0048
1148	-0.0148
1149	-0.0354
1150	-0.0178
1151	-0.015
1152	0.0004
1153	-0.0058
1154	-0.0054
1155	-0.0276
1156	-0.0142
1157	-0.0022
1158	0.0004
1159	0.0206
1160	0.0002
1161	-0.0236
1162	-0.0108
1163	0.0058
1164	0.0138
1165	0.0282
1166	0.0278
1167	0.0026
1168	0.0136
1169	0.0008
1170	-0.0072
1171	-0.0044
1172	-0.0354
1173	-0.008
1174	0.0074
1175	-0.0064
1176	0.0058
1177	0.0128
1178	-0.0022
1179	0.0106
1180	0.0028
1181	-0.0028
1182	-0.0004
1183	-0.0188
1184	-0.0158
1185	-0.0114
1186	-0.0146
1187	0.0086
1188	0.0074
1189	-0.0062
1190	0.0184
1191	-0.0056
1192	-0.008
1193	0.014
1194	0.0044
1195	0.0064
1196	0.004
1197	0.0092
1198	0.0102
1199	-0.012
1200	-0.0006
1201	0.0224
1202	0.0192
1203	0.012
1204	0.0012
1205	-0.0308
1206	-0.033
1207	-0.0354
1208	-0.0028
1209	-0.0176
1210	-0.0126
1211	-0.0074
1212	0.0226
1213	0.0184
1214	0.018
1215	0.0186
1216	0.0104
1217	-0.008
1218	-0.0056
1219	-0.0046
1220	-0.0076
1221	-0.01
1222	-0.0166
1223	-0.0164
1224	-0.0168
1225	-0.0012
1226	-0.0154
1227	-0.001
1228	0.015
1229	0.0262
1230	0.0126
1231	0.0402
1232	0.032
1233	0.016
1234	0.004
1235	-0.0086
1236	-0.0116
1237	-0.0128
1238	-0.0094
1239	-0.0284
1240	-0.0356
1241	0.0014
1242	0.0132
1243	0.0108
1244	0.0096
1245	0.022
1246	0.0044
1247	0.0018
1248	0.019
1249	-0.008
1250	0.0004
1251	-0.0162
1252	-0.0086
1253	-0.0204
1254	0.0248
1255	0.02
1256	0.0148
1257	-0.0108
1258	-0.0212
1259	-0.008
1260	-0.0006
1261	-0.005
1262	-0.0006
1263	0.0094
1264	-0.0056
1265	-0.0138
1266	-0.0328
1267	-0.0046
1268	0.011
1269	0.0156
1270	0.0218
1271	0.0302
1272	0.0044
1273	-0.0114
1274	-0.0164
1275	0.0098
1276	0.0164
1277	0.0064
1278	0.002
1279	-0.015
1280	-0.0116
1281	-0.0274
1282	-0.0082
1283	-0.0002
1284	0.0126
1285	0.0108
1286	0.0162
1287	0.0104
1288	-0.0082
1289	-0.0118
1290	-0.0264
1291	-0.0096
1292	0.0128
1293	0.033
1294	0.0236
1295	0.017
1296	0.008
1297	-0.017
1298	-0.0228
1299	-0.0112
1300	-0.002
1301	0.0004
1302	0.0098
1303	-0.0072
1304	-0.0006
1305	0.0032
1306	0.0016
1307	0.0076
1308	0.0282
1309	0.0064
1310	0.0122
1311	0.007
1312	0.0068
1313	-0.0172
1314	-0.0188
1315	-0.0346
1316	-0.0174
1317	-0.016
1318	0.0164
1319	0.0112
1320	0.0356
1321	0.0292
1322	0.0134
1323	-0.0158
1324	-0.0068
1325	-0.0186
1326	-0.0142
1327	-0.0092
1328	-0.0174
1329	-0.0098
1330	-0.015
1331	0.0094
1332	0.0088
1333	0.0094
1334	0.0152
1335	-0.0044
1336	-0.0134
1337	-0.0038
1338	0.0096
1339	0.0018
1340	0.0022
1341	0.0062
1342	-0.0144
1343	-0.0008
1344	0.0114
1345	0.0012
1346	0.0006
1347	-0.0122
1348	-0.002
1349	-0.0138
1350	-0.0116
1351	0.0014
1352	-0.01
1353	-0.0074
1354	-0.0156
1355	0.0034
1356	0.0296
1357	0.0276
1358	0.0134
1359	-0.0082
1360	-0.0104
1361	0.0016
1362	-0.0044
1363	0.0088
1364	-0.0252
1365	-0.0138
1366	-0.0152
1367	0.019
1368	0.022
1369	0.0364
1370	0.0382
1371	0.0248
1372	-0.0016
1373	-0.013
1374	-0.0252
1375	-0.0088
1376	-6.451e-18
1377	-0.002
1378	-0.0102
1379	-0.0084
1380	-0.0162
1381	0.0192
1382	-0.0092
1383	-0.0266
1384	-0.0132
1385	-0.0142
1386	0.0074
1387	0.0306
1388	0.0292
1389	0.0088
1390	-0.0278
1391	-0.0194
1392	-0.0036
1393	0.0302
1394	0.0072
1395	0.0096
1396	0.0042
1397	0.001
1398	-0.0072
1399	-0.0214
1400	-0.0284
1401	-0.0138
1402	-0.0038
1403	0.0008
1404	0.0136
1405	0.0178
1406	0.0166
1407	0.0176
1408	-6.451e-18
1409	-0.0102
1410	0.0018
1411	-0.0046
1412	-0.0098
1413	-0.0166
1414	-0.0156
1415	-0.0204
1416	0.0036
1417	0.0164
1418	0.0044
1419	0.0038
1420	0.0084
1421	0.0024
1422	-0.0036
1423	0.0056
1424	-0.0076
1425	0.0112
1426	0.0184
1427	0.0058
1428	-0.0002
1429	-0.0224
1430	-0.019
1431	0.005
1432	0.013
1433	0.0076
1434	-0.0064
1435	-0.0026
1436	-0.0082
1437	0.0086
1438	0.0304
1439	0.0028
1440	-0.002
1441	-0.011
1442	-0.0034
1443	-0.004
1444	0.0196
1445	0.0156
1446	0.0054
1447	-0.0134
1448	-0.021
1449	-0.0204
1450	-0.0166
1451	-0.0106
1452	0.0198
1453	0.0134
1454	0.0194
1455	0.0058
1456	0.0082
1457	-0.0024
1458	-0.0182
1459	-0.0184
1460	-0.001
1461	0.0018
1462	-0.004
1463	-0.0004
1464	0.0106
1465	0.0284
1466	0.0068
1467	0.0256
1468	-0.0116
1469	-0.0142
1470	-0.002
1471	-0.0114
1472	0.0014
1473	-0.011
1474	-0.0038
1475	0.0104
1476	0.0088
1477	0.004
1478	-0.0266
1479	-0.0098
1480	-0.0164
1481	-0.0128
1482	-0.0168
1483	0.001
1484	0.0086
1485	-0.0086
1486	0.0178
1487	0.0208
1488	0.0078
1489	0.0156
1490	0.0074
1491	-0.0118
1492	-0.004
1493	-0.0072
1494	0.0004
1495	-0.0022
1496	-0.0154
1497	0.0078
1498	0.0144
1499	0.0116
1500	-0.012
1501	0.0046
1502	0.005
1503	0.0012
1504	0.0012
1505	-0.0184
1506	-0.0166
1507	-0.0076
1508	-0.0084
1509	-0.0242
1510	-0.0148
1511	0.013
1512	0.0276
1513	0.0062
1514	-0.0096
1515	0.0096
1516	0.005
1517	0.0116
1518	-0.0084
1519	-0.0126
1520	0.002
1521	0.0072
1522	0.0016
1523	-0.0128
1524	-0.0106
1525	0.0262
1526	0.0238
1527	0.0318
1528	0.0104
1529	0.0114
1530	-0.0162
1531	-0.0234
1532	-0.0164
1533	-0.0208
1534	0.001
1535	-0.0066
1536	-0.0194
1537	-0.0096
1538	0.0126
1539	0.011
1540	0.014
1541	0.0152
1542	0.0096
1543	0.0026
1544	-0.0058
1545	0.008
1546	-0.0118
1547	-0.0078
1548	-0.0078
1549	-0.006
1550	0.0006
1551	-0.0004
1552	-0.0046
1553	-0.0246
1554	-7.31836e-18
1555	0.002
1556	0.0138
1557	0.0054
1558	-0.0032
1559	-0.0026
1560	0.0068
1561	0.003
1562	0.0116
1563	0.031
1564	0.019
1565	0.0124
1566	-0.0204
1567	-0.0132
1568	-0.034
1569	-0.013
1570	-0.0124
1571	0.0016
1572	-0.0026
1573	0.0238
1574	0.016
1575	0.0064
1576	-0.0028
1577	0.003
1578	-0.0144
1579	-0.0008
1580	0.002
1581	0.0064
1582	-0.013
1583	-0.021
1584	-0.0382
1585	-0.014
1586	0.0038
1587	0.0004
1588	0.004
1589	-0.0052
1590	0.007
1591	0.0284
1592	0.018
1593	0.0128
1594	0.0002
1595	-0.0058
1596	-0.007
1597	-0.0004
1598	-0.003
1599	-0.0048
1600	0.003
1601	-0.0004
1602	-0.0048
1603	0.0012
1604	-0.015
1605	0.013
1606	0.0208
1607	0.014
1608	0.0144
1609	0.0004
1610	-0.0112
1611	-0.022
1612	-0.0116
1613	0.013
1614	0.0224
1615	0.0122
1616	-0.0202
1617	-0.0252
1618	-0.0396
1619	-0.0204
1620	-0.0122
1621	0.0014
1622	0.0122
1623	0.0048
1624	0.0198
1625	0.0116
1626	0.0228
1627	0.0008
1628	-0.003
1629	-0.0116
1630	-0.0014
1631	0.0014
1632	-0.001
1633	0.0078
1634	0.0068
1635	-0.005
1636	-0.0328
1637	-0.0036
1638	0.0004
1639	-0.0098
1640	0.0112
1641	0.0204
1642	0.0154
1643	-0.0074
1644	-0.0024
1645	-0.003
1646	-0.0072
1647	-0.0128
1648	0.008
1649	0.0136
1650	0.0134
1651	0.0138
1652	0.0188
1653	0.0132
1654	0.0206
1655	-0.0002
1656	-0.0294
1657	-0.032
1658	-0.0188
1659	-0.0058
1660	-0.0036
1661	0.0122
1662	0.0196
1663	0.013
1664	0.0044
1665	0.0052
1666	-0.0004
1667	-0.0146
1668	-0.0116
1669	-0.0042
1670	-0.0258
1671	-0.0054
1672	0.0106
1673	0.014
1674	0.0046
1675	-0.0062
1676	-0.0198
1677	-0.022
1678	0.001
1679	0.0212
1680	0.0112
1681	0.0246
1682	-0.008
1683	0.002
1684	0.0096
1685	0.017
1686	0.006
1687	-0.0014
1688	-0.0098
1689	0.001
1690	0.0088
1691	-0.02
1692	-0.0238
1693	-0.0134
1694	0.0016
1695	0.0168
1696	0.0166
1697	0.018
1698	-0.0004
1699	0.0116
1700	0.0036
1701	-0.0182
1702	-0.0074
1703	0.0012
1704	0.0228
1705	0.0186
1706	-0.0042
1707	0.0088
1708	-0.0116
1709	-0.0258
1710	-0.0068
1711	-0.0288
1712	-0.012
1713	-0.0072
1714	-0.0034
1715	0.012
1716	0.0132
1717	0.0038
1718	0.0288
1719	0.026
1720	0.0122
1721	0.0138
1722	-0.0094
1723	-0.0356
1724	-0.0188
1725	-0.015
1726	0.0198
1727	0.0078
1728	0.0158
1729	0.0038
1730	-0.0088
1731	-0.0148
1732	-0.0202
1733	-0.0104
1734	0.0188
1735	0.0026
1736	-0.0008
1737	0.0118
1738	0.003
1739	-0.0048
1740	-0.0166
1741	-0.0092
1742	-0.0166
1743	-0.0158
1744	-0.0094
1745	0.0104
1746	0.0126
1747	0.0146
1748	0.0094
1749	0.0088
1750	0.0204
1751	0.035
1752	0.0138
1753	-0.008
1754	-0.0224
1755	-0.0304
1756	-0.045
1757	-0.0162
1758	-0.0042
1759	0.004
1760	0.0036
1761	0.0148
1762	0.0088
1763	0.0126
1764	0.0108
1765	-0.015
1766	-0.0018
1767	0.0016
1768	-0.0112
1769	-0.025
1770	-0.0096
1771	-0.0086
1772	0.013
1773	0.011
1774	0.0114
1775	0.015
1776	0.0208
1777	-0.004
1778	-0.0116
1779	0.0024
1780	-0.0092
1781	-0.0128
1782	0.0032
1783	0.0006
1784	-0.0066
1785	0.0134
1786	0.0118
1787	0.0238
1788	0.02
1789	-6.451e-18
1790	-0.0138
1791	-7.42678e-18
1792	-0.018
1793	-0.0272
1794	-0.0212
1795	0.009
1796	0.0238
1797	-0.0002
1798	-0.0004
1799	-0.0076
1800	0.0146
1801	-0.0202
1802	-0.0188
1803	-0.0168
1804	0.0038
1805	0.0062
1806	-0.0044
1807	-0.0058
1808	-0.0128
1809	-0.012
1810	0.0142
1811	0.0134
1812	0.022
1813	0.0084
1814	-0.0108
1815	-0.0038
1816	0.0106
1817	0.0114
1818	-0.0058
1819	-0.0094
1820	-0.002
1821	0.0024
1822	0.0226
1823	0.03
1824	0.0014
1825	-0.012
1826	-0.015
1827	-0.0064
1828	-0.0202
1829	-0.0122
1830	-0.021
1831	0.0088
1832	0.0108
1833	0.0162
1834	0.0144
1835	0.0162
1836	0.0044
1837	-0.0032
1838	-0.013
1839	0.011
1840	0.0312
1841	0.0114
1842	-0.018
1843	-0.024
1844	-0.0328
1845	-0.0276
1846	-0.0204
1847	-0.005
1848	0.0068
1849	0.015
1850	0.004
1851	0.0026
1852	0.0034
1853	-0.0132
1854	0.0076
1855	0.0194
1856	0.005
1857	0.0022
1858	0.004
1859	0.003
1860	-0.0084
1861	0.008
1862	0.004
1863	-0.0012
1864	-0.0032
1865	-0.0022
1866	0.0026
1867	-0.0044
1868	-0.0088
1869	-0.0052
1870	-0.0082
1871	0.0024
1872	-0.0024
1873	-0.0022
1874	-0.0148
1875	0.0056
1876	0.0156
1877	0.01
1878	-0.0036
1879	0.0004
1880	-0.0072
1881	0.0076
1882	0.0298
1883	0.0418
1884	0.0036
1885	-0.019
1886	-0.0222
1887	-0.0288
1888	-0.0286
1889	-0.0238
1890	0.0036
1891	0.0114
1892	0.0052
1893	-0.0146
1894	-0.0106
1895	-0.003
1896	0.0116
1897	0.0442
1898	0.0346
1899	0.033
1900	0.03
1901	0.0082
1902	-0.0038
1903	-0.024
1904	-0.0278
1905	-0.038
1906	-0.0238
1907	-0.0014
1908	-0.005
1909	-0.006
1910	-0.0068
1911	0.015
1912	0.0312
1913	0.0078
1914	0.0024
1915	0.001
1916	0.0078
1917	0.0058
1918	-0.0126
1919	-0.0274
1920	-0.0272
1921	-0.0108
1922	-0.0238
1923	0.0142
1924	0.0322
1925	0.022
1926	0.017
1927	-0.008
1928	0.0084
1929	-0.0084
1930	0.0144
1931	0.0088
1932	-0.0112
1933	-0.0202
1934	-0.0304
1935	-0.0016
1936	0.0012
1937	-0.0074
1938	-0.0068
1939	0.001
1940	0.0158
1941	0.018
1942	0.0094
1943	0.0176
1944	0.032
1945	-0.0028
1946	-0.0142
1947	-0.0002
1948	-0.0062
1949	-0.0204
1950	-0.0132
1951	0.0176
1952	0.013
1953	0.0082
1954	0.016
1955	0.0182
1956	-0.0096
1957	0.0028
1958	0.0012
1959	-0.0056
1960	-0.0196
1961	-0.0324
1962	-0.0074
1963	0.0052
1964	0.0076
1965	0.0084
1966	-0.0044
1967	0.0016
1968	0.0098
1969	-0.01
1970	0.001
1971	-0.007
1972	0.0146
1973	0.0038
1974	-0.0044
1975	-0.0034
1976	-0.012
1977	-0.0132
1978	-0.0124
1979	0.0092
1980	-0.0148
1981	-0.02
1982	-0.0038
1983	0.0236
1984	0.0106
1985	0.0226
1986	0.0174
1987	-0.0158
1988	-0.0148
1989	0.0052
1990	-0.0022
1991	-0.0144
1992	-0.0082
1993	-0.0142
1994	-0.0106
1995	-0.013
1996	0.0096
1997	0.0202
1998	0.0088
[truncated: 598,001+ more rows]

## Sheet: fig_S7a_c0.5
t/t_0	C
0	1
0.393701	0.519936
0.787402	0.128391
1.1811	-0.13323
1.5748	-0.267187
1.9685	-0.297896
2.3622	-0.26003
2.75591	-0.186817
3.14961	-0.106352
3.54331	-0.0372025
3.93701	0.011882
4.33071	0.039539
4.72441	0.0490356
5.11811	0.0458548
5.51181	0.0338556
5.90551	0.0221751
6.29921	0.00915666
6.69291	0.00021906
7.08661	-0.00653862
7.48032	-0.00907086
7.87402	-0.00846384
8.26772	-0.00752736
8.66142	-0.00479875
9.05512	-0.00136338
9.44882	0.00108781
9.84252	0.00085987
10.2362	0.00132844
10.6299	0.000373438
11.0236	0.00012884
11.4173	0.000523298
11.811	0.000985732
12.2047	0.00162425
12.5984	0.00141515
12.9921	0.00226679
13.3858	0.0012879
13.7795	0.00094129
14.1732	0.000483111
14.5669	-0.00053888
14.9606	-0.00162117
15.3543	-0.00269331
15.748	-0.00278955
16.1417	-0.00303032
16.5354	-0.00167061
16.9291	-0.00107234
17.3228	0.000109781
17.7165	0.00175559
18.1102	0.00305644
18.5039	0.00375185
18.8976	0.00251412
19.2913	0.00125469
19.685	0.000112536
20.0787	-0.000750172
20.4724	-0.0016127
20.8661	-0.00206172
21.2598	-0.00173273
21.6535	0.00136879
22.0472	0.000659957
22.4409	-0.000651044
22.8346	-0.0014633
23.2283	-0.00198929
23.622	-0.00223531
24.0157	-0.000533085
24.4094	0.00138449
24.8031	0.00086773
25.1969	0.00120873
25.5906	0.00103513
25.9843	0.00245019
26.378	0.00206833
26.7717	0.0017188
27.1654	0.000704089
27.5591	-0.000683676
27.9528	-0.00332152
28.3465	-0.0030474
28.7402	-0.00179586
29.1339	-0.00088262
29.5276	0.00086341
29.9213	0.00227938
30.315	0.00235831
30.7087	0.00138188
31.1024	4.58714e-05
31.4961	-0.00101617
31.8898	-0.00138038
32.2835	-0.000493639
32.6772	-0.00015677
33.0709	-0.00171704
33.4646	-0.00303689
33.8583	-0.00172158
34.252	0.000355328
34.6457	0.00277281
35.0394	0.00395213
35.4331	0.00350449
35.8268	0.00197587
36.2205	-0.000363964
36.6142	-0.00109568
37.0079	-0.0021636
37.4016	-0.00111444
37.7953	-0.000790894
38.189	-0.00118194
38.5827	-0.00198477
38.9764	-0.0024391
39.3701	-0.00229964
39.7638	-0.00145731
40.1575	0.000101646
40.5512	0.00280042
40.9449	0.0030374
41.3386	0.00283602
41.7323	0.00193563
42.126	0.00258781
42.5197	0.00139534
42.9134	0.000847181
43.3071	0.000361184
43.7008	0.000603672
44.0945	-0.000432205
44.4882	-0.0025984
44.8819	-0.00366511
45.2756	-0.00403891
45.6693	-0.00282668
46.063	-0.000652035
46.4567	0.00041575
46.8504	0.00170152
47.2441	0.00216002
47.6378	0.00180409
48.0315	0.00129519
48.4252	0.00175225
48.8189	0.00356088
49.2126	0.00243089
49.6063	0.000492301
50	-0.0021153
50.3937	-0.00385749
50.7874	-0.00517333
51.1811	-0.00381339
51.5748	-0.00153199
51.9685	-0.000325264
52.3622	0.00116382
52.7559	0.00159751
53.1496	0.00241
53.5433	0.0024089
53.937	0.00156147
54.3307	0.00213988
54.7244	0.00121094
55.1181	0.000323815
55.5118	-0.000280017
55.9055	-0.000256054
56.2992	-0.000397268
56.6929	-0.00196131
57.0866	-0.00219896
57.4803	-0.00355956
57.874	-0.00172647
58.2677	0.00216757
58.6614	0.00352862
59.0551	0.0037556
59.4488	0.00224814
59.8425	-0.000903649
60.2362	-0.00165456
60.6299	-0.00213107
61.0236	-0.00311653
61.4173	-0.00338476
61.811	-0.00199059
62.2047	0.00027055
62.5984	0.00048594
62.9921	0.00155063
63.3858	0.00249623
63.7795	0.00385056
64.1732	0.00474325
64.5669	0.00315072
64.9606	-0.000468611
65.3543	-0.00339265
65.748	-0.00485855
66.1417	-0.0049354
66.5354	-0.00375071
66.9291	-0.00215362
67.3228	0.000672651
67.7165	0.00452095
68.1102	0.00547581
68.5039	0.00389246
68.8976	0.00137928
69.2913	-0.000254355
69.685	-0.0017927
70.0787	-0.00273934
70.4724	-0.00184295
70.8661	-0.000678544
71.2598	0.00147841
71.6535	0.000542
72.0472	0.00147752
72.4409	-0.000179638
72.8346	-0.000532568
73.2283	-0.000971715
73.622	-0.00151838
74.0157	-0.000230038
74.4094	0.000118406
74.8032	0.00123254
75.1968	0.00131088
75.5906	0.000226877
75.9843	0.000322988
76.378	-0.000470922
76.7717	-0.000197675
77.1654	0.000192287
77.5591	-0.000134851
77.9528	0.000986234
78.3465	0.00035314
78.7402	-0.000301498
79.1339	-0.000641845
79.5276	-0.000836507
79.9213	-0.00092687
80.315	-0.00047967
80.7087	-0.00053274
81.1024	0.000405273
81.4961	0.00138675
81.8898	0.0021744
82.2835	0.00187142
82.6772	0.000827231
83.0709	-0.000297925
83.4646	-0.00098638
83.8583	-0.00237247
84.252	-0.00181467
84.6457	-0.00114781
85.0394	-0.000889209
85.4331	0.000839904
85.8268	0.000526511
86.2205	-0.000442066
86.6142	0.00053125
87.0079	0.000505283
87.4016	-0.000231778
87.7953	-0.000740983
88.189	-0.00194805
88.5827	-0.00239706
88.9764	-0.000201899
89.3701	0.00265693
89.7638	0.00412556
90.1575	0.00342421
90.5512	0.00265397
90.9449	0.00153261
91.3386	-0.00122185
91.7323	-0.00179055
92.126	-0.00356884
92.5197	-0.00163055
92.9134	0.000192568
93.3071	0.000791402
93.7008	0.000886
94.0945	-0.000701586
94.4882	-0.00190769
94.8819	-0.00119206
95.2756	0.000564656
95.6693	0.000933053
96.063	0.000468297
96.4567	-0.000375284
96.8504	-0.00102119
97.2441	-7.80471e-05
97.6378	0.00160171
98.0315	0.00159338
98.4252	0.000551742
98.8189	-0.000357805
99.2126	0.001241
99.6063	-0.000144578
100	-0.000769035
100.394	-0.00100561
100.787	-0.00115346
101.181	-0.00108579
101.575	0.000280243
101.969	0.00103775
102.362	0.000465645
102.756	0.000650572
103.15	-0.000167615
103.543	0.000189616
103.937	0.000387897
104.331	0.000326012
104.724	0.000519537
105.118	-0.000315219
105.512	-6.48388e-05
105.906	-0.000510453
106.299	-0.000609124
106.693	0.000738045
107.087	0.000254543
107.48	-0.000370725
107.874	-0.000895819
108.268	-0.000452053
108.661	-0.00054824
109.055	-3.25652e-05
109.449	0.00084209
109.843	0.001025
110.236	0.000926655
110.63	-0.000665708
111.024	0.00014037
111.417	-0.000203166
111.811	-0.000716995
112.205	-0.00310376
112.598	-0.00234447
112.992	-0.000571938
113.386	0.00136973
113.78	0.00164868
114.173	0.00238911
114.567	0.00142879
114.961	-0.000786117
115.354	0.000457654
115.748	0.00136033
116.142	0.0012893
116.535	0.00100845
116.929	0.000926199
117.323	0.00167214
117.717	0.000369511
118.11	-0.000262416
118.504	-0.00181455
118.898	-0.00291619
119.291	-0.00489885
119.685	-0.00502463
120.079	-0.00283436
120.472	0.000618107
120.866	0.00266735
121.26	0.00393255
121.654	0.00469018
122.047	0.00352699
122.441	0.00230341
122.835	-6.2601e-05
123.228	-0.00411002
123.622	-0.00434667
124.016	-0.002887
124.409	0.000211511
124.803	0.00231713
125.197	0.00288005
125.591	0.00183027
125.984	-0.000613689
126.378	-0.00180301
126.772	-0.00166845
127.165	-0.000879506
127.559	0.000992636
127.953	0.00240718
128.346	-2.62354e-05
128.74	0.000205138
129.134	0.000477801
129.528	0.000619608
129.921	0.000403921
130.315	-0.000295371
130.709	-0.00166923
131.102	-0.000996343
131.496	-0.00126138
131.89	-0.00112884
132.283	-0.000571125
132.677	-0.000117774
133.071	0.00154484
133.465	0.00135177
133.858	0.00284397
134.252	0.00101103
134.646	-0.000472895
135.039	-0.00210793
135.433	-0.00202615
135.827	-0.00094205
136.22	3.12989e-05
136.614	-7.53979e-05
137.008	0.000165594
137.402	0.000497516
137.795	0.00086428
138.189	0.0011014
138.583	0.00125156
138.976	-0.000113512
139.37	-0.000605792
139.764	-0.00144553
140.157	-0.00140569
140.551	-0.000506593
140.945	0.000713371
141.339	0.00193935
141.732	0.00140692
142.126	0.00092458
142.52	0.00152768
142.913	0.000107614
143.307	-0.000241696
143.701	-0.000405516
144.094	0.000736231
144.488	0.000213189
144.882	-0.0010108
145.276	-0.00174178
145.669	-0.000979208
146.063	-0.00171906
146.457	-0.00131348
146.85	-0.00159256
147.244	-0.00107167
147.638	-0.000497358
148.031	-6.81591e-05
148.425	-0.000546372
148.819	0.000622965
149.213	0.00288863
149.606	0.00379621
150	0.00243538
150.394	0.00156808
150.787	-0.000448352
151.181	-0.0014787
151.575	-0.00298714
151.969	-0.00306648
152.362	0.00022943
152.756	0.00215473
153.15	0.00214586
153.543	0.00117543
153.937	-0.00157215
154.331	-0.00333923
154.724	-0.00217769
155.118	0.000322971
155.512	0.00166046
155.906	0.00251977
156.299	0.00174496
156.693	0.000608238
157.087	-0.000684485
157.48	-0.00181858
157.874	-0.0029238
158.268	-0.00275551
158.661	-0.00149671
159.055	-0.000238783
159.449	0.00167176
159.843	0.00337922
160.236	0.00467744
160.63	0.00410286
161.024	0.00134644
161.417	-0.000905817
161.811	-0.00196618
162.205	-0.00203986
162.598	-0.0021652
162.992	-0.00042463
163.386	-0.000607531
163.78	-0.000331149
164.173	0.000139163
164.567	0.000124123
164.961	-0.000453831
165.354	-0.00203894
165.748	-0.00101111
166.142	0.00048132
166.535	0.000895916
166.929	0.00178426
167.323	0.00182009
167.717	0.000785504
168.11	-0.00214752
168.504	-0.00283991
168.898	-0.00111446
169.291	0.00104084
169.685	0.00122528
170.079	0.000316801
170.472	-0.000159856
170.866	-0.000478249
171.26	-0.000237623
171.654	-0.000566508
172.047	0.00148058
172.441	0.00237004
172.835	0.000948089
173.228	-0.000725089
173.622	-0.000998608
174.016	-0.00107704
174.409	-0.000547939
174.803	0.000798896
175.197	0.000899894
175.591	0.000639724
175.984	0.000907656
176.378	0.00125699
176.772	0.000566812
177.165	-0.00252371
177.559	-0.00257799
177.953	-0.000897871
178.346	0.00115338
178.74	0.00168176
179.134	0.00135435
179.528	0.00091788
179.921	-0.000216215
180.315	-0.00132883
180.709	-0.000757743
181.102	-0.00195882
181.496	-0.000950691
181.89	-0.000774263
182.283	-0.000117477
182.677	-0.000875178
183.071	-0.000684285
183.465	-0.000667011
183.858	0.000461898
184.252	0.00213669
184.646	0.00390794
185.039	0.0022176
185.433	0.00087167
185.827	-0.000490985
186.22	0.00124977
186.614	0.00147932
187.008	0.00135281
187.402	-0.00096703
187.795	-0.00116967
188.189	-0.00187418
188.583	-0.00309916
188.976	-0.0025078
189.37	-0.000240217
189.764	0.000251953
190.157	0.000608298
190.551	-0.000102664
190.945	0.00103098
191.339	0.00244481
191.732	0.00153849
192.126	-2.68393e-05
192.52	-0.00181398
192.913	-0.00352701
193.307	-0.00264137
193.701	-0.00050638
194.094	0.000711446
194.488	0.00124875
194.882	0.00197511
195.276	0.00219171
195.669	0.00122845
196.063	0.00132064
196.457	0.000306115
196.85	-0.000152299
197.244	0.00110728
197.638	0.000487091
198.031	-0.000477756
198.425	-0.000820747
198.819	-0.00194538
199.213	-0.00212642
199.606	-0.000644592
200	-0.000693728
200.394	-0.000737546
200.787	-0.00053524
201.181	-0.000427337
201.575	9.73008e-05
201.969	-0.00121138
202.362	-0.000892844
202.756	0.000447121
203.15	0.00254068
203.543	0.00321599
203.937	0.00232064
204.331	0.000842972
204.724	0.000288241
205.118	0.0013042
205.512	-2.15141e-05
205.906	-0.00163994
206.299	-0.00211361
206.693	-0.000792633
207.087	0.000137056
207.48	0.000820541
207.874	-0.000658598
208.268	-0.00153962
208.661	-0.00187708
209.055	-0.00122846
209.449	-0.000281016
209.843	-0.00021668
210.236	-0.000633013
210.63	-0.000360854
211.024	0.00161207
211.417	0.00313869
211.811	0.00326156
212.205	0.00201387
212.598	9.94192e-05
212.992	-0.000721513
213.386	-0.00152682
213.78	-0.00224922
214.173	-0.00303871
214.567	-0.00226044
214.961	-0.000947846
215.354	0.000833938
215.748	0.00244438
216.142	0.0030455
216.535	0.00365753
216.929	0.00137787
217.323	-0.000156132
217.717	-0.00212059
218.11	-0.00326946
218.504	-0.00300224
218.898	-0.00265111
219.291	-0.00100008
219.685	-0.000712766
220.079	0.000564073
220.472	0.000493538
220.866	0.00306697
221.26	0.00513218
221.654	0.00529962
222.047	0.00256304
222.441	-0.000754876
222.835	-0.00337204
223.228	-0.00556291
223.622	-0.00485465
224.016	-0.00312012
224.409	-0.00102431
224.803	0.0025865
225.197	0.00609768
225.591	0.00601475
225.984	0.00469383
226.378	0.00102357
226.772	-0.00200049
227.165	-0.00298549
227.559	-0.00263588
227.953	-0.0040818
228.346	-0.00286377
228.74	-0.00108424
229.134	-3.62365e-05
229.528	0.00121477
229.921	0.00160181
230.315	0.000894806
230.709	2.88856e-05
231.102	-0.000349221
231.496	0.000604042
231.89	0.00239964
232.283	0.00368619
232.677	0.00205499
233.071	3.95104e-05
233.465	-0.00273587
233.858	-0.00434556
234.252	-0.00394702
234.646	-0.000574658
235.039	0.000309448
235.433	0.00132508
235.827	0.00011902
236.22	-0.000417671
236.614	0.000521749
237.008	0.000205319
237.402	2.46708e-05
237.795	-0.000749707
238.189	0.000938766
238.583	0.00126789
238.976	0.00215677
239.37	0.00138971
239.764	-0.000399349
240.157	-0.00374666
240.551	-0.00344712
240.945	-0.000786258
241.339	0.00102831
241.732	0.00127578
242.126	0.00132605
242.52	0.00188381
242.913	0.00243769
243.307	0.00328733
243.701	0.00109786
244.094	-0.00170484
244.488	-0.00423677
244.882	-0.00408309
245.276	-0.0022079
245.669	-0.000192117
246.063	0.00157013
246.457	0.00206463
246.85	0.00275675
247.244	0.00231485
247.638	4.90616e-06
248.031	-0.000361713
248.425	-0.00023296
248.819	-0.000946875
249.213	-0.00165595
249.606	-0.00174472
250	-0.000383625
250.394	0.00110276
250.787	0.0017632
251.181	0.0026658
251.575	0.00047314
251.969	-0.002061
252.362	-0.00347377
252.756	-0.0026048
253.15	-0.0011645
253.543	0.000715786
253.937	0.00273263
254.331	0.00306406
254.724	0.00205111
255.118	0.000665294
255.512	-0.000412454
255.906	-0.00104298
256.299	-0.00220855
256.693	-0.000983003
257.087	-0.000121763
257.48	-0.00042796
257.874	0.000532445
258.268	0.000636415
258.661	0.00140826
259.055	0.000462169
259.449	-0.000638237
259.843	-0.000781031
260.236	-0.000338206
260.63	0.00145859
261.024	0.00122643
261.417	-0.0015388
261.811	-0.00114311
262.205	-0.000459326
262.598	0.000661874
262.992	0.00168313
263.386	0.000597751
263.78	-0.000585631
264.173	-0.00044424
264.567	-0.000747752
264.961	-0.00099179
265.354	-0.000396198
265.748	-0.00138902
266.142	-0.00314097
266.535	-0.00113812
266.929	0.00140779
267.323	0.00192633
267.717	0.00122497
268.11	0.00160861
268.504	0.00219691
268.898	0.00195788
269.291	0.00110723
269.685	0.00125799
270.079	0.00158476
270.472	-0.000377501
270.866	-0.00300794
271.26	-0.00305763
271.654	-0.00328632
272.047	-0.00393951
272.441	-0.00166298
272.835	-0.000546236
273.228	0.000238535
273.622	0.00139821
274.016	0.00187236
274.409	0.00306753
274.803	0.00345615
275.197	0.00361059
275.591	0.00261183
275.984	0.000611653
276.378	-0.000963956
276.772	-0.00222934
277.165	-0.00310221
277.559	-0.00371154
277.953	-0.00308531
278.346	-0.00281968
278.74	-0.00141425
279.134	9.20231e-05
279.528	0.00253401
279.921	0.00297223
280.315	0.00140601
280.709	0.00108146
281.102	0.00047679
281.496	0.00120356
281.89	0.000504788
282.283	-0.000185613
282.677	-0.00167959
283.071	-0.00240201
283.465	-0.00129802
283.858	0.000935749
284.252	0.000951126
284.646	-7.67774e-06
285.039	-0.00144041
285.433	-0.00115514
285.827	-0.000256269
286.22	0.000959933
286.614	0.0034183
287.008	0.0035737
287.402	0.00407309
287.795	0.00244588
288.189	0.000503642
288.583	-0.00156629
288.976	-0.00283322
289.37	-0.00256072
289.764	-0.00155605
290.157	0.000313046
290.551	0.0010794
290.945	0.00184922
291.339	0.00166346
291.732	-0.000813547
292.126	-0.00480948
292.52	-0.00574713
292.913	-0.00427935
293.307	-0.00192333
293.701	0.000731566
294.094	0.00203015
294.488	0.00334984
294.882	0.00488313
295.276	0.00530293
295.669	0.0032855
296.063	0.000402623
296.457	-0.00155251
296.85	-0.00266585
297.244	-0.00284162
297.638	-0.00156051
298.031	-0.000895029
298.425	-7.89339e-06
298.819	0.000723052
299.213	0.0017495
299.606	0.000823896
300	-0.000602412
300.394	-0.00102185
300.787	0.000137433
301.181	0.00147976
301.575	5.8868e-05
301.969	-0.00266835
302.362	-0.00330418
302.756	-0.00105617
303.15	0.000304997
303.543	0.00324971
303.937	0.00338881
304.331	0.00150092
304.724	0.000962083
305.118	0.000472297
305.512	-1.66076e-05
305.906	-0.00178391
306.299	-0.00216349
306.693	-0.00294128
307.087	-0.00192441
307.48	-4.09606e-05
307.874	0.001893
308.268	0.00213007
308.661	0.00152684
309.055	0.000178793
309.449	-0.000223133
309.843	-0.00225606
310.236	-0.00203015
310.63	-0.000689029
311.024	-0.000740922
311.417	-4.00124e-05
311.811	0.00138423
312.205	0.0012409
312.598	0.00158541
312.992	0.00200699
313.386	0.00178081
313.78	-0.000177459
314.173	-0.000966359
314.567	-0.000750131
314.961	-0.00064211
315.354	0.000172842
315.748	-0.00143236
316.142	-0.00222391
316.535	-0.00155421
316.929	-0.000292563
317.323	0.000848278
317.717	0.000757504
318.11	0.00129847
318.504	0.00250399
318.898	0.00224951
319.291	0.00176049
319.685	-0.000180192
320.079	-0.00127828
320.472	-0.00210291
320.866	-0.00108866
321.26	7.60864e-05
321.654	0.000257872
322.047	-0.000520245
322.441	-0.00090626
322.835	-0.00130868
323.228	-0.00125927
323.622	0.000658644
324.016	0.00187962
324.409	0.000815301
324.803	-0.00054226
325.197	-0.00146446
325.591	-0.000204131
325.984	0.00111077
326.378	0.0024337
326.772	0.00184864
327.165	0.00187418
327.559	0.000716865
327.953	-0.000934575
328.346	-0.00142171
328.74	-0.000472338
329.134	0.000250776
329.528	-0.00131906
329.921	-0.0011615
330.315	-0.000873368
330.709	-0.00133621
331.102	-0.00160513
331.496	-0.000549457
331.89	0.00210219
332.283	0.00228753
332.677	0.00164284
333.071	0.00034893
333.465	-0.000295018
333.858	-0.000143732
334.252	-0.00165647
334.646	-0.00240929
335.039	-0.00254036
335.433	-0.00164129
335.827	-0.00100554
336.22	0.000522415
336.614	0.00135155
337.008	0.000835061
337.402	0.00123785
337.795	0.0046274
338.189	0.00641474
338.583	0.00389496
338.976	0.000232729
339.37	-0.00389711
339.764	-0.00616363
340.157	-0.00668194
340.551	-0.00530136
340.945	-0.00200572
341.339	0.001712
341.732	0.00306504
342.126	0.00383682
342.52	0.00239742
342.913	0.00249924
343.307	0.000782076
343.701	0.00121078
344.094	0.0017335
344.488	-2.23558e-05
344.882	-0.00209365
345.276	-0.00268461
345.669	-0.00359614
346.063	-0.00236406
346.457	-0.000268967
346.85	0.0010582
347.244	-0.000687255
347.638	0.000546555
348.031	0.00307592
348.425	0.00238844
348.819	0.00202442
349.213	0.00141203
349.606	0.000868905
350	-0.000383232
350.394	-0.00111654
350.787	-0.00149931
351.181	-0.00155542
351.575	-0.0019654
351.969	-0.00148964
352.362	-0.000704829
352.756	-0.000646819
353.15	-0.000360489
353.543	0.000595806
353.937	0.00135092
354.331	0.00250238
354.724	0.00209974
355.118	0.00143672
355.512	-0.000157385
355.906	0.000207282
356.299	0.00117845
356.693	-0.000288016
357.087	-0.00141928
357.48	-0.00438416
357.874	-0.0034536
358.268	-0.00187611
358.661	0.000216658
359.055	0.00249543
359.449	0.00427956
359.843	0.00514588
360.236	0.00416595
360.63	0.00223159
361.024	-0.000842111
361.417	-0.00259857
361.811	-0.00275582
362.205	-0.00313681
362.598	-0.00177288
362.992	-0.00180796
363.386	-0.000245697
363.78	0.000366554
364.173	-0.000297529
364.567	-0.000613095
364.961	-0.00143058
365.354	0.00016195
365.748	0.000401506
366.142	0.00097688
366.535	0.00201862
366.929	0.00132998
367.323	0.0023418
367.717	0.00162376
368.11	-0.000198355
368.504	-0.00174765
368.898	-0.00126191
369.291	-0.00134025
369.685	-0.00209413
370.079	-0.00370467
370.472	-0.00347783
370.866	-0.00212981
371.26	-0.000429917
371.654	0.0012953
372.047	0.00306585
372.441	0.00429637
372.835	0.00316129
373.228	0.002482
373.622	0.00129637
374.016	0.0010831
374.409	-0.000219547
374.803	-0.000515045
375.197	-0.000814391
375.591	-0.00137427
375.984	-0.000962424
376.378	-0.000285051
376.772	-0.000835264
377.165	-0.00141297
377.559	-0.00138763
377.953	-0.000600623
378.346	0.000370478
378.74	0.00116343
379.134	0.00176653
379.528	0.00295315
379.921	0.00112588
380.315	0.000807771
380.709	-0.000101276
381.102	-0.000974458
381.496	-0.00184209
381.89	-0.00286847
382.283	-0.00362678
382.677	-0.00286065
383.071	-0.00261651
383.465	0.00072916
383.858	0.00357897
384.252	0.00424043
384.646	0.00334717
385.039	0.00256624
385.433	0.00194061
385.827	0.0012898
386.22	0.000407862
386.614	-0.000934752
387.008	-0.00297806
387.402	-0.00318409
387.795	-0.00152902
388.189	-0.000118624
388.583	0.000999113
388.976	0.00167538
389.37	-0.000326736
389.764	-0.00105091
390.157	-0.00209925
390.551	-0.00143106
390.945	0.000931359
391.339	0.00102163
391.732	0.000207883
392.126	-0.000926021
392.52	-0.00126158
392.913	7.78381e-05
393.307	0.00079365
393.701	0.000139131
394.094	0.000996642
394.488	0.00164956
394.882	0.00146841
395.276	3.30144e-05
395.669	-0.000478785
396.063	-0.00135502
396.457	-0.00121426
396.85	-0.000492131
397.244	1.04324e-05
397.638	0.00102822
398.031	0.000898082
398.425	-0.000177965
398.819	-0.000492992
399.213	-0.00120628
399.606	-0.00179834
400	-0.00158006
400.394	-0.000395049
400.787	0.000342861
401.181	0.00251189
401.575	0.00377408
401.969	0.00357721
402.362	0.00324314
402.756	0.000380263
403.15	-0.00112452
403.543	-0.00168153
403.937	-0.00268965
404.331	-0.00219185
404.724	-0.00229299
405.118	-0.00272675
405.512	-0.00185269
405.906	-0.000375219
406.299	0.0015445
406.693	0.00108611
407.087	0.00164305
407.48	0.00299967
407.874	0.00210384
408.268	0.000563608
408.661	-0.000900185
409.055	0.000305618
409.449	0.00111203
409.843	0.000776374
410.236	-0.000223557
410.63	-7.30543e-05
411.024	0.000169934
411.417	-0.000648084
411.811	-0.000266204
412.205	-0.00183852
412.598	-0.00199298
412.992	-0.000956791
413.386	-0.00119646
413.78	-0.000333282
414.173	-0.000371995
414.567	0.00017661
414.961	0.000532579
415.354	0.00107746
415.748	0.000808163
416.142	0.000147713
416.535	-0.000164464
416.929	0.00066021
417.323	0.000722616
417.717	0.000931437
418.11	0.000929028
418.504	0.00145813
418.898	-0.000615936
419.291	-0.00294837
419.685	-0.00378495
420.079	-0.00255514
420.472	-7.40805e-05
420.866	0.00247552
421.26	0.00107666
421.654	-0.000576428
422.047	-0.0019392
422.441	-0.00145271
422.835	0.00134254
423.228	0.00181745
423.622	0.00155585
424.016	0.00190469
424.409	0.000688806
424.803	0.000854318
425.197	0.00129449
425.591	0.000225693
425.984	-0.0023702
426.378	-0.00235092
426.772	-0.00260695
427.165	-2.28381e-05
427.559	5.16531e-05
427.953	-0.000650952
428.346	0.000865723
428.74	0.00049173
429.134	0.00150545
429.528	0.00194233
429.921	0.000930113
430.315	0.000796476
430.709	-0.000349719
431.102	0.000182601
431.496	2.88936e-06
431.89	0.000441738
432.283	-0.000530321
432.677	-0.00100499
433.071	-0.00115558
433.465	-0.00199602
433.858	-0.000387664
434.252	0.00198304
434.646	0.00138789
435.039	0.000395311
435.433	0.00024281
435.827	-0.000779739
436.22	-0.00156379
436.614	-0.000714325
437.008	0.00093276
437.402	0.00107498
437.795	0.00147151
438.189	0.000700274
438.583	-0.000551895
438.976	-0.00210441
439.37	-0.00131934
439.764	-0.00133614
440.157	-0.000263405
440.551	0.00147252
440.945	0.00237404
441.339	0.0018912
441.732	0.00235785
442.126	0.00174808
442.52	0.000114673
442.913	-0.000914708
443.307	-0.0020527
443.701	-0.00232078
444.094	-0.00337011
444.488	-0.0034089
444.882	-0.00308704
445.276	0.000142027
445.669	0.00183707
446.063	0.003085
446.457	0.00331337
446.85	0.00320606
447.244	0.00107909
447.638	-0.000302743
448.031	0.000330864
448.425	0.000141631
448.819	-0.000343801
449.213	-0.00111398
449.606	-0.000671848
450	-0.00115766
450.394	-0.000262279
450.787	-0.000369221
451.181	-0.00239255
451.575	-0.00183971
451.969	-0.00175087
452.362	-4.96854e-06
452.756	0.000754336
453.15	0.00213557
453.543	0.001302
453.937	-0.000226494
454.331	0.00138242
454.724	0.000371164
455.118	0.000141983
455.512	-0.000588049
455.906	-0.000561872
456.299	-3.27895e-05
456.693	4.73298e-05
457.087	0.000658688
457.48	-0.000207782
457.874	-0.000470641
458.268	-0.00156211
458.661	0.000265747
459.055	0.00225161
459.449	0.0022034
459.843	0.000110751
460.236	-0.00141848
460.63	-0.00156887
461.024	-0.000972462
461.417	0.000122849
461.811	0.000757445
462.205	0.000722728
462.598	-0.000856963
462.992	-0.00077788
463.386	-0.000219224
463.78	-2.63847e-05
464.173	-0.000859659
464.567	-0.000415175
464.961	0.00086693
465.354	0.00115863
465.748	0.00226233
466.142	0.000854291
466.535	0.00102046
466.929	0.000819709
467.323	0.000760698
467.717	0.00130897
468.11	0.00130524
468.504	-0.000321151
468.898	-0.00105719
469.291	-0.000259264
469.685	-0.00143422
470.079	-0.00290694
470.472	-0.00257814
470.866	-0.000990157
471.26	0.00143862
471.654	0.00216059
472.047	0.000665879
472.441	-0.00126811
472.835	-0.00197634
473.228	-0.00181252
473.622	-0.000729919
474.016	-0.00137764
474.409	0.00046764
474.803	0.00248128
475.197	0.00570216
475.591	0.00443117
475.984	0.000837058
476.378	-0.00141523
476.772	-0.00339094
477.165	-0.00398814
477.559	-0.00432787
477.953	-0.00400396
478.346	-0.00206169
478.74	0.000918961
479.134	0.00235718
479.528	0.00268551
479.921	0.00109726
480.315	-4.3901e-05
480.709	0.00138411
481.102	0.00165678
481.496	0.00262684
481.89	0.00155682
482.283	0.000587068
482.677	0.000647319
483.071	-0.00116673
483.465	-0.00257125
483.858	-0.00239468
484.252	0.000141332
484.646	0.00166813
485.039	0.00113389
485.433	-0.00047287
485.827	-0.00254491
486.22	-0.0033942
486.614	-0.0022854
487.008	-0.000961423
487.402	0.00205269
487.795	0.00259483
488.189	0.00207435
488.583	0.00228798
488.976	0.00183335
489.37	0.00120517
489.764	-0.00107905
490.157	-0.00117349
490.551	-0.000906366
490.945	-0.0019286
491.339	-0.00242193
491.732	-0.000885527
492.126	-0.000152642
492.52	0.000515931
492.913	0.00211693
493.307	0.00260708
493.701	0.00105357
494.094	-0.000516769
494.488	-0.000621927
494.882	-0.00195366
495.276	-0.00135021
495.669	-0.000551912
496.063	-0.000506192
496.457	-0.000437844
496.85	0.000808917
497.244	0.00113724
497.638	0.00088673
498.031	0.00100592
498.425	0.00217406
498.819	0.00153562
499.213	-0.00107148
499.606	-0.00295393
500	-0.0021869
500.394	-0.000461742
500.787	-0.000134873
501.181	0.00035959
501.575	0.000319879
501.969	0.00210315
502.362	0.000803827
502.756	-0.000598779
503.15	-0.00215331
503.543	-0.00140795
503.937	-9.64986e-05
504.331	0.000978815
504.724	0.00305606
505.118	0.0035023
505.512	0.00169859
505.906	-0.0019675
506.299	-0.00334217
506.693	-0.0017583
507.087	-0.00089607
507.48	-0.000113265
507.874	0.00126265
508.268	0.00152781
508.661	0.00150508
509.055	0.000921282
509.449	5.55022e-05
509.843	0.00092447
510.236	-0.000215264
510.63	-0.000242534
511.024	-0.000470081
511.417	-0.000198687
511.811	-0.000225826
512.205	-0.00112096
512.598	-0.000625172
512.992	-0.00119822
513.386	-0.000957212
513.78	-0.000608649
514.173	1.56232e-05
514.567	-0.000660495
514.961	-0.0022005
515.354	-0.000668389
515.748	0.00025414
516.142	0.00230736
516.535	0.00336138
516.929	0.00285812
517.323	0.00170793
517.717	-0.000375266
518.11	-0.0019148
518.504	-0.00229865
518.898	-0.00312182
519.291	-0.00250087
519.685	-0.000116559
520.079	0.000837257
520.472	0.0031111
520.866	0.00298629
521.26	0.00268399
521.654	0.000827767
522.047	-0.000254578
522.441	-0.00101104
522.835	-0.00137912
523.228	-0.00104551
523.622	-0.00129718
524.016	-0.000908125
524.409	-0.000475151
524.803	0.000111911
525.197	0.000950062
525.591	0.000864813
525.984	0.00123085
526.378	0.000521229
526.772	-0.00188477
527.165	-0.00234743
527.559	-0.001787
527.953	-0.000742382
528.346	-0.000712875
528.74	0.000294586
529.134	0.00301037
529.528	0.00449066
529.921	0.00469298
530.315	0.00282729
530.709	-0.000624755
531.102	-0.00246182
531.496	-0.0036378
531.89	-0.00299602
532.283	-0.00238672
532.677	-0.00238113
533.071	-0.00111519
533.465	0.00038551
533.858	0.00193267
534.252	0.00265628
534.646	0.00230666
535.039	0.000418413
535.433	-8.83282e-05
535.827	-0.000230926
536.22	-0.00145736
536.614	-0.00268303
537.008	-0.00227988
537.402	0.000481122
537.795	0.00188554
538.189	0.00327247
538.583	0.00308541
538.976	0.00267063
539.37	0.000459325
539.764	-0.000436447
540.157	8.14195e-05
540.551	-0.000817089
540.945	-0.00143656
541.339	-0.00354514
541.732	-0.0036804
542.126	-0.00275491
542.52	9.45303e-06
542.913	0.00135928
543.307	0.000271574
543.701	0.00116359
544.094	0.0016725
544.488	0.0014832
544.882	0.00156457
545.276	0.00150807
545.669	0.000601549
546.063	0.000202776
546.457	-0.000780979
546.85	-0.00193611
547.244	-0.00316955
547.638	-0.00324762
548.032	-0.000746739
548.425	0.000329984
548.819	0.000693462
549.213	-0.000432845
549.606	-0.000923764
550	-4.59586e-05
550.394	0.001329
550.787	0.0019773
551.181	0.00348167
551.575	0.00349531
551.968	0.00216958
552.362	0.000910973
552.756	0.000985174
553.15	0.00037532
553.543	-0.000822759
553.937	-0.00200487
554.331	-0.00391642
554.724	-0.00451544
555.118	-0.00494418
555.512	-0.00315882
555.906	-0.00030849
556.299	0.00143098
556.693	0.00297061
557.087	0.00398488
557.48	0.00305528
557.874	0.00276587
558.268	0.00139305
558.661	0.000468828
559.055	0.000852181
559.449	0.00143738
559.843	-0.000840951
560.236	-0.00284276
560.63	-0.00224528
561.024	-0.00154592
561.417	-0.00115249
561.811	-0.00161766
562.205	-0.00151311
562.598	0.000691073
562.992	0.00177775
563.386	0.00327967
563.78	0.00334866
564.173	0.00285174
564.567	0.00234337
564.961	0.000106126
565.354	-0.0019683
565.748	-0.00486047
566.142	-0.00470946
566.535	-0.00304451
566.929	-0.00132942
567.323	-6.73964e-05
567.717	0.000961915
568.11	0.00209941
568.504	0.00166464
568.898	0.00130357
569.291	0.000876153
569.685	0.001545
570.079	0.00154795
570.472	0.00132942
570.866	-0.00104368
571.26	-0.00332962
571.654	-0.00313543
572.047	-0.00259859
572.441	-0.0022724
572.835	-0.00139392
573.228	0.000677805
573.622	0.00240157
574.016	0.00330819
574.409	0.00410697
574.803	0.00282696
575.197	0.00184948
575.591	0.000771074
575.984	0.000525155
576.378	-0.000148932
576.772	-0.000607817
577.165	-0.00206287
577.559	-0.00423674
577.953	-0.00438899
578.346	-0.00196382
578.74	-0.000760891
579.134	0.00130046
579.528	0.00314796
579.921	0.00278018
580.315	0.000122413
580.709	-0.00153788
581.102	-0.00114019
581.496	-0.000243445
581.89	9.93641e-06
582.283	-0.000782327
582.677	0.000993222
583.071	0.00179636
583.465	0.000255869
583.858	-8.37249e-05
584.252	0.000754001
584.646	0.000815673
585.039	1.39976e-05
585.433	-0.000156448
585.827	0.000266668
586.22	0.00029597
586.614	-9.32065e-05
587.008	0.000652064
587.402	0.000538073
587.795	0.000292862
588.189	-0.000405807
588.583	7.35188e-05
588.976	-0.000932461
589.37	-0.00270149
589.764	-0.00247826
590.157	-0.00260936
590.551	-0.00183001
590.945	-0.0012697
591.339	-0.000331263
591.732	0.00155137
592.126	0.00301895
592.52	0.0040683
592.913	0.00408325
593.307	0.00383928
593.701	0.00218544
594.094	0.000838501
594.488	-0.000359846
594.882	-0.00223755
595.276	-0.00380118
595.669	-0.00471933
596.063	-0.00400581
596.457	-0.00175073
596.85	-0.000308804
597.244	0.00143158
597.638	0.00283767
598.032	0.00277227
598.425	0.000662936
598.819	-0.000664863
599.213	-0.000349616
599.606	-0.000480853
600	-0.00038653
600.394	0.000235438
600.787	-0.00071735
601.181	-0.000657843
601.575	-0.000152782
601.968	0.000767725
602.362	0.000642657
602.756	0.00140182
603.15	0.00278614
603.543	0.00123726
603.937	-0.00010411
604.331	-0.00151594
604.724	-0.00164045
605.118	-0.000777932
605.512	-0.000679249
605.906	-0.00139985
606.299	-0.00150784
606.693	-0.00156647
607.087	-0.00111716
607.48	0.000371974
607.874	0.0015791
608.268	0.00234927
608.661	0.0015235
609.055	0.00199461
609.449	0.00324515
609.843	0.00209804
610.236	0.00044622
610.63	-0.00158795
611.024	-0.00223782
611.417	-0.00245977
611.811	-0.00303113
612.205	-0.00315381
612.598	-0.000866115
612.992	0.000741667
613.386	0.00213897
613.78	0.00326521
614.173	0.00227737
614.567	0.00127116
614.961	0.000107238
615.354	-0.00118079
615.748	-0.00339085
616.142	-0.00441264
616.535	-0.00227668
616.929	0.00132586
617.323	0.00217457
617.717	0.00292175
618.11	0.00176118
618.504	0.00164203
618.898	0.00220187
619.291	0.000441811
619.685	0.000261611
620.079	-0.000112828
620.472	9.87171e-06
620.866	-0.00160363
621.26	-0.00295874
621.654	-0.00353038
622.047	-0.0036924
622.441	-0.00284044
622.835	-0.00126565
623.228	0.00161206
623.622	0.00397554
624.016	0.0051155
624.409	0.00429309
624.803	0.00224775
625.197	-0.000612656
625.591	-0.00204954
625.984	-0.00255647
626.378	-0.00177036
626.772	0.000631051
627.165	0.000215828
627.559	0.00091472
627.953	0.00196617
628.346	0.00161892
628.74	0.000131682
629.134	-0.00132326
629.528	-0.00393983
629.921	-0.00330547
630.315	-0.00232572
630.709	-0.00201927
631.102	-0.000523818
631.496	0.000781198
631.89	0.00206714
632.283	0.00394734
632.677	0.0029376
633.071	0.00161629
633.465	0.000951544
633.858	0.000796983
634.252	-0.000103646
634.646	-0.00221898
635.039	-0.00201533
635.433	-0.00187175
635.827	-0.00270821
636.22	-0.00204383
636.614	-0.000392319
637.008	0.00149176
637.402	0.00230985
637.795	0.00345457
638.189	0.00236216
638.583	1.38005e-05
638.976	-0.00184458
639.37	-0.00184609
639.764	-0.0011335
640.157	0.00082299
640.551	0.00185948
640.945	0.00403738
641.339	0.00426122
641.732	0.000992655
642.126	-0.00167028
642.52	-0.00359737
642.913	-0.00410248
643.307	-0.00519062
643.701	-0.00394854
644.094	-0.00152959
644.488	-0.00017073
644.882	0.00120414
645.276	0.00271787
645.669	0.00374327
646.063	0.00361692
646.457	0.00291931
646.85	0.00121207
647.244	0.00094377
647.638	-0.0013259
648.032	-0.00273912
648.425	-0.00236097
648.819	-0.00133883
649.213	0.000429317
649.606	0.00126373
650	0.000857334
650.394	-0.00122902
650.787	-0.00301048
651.181	-0.00236799
651.575	-0.00206471
651.968	-0.000135341
652.362	0.0012355
652.756	0.00308604
653.15	0.00251493
653.543	0.00214768
653.937	0.00119468
654.331	-0.000294924
654.724	-0.0010091
655.118	-0.00190647
655.512	-0.00139077
655.906	0.000110685
656.299	0.00132819
656.693	0.00143459
657.087	-0.00101224
657.48	-0.00103404
657.874	0.00090282
658.268	0.000972368
658.661	0.00174476
659.055	0.000974579
659.449	5.11816e-05
659.843	-0.000955005
660.236	-0.00307387
660.63	-0.00314684
661.024	-0.0026776
661.417	-0.00190126
661.811	0.000778842
662.205	0.00224076
662.598	0.00213196
662.992	0.00215573
663.386	0.000687228
663.78	0.00141637
664.173	3.22328e-05
664.567	-0.000231123
664.961	-0.000365712
665.354	-1.14095e-06
665.748	-0.000458372
666.142	-0.001732
666.535	-0.000139951
666.929	0.000552648
667.323	0.000553807
667.717	0.00148257
668.11	0.00183794
668.504	0.000916448
668.898	0.000319286
669.291	-0.00046294
669.685	-0.00104786
670.079	-0.0018213
670.472	-0.000886248
670.866	0.0011794
671.26	-0.000285493
671.654	-0.000872247
672.047	-0.00208131
672.441	-0.00139135
672.835	0.000666221
673.228	0.00128485
673.622	0.00174209
674.016	9.39493e-05
674.409	-0.00246846
674.803	-0.00398645
675.197	-0.00193964
675.591	-0.00144799
675.984	-0.000214724
676.378	9.81807e-05
676.772	0.00135152
677.165	0.00238195
677.559	0.00237363
677.953	0.00286413
678.346	0.00216808
678.74	0.00220399
679.134	0.000738235
679.528	-0.00103175
679.921	-0.00129423
680.315	-0.001785
680.709	0.000189781
681.102	0.000166996
681.496	-0.000263324
681.89	0.00102012
682.283	0.000563831
682.677	-0.000147931
683.071	-0.00160395
683.465	-0.00276777
683.858	-0.00235115
684.252	-0.00260805
684.646	-0.000701557
685.039	0.00234567
685.433	0.0025552
685.827	0.00352764
686.22	0.00299321
686.614	0.0019616
687.008	-0.000993313
687.402	-0.00155942
687.795	-0.00132688
688.189	-0.000772905
688.583	-0.00165176
688.976	-0.00133291
689.37	-0.000506984
689.764	8.35468e-05
690.157	0.00162071
690.551	0.00194771
690.945	0.00074093
691.339	0.000288355
691.732	-0.00025824
692.126	7.16384e-06
692.52	-0.000192099
692.913	-0.000823985
693.307	-0.00122942
693.701	-0.0026168
694.094	-0.00296078
694.488	-0.00106639
694.882	-0.000970817
695.276	0.000247601
695.669	0.00286757
696.063	0.00445068
696.457	0.00353862
696.85	0.00215533
697.244	-0.000692142
697.638	-0.00178168
698.032	-0.00156221
698.425	-0.00197284
698.819	-0.00208169
699.213	-0.000461694
699.606	0.000493692
700	0.000280711
700.394	0.00120799
700.787	0.00250403
701.181	0.00225435
701.575	-0.000137315
701.968	-0.00142902
702.362	-0.00110555
702.756	-0.00167338
703.15	-0.00225578
703.543	0.000871958
703.937	0.0022127
704.331	0.0011882
704.724	0.00103549
705.118	-0.000832232
705.512	-0.00245635
705.906	-0.00287448
706.299	-0.0010737
706.693	-0.000320352
707.087	0.000414216
707.48	0.00194614
707.874	0.00270991
708.268	0.00273356
708.661	0.0028778
709.055	0.00126561
709.449	-0.0010578
709.843	-0.00189662
710.236	-0.00105028
710.63	-0.00241915
711.024	-0.00254543
711.417	-0.00180036
711.811	-0.000785307
712.205	-0.000432773
712.598	0.000407795
712.992	0.00108673
713.386	0.00294339
713.78	0.00264949
714.173	0.002192
714.567	0.000296441
714.961	-0.00114889
715.354	-0.00196275
715.748	-0.00292019
716.142	-0.00216217
716.535	-0.00056556
716.929	0.00148694
717.323	0.00233717
717.717	0.00185422
718.11	2.33103e-05
718.504	0.000342765
718.898	-0.000779954
719.291	-0.00110793
719.685	-0.00146886
720.079	-0.000887726
720.472	0.000268544
720.866	0.000618907
721.26	-0.000560992
721.654	-0.00151338
722.047	-0.00164393
722.441	-0.000449134
722.835	0.00101176
723.228	0.0013965
723.622	0.00114411
724.016	0.00181024
724.409	0.00273853
724.803	0.00253376
725.197	0.00124323
725.591	0.00153714
725.984	-0.000136033
726.378	-0.00201283
726.772	-0.00312093
727.165	-0.00445265
727.559	-0.00146665
727.953	0.00116078
728.346	0.0026415
728.74	0.00256904
729.134	0.00232597
729.528	0.000180328
729.921	-0.00181734
730.315	-0.0038046
730.709	-0.00491086
731.102	-0.00425974
731.496	-0.00198527
731.89	0.000337646
732.283	0.00285054
732.677	0.00492108
733.071	0.00551842
733.465	0.00381875
733.858	0.00333501
734.252	0.00117224
734.646	-0.00269807
735.039	-0.00393808
735.433	-0.00227679
735.827	-0.000773039
736.22	-0.00206643
736.614	-0.00157543
737.008	-0.00143285
737.402	-0.00217047
737.795	-0.00168477
738.189	9.55392e-05
738.583	0.000899798
738.976	0.00292145
739.37	0.00358365
739.764	0.0025569
740.157	0.000713557
740.551	-0.000362745
740.945	-6.8323e-05
741.339	0.00103339
741.732	0.000880682
742.126	0.00129779
742.52	0.000759575
742.913	-0.000443353
743.307	-0.001879
743.701	-0.00271625
744.094	-0.00477932
744.488	-0.00483076
744.882	-0.00361443
745.276	-0.00024893
745.669	0.00178673
746.063	0.00292287
746.457	0.00304245
746.85	0.00284218
747.244	0.00242129
747.638	0.000694093
748.032	-0.00067389
748.425	-0.000425266
748.819	-0.00176736
749.213	-0.000660566
749.606	-0.000454609
750	-0.000803069
750.394	-0.000438501
750.787	0.00030998
751.181	0.00184805
751.575	0.00350007
751.968	0.00117518
752.362	-0.00106973
752.756	-0.00235984
753.15	-0.00364266
753.543	-0.00305644
753.937	-0.00156882
754.331	0.00025985
754.724	0.0032087
755.118	0.00530068
755.512	0.00461072
755.906	0.00190084
756.299	-0.000928422
756.693	-0.00341249
757.087	-0.00314715
757.48	-0.00264882
757.874	-0.00126639
758.268	-0.000477976
758.661	0.000797813
759.055	0.00154838
759.449	-4.76025e-05
759.843	-0.000866462
760.236	0.00010502
760.63	0.00118788
761.024	0.00117508
761.417	0.00110168
761.811	-0.000154197
762.205	-0.00217919
762.598	-0.00109634
762.992	0.000844849
763.386	0.000730924
763.78	0.000345768
764.173	0.000852037
764.567	0.00101181
764.961	0.000268761
765.354	0.000741985
765.748	-0.000994486
766.142	-0.00153964
766.535	-0.00115151
766.929	-0.00164385
767.323	-0.00174879
767.717	-0.00186309
768.11	-0.000785626
768.504	-0.000410787
768.898	-4.35427e-05
769.291	0.000384914
769.685	0.000603916
770.079	0.000897583
770.472	0.00180308
770.866	0.00200157
771.26	0.00291189
771.654	0.00202409
772.047	0.00186541
772.441	0.00276462
772.835	0.00101757
773.228	-0.00251818
773.622	-0.00469125
774.016	-0.00435139
774.409	-0.0025178
774.803	-0.000661604
775.197	-0.000291489
775.591	-0.000424178
775.984	-0.000946457
776.378	-6.47044e-05
776.772	0.00102499
777.165	0.00245056
777.559	0.00296636
777.953	0.00130923
778.346	0.000589334
778.74	-0.000153143
779.134	-8.65957e-05
779.528	0.000883693
779.921	1.74191e-05
780.315	-0.00135452
780.709	-0.000269555
781.102	-0.000319449
781.496	-0.00107267
781.89	-4.41628e-05
782.283	0.000137012
782.677	0.000366693
783.071	0.00151635
783.465	0.00250166
783.858	0.00221021
784.252	-7.21934e-05
784.646	-0.00183452
785.039	-0.00157075
785.433	-0.00141308
785.827	-0.000524972
786.22	-0.00127947
786.614	-0.00202417
[truncated: 1 more rows]
