# Supplementary material for: Statistical modeling of adaptive neural networks explains co-existence of avalanches and oscillations in resting human brain
Source: Nat Comput Sci. 2023 Mar 20;3(3):254–63. doi: 10.1038/s43588-023-00410-9 (PMC10766559; doi:10.1038/s43588-023-00410-9)
Supplement: Supplementary file 4 — Source Data for Supplementary Figs. 1–26. [file 43588_2023_410_MOESM4_ESM.zip › Supplementary_source_data_excel/fig_S20.xlsx]

## Sheet: fig_S20_bottom_right_inset_mode
epsilon	#-lnP	SD
1	0.0884695	0.00626433
2	0.140647	0.00828186
3	0.181879	0.00971524
4	0.218305	0.0105964
5	0.252193	0.0110295
6	0.283419	0.0120614
7	0.314303	0.0129408
8	0.346453	0.0137173
9	0.377566	0.0149037
10	0.410091	0.0138282

## Sheet: fig_S20_bottom_right_inset_meg
epsilon	#-lnP	SD
1	0.0765827	0.0113862
2	0.109458	0.0150431
3	0.136512	0.0176169
4	0.161311	0.0201959
5	0.185451	0.0222896
6	0.208248	0.024368
7	0.231828	0.0266823
8	0.253935	0.02828
9	0.275942	0.0295092
10	0.297672	0.0308179

## Sheet: fig_S20_bottom_left_inset_model
epsilon	#-lnP	SD
1	0.116381	0.00714941
2	0.182765	0.00909708
3	0.235099	0.0104726
4	0.28082	0.0111642
5	0.322632	0.0117007
6	0.363556	0.0122788
7	0.401915	0.0129927
8	0.442918	0.013365
9	0.481704	0.0143619
10	0.522881	0.0137698

## Sheet: fig_S20_bottom_left_inset_meg
epsilon	#-lnP	SD
1	0.0940028	0.0124812
2	0.133661	0.0164865
3	0.16652	0.019572
4	0.19622	0.0221397
5	0.225033	0.0244008
6	0.252989	0.0268366
7	0.281247	0.0291704
8	0.307928	0.030694
9	0.334331	0.0322563
10	0.359904	0.0334438

## Sheet: fig_S20_top_right_inset_model
epsilon	#-lnP	SD
1	0.206302	0.00903904
2	0.316866	0.0109883
3	0.403119	0.0121728
4	0.479385	0.0123883
5	0.549835	0.0125045
6	0.61963	0.0129939
7	0.686255	0.0130243
8	0.75647	0.013483
9	0.823487	0.0141624
10	0.891866	0.0127654

## Sheet: fig_S20_top_right_inset_meg
epsilon	#-lnP	SD
1	0.141106	0.0152056
2	0.199259	0.0202735
3	0.24643	0.0240877
4	0.289459	0.0268183
5	0.330566	0.029594
6	0.37165	0.0317948
7	0.411363	0.0341828
8	0.449828	0.0355386
9	0.487361	0.0369606
10	0.524619	0.0381875

## Sheet: fig_S20_top_left_inset_model
epsilon	#-lnP	SD
1	0.277754	0.00997042
2	0.423438	0.0113097
3	0.537011	0.0112917
4	0.638401	0.0115502
5	0.733782	0.0105483
6	0.826552	0.0113389
7	0.918954	0.0103623
8	1.01417	0.0104337
9	1.10584	0.00991055
10	1.20068	0.00921068

## Sheet: fig_S20_top_left_inset_meg
epsilon	#-lnP	SD
1	0.172202	0.0167678
2	0.242224	0.0222421
3	0.298805	0.0263754
4	0.350258	0.0292621
5	0.399797	0.0320237
6	0.448307	0.0342917
7	0.495848	0.0368821
8	0.54166	0.0380206
9	0.586321	0.0391383
10	0.630303	0.0405414

## Sheet: fig_S20_bottom_right_model
I/<I>	<I>P(I)	SD
1.24011	0.81936	0.00766692
1.90713	0.174373	0.00766692
2.93292	0.0593972	0.00429052
4.51045	0.0441103	0.00336916
6.93648	0.0244258	0.00221382
10.6674	0.0140733	0.00198156
16.4051	0.00659396	0.00158756
25.2289	0.00284459	0.000782761
38.7988	0.00117238	0.000881356
59.6676	0.000406793	0.000445076
91.761	0.00011872	0.000131488
141.117	2.50555e-05	0.000129495

## Sheet: fig_S20_bottom_right_meg
I/<I>	<I>P(I)	SD
1.29336	0.347018	0.0100223
2.16349	0.105199	0.00426965
3.61903	0.0762972	0.0074235
6.05381	0.0399109	0.00266858
10.1266	0.0260627	0.00365529
16.9396	0.0109028	0.00387141
28.336	0.00536959	0.00142988
47.3997	0.00189269	0.000686396
79.2889	0.000375242	0.000302609
132.632	5.11214e-05	0.000214506
221.864	4.78939e-06	0.000103791
371.127	4.09021e-07	0.000103791

[truncated: 6 more sheets: fig_S20_bottom_left_model, fig_S20_bottom_left_meg, fig_S20_top_right_model, fig_S20_top_right_meg, fig_S20_top_left_model, fig_S20_top_left_meg]
