# Supplementary material for: Statistical modeling of adaptive neural networks explains co-existence of avalanches and oscillations in resting human brain
Source: Nat Comput Sci. 2023 Mar 20;3(3):254–63. doi: 10.1038/s43588-023-00410-9 (PMC10766559; doi:10.1038/s43588-023-00410-9)
Supplement: Supplementary file 5 — Statistical Source Data. [file 43588_2023_410_MOESM5_ESM.zip]

Archive with 6 entries (5 files):
- fig_1_excel/
- __MACOSX/._fig_1_excel
- fig_1_excel/fig_1_data.xlsm
- __MACOSX/fig_1_excel/._fig_1_data.xlsm
- fig_1_excel/README.rtf
- __MACOSX/fig_1_excel/._README.rtf
