# Supplementary material for: Statistical modeling of adaptive neural networks explains co-existence of avalanches and oscillations in resting human brain
Source: Nat Comput Sci. 2023 Mar 20;3(3):254–63. doi: 10.1038/s43588-023-00410-9 (PMC10766559; doi:10.1038/s43588-023-00410-9)
Supplement: Supplementary file 5 — Statistical Source Data. [file 43588_2023_410_MOESM5_ESM.zip › fig_1_excel/fig_1_data.xlsm]

## Sheet: fig_1d_inset_P(a)
a	P(a)
0.019351873	2.01976
0.042735679	0.90722
0.055651876	0.691015
0.072471794	0.527547
0.094375271	0.405963
0.12289874	0.613621
0.16004297	0.468057
0.20841349	0.353816
0.27140323	0.530091
0.35343066	0.489481
0.4602496	0.425643
0.59935292	0.402013
0.78049805	0.343702
1.0163915	0.312291
1.3235801	0.233974
1.7236117	0.188489
2.2445466	0.141904
2.9229261	0.100397
3.8063352	0.0708713
4.9567411	0.0435572
6.4548393	0.0234272
8.4057145	0.0103576
10.946212	0.00337552
14.254534	0.000721792
18.562747	8.65388e-05
24.17305	4.38963e-06

## Sheet: fig_1d_inset_P(t)
t	P(t)
0.5	0.397373
1.5	0.225682
2.5	0.141698
3.5	0.0897255
4.5	0.0564935
5.5	0.0351414
6.5	0.0215207
7.5	0.0131781
8.5	0.00790017
9.5	0.00471122
10.5	0.00279655
11.5	0.00162219
12.5	0.000935998
13.5	0.000532403
14.5	0.000306015
15.5	0.000175906
16.5	926.37
17.5	556.863
18.5	28.3636
19.5	132.71
20.5	93.6779
21.5	41.6346
22.5	1.82151
23.5	10.4087
24.5	5.20433
26.5	2.60216
27.5	2.60216
29.5	2.60216

## Sheet: fig_1d_beta_1
t	P(t)
0.5	0.293959
1.5	0.129893
2.5	0.0774373
3.5	0.0527031
4.5	0.0383385
5.5	0.0306285
6.5	0.0242213
7.5	0.0201934
8.5	0.0169734
9.5	0.0149252
10.5	0.012862
11.5	0.0114219
12.5	0.0104261
13.5	0.00914411
14.5	0.00825564
15.5	0.00736717
16.5	0.00683647
17.5	0.0063982
18.5	0.00571544
19.5	0.0054978
20.5	0.00514599
21.5	0.00474945
22.5	0.00455566
23.5	0.00391763
24.5	0.00415018
25.5	0.00369104
26.5	0.00349724
27.5	0.00340184
28.5	0.00322891
29.5	0.00310071
30.5	0.0029099
31.5	0.00268927
32.5	0.00257299
33.5	0.00255212
34.5	0.00249249
35.5	0.00236131
36.5	0.00224503
37.5	0.00211981
38.5	0.00210192
39.5	0.0020572
40.5	0.00201248
41.5	0.00180676
42.5	0.00192304
43.5	0.00172626
44	0.00178887
45	0.00172626
46	0.00170129
47	0.00163272
48	0.00158874
49	0.00154737
50	0.0015116
51	0.00146837
52	0.00142141
53	0.00140799
54	0.0013737
55	0.00134948
56	0.00132712
57	0.00129246
58	0.0012578
59	0.00122351
60	0.00119743
61	0.00115419
62	0.00113034
63	0.00112214
64	0.00109867
65	0.00109196
66	0.00107109
67	0.00105991
68	0.00104239
69	0.00103382
70	0.00101146
71	0.00099506
72	0.000979034
73	0.000949593
74	0.000930213
75	0.000921641
76	0.000914188
77	0.00089369
78	0.00087841
79	0.000849341
80	0.000832943
81	0.000833689
82	0.000832943
83	0.000813936
84	0.000806856
85	0.000809092
86	0.000788594
87	0.000791576
88	0.000793066
89	0.000780395
90	0.000755798
91	0.00074909
92	0.000728965
93	0.000707722
94	0.000705486
95	0.000695051
96	0.000676044
97	0.000664491
98	0.000663
99	0.000663746
100	0.000665237
101	0.000662628
102	0.000664491
103	0.000656665
104	0.00065592
105	0.000646602
106	0.000641758
107	0.000624242
108	0.000604117
109	0.000605235
110	0.000602253
111	0.000595545
112	0.000591446
113	0.000595545
114	0.000588464
115	0.000592191
116	0.000598154
117	0.000585855
118	0.00057542
119	0.000578029
120	0.000575793
121	0.000573184
122	0.000562749
123	0.000557904
124	0.000554923
125	0.000557532
126	0.000556786
127	0.000553059
128	0.000553059
129	0.000550451
130	0.000565358
131	0.000549705
132	0.000548587
133	0.000535171
134	0.000524363
135	0.000511692
136	0.000498275
137	0.000482623
138	0.000471815
139	0.000471069
140	0.000464734
141	0.000457653
142	0.000458398
143	0.000448709
144	0.000447591
145	0.000453553
146	0.000442746
147	0.000437901
148	0.000431193
149	0.000424857
150	0.000410322
151	0.000417031
152	0.000412186
153	0.000401751
154	0.000401751
155	0.000397279
156	0.000395788
157	0.000400633
158	0.000412558
159	0.000405105
160	0.000412186
161	0.000411068
162	0.000396906
163	0.000396906
164	0.000392061
165	0.000390198
166	0.000388334
167	0.000391688
168	0.000384607
169	0.000386843
170	0.000403614
171	0.000402123
172	0.000393924
173	0.000392434
174	0.000382744
175	0.000371936
176	0.000365601
177	0.000357029
178	0.000337649
179	0.000343612
180	0.000342122
181	0.000336531
182	0.000335041
183	0.000332805
184	0.000338768
185	0.000335041
186	0.000336904
187	0.000324233
188	0.000328705
189	0.000328332
190	0.000321251
191	0.000321997
192	0.000316407
193	0.000314171
194	0.000319761
195	0.000317152
196	0.000319761
197	0.000316779
198	0.000317152
199	0.000318643
200	0.000309326
201	0.000307835
202	0.000296655
203	0.000305972
204	0.000298891
205	0.000292928
206	0.00029181
207	0.00028771
208	0.000285474
209	0.00028771
210	0.000290319
211	0.000277648
212	0.000280257
213	0.000280257
214	0.00027243
215	0.000269821
216	0.000269076
217	0.000264231
218	0.000258268
219	0.00025715
220	0.000246715
221	0.000243734
222	0.000247088
223	0.000241125
224	0.00024038
225	0.000239634
226	0.000245597
227	0.000246342
228	0.000248206
229	0.000242988
230	0.000238144
231	0.000243361
232	0.000243361
233	0.000240007
234	0.00023628
235	0.000236653
236	0.000228454
237	0.000229572
238	0.000231435
239	0.000227336
240	0.000226963
241	0.000227708
242	0.00022659
243	0.000215783
244	0.000221
245	0.000222118
246	0.000220627
247	0.000219137
248	0.00021131
249	0.000207211
250	0.000200875
251	0.000204602
252	0.000208329
253	0.000203857
254	0.000203484
255	0.000200503
256	0.000206838
257	0.000208702
258	0.000206093
259	0.000201621
260	0.000196776
261	0.000199012
262	0.000189695
263	0.000192304
264	0.00019044
265	0.000183359
266	0.00018485
267	0.000187459
268	0.000182241
269	0.000178887
270	0.000178887
271	0.000169943
272	0.000162489
273	0.000167707
274	0.000160626
275	0.00016398
276	0.00016398
277	0.000169943
278	0.000171434
279	0.000177024
280	0.00017926
281	0.000176651
282	0.00017926
283	0.000172552
284	0.000171061
285	0.000162489
286	0.000165471
287	0.000165843
288	0.000167707
289	0.000166589
290	0.00016957
291	0.000167707
292	0.000166589
293	0.000170688
294	0.000172552
295	0.000165471
296	0.000158762
297	0.000162116
298	0.000161371
299	0.000162489
300	0.000160998
301	0.000158017
302	0.000152054
303	0.000152799
304	0.000156526
305	0.000155781
306	0.000149073
307	0.000146837
308	0.000146837
309	0.000141619
310	0.000144973
311	0.000142364
312	0.000138265
313	0.000132302
314	0.000134911
315	0.000138638
316	0.000135656
317	0.000136401
318	0.000131557
319	0.00013342
320	0.000132302
321	0.000130439
322	0.000131184
323	0.000125966
324	0.000128575
325	0.000127084
326	0.000125221
327	0.000120749
328	0.000121122
329	0.000120376
330	0.000119631
331	0.000118513
332	0.000115159
333	0.000116277
334	0.000120003
335	0.000120003
336	0.000117767
337	0.000119258
338	0.00011814
339	0.000115159
340	0.000114786
341	0.000111059
342	0.000104724
343	0.000107705
344	0.000112923
345	0.00010845
346	0.00010696
347	0.000108078
348	0.000109568
349	0.000109941
350	0.000108823
351	0.000108078
352	0.000104724
353	0.000104351
354	0.000107332
355	0.000105096
356	0.000104724
357	0.000106587
358	0.000104351
359	9.9506e-05
360	9.42884e-05
361	9.46611e-05
362	9.01889e-05
363	9.35431e-05
364	9.16797e-05
365	8.98163e-05
366	9.16797e-05
367	9.16797e-05
368	9.31704e-05
369	9.2425e-05
370	9.1307e-05
371	8.64621e-05
372	8.75802e-05
373	8.72075e-05
374	8.83255e-05
375	8.60894e-05
376	8.90709e-05
377	8.79528e-05
378	8.86982e-05
379	8.75802e-05
380	8.45987e-05
381	8.57168e-05
382	8.49714e-05
383	8.98163e-05
384	8.49714e-05
385	8.72075e-05
386	8.60894e-05
387	8.75802e-05
388	8.83255e-05
389	8.34807e-05
390	7.93812e-05
391	8.49714e-05
392	8.45987e-05
393	8.12446e-05
394	8.53441e-05
395	8.53441e-05
396	8.16173e-05
397	8.45987e-05
398	8.72075e-05
399	7.6027e-05
400	7.37909e-05
401	7.75178e-05
402	6.74554e-05
403	6.63373e-05
404	7.00641e-05
405	6.74554e-05
406	6.70827e-05
407	6.89461e-05
408	7.04368e-05
409	6.89461e-05
410	7.04368e-05
411	6.63373e-05
412	6.14925e-05
413	6.07471e-05
414	6.03744e-05
415	5.8511e-05
416	5.88837e-05
417	5.66476e-05
418	6.00017e-05
419	6.5592e-05
420	6.93188e-05
421	7.04368e-05
422	6.70827e-05
423	6.85734e-05
424	7.04368e-05
425	7.37909e-05
426	7.04368e-05
427	6.85734e-05
428	6.7828e-05
429	6.85734e-05
430	6.96914e-05
431	6.74554e-05
432	6.7828e-05
433	6.5592e-05
434	6.671e-05
435	6.44739e-05
436	6.26105e-05
437	5.92564e-05
438	5.92564e-05
439	5.92564e-05
440	5.14301e-05
441	4.84486e-05
442	4.73306e-05
443	4.9194e-05
444	4.99393e-05
445	5.10574e-05
446	5.18027e-05
447	5.0312e-05
448	5.40388e-05
449	5.29208e-05
450	5.14301e-05
451	4.95666e-05
452	4.77032e-05
453	4.50945e-05
454	4.2113e-05
455	4.24857e-05
456	4.13677e-05
457	4.2113e-05
458	4.32311e-05
459	4.39764e-05
460	4.43491e-05
461	4.80759e-05
462	5.14301e-05
463	5.44115e-05
464	5.32935e-05
465	5.29208e-05
466	5.25481e-05
467	5.36661e-05
468	5.21754e-05
469	4.9194e-05
470	4.73306e-05
471	4.43491e-05
472	4.32311e-05
473	4.28584e-05
474	4.24857e-05
475	3.80135e-05
476	3.68955e-05
477	3.65228e-05
478	3.61501e-05
479	3.83862e-05
480	3.91316e-05
481	4.06223e-05
482	3.91316e-05
483	4.0995e-05
484	3.91316e-05
485	3.98769e-05
486	3.61501e-05
487	3.54047e-05
488	3.50321e-05
489	3.20506e-05
490	3.20506e-05
491	3.05599e-05
492	3.24233e-05
493	3.2796e-05
494	3.3914e-05
495	3.16779e-05
496	3.09326e-05
497	3.05599e-05
498	3.01872e-05
499	3.05599e-05
500	2.90692e-05
501	2.53423e-05
502	2.53423e-05
503	2.34789e-05
504	2.19882e-05
505	2.38516e-05
506	2.27336e-05
507	2.19882e-05
508	2.49697e-05
509	2.53423e-05
510	2.5715e-05
511	2.5715e-05
512	2.5715e-05
513	2.42243e-05
514	2.60877e-05
515	2.60877e-05
516	2.53423e-05
517	2.90692e-05
518	2.83238e-05
519	2.98145e-05
520	3.2796e-05
521	3.09326e-05
522	3.05599e-05
523	2.98145e-05
524	2.94418e-05
525	2.72058e-05
526	2.83238e-05
527	3.01872e-05
528	2.79511e-05
529	3.13053e-05
530	3.05599e-05
531	2.86965e-05
532	2.83238e-05
533	2.60877e-05
534	2.60877e-05
535	2.53423e-05
536	2.86965e-05
537	2.72058e-05
538	2.79511e-05
539	2.98145e-05
540	2.79511e-05
541	2.86965e-05
542	2.79511e-05
543	2.49697e-05
544	2.01248e-05
545	2.01248e-05
546	1.86341e-05
547	1.93794e-05
548	2.04975e-05
549	2.16155e-05
550	1.93794e-05
551	1.93794e-05
552	2.42243e-05
553	2.42243e-05
554	2.53423e-05
555	2.60877e-05
556	2.49697e-05
557	2.34789e-05
558	2.64604e-05
559	2.68331e-05
560	2.49697e-05
561	2.42243e-05
562	2.16155e-05
563	2.04975e-05
564	2.12428e-05
565	2.12428e-05
566	1.90068e-05
567	1.7516e-05
568	1.56526e-05
569	1.60253e-05
570	1.7516e-05
571	1.60253e-05
572	1.49073e-05
573	1.6398e-05
574	1.7516e-05
575	1.97521e-05
576	1.86341e-05
577	1.67707e-05
578	1.56526e-05
579	1.71434e-05
580	1.60253e-05
581	1.45346e-05
582	1.41619e-05
583	1.26712e-05
584	1.37892e-05
585	1.49073e-05
586	1.6398e-05
587	1.67707e-05
588	1.78887e-05
589	1.93794e-05
590	1.90068e-05
591	1.86341e-05
592	1.82614e-05
593	1.7516e-05
594	1.56526e-05
595	1.34165e-05
596	1.37892e-05
597	1.45346e-05
598	1.60253e-05
599	1.86341e-05
600	1.90068e-05
601	1.90068e-05
602	2.08702e-05
603	2.08702e-05
604	2.01248e-05
605	1.78887e-05
606	1.6398e-05
607	1.56526e-05
608	1.49073e-05
609	1.37892e-05
610	1.30439e-05
611	1.45346e-05
612	1.56526e-05
613	1.49073e-05
614	1.41619e-05
615	1.26712e-05
616	1.26712e-05
617	1.30439e-05
618	1.45346e-05
619	1.30439e-05
620	1.30439e-05
621	1.30439e-05
622	1.22985e-05
623	1.19258e-05
624	1.22985e-05
625	1.37892e-05
626	1.22985e-05
627	1.19258e-05
628	1.04351e-05
629	9.68972e-06
630	1.08078e-05
631	1.11804e-05
632	9.68972e-06
633	8.57168e-06
634	8.57168e-06
635	8.57168e-06
636	9.68972e-06
637.125	1.30439e-05
638.25	1.26712e-05
639.375	1.15531e-05
640.5	1.19258e-05
641.625	1.26712e-05
642.75	1.15531e-05
643.875	1.15531e-05
645	1.11804e-05
646	8.57168e-06
647	8.57168e-06
648.125	8.94436e-06
649.25	1.00624e-05
650.5	1.00624e-05
651.75	1.04351e-05
653	1.08078e-05
654.25	1.00624e-05
655.5	1.00624e-05
656.75	9.31704e-06
657.875	9.68972e-06
659	8.19899e-06
660	7.45363e-06
661	7.08095e-06
662.125	7.08095e-06
663.25	7.08095e-06
664.375	6.33559e-06
665.5	6.70827e-06
666.625	6.70827e-06
667.75	8.57168e-06
668.875	8.19899e-06
670	7.82631e-06
671	7.45363e-06
672	7.82631e-06
673	7.82631e-06
674	8.94436e-06
675	8.94436e-06
676	7.82631e-06
677	7.45363e-06
678	8.19899e-06
679	8.94436e-06
680	8.19899e-06
681	9.31704e-06
682	9.68972e-06
683	9.31704e-06
684	8.94436e-06
685	9.68972e-06
686	1.00624e-05
687	8.94436e-06
688	8.57168e-06
689	9.68972e-06
690	7.82631e-06
691	7.82631e-06
692	7.82631e-06
693	7.45363e-06
694.125	8.57168e-06
695.25	8.94436e-06
696.375	8.94436e-06
697.5	6.70827e-06
698.625	7.08095e-06
699.75	7.08095e-06
700.875	7.08095e-06
702	7.45363e-06
703	5.9629e-06
704.125	5.9629e-06
705.25	5.9629e-06
706.375	6.70827e-06
707.5	7.08095e-06
708.625	7.08095e-06
709.75	7.45363e-06
710.875	6.70827e-06
712	6.33559e-06
713	6.33559e-06
714.25	6.33559e-06
715.5	7.08095e-06
716.75	6.33559e-06
718.125	6.33559e-06
719.5	6.33559e-06
720.875	6.33559e-06
722.25	6.33559e-06
723.75	5.9629e-06
725.375	6.70827e-06
727	5.9629e-06
728.625	6.70827e-06
730.25	7.45363e-06
731.875	7.08095e-06
733.5	7.08095e-06
735.125	7.08095e-06
736.75	7.08095e-06
738.375	7.08095e-06
740	6.70827e-06
741.625	7.08095e-06
743.125	6.33559e-06
744.625	6.33559e-06
746.125	6.70827e-06
747.625	7.08095e-06
749.125	7.45363e-06
750.25	6.70827e-06
751.375	6.70827e-06
752.5	5.9629e-06
753.75	5.9629e-06
755.125	7.08095e-06
756.5	7.08095e-06
757.875	6.70827e-06
759.25	6.70827e-06
760.625	7.08095e-06
762	6.70827e-06
763.375	6.33559e-06
764.75	5.9629e-06
766	4.47218e-06
767.25	4.47218e-06
768.5	4.84486e-06
769.625	5.21754e-06
770.75	4.84486e-06
771.875	5.21754e-06
773	5.21754e-06
774	5.59022e-06
775	5.9629e-06
776.25	5.59022e-06
777.625	5.59022e-06
779.125	5.21754e-06
780.625	5.59022e-06
782.125	5.21754e-06
783.625	5.21754e-06
785.375	4.84486e-06
787.125	4.47218e-06
788.625	4.84486e-06
790	4.47218e-06
791.375	4.47218e-06
793.125	4.0995e-06
795	4.0995e-06
796.875	4.0995e-06
798.5	4.0995e-06
800.125	4.47218e-06
801.875	4.47218e-06
803.625	5.21754e-06
805.5	4.84486e-06
807	5.21754e-06
808.375	5.21754e-06
809.875	5.21754e-06
811.375	5.59022e-06
813.375	5.21754e-06
815.25	5.21754e-06
817.5	4.0995e-06
819.625	4.0995e-06
821.875	4.0995e-06
824.125	4.0995e-06
826.375	4.0995e-06
828.625	3.72682e-06
830.5	4.0995e-06
832.375	4.47218e-06
833.875	4.47218e-06
835.625	4.84486e-06
837.25	4.47218e-06
839	4.47218e-06
840.625	4.47218e-06
842.375	4.47218e-06
844	4.47218e-06
845.875	4.47218e-06
847.875	4.84486e-06
849.625	4.47218e-06
851.375	4.47218e-06
853	4.84486e-06
855.25	4.84486e-06
858	5.21754e-06
860.75	4.84486e-06
863.375	4.0995e-06
865.875	4.0995e-06
868.375	4.47218e-06
871.25	4.47218e-06
874.5	4.47218e-06
877.5	4.47218e-06
879.875	4.0995e-06
882.625	4.84486e-06
885.25	4.84486e-06
887.875	4.47218e-06
890.875	4.0995e-06
893.75	4.84486e-06
896.25	4.47218e-06
898.5	4.84486e-06
901.125	4.84486e-06
903.75	4.0995e-06
906.625	4.0995e-06
909.5	4.0995e-06
911.875	4.47218e-06
914	3.72682e-06
916.375	3.72682e-06
919	3.35413e-06
921.875	3.35413e-06
924.625	3.35413e-06
927.125	3.35413e-06
930	3.35413e-06
932.875	3.35413e-06
936.125	3.35413e-06
939.125	3.35413e-06
941.75	3.72682e-06
943.875	3.72682e-06
946.25	3.72682e-06
949.25	3.72682e-06
951.875	3.72682e-06
955	3.35413e-06
959	3.35413e-06
963.5	3.35413e-06
970	2.98145e-06
981.625	2.98145e-06
993	2.98145e-06
1004.88	2.98145e-06
1017.75	2.98145e-06
1030.88	2.98145e-06
1043	2.98145e-06
1059.12	2.98145e-06
1080.38	2.98145e-06
1109	2.98145e-06

## Sheet: fig_1d_beta_0.99
t	P(t)
0.5	0.0733692
1.5	0.0326724
2.5	0.0196354
3.5	0.0134431
4.5	0.00991902
5.5	0.00780398
6.5	0.0063543
7.5	0.00516913
8.5	0.00451198
9.5	0.00381713
10.5	0.00332342
11.5	0.00300138
12.5	0.00271947
13.5	0.00242402
14.5	0.00226881
15.5	0.00198883
16.5	0.00182346
17.5	0.00168952
18.5	0.00157056
19.5	0.00147627
20.5	0.00137086
21.5	0.00130751
22.5	0.00124707
23.5	0.00115278
24.5	0.00110007
25.5	0.00103092
26.5	0.00100965
27.5	0.000916323
28.5	0.000898915
29.5	0.000871353
30.5	0.000807041
31.5	0.00081236
32.5	0.000751433
33.5	0.000728706
34.5	0.00068422
35.5	0.000670197
36.5	0.000650372
37.5	0.000620875
38.5	0.000619908
39.5	0.000605402
40.5	0.000593313
41.5	0.000566234
42.5	0.000538672
43.5	0.00054786
44.5	0.000550761

## Sheet: fig_1d_beta_0.9
t	P(t)
0.5	0.0186855
1.5	0.00870053
2.5	0.00542343
3.5	0.00384598
4.5	0.00297443
5.5	0.00239214
6.5	0.00199552
7.5	0.00172706
8.5	0.00151198
9.5	0.00132546
10.5	0.0012007
11.5	0.00107528
12.5	0.000989064
13.5	0.000901609
14.5	0.000840598
15.5	0.000759589
16.5	0.000706348
17.5	0.000642468
18.5	0.000595407
19.5	0.000555498
20.5	0.000516252
21.5	0.000475681
22.5	0.000449679
23.5	0.000405091
24.5	0.000369641
25.5	0.000348141
26.5	0.000319004
27.5	0.000289603
28.5	0.000268147
29.5	0.000232565
30.5	0.000221175
31.5	0.000197336
32.5	0.000181178
33.5	0.000164888
34.5	0.00014564
35.5	0.000126083
36.5	0.000117033
37.5	0.00010401
38.5	9.07657e-05
39.5	8.20688e-05
40.5	7.26214e-05
41.5	6.12315e-05
42.5	5.74791e-05
43.5	4.87821e-05
44.5	4.41467e-05
45.5	3.68625e-05
46.5	3.33749e-05
47.5	2.72385e-05
48.5	2.54285e-05
49.5	1.96453e-05
50.5	1.87182e-05
51.5	1.56279e-05
52.5	1.33765e-05
53.5	1.1125e-05
54.5	1.02862e-05
55.5	7.81397e-06
56.5	6.0481e-06
57.5	6.31298e-06
58.5	5.16517e-06
59.5	3.92906e-06
60.5	3.84077e-06
61.5	2.78124e-06
62.5	1.94246e-06
63.5	2.42807e-06
64.5	2.0749e-06
65.5	1.63343e-06
66.5	1.05952e-06
67.5	1.01538e-06
68.5	1.23611e-06
69.5	9.27082e-07
70.5	7.50495e-07
71.5	4.85614e-07
72.5	1.76587e-07
73.5	2.6488e-07
74.5	4.85614e-07
75.5	3.53174e-07
76.5	2.20734e-07
77.5	8.82935e-08
78.5	1.76587e-07
79.5	4.41467e-08
80.5	4.41467e-08
81.5	1.3244e-07
84.5	4.41467e-08
85.5	4.41467e-08

## Sheet: fig_1d_beta_0.7
t	P(t)
0.5	0.00493089
1.5	0.00288194
2.5	0.00217815
3.5	0.00174251
4.5	0.00136347
5.5	0.000981493
6.5	0.000659819
7.5	0.000406363
8.5	0.000233098
9.5	0.000126491
10.5	6.42551e-05
11.5	3.15244e-05
12.5	1.42917e-05
13.5	6.28594e-06
14.5	2.70679e-06
15.5	1.00196e-06
16.5	4.3867e-07
17.5	1.49546e-07
18.5	1.14652e-07
20.5	4.98488e-09
21.5	9.96977e-09

## Sheet: fig_1c_beta_0.7
a	P(a)
0.0200713	0.00522625
0.031937	0.00330093
0.0508173	0.00406644
0.0808591	0.0048391
0.128661	0.00360408
0.204722	0.0037599
0.325748	0.0031518
0.518321	0.00245422
0.824739	0.00185463
1.3123	0.00137856
2.0881	0.00121694
3.32253	0.00110767
5.28672	0.000702633
8.4121	0.000128061
13.3851	1.53902e-06

## Sheet: fig_1c_beta_0.9
a	P(a)
0.0122476	0.107807
0.0183718	0.0704455
0.0275584	0.0923594
0.0413387	0.0876973
0.0620095	0.0737302
0.0930165	0.067945
0.139528	0.0593435
0.209297	0.046772
0.313954	0.0355802
0.470942	0.0239073
0.70643	0.0145567
1.05967	0.00930945
1.58955	0.00592622
2.38438	0.00380125
3.57665	0.00244637
5.36511	0.00158234
8.04786	0.0010214
12.0721	0.000669836
18.1086	0.000419694
27.1635	0.00023544
40.7462	9.89213e-05
61.1208	2.05696e-05
91.6835	9.37613e-07

## Sheet: fig_1c_beta_0.99
0.012141	0.947233
0.0178964	0.913976
0.0263802	0.782248
0.0388856	0.719649
a	P(a)
0.0573192	0.637657
0.0844911	0.513094
0.124544	0.380681
0.183583	0.248817
0.27061	0.15429
0.398892	0.0990226
0.587986	0.0619506
0.866718	0.0380054
1.27758	0.0240428
1.88322	0.0150796
2.77595	0.00920833
4.09188	0.00583948
6.03162	0.00356696
8.89088	0.00223797
13.1056	0.00140266
19.3182	0.000897623
28.4759	0.000577665
41.9749	0.000372904
61.8729	0.000244437
91.2035	0.00016402
134.438	0.000103064
198.168	5.46444e-05
292.109	2.00815e-05
430.582	3.79974e-06
634.698	2.01757e-07

## Sheet: fig_1c_beta_1
a	P(a)
0.012305	4.62461
0.0186316	3.86505
0.0282109	3.94935
0.0427153	2.97063
0.0646771	2.56519
0.0979303	1.75208
0.14828	1.0929
0.224518	0.650889
0.339952	0.399732
0.514735	0.243552
0.779383	0.144591
1.1801	0.0862183
1.78683	0.0519382
2.70552	0.030615
4.09654	0.0183504
6.20275	0.0109643
9.39185	0.00635312
14.2206	0.00382705
21.532	0.00230683
32.6025	0.00142306
49.3649	0.000886363
74.7455	0.000591786
113.175	0.000408493
171.364	0.0002712
259.469	0.000166461
392.873	8.07324e-05
594.865	2.55019e-05
900.711	3.92938e-06
1363.8	1.67427e-07
