# Supplementary material for: Statistical modeling of adaptive neural networks explains co-existence of avalanches and oscillations in resting human brain
Source: Nat Comput Sci. 2023 Mar 20;3(3):254–63. doi: 10.1038/s43588-023-00410-9 (PMC10766559; doi:10.1038/s43588-023-00410-9)
Supplement: Supplementary file 6 — Statistical Source Data. [file 43588_2023_410_MOESM6_ESM.zip]

Archive with 20 entries (19 files):
- fig_2_excel/
- __MACOSX/._fig_2_excel
- fig_2_excel/fig_2d.xlsm
- __MACOSX/fig_2_excel/._fig_2d.xlsm
- fig_2_excel/.DS_Store
- __MACOSX/fig_2_excel/._.DS_Store
- fig_2_excel/fig_2e_dfa.xlsm
- __MACOSX/fig_2_excel/._fig_2e_dfa.xlsm
- fig_2_excel/fig_2b.xlsx
- __MACOSX/fig_2_excel/._fig_2b.xlsx
- fig_2_excel/fig_2c.xlsm
- __MACOSX/fig_2_excel/._fig_2c.xlsm
- fig_2_excel/fig_2a.xlsx
- __MACOSX/fig_2_excel/._fig_2a.xlsx
- fig_2_excel/fig_2c_inset.xlsx
- __MACOSX/fig_2_excel/._fig_2c_inset.xlsx
- fig_2_excel/README.rtf
- __MACOSX/fig_2_excel/._README.rtf
- fig_2_excel/fig_2f.xlsm
- __MACOSX/fig_2_excel/._fig_2f.xlsm
