# Supplementary material for: Statistical modeling of adaptive neural networks explains co-existence of avalanches and oscillations in resting human brain
Source: Nat Comput Sci. 2023 Mar 20;3(3):254–63. doi: 10.1038/s43588-023-00410-9 (PMC10766559; doi:10.1038/s43588-023-00410-9)
Supplement: Supplementary file 6 — Statistical Source Data. [file 43588_2023_410_MOESM6_ESM.zip › fig_2_excel/fig_2d.xlsm]

## Sheet: fig_2d_
	beta	f(Hz)
	0.968863	10.5315
	0.975277	10.6819
	0.980841	10.7034
	0.983035	10.6789
	0.984694	10.6489
	0.984823	10.7212
	0.98425	10.6821
	0.979569	10.741
	0.983269	10.7495
	0.98431	10.7426
	0.985592	10.7789
	0.985634	10.7927
	0.984773	10.7839
	0.984966	10.7834
	0.983538	10.7519
	0.984668	10.782
	0.976794	10.6184
	0.981128	10.6766
	0.983708	10.7148
	0.983714	10.6721
	0.98413	10.6124
	0.98227	10.5745
	0.98348	10.6058
	0.985166	10.6129
	0.961185	9.75403
	0.959273	9.42272
	0.96057	9.5408
	0.970238	10.0232
	0.965982	10.1901
	0.96423	10.0604
	0.96904	10.2232
	0.961887	9.76673
	0.97063	10.0793
	0.970828	10.3711
	0.972642	10.3994
	0.972978	10.4086
	0.969466	10.2393
	0.973824	10.2372
	0.970614	10.4431
	0.975442	10.515
	0.978768	10.575
	0.981365	10.5571
	0.971804	10.346
	0.979246	10.3861
	0.974629	10.556
	0.977228	10.5829
	0.98034	10.6023
	0.98098	10.5704
	0.97835	10.4448
	0.982785	10.4807
	0.974451	10.6427
	0.979422	10.6543
	0.981419	10.6415
	0.983293	10.5885
	0.980471	10.5313
	0.982426	10.5673
	0.983671	10.5101
	0.98983	10.7524
	0.991215	10.9327
	0.9917	10.9598
	0.991043	10.9449
	0.989975	10.7176
	0.990761	10.8401
	0.99181	10.9316
	0.99134	10.9255
	0.99036	10.7513
	0.990698	10.8055
	0.990606	10.8499
	0.989892	10.7919
	0.989543	10.7023
	0.989729	10.7142
	0.989169	10.7094
	0.988829	10.7169
	0.988731	10.6813
	0.988094	10.6678
	0.987395	10.6591
	0.986111	10.6627
	0.984438	10.72
	0.988271	10.7075
	0.984734	10.7026
	0.986136	10.8215
	0.987837	10.7229
	0.985838	10.7575
	0.986871	10.8457
	0.988042	10.8732
	0.987282	10.8503
	0.987075	10.8135
	0.989025	10.9119
	0.988794	10.8954
	0.988667	10.8836
	0.987169	10.841
	0.98955	10.7138
	0.988822	10.8313
	0.990614	10.9492
	0.990737	10.9385
	0.989813	10.9181
	0.988725	10.8787
	0.985962	10.7477
	0.98165	10.3794
	0.983159	10.4279
	0.983271	10.445
	0.985525	10.5574
	0.986703	10.7657
	0.988529	10.8655
	0.980895	10.3827
	0.985763	10.4847
	0.986733	10.496
	0.987364	10.5194
	0.987329	10.5998
	0.987808	10.7384
	0.989593	10.8631
	0.981508	10.4282
	0.986096	10.5055
	0.988011	10.5266
	0.988565	10.5333
	0.988648	10.5713
	0.988749	10.6469
	0.989497	10.7538
	0.985292	10.5355
	0.987894	10.5453
	0.988758	10.5573
	0.989047	10.5801
	0.989301	10.6236
	0.989872	10.7029
	0.990058	10.7584
	0.986613	10.5624
	0.988131	10.5752
	0.9887	10.5962
	0.989237	10.6302
	0.989626	10.6754
	0.989741	10.7371
	0.988807	10.7397
	0.968197	10.4357
	0.973543	10.3618
	0.978946	10.4079
	0.981724	10.5126
	0.98418	10.6027
	0.987321	10.752
	0.987765	10.7663
	0.978356	10.4159
	0.982003	10.5031
	0.984215	10.629
	0.988279	10.772
	0.988682	10.7919
	0.987248	10.7261
	0.989088	10.7884
	0.984754	10.6224
	0.989418	10.7838
	0.97688	10.4627
	0.981477	10.5204
	0.987254	10.7098
	0.989298	10.7627
	0.989968	10.7708
	0.983417	10.5952
	0.986716	10.6791
	0.987368	10.6882
	0.962127	10.2372
	0.964561	10.3797
	0.972181	10.3998
	0.975984	10.3575
	0.967832	10.2314
	0.971095	10.3385
	0.97711	10.4214
	0.977719	10.4447
	0.981269	10.4489
	0.970491	10.2566
	0.97523	10.3361
	0.977274	10.4397
	0.97961	10.4695
	0.981411	10.4783
	0.970917	10.2791
	0.973672	10.3226
	0.980873	10.4187
	0.978991	10.4974
	0.98341	10.5122
	0.973245	10.3459
	0.97522	10.3392
	0.979304	10.4035
	0.980869	10.4517
	0.982183	10.5263
	0.984475	10.5635
	0.972438	10.3912
	0.978116	10.3632
	0.979805	10.413
	0.982183	10.4769
	0.98381	10.6112
	0.985759	10.6815
	0.985523	10.6457
	0.989657	10.7699
	0.990961	10.8905
	0.991032	10.8981
	0.98891	10.6944
	0.989643	10.8446
	0.990769	10.9075
	0.990967	10.9055
	0.988538	10.7614
	0.989409	10.8455
	0.990145	10.8692
	0.990013	10.8326
	0.988987	10.6946
	0.988733	10.7299
	0.989283	10.7666
	0.989579	10.753
	0.98864	10.669
	0.988775	10.676
	0.989185	10.6891
	0.99012	10.7728
	0.990301	10.8082
	0.990495	10.7748
	0.990687	10.8118
	0.990315	10.8204
	0.99112	10.8054
	0.991088	10.8254
	0.990881	10.8422
	0.991069	10.8538
	0.990421	10.8343
	0.991116	10.8386
	0.991277	10.8666
	0.990918	10.8621
	0.990697	10.8561
	0.989951	10.8347
	0.990556	10.7721
	0.990925	10.8384
	0.991341	10.8882
	0.991281	10.8905
	0.990758	10.8726
	0.990479	10.8645
	0.989168	10.8165
	0.984652	10.4429
	0.985062	10.4763
	0.984744	10.5149
	0.987555	10.7242
	0.989783	10.8378
	0.990239	10.8589
	0.983873	10.416
	0.986704	10.4186
	0.986836	10.4423
	0.987299	10.5236
	0.988447	10.7077
	0.989405	10.7964
	0.990493	10.8757
	0.979908	10.3063
	0.986212	10.3873
	0.987724	10.4157
	0.988104	10.4621
	0.988399	10.5461
	0.988727	10.6503
	0.989208	10.7421
	0.984348	10.3428
	0.98729	10.3968
	0.987793	10.4348
	0.988371	10.4911
	0.988776	10.5651
	0.989144	10.6311
	0.98936	10.6889
	0.986135	10.3867
	0.986965	10.4271
	0.987583	10.4722
	0.988303	10.5315
	0.988734	10.5865
	0.989165	10.636
	0.989448	10.676
	0.970238	10.4527
	0.979868	10.5285
	0.984843	10.6317
	0.987939	10.7076
	0.962939	10.1622
	0.969604	10.2791
	0.968083	10.3944
	0.989869	10.6997
	0.989414	10.7087
	0.988775	10.6802
	0.99025	10.7456
	0.97733	10.5734
	0.979131	10.4656
	0.981365	10.4931
	0.983629	10.5711
	0.985634	10.6135
	0.98164	10.4794
	0.9898	10.7325
	0.977508	10.3281
	0.978087	10.1908
	0.978879	9.96708
	0.988806	9.37929
	0.986674	9.42868
	0.987412	9.41001
	0.985049	9.47934
	0.979921	9.71383
	0.981659	10.5352
	0.9788	10.6055
	0.982772	10.6879
	0.984668	10.6786
	0.990124	10.7443
	0.992222	10.7629
	0.991494	10.8043
	0.991791	10.788
	0.992933	10.7982
	0.965167	10.3778
	0.970029	10.0196
	0.979431	9.54065
	0.985356	9.35922
	0.97071	10.6143
	0.971161	10.4074
	0.975333	10.1372
	0.974107	10.091
	0.97708	9.89164
	0.978684	10.6612
	0.977789	10.4689
	0.976741	10.1702
	0.979053	10.437
	0.985792	10.6544
	0.981646	10.7249
	0.981438	10.6115
	0.978132	10.3004
	0.979644	10.3177
	0.985714	10.6731
	0.99054	10.7068
	0.981404	10.6263
	0.979101	10.4395
	0.981226	10.4691
	0.983381	10.5456
	0.989351	10.7115
	0.991482	10.711
	0.979951	10.5158
	0.981125	10.4737
	0.983527	10.5665
	0.986801	10.64
	0.98999	10.7272
	0.991486	10.7294
	0.993636	10.7238
	0.982867	9.89336
	0.986331	9.65348
	0.98736	9.53673
	0.989068	9.43131
	0.988333	9.57307
	0.989824	9.58597
	0.990749	9.48421
	0.992317	9.38139
	0.990984	9.57116
	0.991422	9.52232
	0.99234	9.40237
	0.994031	9.32839
	0.990904	9.50717
	0.991622	9.49888
	0.991469	9.44554
	0.993375	9.33501
	0.991345	9.44718
	0.990484	9.4619
	0.992083	9.35218
	0.992678	10.7741
	0.990401	10.7303
	0.992324	10.7787
	0.991842	10.7426
	0.983775	10.5909
	0.990943	10.7459
	0.991718	10.7349
	0.990458	10.7187
	0.98604	10.6316
	0.987122	9.43118
	0.99101	10.7241
	0.989616	10.695
	0.985466	10.6372
	0.985613	9.49821
	0.988074	9.39814
	0.982514	10.4623
	0.986244	10.6186
	0.984872	10.5448
	0.983699	10.5163
	0.985973	9.49484
	0.99123	9.34598
	0.986305	10.6512
	0.986467	10.6291
	0.991469	10.6986
	0.993438	10.7136
	0.991194	10.6916
	0.991461	9.34777
	0.993134	9.31954
	0.98898	9.34825
	0.987691	9.40758
	0.988191	10.6427
	0.98618	10.5843
	0.993156	9.31971
	0.994339	9.31177
	0.993765	9.33023
	0.991244	9.30025
	0.993636	9.2973
	0.993724	9.30345
	0.994057	9.30292
	0.9948	9.29908
	0.995188	9.29919
	0.99499	9.30696
	0.995027	9.28943
	0.995343	9.28908
	0.995706	9.29044
	0.995873	9.29222
	0.995883	9.2932
	0.995674	9.29329
	0.995049	9.30101
	0.995766	9.28776
	0.996104	9.28847
	0.996263	9.29001
	0.996298	9.29099
	0.996143	9.29169
	0.995774	9.29319
	0.994693	9.30082
	0.975058	10.7192
	0.975277	10.5599
	0.975989	10.3679
	0.97687	10.1687
	0.978426	10.4437
	0.984729	9.51856
	0.978394	10.3765
	0.976121	9.77008
	0.984266	9.47174
	0.986779	9.41608
	0.989473	9.37157
	0.986801	9.45985
	0.982432	9.66542
	0.980657	9.96736
	0.978657	9.91141
	0.988184	10.7506
	0.975145	10.5287
	0.983044	10.6412
	0.989668	10.785
	0.992728	10.8349
	0.993502	10.8464
	0.992193	10.8082
	0.993157	10.8295
	0.993471	10.8292
	0.96882	10.1077
	0.983861	9.41023
	0.990842	9.31372
	0.992418	9.30098
	0.96981	10.5232
	0.972217	9.98904
	0.986316	9.38813
	0.98437	9.41198
	0.987896	9.3648
	0.973722	10.5427
	0.976364	9.76492
	0.98203	9.50327
	0.979573	9.63409
	0.976815	10.4157
	0.980192	10.7655
	0.974755	10.4734
	0.983352	9.51167
	0.976007	10.397
	0.985272	10.7678
	0.980844	10.7686
	0.979746	10.6976
	0.976432	10.3835
	0.977767	10.4415
	0.981523	10.6619
	0.987545	10.8092
	0.980434	10.761
	0.980368	10.6875
	0.97878	10.5593
	0.982658	10.7052
	0.982057	10.6834
	0.98507	10.7663
	0.990929	10.8606
	0.981003	9.82432
	0.985051	9.97109
	0.986994	9.6911
	0.988992	9.46036
	0.984786	9.71861
	0.988553	9.8437
	0.988658	9.66685
	0.989116	9.42793
	0.988268	9.61843
	0.989415	9.65386
	0.991218	9.41523
	0.989288	9.47417
	0.992506	9.37478
	0.991411	9.4272
	0.991781	9.3983
	0.991531	9.39623
	0.993135	9.35904
	0.993591	9.33729
	0.993291	10.8377
	0.992452	10.839
	0.992507	10.8232
	0.992708	10.8455
	0.987831	10.7439
	0.990932	10.8113
	0.991911	10.8364
	0.99021	10.8077
	0.986543	10.7012
	0.981949	9.97672
	0.990039	10.806
	0.986167	10.6755
	0.982382	10.3084
	0.983429	9.85258
	0.986527	9.50655
	0.983337	10.6
	0.984344	10.6239
	0.98325	10.255
	0.983753	10.0565
	0.985482	9.69731
	0.988549	9.45289
	0.984717	9.54968
	0.978802	10.512
	0.987525	10.8038
	0.991163	10.8511
	0.98035	10.5165
	0.991207	9.34907
	0.991327	9.36305
	0.991471	9.31844
	0.990376	9.34098
	0.980283	10.5554
	0.990132	9.35582
	0.993569	9.30895
	0.993613	9.31166
	0.991165	9.39376
	0.994306	9.2901
	0.99418	9.29507
	0.993947	9.29896
	0.994391	9.29918
	0.994943	9.29891
	0.994994	9.29819
	0.994061	9.31097
	0.995646	9.28377
	0.995521	9.28563
	0.995686	9.28561
	0.995832	9.28897
	0.995885	9.29367
	0.995513	9.29605
	0.994181	9.31181
	0.996266	9.28054
	0.99628	9.28032
	0.996306	9.28233
	0.996327	9.28478
	0.996164	9.29021
	0.995744	9.29669
	0.994669	9.31133
	0.971191	10.5569
	0.989446	10.7921
	0.99312	10.817
	0.993308	10.813
	0.965417	10.502
	0.978828	10.7412
	0.979345	10.7434
	0.98419	9.65568
	0.989815	9.53545
	0.988781	9.47589
	0.989688	10.7633
	0.975821	10.992
	0.976989	11.0942
	0.977621	11.1255
	0.978945	11.0327
	0.981881	10.794
	0.982783	10.7282
	0.983392	10.6575
	0.98024	11.1555
	0.980084	11.1757
	0.980111	11.0838
	0.980942	10.8754
	0.981936	10.7008
	0.981066	11.0401
	0.981033	10.8154
	0.981539	11.1101
	0.981835	10.8614
	0.982469	11.0573
	0.982807	11.0654
	0.982653	10.9905
	0.982593	10.8263
	0.98267	10.7325
	0.984078	10.9662
	0.983541	10.9314
	0.983149	10.8447
	0.971673	10.6514
	0.971787	10.6204
	0.973764	10.7093
	0.975068	10.8057
	0.973959	10.7733
	0.972794	10.7136
	0.9737	10.7146
	0.973385	10.7475
	0.974983	10.8393
	0.971937	10.8014
	0.973387	10.7815
	0.974135	10.808
	0.97462	10.8405
	0.975972	10.9754
	0.971794	10.8145
	0.972516	10.8597
	0.974434	10.8409
	0.976719	10.8965
	0.975421	10.9256
	0.978655	11.0084
	0.972208	10.8698
	0.974117	10.8782
	0.975614	10.9119
	0.97705	10.9204
	0.977538	10.906
	0.981373	10.8456
	0.973204	10.9534
	0.975199	11.003
	0.977053	10.9806
	0.979372	10.8407
	0.979858	10.7685
	0.982652	10.6667
	0.983679	10.7142
	0.987352	10.9135
	0.986908	10.9724
	0.985681	10.9645
	0.985364	10.7537
	0.984185	10.8048
	0.986282	10.998
	0.986526	11.0796
	0.986015	10.9866
	0.984488	10.8742
	0.984607	10.9369
	0.984541	10.8465
	0.985239	10.7369
	0.985259	10.7864
	0.984459	10.7719
	0.98393	10.6118
	0.985563	10.491
	0.984769	10.7529
	0.984039	10.5865
	0.985499	10.4319
	0.982402	10.6892
	0.98308	10.6353
	0.982067	10.6739
	0.983717	10.5891
	0.983073	10.6067
	0.983797	10.7504
	0.98419	10.5963
	0.984953	10.513
	0.984875	10.543
	0.983721	10.5752
	0.98467	10.6914
	0.985178	10.582
	0.985558	10.5144
	0.985208	10.5492
	0.98428	10.5785
	0.986234	10.8914
	0.986981	10.8784
	0.985492	10.7978
	0.985115	10.661
	0.985744	10.5673
	0.985538	10.5962
	0.985353	10.6614
	0.979795	11.0449
	0.981108	11.0116
	0.98178	10.8877
	0.986557	10.7421
	0.985974	10.6925
	0.985856	10.6316
	0.978041	10.9409
	0.981237	10.9444
	0.983182	10.8364
	0.986219	10.7325
	0.987216	10.7618
	0.986487	10.7594
	0.98578	10.8102
	0.976664	10.844
	0.979855	10.879
	0.982601	10.7602
	0.985261	10.6778
	0.986915	10.6989
	0.986871	10.7189
	0.986272	10.701
	0.979381	10.7872
	0.981328	10.7286
	0.983681	10.6309
	0.985455	10.5917
	0.986265	10.5969
	0.986294	10.5851
	0.986427	10.5039
	0.982039	10.6477
	0.982757	10.6149
	0.984351	10.5541
	0.985548	10.5246
	0.986285	10.5035
	0.986741	10.4474
	0.986784	10.4206
	0.978225	10.9191
	0.981322	10.9079
	0.982788	10.8867
	0.984032	10.8677
	0.984648	10.8536
	0.985715	10.8482
	0.985912	10.8357
	0.983898	10.933
	0.984349	10.9011
	0.984925	10.8788
	0.985751	10.8451
	0.986177	10.8309
	0.985554	10.851
	0.98627	10.8126
	0.98484	10.8855
	0.986437	10.8061
	0.983847	10.9803
	0.984653	10.9308
	0.985737	10.847
	0.986281	10.8013
	0.985727	10.7656
	0.985069	10.9177
	0.98532	10.8532
	0.984334	10.822
	0.976207	10.7796
	0.978852	10.7995
	0.980858	10.8203
	0.98163	10.8141
	0.975847	10.8384
	0.978595	10.8407
	0.980605	10.8234
	0.980915	10.8445
	0.98249	10.814
	0.976298	10.8173
	0.980009	10.8385
	0.980608	10.814
	0.981799	10.8173
	0.98273	10.7876
	0.974023	10.8047
	0.978451	10.8007
	0.981683	10.7613
	0.982291	10.8282
	0.984188	10.7802
	0.97682	10.7559
	0.977312	10.7142
	0.981197	10.79
	0.982346	10.7789
	0.983598	10.8124
	0.984941	10.7895
	0.977233	10.8031
	0.979858	10.7943
	0.981835	10.8158
	0.983488	10.8066
	0.984638	10.8477
	0.985446	10.8448
	0.985769	10.8214
	0.984528	10.6374
	0.985138	10.8437
	0.986466	10.9092
	0.98371	10.695
	0.984344	10.8229
	0.985172	10.9865
	0.985732	10.9948
	0.985428	10.7392
	0.985008	10.8637
	0.984839	10.9351
	0.984687	10.8933
	0.986022	10.7246
	0.985526	10.7423
	0.984366	10.7868
	0.983931	10.7725
	0.985352	10.7575
	0.983915	10.7576
	0.983413	10.7008
	0.984574	10.7179
	0.986796	10.7551
	0.983546	10.6704
	0.986585	10.7268
	0.987037	10.7724
	0.984848	10.6315
	0.986444	10.6845
	0.987194	10.7321
	0.987289	10.7451
	0.987012	10.7913
	0.986102	10.6709
	0.986938	10.7391
	0.987202	10.7724
	0.987159	10.7837
	0.986776	10.8152
	0.984205	10.6249
	0.985585	10.6688
	0.986242	10.7901
	0.986744	10.8117
	0.987056	10.8183
	0.987125	10.8238
	0.986825	10.8268
	0.984473	10.8027
	0.985167	10.7768
	0.985207	10.7832
	0.986495	10.825
	0.986883	10.8495
	0.986858	10.8629
	0.983733	10.811
	0.98504	10.7995
	0.985213	10.7816
	0.985776	10.7903
	0.986482	10.835
	0.98639	10.868
	0.985956	10.9255
	0.982379	10.7974
	0.984091	10.7897
	0.984778	10.775
	0.985218	10.7704
	0.985726	10.7814
	0.985832	10.81
	0.985266	10.8275
	0.982051	10.7761
	0.983741	10.7429
	0.984394	10.7358
	0.985029	10.7105
	0.985475	10.7165
	0.985209	10.7251
	0.984496	10.7029
	0.981971	10.7187
	0.982674	10.7102
	0.983965	10.6749
	0.984809	10.6487
	0.98505	10.6415
	0.98486	10.6143
	0.984263	10.641
	0.98098	11.0229
	0.984359	10.9761
	0.984285	10.8955
	0.98292	10.7779
	0.974378	10.7594
	0.973336	10.7962
	0.973558	10.8566
	0.984566	10.7929
	0.985032	10.7232
	0.985548	10.7817
	0.982594	10.7224
	0.981873	11.1944
	0.983879	11.0108
	0.986401	10.7839
	0.989187	10.6771
	0.989984	10.6885
	0.991621	10.6215
	0.991504	10.6306
	0.987564	11.0931
	0.988607	10.7237
	0.991126	10.6124
	0.992577	10.5808
	0.992674	10.5826
	0.98966	10.7663
	0.990842	10.6743
	0.989134	11.0295
	0.989452	10.8788
	0.990249	11.2389
	0.991164	11.2179
	0.990288	11.1027
	0.990013	11.0557
	0.989716	11.0712
	0.991768	11.2312
	0.991432	11.1944
	0.990862	11.1914
	0.973879	10.753
	0.975792	10.7592
	0.979562	10.8087
	0.981697	10.7469
	0.977582	10.8917
	0.97497	10.9145
	0.979812	10.9465
	0.97981	10.9343
	0.983211	10.9633
	0.978091	11.0723
	0.979424	11.014
	0.982139	10.9211
	0.983587	10.99
	0.985422	11.0433
	0.981944	11.1711
	0.980932	11.0987
	0.984028	10.9402
	0.98609	10.9115
	0.985226	11.0364
	0.987649	11.0505
	0.982077	11.1515
	0.984138	11.0196
	0.985615	10.9042
	0.986909	10.9198
	0.98735	11.0113
	0.988403	10.997
	0.982527	11.0582
	0.985156	10.9126
	0.986801	10.8459
	0.987823	10.8692
	0.987932	10.8997
	0.988807	10.8498
	0.988837	10.8799
	0.98944	10.6234
	0.994036	10.554
	0.994622	10.5481
	0.994717	10.5436
	0.986921	10.7178
	0.993181	10.5673
	0.994513	10.5482
	0.994824	10.5449
	0.991535	10.6238
	0.993852	10.5631
	0.994562	10.5517
	0.994628	10.549
	0.990181	10.7419
	0.991664	10.6415
	0.993136	10.5871
	0.9937	10.5703
	0.990079	10.7661
	0.990308	10.7102
	0.990765	10.6636
	0.98896	11.0734
	0.989586	10.8288
	0.987744	11.0186
	0.989639	10.7866
	0.991276	10.6642
	0.988533	10.7479
	0.99085	10.6663
	0.992309	10.6152
	0.993166	10.58
	0.992973	10.5801
	0.991537	10.6168
	0.993681	10.5679
	0.99372	10.5649
	0.993869	10.5558
	0.993504	10.5599
	0.988731	10.6631
	0.991818	10.5904
	0.994121	10.5578
	0.994393	10.5511
	0.994392	10.5465
	0.994395	10.5419
	0.993354	10.5651
	0.986796	11.0276
	0.987993	11.0358
	0.988534	11.03
	0.992272	10.6027
	0.994276	10.5454
	0.994535	10.5424
	0.984527	10.9223
	0.986904	10.9357
	0.987878	10.9012
	0.99025	10.6908
	0.993511	10.5673
	0.994369	10.5486
	0.994776	10.5426
	0.983464	10.6241
	0.98554	10.7576
	0.987448	10.7707
	0.989314	10.6926
	0.99196	10.6004
	0.993464	10.5655
	0.994267	10.5516
	0.986245	10.5352
	0.987413	10.6248
	0.988508	10.6357
	0.989871	10.6272
	0.991547	10.5999
	0.992729	10.5804
	0.993366	10.5704
	0.987137	10.5266
	0.988371	10.5485
	0.988982	10.5823
	0.989762	10.6102
	0.990559	10.6134
	0.990939	10.6207
	0.991093	10.6329
	0.98466	11.0463
	0.987029	10.8957
	0.988186	10.892
	0.98895	10.8579
	0.989271	10.8755
	0.992164	10.6187
	0.992795	10.5959
	0.989879	10.6645
	0.991374	10.617
	0.991873	10.6107
	0.993378	10.5694
	0.99372	10.5624
	0.993514	10.5604
	0.993986	10.5549
	0.992236	10.6005
	0.992979	10.5928
	0.987642	11.0334
	0.988671	10.883
	0.990901	10.693
	0.990663	10.7193
	0.989597	10.8055
	0.99014	11.1452
	0.989263	11.0213
	0.989684	11.1076
	0.984526	10.8034
	0.987133	10.7889
	0.988107	10.763
	0.988047	10.755
	0.98309	10.8351
	0.986858	10.7855
	0.988271	10.7862
	0.988597	10.7402
	0.988222	10.7891
	0.985499	10.9155
	0.987772	10.8148
	0.988251	10.794
	0.98891	10.7596
	0.988247	10.8583
	0.985227	11.0944
	0.98686	10.9274
	0.988298	10.9545
	0.988735	10.8062
	0.988835	10.903
	0.987325	11.1088
	0.988205	11.1076
	0.988283	10.9829
	0.988718	10.9897
	0.98892	10.8789
	0.989342	10.8501
	0.987509	11.1053
	0.988268	11.0676
	0.98876	11.0232
	0.989374	11.0434
	0.989541	10.7959
	0.990967	10.6861
	0.991148	10.6825
	0.989123	10.6771
	0.994103	10.5781
	0.994537	10.5789
	0.987555	10.7562
	0.993036	10.5927
	0.99423	10.5794
	0.994338	10.5826
	0.991207	10.6554
	0.993335	10.5931
	0.993855	10.5853
	0.993825	10.5939
	0.990239	10.7411
	0.991566	10.6468
	0.992626	10.6042
	0.992905	10.6063
	0.99013	10.7227
	0.990502	10.6647
	0.990796	10.6539
	0.988611	10.8981
	0.99257	10.6205
	0.987816	10.909
	0.992063	10.6375
	0.993968	10.5681
	0.989803	10.6991
	0.992542	10.619
	0.993947	10.58
	0.99446	10.5636
	0.994438	10.556
	0.992755	10.6082
	0.994346	10.5757
	0.994575	10.5677
	0.994604	10.5615
	0.99429	10.559
	0.987409	10.7098
	0.992538	10.608
	0.994377	10.578
	0.994602	10.5736
	0.994638	10.5694
	0.994584	10.5653
	0.993932	10.5725
	0.988351	10.857
	0.989068	10.8554
	0.989628	10.812
	0.993275	10.5997
	0.994374	10.573
	0.99447	10.5755
	0.987978	10.7945
	0.989166	10.7834
	0.990098	10.7603
	0.992114	10.6626
	0.99379	10.6007
	0.99418	10.5882
	0.994305	10.5846
	0.988361	10.7251
	0.989032	10.727
	0.990408	10.7222
	0.991609	10.6944
	0.992868	10.6466
	0.993592	10.6157
	0.993794	10.604
	0.989412	10.6903
	0.990181	10.695
	0.991024	10.6969
	0.991788	10.6895
	0.992603	10.6593
	0.99298	10.6377
	0.992845	10.6293
	0.989843	10.679
	0.990373	10.6796
	0.99104	10.6867
	0.991487	10.6895
	0.991834	10.6776
	0.991614	10.6798
	0.991184	10.6787
	0.986002	11.1608
	0.990889	11.2229
	0.991064	11.1995
	0.989573	11.1389
	0.97874	10.8074
	0.981894	11.0449
	0.983724	11.1865
	0.986226	10.7369
	0.988983	10.7567
	0.989966	10.7663
	0.986054	10.8872
	0.974069	10.3344
	0.977795	10.353
	0.982505	10.3104
	0.985444	10.3389
	0.988408	10.2809
	0.988517	10.4713
	0.987895	10.4042
	0.980415	10.5799
	0.98378	10.585
	0.986983	10.5866
	0.989645	10.5529
	0.989555	10.5361
	0.988461	10.3092
	0.989159	10.2794
	0.9872	10.2811
	0.991015	10.148
	0.983964	10.4229
	0.987689	10.2044
	0.991069	10.1181
	0.99146	10.1143
	0.990894	10.1407
	0.990754	10.1247
	0.991547	10.1003
	0.991231	10.1308
	0.973156	10.301
	0.975701	10.2394
	0.979042	10.2323
	0.979743	10.204
	0.972169	10.3757
	0.973321	10.2973
	0.979451	10.2054
	0.977442	10.2839
	0.98126	10.1973
	0.974904	10.1633
	0.977861	10.2024
	0.979769	10.2183
	0.980544	10.2531
	0.983587	10.1676
	0.97844	10.0964
	0.979474	10.1317
	0.983928	10.1572
	0.985994	10.1645
	0.98222	10.2519
	0.987892	10.1111
	0.982147	10.0839
	0.985288	10.1282
	0.985373	10.1599
	0.986503	10.1667
	0.986478	10.1546
	0.990261	10.0895
	0.982409	10.1217
	0.985082	10.1529
	0.986181	10.1827
	0.988659	10.1565
	0.986753	10.2172
	0.989361	10.1447
	0.991446	10.0697
	0.987435	10.3905
	0.990952	10.4715
	0.991089	10.4918
	0.990828	10.4988
	0.985661	10.3727
	0.989142	10.3823
	0.990443	10.452
	0.990434	10.4645
	0.987984	10.4368
	0.988451	10.4
	0.989478	10.4221
	0.989826	10.427
	0.989712	10.57
	0.987028	10.4469
	0.986474	10.3544
	0.988461	10.4069
	0.988506	10.5547
	0.985955	10.442
	0.986333	10.4247
	0.989796	10.2103
	0.990849	10.1682
	0.989284	10.3188
	0.989862	10.2515
	0.990495	10.2108
	0.989516	10.4709
	0.989648	10.4103
	0.989843	10.356
	0.990087	10.3413
	0.989747	10.3725
	0.990287	10.4943
	0.990741	10.4818
	0.990255	10.4609
	0.990313	10.4564
	0.9902	10.5142
	0.988106	10.4611
	0.99041	10.5079
	0.991398	10.5129
	0.991161	10.5058
	0.990831	10.5045
	0.990694	10.4892
	0.988981	10.3791
	0.986459	10.1334
	0.989157	10.0996
	0.991062	10.062
	0.989634	10.1759
	0.989715	10.4293
	0.990383	10.4785
	0.983004	10.1595
	0.986566	10.1783
	0.988462	10.1479
	0.989081	10.1782
	0.989069	10.3468
	0.990024	10.4314
	0.990284	10.4575
	0.979445	10.2114
	0.983488	10.2183
	0.985872	10.2536
	0.98724	10.2799
	0.988387	10.3535
	0.989486	10.4185
	0.989892	10.4317
	0.980264	10.2756
	0.983493	10.3127
	0.985433	10.3664
	0.9875	10.4159
	0.988976	10.4455
	0.989514	10.4507
	0.989246	10.4415
	0.982132	10.401
	0.983422	10.4185
	0.985817	10.455
	0.9883	10.4842
	0.989159	10.4856
	0.989021	10.491
	0.988115	10.4714
	0.977408	10.5389
	0.984655	10.5727
	0.988011	10.5297
	0.990545	10.504
	0.991834	10.4725
	0.993434	10.4547
	0.993637	10.4444
	0.989099	10.5212
	0.990893	10.4967
	0.992078	10.4697
	0.993364	10.4311
	0.993591	10.4213
	0.992342	10.3637
	0.993086	10.3729
	0.991344	10.3566
	0.99282	10.3253
	0.987493	10.4376
	0.990242	10.3279
	0.992157	10.2919
	0.992663	10.2996
	0.992535	10.3004
	0.990966	10.211
	0.991902	10.2409
	0.991596	10.2119
	0.978173	10.4006
	0.983581	10.3631
	0.986076	10.36
	0.986095	10.3436
	0.975029	10.427
	0.98104	10.423
	0.985515	10.3737
	0.986452	10.3943
	0.986573	10.3373
	0.977607	10.2918
	0.983557	10.3957
	0.985364	10.3835
	0.987593	10.3929
	0.987917	10.3308
	0.977551	10.1467
	0.98106	10.3223
	0.986954	10.2951
	0.98879	10.4093
	0.989671	10.3105
	0.980147	10.1908
	0.98309	10.1523
	0.986136	10.3389
	0.97371	10.2934
	0.990154	10.3978
	0.990798	10.333
	0.980916	10.2616
	0.984772	10.3393
	0.987603	10.4168
	0.989554	10.3906
	0.991668	10.4463
	0.992632	10.4296
	0.991976	10.3864
	0.985049	10.3206
	0.992096	10.4343
	0.993712	10.4387
	0.985434	10.3886
	0.987433	10.4588
	0.991256	10.4677
	0.992576	10.4563
	0.988781	10.5676
	0.988513	10.5634
	0.99003	10.4999
	0.991244	10.4478
	0.990461	10.6026
	0.989799	10.6085
	0.989134	10.5848
	0.99013	10.5085
	0.990225	10.6133
	0.989896	10.6097
	0.990319	10.5733
	0.992085	10.3045
	0.993269	10.3432
	0.991486	10.3281
	0.993349	10.3563
	0.993563	10.3693
	0.992399	10.3725
	0.993527	10.378
	0.993886	10.3886
	0.994069	10.3996
	0.993881	10.4005
	0.99337	10.3913
	0.994035	10.4085
	0.994119	10.4133
	0.99415	10.419
	0.994047	10.4247
	0.987011	10.343
	0.992283	10.3985
	0.993762	10.4212
	0.99398	10.4246
	0.994093	10.4287
	0.994076	10.4355
	0.993746	10.4362
	0.988185	10.2769
	0.989661	10.2707
	0.99049	10.2895
	0.992216	10.3982
	0.993507	10.435
	0.993657	10.4348
	0.986162	10.2975
	0.987915	10.287
	0.989054	10.2768
	0.990185	10.3321
	0.992053	10.4078
	0.992682	10.4246
	0.992794	10.4386
	0.98539	10.3375
	0.986208	10.314
	0.987928	10.3232
	0.989161	10.3452
	0.990588	10.3851
	0.991606	10.4111
	0.991681	10.4224
	0.986087	10.362
	0.987073	10.3643
	0.988529	10.3791
	0.989774	10.3974
	0.990844	10.4172
	0.991382	10.4333
	0.990987	10.4517
	0.987475	10.3999
	0.988414	10.4094
	0.989516	10.4174
	0.990826	10.4392
	0.991406	10.4608
	0.991437	10.4805
	0.991239	10.5229
	0.980982	10.6414
	0.989064	10.2303
	0.991313	10.1537
	0.990906	10.2035
	0.974373	10.3675
	0.975106	10.183
	0.976722	10.1626
	0.983773	10.3025
	0.989144	10.5393
	0.990258	10.6054
	0.98883	10.3927
	0.989315	10.4711
	0.989604	10.4295
	0.989688	10.3435
	0.99002	10.2658
	0.990531	10.2512
	0.989288	9.98704
	0.988556	10.0357
	0.991424	10.6372
	0.988527	10.5104
	0.987321	10.0165
	0.99328	9.68738
	0.993802	9.68299
	0.986955	10.3405
	0.990094	9.82728
	0.991654	10.6313
	0.98921	10.2631
	0.992834	10.6591
	0.993038	10.652
	0.990523	10.471
	0.989679	10.28
	0.988954	10.1168
	0.992011	10.5704
	0.990647	10.4415
	0.989511	10.3375
	0.986795	10.3283
	0.988333	10.2766
	0.988909	10.2109
	0.989188	10.1681
	0.986454	10.3859
	0.987648	10.3207
	0.98911	10.2721
	0.988235	10.2112
	0.989149	10.2275
	0.989157	10.406
	0.989302	10.3283
	0.98925	10.2826
	0.9891	10.2375
	0.989453	10.269
	0.989711	10.4513
	0.990033	10.3796
	0.990141	10.3355
	0.990459	10.3095
	0.989413	10.2521
	0.990112	10.3205
	0.990469	10.4035
	0.990402	10.3656
	0.990532	10.3125
	0.990523	10.2947
	0.990361	10.2854
	0.990172	10.346
	0.990372	10.3804
	0.9905	10.3246
	0.990681	10.3
	0.990904	10.3025
	0.990283	10.2602
	0.989718	10.2891
	0.989596	10.3441
	0.991152	9.71947
	0.992567	9.79777
	0.993428	9.75919
	0.994068	9.70781
	0.992194	9.759
	0.99051	9.85249
	0.992643	9.93175
	0.992751	9.85239
	0.992944	9.85029
	0.992421	9.8374
	0.991876	9.89708
	0.991222	9.95123
	0.993846	9.93509
	0.993648	9.90568
	0.992833	9.83396
	0.989886	9.865
	0.993651	9.95887
	0.993011	9.92468
	0.991514	9.89212
	0.989819	9.88476
	0.9892	10.0237
	0.991532	9.75862
	0.991358	9.77265
	0.989751	9.89842
	0.993742	9.6828
	0.993837	9.67497
	0.993438	9.68652
	0.993193	9.68203
	0.993217	9.6869
	0.994282	9.6721
	0.994631	9.65548
	0.99455	9.66589
	0.994442	9.66064
	0.994073	9.67544
	0.99312	9.64976
	0.993748	9.68346
	0.994377	9.67458
	0.99461	9.6678
	0.994765	9.66799
	0.994461	9.66628
	0.991218	9.76788
	0.989824	10.3001
	0.989904	10.3405
	0.989979	10.3734
	0.988192	10.0226
	0.993106	9.71431
	0.993958	9.69989
	0.989454	10.2247
	0.989461	10.2656
	0.989379	10.2893
	0.988589	10.1721
	0.990788	9.84275
	0.992204	9.7823
	0.992705	9.78774
	0.988468	10.11
	0.989398	10.1608
	0.989391	10.1541
	0.989484	10.0908
	0.990119	9.97615
	0.990747	9.9306
	0.991005	9.95791
	0.989174	10.0291
	0.989614	10.0463
	0.990094	10.0161
	0.99042	10.0069
	0.990446	10.0035
	0.990198	10.0344
	0.989518	10.0515
	0.989422	9.94693
	0.98933	9.95581
	0.989569	9.98064
	0.989755	9.9877
	0.989097	10.0218
	0.988638	10.0242
	0.989305	9.94416
	0.986864	10.5056
	0.983908	10.3784
	0.983107	10.177
	0.987999	9.70753
	0.990322	9.651
	0.994751	9.55264
	0.99489	9.54987
	0.983493	10.0871
	0.990954	9.6001
	0.993131	9.56209
	0.994506	9.54696
	0.994945	9.54134
	0.985288	9.93528
	0.992339	9.58024
	0.986525	10.431
	0.985739	9.94196
	0.990502	10.5896
	0.990051	10.5573
	0.987819	10.4618
	0.985709	10.0777
	0.989338	9.73245
	0.991378	10.5637
	0.989105	10.474
	0.988281	10.3491
	0.982118	10.2093
	0.982462	9.99286
	0.985335	9.79414
	0.985847	9.77772
	0.98424	10.346
	0.982422	10.1618
	0.983038	10.0143
	0.985225	9.79863
	0.983202	10.0676
	0.985868	10.4366
	0.983021	10.2211
	0.98304	10.1115
	0.983947	9.95801
	0.984005	10.3416
	0.988805	10.5008
	0.985604	10.445
	0.985615	10.4608
	0.983365	10.1562
	0.985629	10.4354
	0.988087	10.5396
	0.988214	10.5551
	0.985756	10.4712
	0.985776	10.4793
	0.984315	10.3162
	0.985249	10.3102
	0.987461	10.5442
	0.986425	10.5214
	0.985449	10.4726
	0.986038	10.4646
	0.988314	9.72863
	0.991668	9.61872
	0.990321	9.66704
	0.992169	9.80531
	0.99282	9.79691
	0.994663	9.59609
	0.992919	9.71431
	0.992866	9.75929
	0.993077	9.75566
	0.993412	9.70161
	0.992951	9.79233
	0.992937	9.75117
	0.992755	9.76473
	0.992482	9.76454
	0.993512	9.91666
	0.992969	9.86853
	0.992663	9.84657
	0.992427	9.85917
	0.99337	9.94655
	0.993001	9.92936
	0.992657	9.92315
	0.990569	9.69645
	0.992602	9.58902
	0.991334	9.68681
	0.994009	9.56505
	0.993415	9.56467
	0.993008	9.61729
	0.994786	9.55503
	0.995194	9.54174
	0.995124	9.54437
	0.99472	9.54565
	0.994106	9.58492
	0.995386	9.54837
	0.995574	9.53995
	0.995501	9.54213
	0.995475	9.54088
	0.991565	9.7739
	0.992032	9.76826
	0.994133	9.61175
	0.995131	9.56572
	0.995573	9.54842
	0.995616	9.54958
	0.995392	9.54819
	0.985084	10.4242
	0.985743	10.4147
	0.985404	10.292
	0.99404	9.56782
	0.995309	9.55885
	0.99535	9.5598
	0.983138	10.1693
	0.984072	10.2539
	0.984463	10.1414
	0.991266	9.63916
	0.994293	9.58434
	0.994313	9.59609
	0.993912	9.63266
	0.986131	9.7696
	0.985753	9.87063
	0.988029	9.77571
	0.990781	9.68881
	0.992733	9.64976
	0.993006	9.65873
	0.992428	9.71727
	0.988017	9.72367
	0.989475	9.72434
	0.990371	9.72223
	0.991487	9.73541
	0.991977	9.75251
	0.991797	9.81687
	0.992266	9.86834
	0.988595	9.72357
	0.988999	9.74305
	0.989832	9.77924
	0.990782	9.81162
	0.991334	9.86691
	0.992234	9.9178
	0.992619	9.91943
	0.989783	10.5873
	0.992618	10.6202
	0.990666	10.4856
	0.987982	10.1102
	0.984114	10.3275
	0.988312	10.4444
	0.98926	10.4998
	0.992758	9.6721
	0.993233	9.8543
	0.993737	9.95915
	0.991672	9.73207
	0.979937	10.5248
	0.980215	10.3233
	0.98173	10.1189
	0.983789	9.98694
	0.985662	9.91924
	0.985592	9.91198
	0.983766	9.93833
	0.981414	10.2257
	0.98313	10.0344
	0.984463	9.9623
	0.985458	9.91876
	0.984524	9.93041
	0.984578	9.93184
	0.984209	9.92821
	0.983248	9.99725
	0.984851	9.91475
	0.980229	10.4596
	0.980244	10.2017
	0.983535	9.95314
	0.984233	9.91303
	0.983576	9.89307
	0.977989	10.1932
	0.981289	9.96708
	0.97951	9.92439
	0.96921	10.2312
	0.969075	10.1096
	0.970557	10.0041
	0.970664	9.96431
	0.972759	10.2582
	0.97108	10.1995
	0.973172	10.0526
	0.973552	10.0264
	0.973285	9.99468
	0.972219	10.3573
	0.973239	10.1669
	0.974734	10.0649
	0.976538	10.0165
	0.975233	10.028
	0.974471	10.4834
	0.973778	10.3135
	0.974965	10.1413
	0.97841	9.99601
	0.977285	10.0395
	0.979233	9.95867
	0.974355	10.4365
	0.975008	10.2883
	0.979019	10.0732
	0.981025	9.99172
	0.980759	9.97462
	0.983274	9.89575
	0.977599	10.4217
	0.978955	10.1863
	0.981509	10.0431
	0.983529	9.95342
	0.982484	9.95877
	0.984313	9.90969
	0.982858	9.90883
	0.987895	9.95113
	0.990462	9.84504
	0.990585	9.82795
	0.989977	9.82451
	0.987671	10.1052
	0.990317	9.90711
	0.991096	9.84981
	0.990922	9.83874
	0.98959	10.0168
	0.990435	9.89765
	0.990583	9.85812
	0.990602	9.8394
	0.98727	10.1458
	0.987773	10.0455
	0.987869	9.95877
	0.988695	9.88495
	0.986907	10.2071
	0.98594	10.2125
	0.984457	10.1337
	0.982379	9.87541
	0.985461	9.89374
	0.981628	9.86347
	0.985503	9.87082
	0.985741	9.90214
	0.984918	9.86175
	0.986177	9.84895
	0.986636	9.85879
	0.986961	9.87197
	0.985697	9.89976
	0.986846	9.84418
	0.988187	9.83081
	0.987331	9.8416
	0.986939	9.86643
	0.985444	9.90062
	0.986198	9.94187
	0.988138	9.8629
	0.989536	9.82737
	0.989195	9.82384
	0.988384	9.8289
	0.988017	9.84074
	0.985857	9.88104
	0.975069	10.0502
	0.978209	9.9666
	0.98063	9.87483
	0.986079	9.83663
	0.988726	9.82565
	0.989316	9.81801
	0.972532	10.0229
	0.974845	10.1004
	0.978183	9.94741
	0.984117	9.8184
	0.988762	9.81018
	0.990023	9.81448
	0.990476	9.82804
	0.97071	9.94406
	0.97385	10.0349
	0.976173	10.0397
	0.981268	9.88381
	0.987019	9.81515
	0.989519	9.80799
	0.990526	9.81715
	0.974408	9.95944
	0.976097	10.0016
	0.979259	9.95963
	0.983709	9.88505
	0.987655	9.84208
	0.989307	9.83033
	0.989612	9.83081
	0.978831	9.93881
	0.97974	9.95867
	0.98158	9.95686
	0.984764	9.93461
	0.986448	9.92592
	0.986163	9.93127
	0.985106	9.99697
	0.97969	10.5509
	0.979129	10.4815
	0.978843	10.3067
	0.981033	10.1263
	0.983665	10.0149
	0.984501	9.98761
	0.983471	9.99534
	0.979039	10.5082
	0.979219	10.2728
	0.981162	10.1017
	0.983849	10.006
	0.983325	10.0065
	0.980949	10.1186
	0.981884	10.0412
	0.978889	10.2919
	0.981564	10.0731
	0.980196	10.6111
	0.978581	10.5376
	0.979143	10.208
	0.98019	10.0915
	0.979219	9.98035
	0.97659	10.4184
	0.976127	10.2479
	0.976461	10.0071
	0.975243	10.1749
	0.978602	10.1513
	0.980769	10.123
	0.981551	10.1258
	0.974088	10.2442
	0.976425	10.1791
	0.979555	10.1225
	0.97848	10.127
	0.979498	10.1105
	0.977013	10.2448
	0.978842	10.1752
	0.979818	10.1185
	0.979015	10.1027
	0.978597	10.0896
	0.976366	10.3923
	0.97882	10.2358
	0.981506	10.0949
	0.97811	10.1294
	0.98121	10.0201
	0.977631	10.3608
	0.978981	10.2675
	0.980317	10.1497
	0.981235	10.101
	0.980845	10.046
	0.984074	9.9793
	0.978368	10.4497
	0.978465	10.3212
	0.979871	10.1568
	0.982581	10.0376
	0.981601	10.0294
	0.983868	9.98484
	0.984025	9.9752
	0.985495	10.1234
	0.989228	9.99277
	0.990218	9.92602
	0.986678	10.1834
	0.987926	10.0309
	0.990479	9.92707
	0.990931	9.88142
	0.984728	10.113
	0.988749	9.87894
	0.990725	9.80818
	0.990847	9.78402
	0.984717	10.1995
	0.984555	9.96058
	0.987906	9.78583
	0.989522	9.74764
	0.98618	10.1763
	0.985526	10.0761
	0.985774	9.94215
	0.978601	9.91618
	0.982667	10.0079
	0.979404	9.89489
	0.982489	9.95973
	0.984104	9.99764
	0.981358	9.95314
	0.983325	9.94483
	0.985402	9.95801
	0.986396	9.96154
	0.984862	9.98112
	0.983977	9.96918
	0.987311	9.95275
	0.987191	9.94922
	0.986772	9.95619
	0.985214	9.97023
	0.983237	10.0656
	0.985469	10.0318
	0.988735	9.96889
	0.989037	9.94903
	0.9885	9.9391
	0.988259	9.92754
	0.986687	9.94158
	0.980958	10.0675
	0.982836	10.0195
	0.98343	9.98417
	0.986861	9.92105
	0.98883	9.89298
	0.989282	9.89441
	0.980527	10.1239
	0.982496	10.077
	0.983771	10.022
	0.986213	9.93814
	0.988536	9.86356
	0.989628	9.84408
	0.990465	9.8564
	0.983166	10.1173
	0.982963	10.1089
	0.984637	10.0687
	0.986162	9.99792
	0.987649	9.89851
	0.988994	9.83301
	0.990135	9.79376
	0.985146	10.0937
	0.985443	10.0875
	0.986658	10.0672
	0.987455	10.016
	0.987928	9.92124
	0.988848	9.83262
	0.989498	9.76616
	0.98697	10.0893
	0.987562	10.0876
	0.988189	10.0831
	0.988381	10.0493
	0.988121	9.98484
	0.987671	9.94282
	0.986934	9.90415
	0.98094	10.588
	0.978621	10.5288
	0.976754	10.1092
	0.978351	9.88553
	0.972558	10.2442
	0.974155	10.3573
	0.977449	10.5432
	0.985667	10.0881
	0.987413	10.1914
	0.986719	10.1977
	0.982003	9.94053
	0.977226	10.8262
	0.98805	10.7899
	0.992807	10.7862
	0.994716	10.7923
	0.995529	10.7878
	0.995595	10.7803
	0.995646	10.7841
	0.991494	10.7859
	0.994087	10.7894
	0.995082	10.7905
	0.995334	10.7724
	0.99537	10.7685
	0.994971	10.7756
	0.995226	10.7705
	0.994303	10.7845
	0.995031	10.7586
	0.988424	10.8007
	0.992582	10.7911
	0.994661	10.7738
	0.994981	10.7638
	0.995038	10.7709
	0.993537	10.8015
	0.994555	10.7922
	0.995005	10.8047
	0.973595	10.6324
	0.975837	10.5682
	0.981733	10.6113
	0.983693	10.606
	0.977263	10.7368
	0.978305	10.7167
	0.982831	10.6904
	0.98533	10.6976
	0.986599	10.6672
	0.975166	10.7403
	0.982026	10.7286
	0.986758	10.7277
	0.990388	10.7514
	0.991341	10.7545
	0.974038	10.7201
	0.979593	10.7302
	0.986938	10.7454
	0.991621	10.755
	0.993038	10.7943
	0.994307	10.7949
	0.97602	10.727
	0.984888	10.7605
	0.991442	10.7609
	0.993711	10.7813
	0.994956	10.8085
	0.995212	10.7937
	0.982562	10.7779
	0.991085	10.7761
	0.99361	10.7876
	0.994954	10.7908
	0.9956	10.811
	0.99574	10.7989
	0.995577	10.7968
	0.99579	10.7926
	0.995179	10.7695
	0.995017	10.7628
	0.994984	10.7617
	0.995725	10.7922
	0.995922	10.7942
	0.995633	10.7909
	0.995078	10.7755
	0.99607	10.8082
	0.996842	10.8284
	0.997083	10.8429
	0.996809	10.8448
	0.995477	10.8107
	0.996885	10.8391
	0.997538	10.854
	0.997648	10.8613
	0.996401	10.838
	0.997255	10.8551
	0.997407	10.862
	0.995398	10.7936
	0.99517	10.749
	0.995942	10.807
	0.995245	10.7586
	0.995198	10.7431
	0.99572	10.7957
	0.995371	10.7681
	0.995366	10.7535
	0.995253	10.7395
	0.995229	10.7433
	0.995445	10.7835
	0.995382	10.762
[truncated: 1,823 more rows]
