# Supplementary material for: Statistical modeling of adaptive neural networks explains co-existence of avalanches and oscillations in resting human brain
Source: Nat Comput Sci. 2023 Mar 20;3(3):254–63. doi: 10.1038/s43588-023-00410-9 (PMC10766559; doi:10.1038/s43588-023-00410-9)
Supplement: Supplementary file 6 — Statistical Source Data. [file 43588_2023_410_MOESM6_ESM.zip › fig_2_excel/fig_2e_dfa.xlsm]

## Sheet: fig_2e_dfa
n	F(n)	F(n)	F(n)	F(n)	F(n)	F(n)	F(n)	F(n)	F(n)	F(n)	F(n)	F(n)	F(n)	F(n)	F(n)	F(n)	F(n)	F(n)	F(n)	F(n)	F(n)	F(n)	F(n)	F(n)	F(n)	F(n)	F(n)	F(n)	F(n)	F(n)	F(n)	F(n)	F(n)	F(n)	F(n)	F(n)	F(n)	F(n)	F(n)	F(n)	F(n)	F(n)	F(n)	F(n)	F(n)	F(n)	F(n)	F(n)	F(n)
106.667	1.46474	1.17622	1.22853	1.18582	1.22178	1.22782	1.1556	1.18345	1.17527	1.20771	1.21711	1.10361	1.23306	1.14907	1.16246	1.20117	1.18566	0.992646	1.02871	1.10238	1.17399	1.19956	1.13681	1.4873	1.13829	1.22972	1.19261	1.15749	1.17602	1.22227	1.25387	1.20764	1.36345	1.27238	1.40333	1.37505	1.35816	1.31631	1.28941	1.27197	1.31714	1.30346	1.25458	1.26498	1.27525	1.30891	1.25696	1.24538	1.65807
116.667	1.69149	1.38884	1.43142	1.38468	1.41501	1.43163	1.34317	1.37724	1.36308	1.39556	1.40777	1.27211	1.45396	1.32218	1.32446	1.38652	1.39345	1.14885	1.20307	1.25233	1.34933	1.43162	1.34963	1.67342	1.33653	1.47334	1.42365	1.37757	1.38486	1.44939	1.4893	1.40734	1.6198	1.49439	1.5912	1.59196	1.5716	1.508	1.49526	1.48864	1.54188	1.5288	1.4793	1.50367	1.51001	1.51139	1.48477	1.44901	1.90389
126.667	1.98057	1.61327	1.68011	1.58388	1.58291	1.61768	1.56059	1.58021	1.5457	1.56483	1.57883	1.47477	1.68787	1.52564	1.50383	1.56978	1.58041	1.3513	1.37617	1.44598	1.54737	1.66769	1.57594	2.08341	1.56622	1.69699	1.63725	1.59282	1.57729	1.6498	1.70364	1.61503	1.84619	1.70837	1.9631	1.83557	1.79642	1.74533	1.72717	1.71028	1.78595	1.7727	1.71054	1.74299	1.75177	1.8087	1.69088	1.64179	2.30409
138.333	2.29372	1.84311	1.92648	1.84594	1.88078	1.90385	1.80541	1.83406	1.8062	1.84039	1.85761	1.73738	1.93757	1.79111	1.76299	1.80168	1.78762	1.59121	1.60534	1.67513	1.77272	1.90849	1.81731	2.4675	1.79489	1.97143	1.90204	1.85046	1.84289	1.91195	1.97981	1.89141	2.15647	1.9912	2.29487	2.12108	2.07147	1.99861	2.00546	2.00092	2.0826	2.03866	1.92983	1.93638	1.99526	2.06795	1.96196	1.9191	2.59538
151.667	2.63486	2.14644	2.18142	2.12516	2.13266	2.21222	2.069	2.07216	2.06755	2.10307	2.15473	1.939	2.15946	2.02682	2.02456	2.09843	2.12324	1.77182	1.85654	1.94128	2.02122	2.19964	2.1148	2.42731	2.10687	2.26937	2.20716	2.14153	2.13562	2.19283	2.28966	2.17707	2.48738	2.30271	2.36288	2.48662	2.45896	2.37316	2.30252	2.23548	2.41384	2.41489	2.32448	2.30188	2.26931	2.30586	2.20364	2.17884	2.88878
165	3.08957	2.54497	2.4746	2.39526	2.45837	2.48381	2.34881	2.38357	2.33304	2.41322	2.43383	2.26586	2.53045	2.32224	2.34081	2.40087	2.40332	2.09449	2.11453	2.24631	2.34831	2.58137	2.45795	3.25169	2.46385	2.66206	2.59389	2.51359	2.51671	2.56618	2.66959	2.57617	2.88139	2.69675	3.0296	2.82748	2.78951	2.65408	2.59837	2.57412	2.7408	2.70621	2.56162	2.56255	2.57184	2.76663	2.51204	2.45513	3.48148
180	3.57326	2.86122	2.87972	2.8154	2.75886	2.77892	2.72759	2.72664	2.69434	2.71196	2.71376	2.56891	2.82658	2.64554	2.61781	2.68556	2.7051	2.31544	2.41432	2.5241	2.64439	2.92738	2.79133	3.17792	2.78419	3.00263	2.89957	2.80531	2.83658	2.89524	2.96376	2.87658	3.12931	2.97488	3.09235	3.1738	3.0818	3.00668	2.97575	2.94691	3.07664	3.05844	2.99895	2.94993	2.94373	3.01006	2.85467	2.76761	3.82676
195	3.96035	3.24541	3.17009	3.08872	3.0702	3.07209	3.05545	3.02536	2.96088	3.01858	3.01497	2.86491	3.11443	2.90297	2.93138	2.98107	2.95186	2.56328	2.66373	2.78798	2.91807	3.3796	3.19114	3.69773	3.18195	3.4681	3.29536	3.18159	3.20219	3.25435	3.39047	3.23031	3.64087	3.38922	3.5303	3.53116	3.48629	3.32842	3.34332	3.32682	3.43955	3.41598	3.32078	3.29516	3.28277	3.40476	3.16599	3.05041	4.35331
213.333	4.6178	3.7415	3.67834	3.58597	3.51517	3.55101	3.48359	3.4859	3.42155	3.40348	3.42808	3.24066	3.56272	3.30788	3.2726	3.35602	3.36006	2.95374	2.98263	3.10692	3.21955	3.85254	3.65366	4.76707	3.65103	3.95227	3.80472	3.65078	3.63718	3.67441	3.91248	3.67206	4.19099	3.87531	4.52775	4.08111	4.0144	3.81673	3.79606	3.7668	4.03088	3.96807	3.89121	3.81195	3.78016	4.05877	3.63949	3.4868	5.17624
233.333	5.17567	4.29988	4.21791	4.07039	3.90414	3.90707	4.02891	3.95586	3.82587	3.85815	3.79824	3.73829	4.01389	3.77706	3.72478	3.77232	3.72894	3.32632	3.39868	3.56795	3.65153	4.38354	4.24673	5.23913	4.26733	4.51821	4.428	4.32449	4.36823	4.28587	4.57778	4.43596	4.84143	4.59208	4.99934	4.74097	4.62933	4.28723	4.24028	4.26549	4.62369	4.49298	4.33786	4.2464	4.16333	4.61124	3.93658	3.81417	5.79307
253.333	5.79246	4.67137	4.63327	4.63646	4.42165	4.40915	4.44838	4.38744	4.30749	4.3243	4.28028	4.11253	4.33564	4.16563	4.16626	4.16797	4.14089	3.65364	3.78637	3.88233	4.00581	4.99156	4.7791	5.41842	4.69122	5.04921	4.96221	4.80092	4.7238	4.62668	5.08826	4.8306	5.34546	5.00812	5.27664	5.25817	5.12328	4.70021	4.57336	4.60217	5.04201	4.95073	4.80094	4.72493	4.70952	5.10819	4.49661	4.31019	6.30796
276.667	6.56088	5.29989	5.16066	5.10349	4.81395	4.82897	5.05244	4.88805	4.74538	4.71621	4.67846	4.62472	4.7326	4.63408	4.61149	4.59756	4.53541	4.02795	4.21489	4.32374	4.40555	5.62993	5.43225	6.25858	5.36168	5.85583	5.6836	5.46313	5.34806	5.19437	5.78594	5.4681	6.0756	5.70195	6.07064	5.86894	5.736	5.28621	5.09815	5.12516	5.73196	5.68519	5.61915	5.37147	5.16327	5.66187	4.87264	4.67133	7.15686
301.667	7.46638	6.12486	5.77362	5.73825	5.29154	5.31849	5.68045	5.55775	5.34348	5.22942	5.1565	5.3584	5.37611	5.28779	5.17539	5.09404	5.11442	4.77793	4.77629	4.85739	4.84199	6.47382	6.23633	7.4203	6.16116	6.66888	6.50547	6.36114	6.11814	5.86224	6.65503	6.25459	6.81735	6.53189	7.13856	6.52801	6.35225	5.83386	5.78707	5.77283	6.43674	6.32097	6.10518	5.87259	5.68632	6.55513	5.37609	5.21032	7.94849
328.333	8.31882	6.81704	6.41515	6.45847	5.86953	5.83393	6.25142	6.1113	5.95291	5.84217	5.67585	5.81097	6.02323	5.72199	5.67142	5.50838	5.44916	5.14758	5.28519	5.27654	5.25862	7.3359	7.02381	7.99877	6.91034	7.47938	7.27999	7.0231	6.73132	6.41796	7.35477	6.91556	7.52093	7.14857	7.68461	7.08294	6.95345	6.45346	6.35835	6.33439	7.11873	6.9201	6.8714	6.64002	6.37461	7.17861	5.98709	5.69014	8.99726
358.333	9.36002	7.62422	7.08506	7.0354	6.34791	6.28626	6.91897	6.61221	6.38441	6.28085	6.14226	6.36365	6.34846	6.18739	6.17583	5.96917	5.92523	5.57764	5.60713	5.71701	5.61604	8.18602	7.88351	8.70314	7.73846	8.32365	8.15771	7.91238	7.48995	7.04111	8.30531	7.62241	8.25242	7.96237	8.46857	7.7715	7.54023	6.95127	6.84863	6.82054	7.79332	7.63988	7.51207	7.15599	6.98654	7.80816	6.47265	6.15163	9.59953
391.667	10.1142	8.4601	7.81373	7.94764	7.04132	7.05268	7.74223	7.29583	7.01361	6.92728	6.83482	7.03277	7.1139	6.7826	6.82084	6.66022	6.56325	6.15216	6.28558	6.4019	6.32385	9.24967	8.84283	9.72202	8.65001	9.32662	9.06392	8.70702	8.29512	7.89449	9.08887	8.36394	9.25573	8.77886	9.5261	9.00991	8.71167	7.82248	7.39688	7.5216	9.02137	8.88341	8.85565	8.10987	7.68255	8.95387	6.99698	6.7126	10.6356
426.667	11.5927	9.47099	8.67623	8.71675	7.51571	7.49438	8.74289	8.14936	7.69847	7.46848	7.22409	7.97331	7.70707	7.55743	7.49111	7.10418	7.04398	6.77374	6.88416	6.92944	6.7904	10.2196	9.86765	10.842	9.74228	10.2843	10.1859	9.94713	9.51586	8.77093	10.3001	9.65374	10.341	10.002	10.5539	9.93789	9.51359	8.47571	8.09238	8.21739	10.1771	9.85863	9.49179	8.8262	8.3433	9.85514	7.60378	7.12485	11.7813
465	12.5403	10.1439	9.33266	9.51665	8.18506	8.17151	9.45133	8.83522	8.48047	8.08498	7.85941	8.63879	8.31005	8.15568	8.07197	7.62728	7.50147	7.49346	7.55055	7.43892	7.24209	10.9324	10.5259	11.8308	10.4026	11.0995	10.9043	10.4744	9.97908	9.34846	10.9411	9.95586	11.2349	10.4549	11.6289	11.1053	10.5818	9.22782	8.73264	8.80491	10.757	10.511	10.0957	9.29421	8.85243	10.8455	8.18189	7.78468	12.7674
506.667	13.5978	11.5486	10.2476	10.4457	9.1551	9.09574	10.3821	9.67123	9.217	8.96472	8.73884	9.55869	8.79545	8.93692	8.82652	8.41082	8.25131	8.26329	8.10105	7.96026	7.84307	12.504	12.1058	13.9848	11.9195	12.5961	12.362	11.975	11.3019	10.2526	12.3319	11.2099	12.0923	11.6761	13.6629	11.5996	10.9982	9.7697	9.33438	9.4258	11.9543	11.6304	11.5426	10.4276	9.7663	12.3534	8.99021	8.57316	14.4529
553.333	14.9298	12.7614	11.2621	11.5572	9.84769	9.66332	11.334	10.5566	10.0668	9.7104	9.34515	10.3308	9.65156	9.66382	9.69449	8.96234	8.86503	8.97077	8.87536	8.68514	8.42081	13.7908	13.4954	15.127	13.2734	13.8089	13.7903	13.5306	12.5681	11.2059	13.8675	12.5725	13.6927	13.1747	14.8055	13.002	12.2998	10.7347	10.3494	10.2499	13.1474	12.6708	12.6549	11.4769	10.7955	13.527	9.84084	9.18775	15.8089
603.333	16.3031	14.2293	12.2025	12.6599	10.5395	10.1389	12.501	11.397	10.8306	10.3827	9.80854	11.1578	10.2855	10.4136	10.2752	9.3976	9.28491	9.42364	9.44191	9.03884	8.75627	15.3601	14.9358	15.2546	14.749	15.2297	15.1217	14.7067	13.9849	12.509	14.9722	13.8222	14.6799	14.2581	15.2657	14.253	13.6265	12.1006	11.2884	11.3805	14.3309	13.9501	13.6677	12.4654	11.6438	14.2974	10.489	9.66759	16.2746
658.333	17.8283	15.2221	13.2326	13.6141	11.4121	11.2638	13.6476	12.4597	11.7981	11.28	10.8696	12.1957	11.3695	11.2973	11.2448	10.2933	10.074	10.3531	10.2859	9.86417	9.55792	16.5624	16.4027	17.5771	16.0571	16.5363	16.6391	16.2581	15.4174	13.6114	16.3511	15.2506	15.968	15.6114	17.409	15.3305	14.6404	12.8424	12.3235	12.4759	15.3879	14.7952	14.7092	13.303	12.501	16.4501	11.4026	10.6329	18.7317
718.333	18.7851	16.6385	13.9728	14.4151	11.8248	11.6486	14.4298	13.1333	12.3348	11.7689	11.3258	12.9106	11.9045	11.9687	11.8494	10.9753	11.0274	11.0843	10.9882	10.603	10.2924	18.3134	17.9285	18.3641	17.5185	18.1682	17.9216	17.4845	16.5614	14.4219	17.5049	16.2868	16.9916	16.6624	18.4064	16.5811	15.6586	13.6431	13.2082	13.3817	17.0175	16.5305	16.1571	14.2049	13.2199	16.9936	12.2335	11.3524	19.5281
783.333	20.2723	17.9802	15.259	15.9749	13.1834	12.5892	15.9573	14.1891	13.4235	12.8073	12.301	13.9765	12.6946	12.7328	12.798	11.8029	11.7248	11.8385	11.7655	11.3093	11.0005	19.4096	19.0399	18.8575	18.8362	19.194	19.352	18.9455	17.5837	15.2329	19.3742	17.5178	18.434	18.1866	19.1849	17.4233	16.4605	14.1751	13.7991	13.8728	18.3299	17.7556	17.3748	15.6767	14.4633	18.2297	13.0998	12.3283	21.7193
853.333	22.2809	19.5255	16.3388	16.6148	13.7372	13.3272	16.8004	15.3515	14.3452	13.5172	13.0306	14.9104	13.9991	13.8514	13.6143	12.4922	12.4491	12.7044	12.3358	11.7072	11.8178	22.1452	21.258	22.4355	20.789	21.5309	21.0664	20.4466	19.0875	16.4252	20.404	18.7779	19.7302	19.1578	22.1866	19.5825	18.323	15.6172	14.8799	14.8377	19.6341	19.1791	18.878	16.6193	15.2862	20.088	13.744	12.7162	23.1617
930	24.8323	21.2367	17.471	18.1049	14.8998	14.2815	18.0455	16.2707	15.262	14.4829	13.9363	15.8772	15.0086	14.5897	14.4976	13.2709	12.9687	13.5251	12.9792	12.3388	12.1795	23.2431	22.4612	24.4055	22.1988	22.8453	22.6961	22.161	20.8728	17.9147	22.5193	20.7097	21.7337	21.5222	24.2376	20.1599	19.3613	16.8024	16.2308	16.0179	20.5498	19.9655	20.1294	17.7941	16.4658	22.4758	15.015	13.9371	25.0023
1015	26.877	21.8921	18.6467	19.2613	15.7297	15.1514	19.1854	17.2372	16.2454	15.3587	14.5565	16.8139	15.6822	15.5572	15.5254	14.0625	13.6837	14.5562	14.3235	13.6818	13.0509	24.2208	24.185	25.2537	23.4427	24.39	24.5477	24.2231	22.1322	18.871	24.3455	22.4945	23.3624	23.1445	24.8098	22.9748	21.8097	18.1788	17.0102	16.981	22.1964	21.9279	21.3849	19.0145	17.2133	22.6596	15.7958	14.4571	26.9424
1106.67	27.6807	23.2784	19.4259	19.9026	16.5057	16.1807	20.1857	17.9593	16.7671	15.832	15.6319	17.9248	16.5295	16.1201	15.932	14.7018	14.8066	15.597	14.8577	13.9981	13.7934	26.0881	25.2468	26.6166	24.6551	25.6276	25.5766	24.6439	22.7063	19.3223	25.1667	22.489	24.36	23.6342	26.5426	23.8829	22.9509	19.6819	18.2467	17.6946	23.6954	23.31	22.6778	20.3684	18.3285	24.6408	16.6042	15.3345	27.8785
1206.67	29.6645	24.9203	20.8163	21.3375	17.8001	17.1129	21.5808	19.3085	18.2002	17.1578	16.687	18.9585	17.4399	17.2781	17.3135	15.5172	15.7468	16.2476	15.728	14.8388	14.3057	27.7848	27.5872	26.8027	26.9277	27.6696	27.8778	27.5478	25.651	21.3766	27.3499	25.5144	26.215	26.1478	27.1245	26.5323	24.8246	20.5809	19.6361	19.7111	26.4362	25.8393	24.6596	22.0786	20.0042	25.6184	18.1332	16.4101	29.5276
1316.67	31.2526	26.6099	21.7997	22.8931	18.7598	18.3326	22.9014	20.3225	18.9731	18.0009	17.5817	20.0491	18.8371	18.0314	18.1042	16.7273	16.4915	17.0505	16.5292	15.7661	15.3513	29.5556	29.3748	29.4818	28.5654	29.75	29.992	29.0503	26.6601	22.7415	29.4724	26.5289	28.052	27.4949	29.8024	26.8951	26.0356	22.2407	21.1148	21.1892	26.2309	25.9163	26.0338	23.1375	21.097	28.1786	19.128	17.4507	31.3624
1435	35.2909	29.5904	23.2977	23.3301	18.9834	18.6022	23.8282	21.4473	20.0005	18.4529	18.1119	21.0855	19.9048	19.287	19.0161	17.2218	17.0898	18.0018	17.5918	16.4442	15.8115	31.5254	31.2415	33.1501	31.313	31.2002	31.2383	30.4385	29.172	24.9918	30.6216	28.3054	29.6779	28.9851	32.5995	29.8522	27.8861	23.3168	22.3776	22.305	29.455	29.0098	27.8498	24.8512	22.2408	30.0196	19.985	17.7361	33.1015
1565	37.2363	32.1997	24.1915	24.3354	20.5638	20.0504	24.8921	22.1222	20.8717	19.769	19.6837	22.1275	21.5834	19.9247	19.8272	18.729	18.7084	18.8065	18.0603	17.2205	17.3137	34.1936	33.2351	33.9105	33.4839	32.9474	32.5952	32.1232	31.4412	27.281	31.8848	30.0792	31.2072	30.424	33.7618	31.6601	29.9229	25.0134	23.5337	24.0772	30.6938	30.2762	29.0965	25.9539	23.3647	30.9609	21.114	18.6116	34.6896
1706.67	40.6371	32.1549	25.4999	26.7048	21.9243	21.3508	26.0118	23.6281	22.3701	21.2961	20.5793	23.252	22.2843	20.9997	21.3771	19.3979	19.1395	20.5717	19.7507	18.9322	18.1983	35.537	35.1289	36.3797	34.6782	35.2967	35.5875	34.8296	32.8277	27.9851	34.9368	32.6576	34.2462	33.5276	36.4921	34.6895	32.8784	26.0598	24.9342	25.5459	34.0786	33.0704	31.2183	27.0269	24.1665	33.7666	22.2637	20.5299	37.7623
1861.67	42.5168	34.7471	28.0588	28.7214	23.5233	23.2365	28.3815	25.7507	23.842	22.3992	22.0172	25.0846	23.1506	22.562	22.6581	20.3806	20.1561	21.9946	21.0172	19.7385	19.1705	39.1101	39.4109	38.7234	37.919	39.2344	39.8498	38.9387	35.6382	29.8565	39.0491	36.1522	36.6737	36.9892	38.6066	36.2587	34.0457	28.3381	27.014	27.4718	36.3147	35.4758	33.7973	30.1186	26.3919	35.8435	23.2316	21.0827	39.8372
2030	45.4535	37.0269	29.0399	29.7165	24.9872	24.7904	29.783	26.6462	24.959	23.7681	23.2235	26.1366	25.5955	23.5516	23.7275	21.2955	21.2733	22.6774	21.813	20.0314	19.8964	41.4537	40.1975	42.2219	39.866	40.8669	40.1067	39.0208	37.0848	32.1633	38.9385	36.5619	37.7273	37.4209	42.8246	38.8985	37.0742	30.5759	29.4576	30.228	37.777	37.4641	36.0364	31.8592	27.8227	40.9534	25.5393	22.9999	41.2771
2213.33	47.5391	40.5492	31.3502	31.8082	26.3104	25.8564	32.2075	28.7673	26.6372	25.2056	24.5979	28.4115	27.2813	25.2134	25.3119	22.646	22.3505	24.0915	23.155	21.8472	21.1704	44.3881	43.3416	45.1218	43.5916	43.21	42.9692	41.4202	40.5326	34.1827	41.4309	39.3761	40.7797	39.0501	45.7802	43.588	40.5114	30.9372	28.9149	30.3509	41.6388	40.8533	38.5821	32.5925	28.946	43.0646	26.8362	25.159	46.1516
2413.33	49.6353	41.736	33.1045	33.5346	27.6851	26.9939	34.4325	30.536	28.4783	26.2256	25.0832	30.033	28.875	27.0338	26.4619	23.9708	23.2198	25.3413	24.4798	22.7314	21.8667	44.8881	45.0929	47.3873	45.2066	43.8132	45.1265	44.6471	41.8986	35.5006	45.1109	41.992	44.6913	43.5279	48.3198	45.7998	42.7764	34.2565	31.6481	32.4761	42.7112	41.8717	39.6307	35.4213	30.4059	46.5543	27.3165	25.1089	46.4725
2631.67	51.533	47.1173	35.3447	36.4235	29.6571	29.8282	36.5208	32.583	31.0183	28.2916	27.249	32.2636	30.3393	28.6596	29.3797	25.2927	24.8802	26.6939	26.6538	24.7282	23.4328	49.4811	50.2389	47.0492	51.0998	48.141	49.4142	49.7693	48.1049	39.3503	48.1249	46.5899	45.9772	46.2948	48.5037	49.7834	46.196	36.0462	32.7041	33.9119	47.9401	47.1436	44.8009	38.9856	33.4479	46.5354	29.9926	27.6682	48.7793
2870	60.0222	49.2438	37.9328	39.055	31.5705	30.3206	38.7621	34.653	32.7289	30.6178	28.3862	34.0777	32.7713	30.6356	30.6772	26.7946	25.5538	29.6343	27.828	26.5114	26.1322	52.491	54.1932	55.3269	53.5841	52.1555	53.9521	53.8562	51.2987	42.3439	53.0022	51.0929	50.2265	51.2043	56.7065	52.929	49.1876	38.8198	35.6185	37.4359	51.8166	50.44	48.1363	41.8324	35.0832	53.0323	31.2616	28.6491	55.2042
3130	67.773	53.0577	39.8772	40.6967	33.142	32.9723	40.1884	36.4781	34.3604	31.6556	30.392	34.9412	33.8368	31.4227	30.8851	27.2763	26.4607	29.2376	28.1404	26.2207	25.4371	57.9157	56.9516	55.4749	57.2992	55.1121	55.3724	54.9985	52.8634	44.0287	52.9515	51.9837	49.4982	51.4179	58.5974	54.7493	50.1103	39.7339	37.6011	39.6155	54.5022	52.378	48.2773	41.7676	36.0715	56.435	32.7399	29.7293	56.5408
3413.33	64.9204	56.2284	42.056	42.9435	34.1467	34.2844	44.0351	38.4632	35.0441	32.1666	32.0087	38.69	35.3641	34.0623	32.7915	29.6873	28.9839	33.437	30.8492	29.4201	29.5029	59.9416	61.8107	59.5189	61.7618	58.9331	61.1101	61.4205	57.1994	45.763	59.247	56.2153	53.5026	55.7051	60.5954	56.2729	52.5752	43.0584	40.7922	41.6854	55.4684	53.7971	51.2403	44.6461	37.7339	57.2861	33.8562	30.4693	60.7368
3721.67	71.4704	58.2768	45.8544	46.0465	36.0658	35.3592	46.2787	41.6986	38.479	35.2656	32.7168	39.6365	37.7236	35.2942	35.5608	30.7176	28.7804	32.2245	32.1293	29.6208	28.3557	63.5501	63.4269	59.5684	63.47	60.0686	62.4443	62.9642	56.7071	46.7256	60.738	56.3532	55.8517	57.9966	62.1779	59.703	55.2023	43.6906	39.6607	41.3171	59.4169	58.342	56.3336	48.8946	40.7658	60.3312	36.8751	33.1003	60.1904
4058.33	72.0513	61.4602	46.9536	45.9939	35.848	36.2629	48.1341	42.5437	38.6025	34.3334	33.3041	42.0096	39.6612	37.2635	35.2541	30.9162	29.7952	35.2894	32.4795	31.6463	31.2544	62.926	63.3648	66.6723	64.8614	60.0274	61.9684	62.9129	61.7634	51.3523	60.4817	59.7527	55.6848	59.1405	67.7638	64.1593	59.2483	47.0447	43.2685	45.5466	65.2201	63.3235	57.555	49.6863	42.5413	62.4245	37.5381	34.3791	64.0902
4426.67	81.0925	71.2542	50.2452	52.1608	38.7087	40.0788	51.9463	44.6883	40.416	36.5498	36.0706	44.4544	41.1828	38.2467	37.4601	32.3006	32.4885	37.0427	35.1579	32.7904	31.892	75.4831	78.3966	67.9614	78.9834	71.8117	75.3033	78.0984	73.508	56.5478	73.5568	71.7501	65.3476	69.7049	73.0639	68.0173	63.2583	48.4265	44.4589	47.5126	69.3001	67.7074	62.7939	52.36	44.0622	69.5425	39.3827	36.22	70.228
4826.67	89.0886	74.4656	52.3826	52.4014	40.8021	42.4807	54.0768	47.7386	43.8592	40.2196	39.781	47.4245	48.1631	42.4665	41.3709	36.1688	35.2919	39.9254	38.2839	35.3539	34.7079	76.5644	76.68	73.8047	79.0003	69.7879	71.645	74.3991	73.8556	62.6722	69.2953	70.8463	64.3253	68.6728	78.4494	75.9941	69.8843	53.072	48.9434	53.5828	75.2123	72.9584	64.4647	53.0232	45.0392	75.4039	41.5167	38.8389	74.3707
5263.33	94.6382	86.9545	56.0936	61.7273	45.3154	44.6106	60.4855	50.6068	47.666	42.6569	40.3314	52.1442	46.562	43.0987	44.2003	36.2655	35.8831	44.4792	41.7944	36.9597	33.663	93.4526	95.6529	75.5072	96.246	88.5804	91.2322	92.3377	85.8095	66.7668	86.6343	81.4842	75.2125	79.5353	82.1307	80.1165	71.0349	54.0545	49.7111	52.7708	82.0269	78.005	73.295	59.7932	50.2625	80.3176	43.0864	40.4046	79.1132
5740	97.3194	87.9826	59.0738	62.711	46.9273	49.9018	61.8993	53.2946	48.445	43.2012	44.4856	52.4718	50.0192	45.5471	43.704	38.3347	37.9964	44.1933	41.4384	37.9738	36.839	99.0015	96.173	78.4172	98.2026	89.1947	89.0393	90.7601	88.3099	67.4132	83.3968	84.7587	74.7631	80.7975	84.0559	81.699	73.7688	55.7535	55.4678	58.3531	82.9985	78.5126	75.8061	60.477	50.5874	81.2858	44.8499	42.0225	82.8382
6260	92.8433	90.7044	61.7385	63.9209	50.444	52.8987	63.2579	55.932	53.2483	47.9323	48.0682	55.9817	55.5922	49.9779	48.4194	43.2753	41.572	49.235	46.5009	43.7619	42.7665	101.924	101.083	86.394	101.757	96.5102	97.2188	97.3884	90.7161	71.8252	91.3647	88.9843	80.5231	85.3594	89.7968	86.7639	79.9727	63.4688	60.2722	61.0483	85.8978	85.054	77.4674	65.1935	55.1428	88.7485	50.0491	46.1074	83.4047
6826.67	108.106	101.155	65.3999	68.4383	52.0764	54.2979	68.6055	59.0579	56.0787	50.1578	50.9215	60.0465	60.6767	51.7962	52.4734	46.0292	44.9789	51.9335	49.1439	46.8101	43.4499	105.346	107.002	92.4169	108.807	100.233	104.348	105.636	101.087	83.6103	101.152	99.0169	91.1486	95.1842	96.5314	94.5463	86.5565	66.8602	64.9248	69.9618	94.8605	91.431	84.2167	69.1161	58.9498	93.5917	52.7833	48.7349	92.5936
7445	117.018	106.969	81.1128	83.3869	61.0424	58.3906	83.7379	72.5577	66.7687	57.6921	53.5559	71.8653	62.162	61.1517	59.971	48.0089	43.3009	59.4109	55.0167	49.6985	43.3703	117.411	121.055	103.734	119.855	113.093	116.423	118.333	109.729	84.6068	110.744	106.78	98.2532	103.383	107.925	103.26	92.3714	71.6621	70.2051	72.3963	102.143	97.631	95.8461	78.122	64.8127	101.964	56.9455	51.7713	106.568
8118.33	124.9	122.433	84.5506	90.8583	63.0998	62.1091	91.1125	76.6875	69.9859	59.1673	57.0457	76.8584	64.0782	64.1702	63.376	50.2419	47.8856	61.5639	57.5726	51.1101	46.9846	137.088	142.356	98.2868	141.343	127.842	132.55	135.93	125.864	94.6215	122.343	120.908	106.714	113.512	104.582	106.763	96.4572	76.4969	76.5236	77.5324	107.681	104.542	107.09	82.8704	65.7322	101.881	57.8041	54.3183	110.614
8853.33	129.873	122.332	74.8674	85.3907	64.4923	65.6513	80.5416	68.0686	68.6078	59.4716	59.7551	69.796	73.6338	59.9481	62.0245	51.2803	50.0681	61.7948	57.3477	55.5178	50.7603	139.137	141.489	101.562	139.063	130.626	133.834	136.214	124.293	96.4751	124.601	120.781	106.786	115.547	108.885	109.642	98.7443	78.3698	75.5024	79.9112	119.591	115.389	107.021	81.0669	64.2425	111.163	56.5468	54.4388	107.916
9655	139.408	140.138	86.8432	98.8645	75.5819	75.5917	92.8241	80.1043	79.3535	69.8784	70.6924	81.2632	77.194	69.9567	72.7711	58.7987	57.2449	71.5856	66.7368	61.872	55.1442	157.243	158.956	106.502	157.952	147.41	149.233	149.113	136.887	105.225	138.329	129.54	119.982	123.939	116.954	122.843	109.25	83.5786	80.4792	87.0581	135.193	132.317	129.172	98.1792	75.0899	118.896	63.4568	62.2329	109.505
10528.3	137.312	139.473	82.8095	91.2003	69.3768	68.9329	89.0038	75.2187	73.87	64.8036	64.3067	76.2883	75.6042	64.1037	67.3403	56.3581	56.5891	64.846	60.3837	58.1459	54.5325	144.513	145.267	115.392	149.271	132.38	138.131	142.022	134.411	108.316	132.586	130.259	116.946	124.484	125.079	125.223	112.525	89.9011	91.3543	91.6689	131.725	128.09	119.962	95.7829	75.7867	125.687	64.5508	57.8679	116.205
11481.7	163.699	143.487	108.896	114.038	80.804	73.3482	115.524	99.9856	93.2852	78.6279	70.4001	100.34	76.7222	85.369	84.1516	66.2124	59.4909	82.9046	74.7296	69.394	59.679	167.368	173.152	139.806	171.327	156.152	162.706	168.178	152.62	110.799	150.893	149.983	133.079	142.491	147.559	134.605	121.423	97.3015	93.868	90.81	146.551	143.995	143.579	113.673	88.8707	142.172	72.8658	67.0828	132.119
12520	178.739	169.529	111.979	124.882	89.3355	85.3545	126.748	105.554	96.9693	84.9017	81.8731	107.416	92.722	88.6046	89.9209	70.1374	67.411	88.4287	79.7205	73.8175	64.3258	180.767	189.898	137.306	191.886	169.723	179.63	184.599	170.937	131.516	168.039	161.492	141.678	149.202	145.34	143.706	125.346	100.051	99.0428	105.552	155.354	149.008	146.879	113.558	86.6037	142.2	72.1485	68.7354	144.766
13653.3	170.071	183.277	112.562	125.994	93.8733	91.7202	120.857	101.205	99.2216	84.7911	84.832	99.8888	87.5121	82.3343	85.2703	71.9462	68.6509	82.8135	76.9656	71.2515	65.5944	200.813	207.226	139.38	209.381	184.336	192.153	197.573	187.449	136.622	177.476	173.966	150.931	162.99	151.687	154.713	136.354	108.375	105.089	105.972	167.255	163.63	155.725	116.454	88.0237	150.11	71.3308	67.5128	140.282
14888.3	185.229	181.488	119.287	133.371	98.7872	90.4148	128.943	109.681	102.806	89.418	84.9529	106.152	94.5042	88.4686	93.1602	70.5841	68.4995	88.9159	81.8864	72.9982	65.7798	197.473	204.291	148.303	208.055	178.624	188.161	194.631	184.168	140.166	176.802	170.927	154.662	161.739	158.194	155.396	138.089	111.392	112.003	116.709	166.999	163.512	158.324	123.316	96.3921	157	77.7812	73.8783	144.15
16236.7	192.52	192.124	119.781	127.528	95.4397	95.8576	128.485	109.17	102.18	92.5826	91.6111	111.31	110.048	96.0406	92.1238	83.1239	77.8288	98.0027	86.383	84.8569	80.5827	208.078	215.927	142.516	214.078	196.407	210.1	215.88	190.757	149.424	202.256	186.743	169.652	180.614	154.822	163.592	144.299	111.308	110.46	119.541	166.616	161.829	158.747	126.948	96.3558	156.828	78.2786	77.4831	148.013
17706.7	196.248	228.114	139.719	152.956	104.009	104.001	150.111	126.331	114.601	98.3769	96.6493	124.815	107.342	107.151	103.135	80.8329	73.6857	103.79	92.6949	82.8159	76.5325	235.086	245.773	155.762	252.464	206.268	224.024	238.238	226.799	172.219	208.681	211.053	173.79	190.394	172.138	167.291	147.042	114.703	120.01	132.895	180.977	177.692	184.939	140.044	105.816	173.919	85.4418	83.0915	151.533
19308.3	209.346	192.538	151.01	155.458	107.921	105.53	160.752	132.716	117.629	101.15	100.352	125.96	105.66	104.444	101.017	83.4017	80.9286	96.6613	90.1916	83.3688	72.5638	220.072	241.522	152.787	233.215	213.377	241.998	250.275	209.52	142.593	236.973	216.78	200.019	219.406	169.561	171.166	158.322	130.826	120.845	115.239	171.827	168.511	172.047	135.835	108.031	172.149	85.2862	84.0013	160.189
21056.7	214.697	208.997	148.959	165.634	120.047	122.522	162.853	129.886	122.442	110.903	114.551	129.735	122.387	106.847	113.445	92.8865	93.4486	106.811	101.005	91.0593	81.7712	250.912	263.298	158.804	250.147	239.105	257.617	257.747	208.029	149.173	238.313	205.015	191.441	205.301	177.27	174.652	156.126	121.496	117.96	123.049	178.611	174.629	183.314	142.716	111.849	183.616	93.3188	99.4755	168.373
22961.7	226.064	296.099	160.628	180.471	134.587	137.294	170.869	145.182	138.816	123.793	129.415	140.584	144.099	119.782	118.841	106.083	106.431	121.3	106.412	100.438	102.256	304.407	317.533	179.364	323.822	274.437	289.317	299.529	285.54	223.856	264.228	255.808	212.728	228.341	191.176	193.856	175.08	148.099	146.637	162.085	202.663	195.497	189.416	147.27	115.576	187.492	98.2318	98.3709	179.888
25040	235.763	317.682	169.388	197.583	135.023	142.759	192.671	151.784	140.138	119.864	125.425	161.338	152.815	128.019	122.156	98.5435	95.6619	139.621	113.482	100.302	89.7922	345.458	377.223	195.426	365.742	328.725	355.674	366.528	327.174	235.614	329.125	312.858	266.522	293.502	194.887	204.17	187.982	152.182	150.458	156.665	213.12	207.49	219.531	156.454	119.944	183.457	98.4992	107.266	191.37
27306.7	256.23	309.526	199.991	223.635	156.097	158.421	226.226	178.754	162.646	137.649	138.782	189.401	144.35	149.053	135.822	109.566	99.7154	154.647	126.142	114.922	100.465	368.246	404.191	221.012	381.224	358.302	391.565	403.041	324.46	207.075	364.324	317.704	280.793	310.785	217.187	222.498	198.503	150.71	131.128	138.175	248.212	242.816	262.923	176.643	118.167	202.634	93.8871	114.404	203.178
29778.3	258.517	346.423	234	257.387	171.913	167.217	258.43	206.374	184.646	154.319	151.974	208.759	138.511	162.908	148.837	118.452	100.475	163.989	136.644	118.039	99.5793	408.342	441.999	244.491	423.916	395.722	424.944	433.778	355.464	224.919	388.434	352.983	298.261	333.525	242.78	229.436	199.84	146.419	147.462	160.219	253.85	239.944	269.949	198.226	145.189	230.779	112.181	119.832	215.487
32473.3	249.203	396.304	232.713	277.625	192.67	182.397	267.425	210.144	198.268	168.779	164.724	213.522	166.098	163.21	156.75	131.544	114.945	169.56	138.157	125.482	110.979	434.872	488.172	239.179	475.383	415.172	450.949	476.95	427.903	280.195	401.827	403.015	294.689	345.523	236.792	233.914	201.092	166.51	163.166	178.419	280.086	267.122	286.724	194.828	137.807	224.425	106.256	123.507	227.297
35411.7	266.885	375.592	238.51	271.66	194.193	188.649	267.761	213.523	199.029	171.964	167.169	214.269	189.346	172.189	160.516	136.912	128.608	173.697	141.918	126.686	123.848	446.833	484.888	281.697	455.784	437.168	468.485	478.003	395.058	270.936	428.429	395.072	330.401	372.185	277.068	257.212	226.026	175.58	168.835	181.859	289.015	268.256	284.634	196.973	153.53	257.753	127.935	135.746	231.304
38616.7	335.412	459.402	232.588	293.022	200.253	197.488	277.604	212.873	203.724	167.759	172.053	226.539	192.832	174.071	159.448	132.558	122.974	180.268	153.769	134.3	121.147	509.865	546.621	319.631	534.852	468.085	495.919	518.186	466.19	327.928	440.292	427.648	325.676	380.431	331.254	251.878	222.781	161.741	163.923	199.845	303.182	288.602	294.739	182.716	134.371	307.921	106.187	124.874	258.389
42113.3	381.062	495.563	244.068	275.168	199.845	210.185	278.275	212.448	191.728	170.876	174.224	217.933	232.958	167.364	150.366	136.105	126.111	175.096	136.115	123.074	124.903	524.607	562.47	317.863	559.427	495.133	521.9	546.531	516.033	385.912	466.504	468.551	341.841	402.484	328.331	271.876	244.021	189.378	173.556	235.966	330.484	314.003	319.828	202.746	148.851	330.465	118.542	148.018	272.784
45923.3	417.483	473.247	264.479	315.54	216.859	219.481	311.441	222.825	207.328	176.326	185.697	232.409	201.942	163.113	153.323	137.113	126.104	174.2	138.896	123.225	118.115	535.167	581.82	353.983	567.86	496.405	538.436	565.536	480.596	313.209	495.122	456.376	385.781	436.022	377.542	330.026	299.784	214.811	176.671	194.586	357.821	339.522	333.877	222.614	162.22	382.124	131.539	158.52	297.691
50080	475.602	415.225	268.621	308.404	227.476	236.466	296.885	228.945	212.737	188.578	210.26	227.076	219.202	173.852	171.264	136.786	127.445	181.089	150.015	127.789	110.39	528.434	536.089	383.695	504.701	497.262	510.151	515.332	419.73	284.446	465.085	418.42	372.001	409.393	421.16	367.342	331.816	232.732	194.251	194.254	448.928	428.501	370.116	249.082	157.689	429.712	129.69	170.413	327.507
54613.3	433.384	497.954	266.801	307.784	215.752	226.046	308.25	224.806	210.487	184.723	199.29	237.113	228.595	174.035	170.453	141.787	141.844	191.929	159.462	138.56	130.565	522.699	565.103	360.997	559.426	486.951	521.342	550.083	507.394	358.477	476.068	472.723	367.993	423.665	401.092	390.711	359.324	273.212	216.077	221.475	495.148	481.428	417.068	258.629	162.322	444.94	129.336	159.546	317.764
59556.7	455.77	598.038	309.579	379.003	228.443	222.777	392.651	258.36	232.705	186.41	191.872	297.723	262.198	180.997	184.42	136.824	131.271	220.418	174.46	134.065	117.955	599.89	674.447	370.869	681.494	547.812	589.345	652.211	641.526	461.25	513.253	564.807	362.279	452.795	409.807	394.991	360.283	280.385	240.826	269.82	510.965	501.474	483.479	282.497	173.427	448.62	142.513	161.475	345.332
[truncated: 5,000 more columns]
