# Supplementary material for: Statistical modeling of adaptive neural networks explains co-existence of avalanches and oscillations in resting human brain
Source: Nat Comput Sci. 2023 Mar 20;3(3):254–63. doi: 10.1038/s43588-023-00410-9 (PMC10766559; doi:10.1038/s43588-023-00410-9)
Supplement: Supplementary file 6 — Statistical Source Data. [file 43588_2023_410_MOESM6_ESM.zip › fig_2_excel/fig_2b.xlsx]

## Sheet: fig_2b_bottom_model
tau	C
0	1
3	0.943694
6	0.783958
9	0.54262
12	0.249801
15	-0.0597693
18	-0.350814
21	-0.591479
24	-0.756764
27	-0.831061
30	-0.809535
33	-0.69826
36	-0.513116
39	-0.277644
42	-0.0201136
45	0.229819
48	0.444482
51	0.601206
54	0.684673
57	0.688345
60	0.614862
63	0.475398
66	0.288078
69	0.0756901
72	-0.137044
75	-0.32631
78	-0.47183
81	-0.558996
84	-0.580287
87	-0.53584
90	-0.433141
93	-0.285909
96	-0.112318
99	0.0672001
102	0.232335
105	0.365161
108	0.452053
111	0.485045
114	0.462507
117	0.389085
120	0.274939
123	0.134397
126	-0.0158076
129	-0.158499
132	-0.278001
135	-0.36183
138	-0.40197
141	-0.395602
144	-0.345217
147	-0.258135
150	-0.145502
153	-0.0208968
156	0.101281
159	0.207455
162	0.286359
165	0.330206
168	0.335433
171	0.30293
174	0.237778
177	0.148515
180	0.0460481
183	-0.0576519
186	-0.150936
189	-0.223766
192	-0.268775
195	-0.281992
198	-0.263154
201	-0.215593
204	-0.145731
207	-0.0622348
210	0.0250311
213	0.106159
216	0.172308
219	0.216649
222	0.235055
225	0.226458
228	0.192854
231	0.138957
234	0.0715754
237	-0.00123807
240	-0.0711285
243	-0.130388
246	-0.172794
249	-0.194245
252	-0.193143
255	-0.170475
258	-0.129599
261	-0.0757875
264	-0.0155541
267	0.0441162
270	0.0965688
273	0.136211
276	0.159098
279	0.163309
282	0.149088
285	0.118731
288	0.07625
291	0.0268628
294	-0.0236413
297	-0.069569
300	-0.105957
303	-0.129099
306	-0.136911
309	-0.129108
312	-0.107157
315	-0.0740572
318	-0.0339373
321	0.00844533
324	0.0482624
327	0.0811571
330	0.103714
333	0.113804
336	0.110776
339	0.0954698
342	0.0700675
345	0.0377972
348	0.00253217
351	-0.0316676
354	-0.0610166
357	-0.0824165
360	-0.0937771
363	-0.0942113
366	-0.0840883
369	-0.0649444
372	-0.0392664
375	-0.0101772
378	0.0189383
381	0.0448216
384	0.0647003
387	0.07658
390	0.0794374
393	0.073298
396	0.0591925
399	0.0390039
402	0.0152234
405	-0.00935091
408	-0.0319393
411	-0.0500904
414	-0.0619432
417	-0.0664124
420	-0.0632803
423	-0.053188
426	-0.0375308
429	-0.0182734
432	0.00229213
435	0.0218148
438	0.0381501
441	0.0495925
444	0.0550488
447	0.0541374
450	0.0472039
453	0.0352542
456	0.0198172
459	0.00275324
462	-0.0139662
465	-0.0284837
468	-0.0392592
471	-0.0452302
474	-0.0459124
477	-0.0414318
480	-0.032487
483	-0.0202495
486	-0.00621446
489	0.00797919
492	0.0207373
495	0.0306874
498	0.0368237
501	0.0386053
504	0.0359996
507	0.0294658
510	0.0198851
513	0.00844604
516	-0.00350057
519	-0.0145987
522	-0.0236391
525	-0.0296889
528	-0.0321858
531	-0.0309861
534	-0.0263655
537	-0.0189718
540	-0.00973822
543	0.000231819
546	0.00979466
549	0.017896
552	0.0236852
555	0.0266031
558	0.026433
561	0.0233121
564	0.0177022
567	0.0103263
570	0.00207717
573	-0.00608894
576	-0.0132615
579	-0.0186761
582	-0.0217941
585	-0.0223545
588	-0.0203923
591	-0.0162237
594	-0.0103993
597	-0.00363419
600	0.00327886
603	0.00956069
606	0.0145326
609	0.0176885
612	0.0187446
615	0.0176632
618	0.0146469
621	0.0101073
624	0.00461036
627	-0.00119215
630	-0.00663939
633	-0.0111355
636	-0.0142138
639	-0.0155841
642	-0.0151584
645	-0.0130531
648	-0.00956781
651	-0.00514536
654	-0.000316349
657	0.00436339
660	0.00837598
663	0.011298
666	0.0128442
669	0.0128943
672	0.0114998
675	0.00887201
678	0.00535208
681	0.00136795
684	-0.00261688
687	-0.00615654
690	-0.00887203
693	-0.0104911
696	-0.0108744
699	-0.0100264
702	-0.00808912
705	-0.00532085
708	-0.00206313
711	0.00130083
714	0.00439062
717	0.00687102
720	0.00848782
723	0.00909315
726	0.00865798
729	0.00727076
732	0.00512313
735	0.00248443
738	-0.000331323
741	-0.00300233
744	-0.00523529
747	-0.00679713
750	-0.00753876
753	-0.00740857
756	-0.00645447
759	-0.00481472
762	-0.00269899
765	-0.000362196
768	0.00192576
771	0.00391076
774	0.00538232
777	0.00619541
780	0.00628425
783	0.00566659
786	0.00443857
789	0.0027609
792	0.000838499
795	-0.00110421
798	-0.00284908
801	-0.00420846
804	-0.00504501
807	-0.00528512
810	-0.00492474
813	-0.00402715
816	-0.00271331
819	-0.00114614
822	0.000489328
825	0.00200751
828	0.00324303
831	0.00406847
834	0.00440715
837	0.00423979
840	0.00360448
843	0.00259019
846	0.00132488
849	-4.02678e-05
852	-0.00134871
855	-0.00245621
858	-0.00324656
861	-0.00364345
864	-0.00361753
867	-0.00318786
870	-0.00241795
873	-0.00140696
876	-0.000277219
879	0.000840339
882	0.00182114
885	0.00256068
888	0.00298545
891	0.00305995
894	0.00278925
897	0.00221684
900	0.00141828
903	0.000491586
906	-0.000454672
909	-0.00131388
912	-0.00199322
915	-0.00242358
918	-0.00256633
921	-0.00241649
924	-0.00200202
927	-0.00137941
930	-0.000626274
933	0.000168131
936	0.000913346
939	0.00152788
942	0.00194796
945	0.00213404
948	0.00207425
951	0.00178466
954	0.00130648
957	0.000700415
960	3.91594e-05
963	-0.000601191
966	-0.00114979
969	-0.00154877
972	-0.00175921
975	-0.00176478
978	-0.00157269
981	-0.00121199
984	-0.00072948
987	-0.000183807
990	0.000361565
993	0.000845628
996	0.00121657
999	0.00143721

## Sheet: fig_2b_bottom_meg
tau	C
0	1
1	0.993705
2	0.974904
3	0.943847
4	0.900948
5	0.846777
6	0.782053
7	0.707635
8	0.624508
9	0.53377
10	0.436619
11	0.334332
12	0.228249
13	0.119758
14	0.0102692
15	-0.0987975
16	-0.206037
17	-0.310074
18	-0.409587
19	-0.503318
20	-0.590097
21	-0.668852
22	-0.738625
23	-0.798582
24	-0.848028
25	-0.886409
26	-0.913323
27	-0.928522
28	-0.931914
29	-0.923561
30	-0.903683
31	-0.872644
32	-0.830955
33	-0.779257
34	-0.718318
35	-0.649017
36	-0.572334
37	-0.489333
38	-0.401147
39	-0.308966
40	-0.214015
41	-0.117542
42	-0.0207992
43	0.0749753
44	0.16857
45	0.258818
46	0.34461
47	0.424912
48	0.49877
49	0.565331
50	0.623845
51	0.673676
52	0.71431
53	0.745358
54	0.76656
55	0.777786
56	0.779035
57	0.770435
58	0.752237
59	0.724815
60	0.68865
61	0.644331
62	0.592542
63	0.534051
64	0.469703
65	0.400401
66	0.327099
67	0.25079
68	0.172486
69	0.0932131
70	0.0139911
71	-0.064175
72	-0.140309
73	-0.213475
74	-0.282791
75	-0.347434
76	-0.406657
77	-0.459789
78	-0.50625
79	-0.545552
80	-0.577306
81	-0.601224
82	-0.617122
83	-0.624921
84	-0.624647
85	-0.616428
86	-0.600489
87	-0.577152
88	-0.546828
89	-0.51001
90	-0.467266
91	-0.419233
92	-0.366604
93	-0.31012
94	-0.250561
95	-0.188735
96	-0.125466
97	-0.0615848
98	0.00208341
99	0.0647273
100	0.125561
101	0.183833
102	0.238837
103	0.289918
104	0.336481
105	0.377998
106	0.414014
107	0.44415
108	0.468109
109	0.485678
110	0.49673
111	0.501221
112	0.499195
113	0.490779
114	0.476177
115	0.455674
116	0.429626
117	0.398452
118	0.362635
119	0.322708
120	0.27925
121	0.232876
122	0.184233
123	0.133982
124	0.0827987
125	0.0313595
126	-0.0196665
127	-0.0696255
128	-0.117887
129	-0.163854
130	-0.206967
131	-0.246711
132	-0.282626
133	-0.314306
134	-0.341406
135	-0.36365
136	-0.380823
137	-0.392786
138	-0.399464
139	-0.400855
140	-0.397025
141	-0.388108
142	-0.3743
143	-0.355858
144	-0.333096
145	-0.306378
146	-0.276116
147	-0.242757
148	-0.206786
149	-0.168712
150	-0.129061
151	-0.0883758
152	-0.0471997
153	-0.00607564
154	0.0344634
155	0.0739004
156	0.111741
157	0.147521
158	0.180807
159	0.211209
160	0.238379
161	0.262016
162	0.281871
163	0.297747
164	0.309503
165	0.317052
166	0.320365
167	0.319467
168	0.314439
169	0.305411
170	0.292565
171	0.276129
172	0.256374
173	0.23361
174	0.208178
175	0.180452
176	0.150827
177	0.119716
178	0.0875456
179	0.0547485
180	0.0217584
181	-0.0109957
182	-0.0430947
183	-0.074135
184	-0.103733
185	-0.131531
186	-0.157198
187	-0.18044
188	-0.200994
189	-0.21864
190	-0.233197
191	-0.244528
192	-0.252538
193	-0.257178
194	-0.258442
195	-0.256368
196	-0.251035
197	-0.242565
198	-0.231115
199	-0.21688
200	-0.200088
201	-0.180992
202	-0.159874
203	-0.137036
204	-0.112797
205	-0.0874887
206	-0.0614502
207	-0.0350249
208	-0.00855526
209	0.0176214
210	0.0431771
211	0.0677974
212	0.0911848
213	0.113063
214	0.133178
215	0.151304
216	0.167245
217	0.180832
218	0.191933
219	0.200447
220	0.206309
221	0.209487
222	0.209984
223	0.207838
224	0.203116
225	0.195921
226	0.186381
227	0.174654
228	0.160922
229	0.145388
230	0.128276
231	0.109823
232	0.0902826
233	0.0699141
234	0.0489844
235	0.0277628
236	0.00651721
237	-0.0144884
238	-0.0349975
239	-0.0547643
240	-0.0735562
241	-0.0911564
242	-0.107367
243	-0.122009
244	-0.134929
245	-0.145993
246	-0.155096
247	-0.162156
248	-0.16712
249	-0.169958
250	-0.17067
251	-0.16928
252	-0.165838
253	-0.160418
254	-0.153116
255	-0.144052
256	-0.133362
257	-0.121202
258	-0.107742
259	-0.0931656
260	-0.0776671
261	-0.0614486
262	-0.0447178
263	-0.0276852
264	-0.0105617
265	0.00644377
266	0.0231272
267	0.0392915
268	0.0547487
269	0.0693223
270	0.0828492
271	0.0951809
272	0.106186
273	0.11575
274	0.123779
275	0.130197
276	0.134949
277	0.138001
278	0.139341
279	0.138975
280	0.136931
281	0.133257
282	0.128018
283	0.1213
284	0.113202
285	0.10384
286	0.0933438
287	0.0818545
288	0.0695233
289	0.0565095
290	0.0429787
291	0.0291005
292	0.0150465
293	0.000988203
294	-0.0129048
295	-0.026467
296	-0.039539
297	-0.051969
298	-0.0636151
299	-0.0743459
300	-0.0840432
301	-0.0926021
302	-0.0999328
303	-0.105961
304	-0.11063
305	-0.113899
306	-0.115745
307	-0.116162
308	-0.115161
309	-0.112772
310	-0.10904
311	-0.104025
312	-0.097802
313	-0.0904618
314	-0.0821058
315	-0.0728473
316	-0.0628091
317	-0.0521223
318	-0.0409243
319	-0.0293572
320	-0.0175662
321	-0.00569756
322	0.00610313
323	0.0176926
324	0.0289319
325	0.0396876
326	0.0498339
327	0.0592536
328	0.0678398
329	0.0754969
330	0.0821416
331	0.0877043
332	0.0921289
333	0.0953742
334	0.0974138
335	0.0982365
336	0.097846
337	0.0962609
338	0.0935142
339	0.0896531
340	0.0847375
341	0.0788399
342	0.0720439
343	0.0644434
344	0.0561408
345	0.0472462
346	0.0378757
347	0.0281498
348	0.0181921
349	0.00812761
350	-0.00191892
351	-0.0118243
352	-0.0214686
353	-0.0307363
354	-0.0395182
355	-0.0477121
356	-0.0552244
357	-0.0619708
358	-0.0678776
359	-0.0728821
360	-0.0769337
361	-0.0799937
362	-0.0820365
363	-0.083049
364	-0.0830309
365	-0.0819945
366	-0.0799645
367	-0.0769776
368	-0.0730814
369	-0.0683345
370	-0.0628048
371	-0.0565691
372	-0.049712
373	-0.0423245
374	-0.0345029
375	-0.026348
376	-0.017963
377	-0.00945297
378	-0.000923119
379	0.00752233
380	0.0157814
381	0.0237557
382	0.0313512
383	0.0384799
384	0.0450602
385	0.0510183
386	0.0562886
387	0.0608147
388	0.0645499
389	0.0674575
390	0.0695111
391	0.0706951
392	0.0710045
393	0.0704448
394	0.0690321
395	0.0667925
396	0.0637616
397	0.0599845
398	0.0555145
399	0.0504129
400	0.0447479
401	0.0385937
402	0.0320296
403	0.0251392
404	0.0180093
405	0.0107283
406	0.00338604
407	-0.00392796
408	-0.0111253
409	-0.0181198
410	-0.0248285
411	-0.0311724
412	-0.037078
413	-0.0424772
414	-0.0473088
415	-0.051519
416	-0.0550618
417	-0.0578997
418	-0.0600037
419	-0.0613543
420	-0.0619409
421	-0.0617624
422	-0.0608269
423	-0.0591516
424	-0.0567625
425	-0.0536944
426	-0.0499896
427	-0.0456984
428	-0.0408775
429	-0.0355901
430	-0.0299045
431	-0.0238935
432	-0.0176335
433	-0.0112036
434	-0.00468448
435	0.00184241
436	0.00829601
437	0.0145965
438	0.0206664
439	0.0264314
440	0.0318214
441	0.036771
442	0.041221
443	0.0451183
444	0.0484172
445	0.0510796
446	0.0530754
447	0.0543831
448	0.0549902
449	0.0548926
450	0.0540955
451	0.052613
452	0.0504674
453	0.04769
454	0.0443195
455	0.0404023
456	0.0359917
457	0.031147
458	0.025933
459	0.0204189
460	0.0146778
461	0.00878515
462	0.00281844
463	-0.00314432
464	-0.00902537
465	-0.0147483
466	-0.020239
467	-0.0254267
468	-0.0302447
469	-0.0346316
470	-0.0385317
471	-0.0418961
472	-0.044683
473	-0.0468585
474	-0.0483968
475	-0.0492808
476	-0.0495022
477	-0.0490614
478	-0.0479679
479	-0.0462397
480	-0.0439033
481	-0.0409932
482	-0.0375516
483	-0.0336275
484	-0.0292765
485	-0.0245594
486	-0.0195419
487	-0.0142933
488	-0.00888575
489	-0.00339336
490	0.00210911
491	0.00754712
492	0.0128474
493	0.0179388
494	0.0227537
495	0.0272284
496	0.0313042
497	0.0349283
498	0.0380544
499	0.0406433
500	0.0426634
501	0.0440911
502	0.0449111
503	0.0451166
504	0.0447093
505	0.0436992
506	0.0421046
507	0.0399519
508	0.0372746
509	0.0341136
510	0.0305158
511	0.0265338
512	0.0222252
513	0.0176516
514	0.0128775
515	0.00796968
516	0.00299627
517	-0.00197449
518	-0.00687503
519	-0.0116394
520	-0.0162043
521	-0.0205098
522	-0.0245001
523	-0.0281244
524	-0.0313377
525	-0.034101
526	-0.036382
527	-0.0381554
528	-0.0394032
529	-0.0401151
530	-0.0402879
531	-0.0399262
532	-0.0390417
533	-0.0376531
534	-0.0357859
535	-0.0334717
536	-0.0307477
537	-0.0276564
538	-0.0242443
539	-0.020562
540	-0.0166626
541	-0.0126016
542	-0.00843558
543	-0.00422176
544	-1.69269e-05
545	0.0041232
546	0.00814478
547	0.0119966
548	0.0156306
549	0.0190026
550	0.0220729
551	0.0248067
552	0.0271742
553	0.0291513
554	0.0307198
555	0.0318671
556	0.0325868
557	0.0328783
558	0.0327468
559	0.032203
560	0.031263
561	0.0299479
562	0.0282832
563	0.0262985
564	0.0240272
565	0.0215055
566	0.0187723
567	0.0158681
568	0.0128348
569	0.00971517
570	0.00655168
571	0.00338649
572	0.000260654
573	-0.00278642
574	-0.00571743
575	-0.00849763
576	-0.0110952
577	-0.0134818
578	-0.0156325
579	-0.0175264
580	-0.0191464
581	-0.0204799
582	-0.0215181
583	-0.0222568
584	-0.0226956
585	-0.0228383
586	-0.0226926
587	-0.0222696
588	-0.021584
589	-0.0206535
590	-0.0194985
591	-0.0181418
592	-0.0166081
593	-0.014924
594	-0.0131167
595	-0.0112147
596	-0.00924663
597	-0.00724095
598	-0.00522578
599	-0.00322835
600	-0.00127472
601	0.000610612
602	0.00240496
603	0.00408772
604	0.00564064
605	0.00704793
606	0.00829648
607	0.00937594
608	0.0102788
609	0.0110003
610	0.0115386
611	0.0118946
612	0.0120718
613	0.0120764
614	0.0119166
615	0.0116032
616	0.0111485
617	0.0105667
618	0.0098734
619	0.00908524
620	0.00821971
621	0.0072948
622	0.00632872
623	0.0053396
624	0.0043452
625	0.00336259
626	0.00240796
627	0.0014963
628	0.00064126
629	-0.000145114
630	-0.000852497
631	-0.00147243
632	-0.00199843
633	-0.00242602
634	-0.00275279
635	-0.00297838
636	-0.00310441
637	-0.00313445
638	-0.00307388
639	-0.00292976
640	-0.00271065
641	-0.00242645
642	-0.00208815
643	-0.00170761
644	-0.00129735
645	-0.000870254
646	-0.000439322
647	-1.74305e-05
648	0.000382937
649	0.000749927
650	0.00107255
651	0.00134091
652	0.00154636
653	0.00168171
654	0.00174136
655	0.00172138
656	0.00161964
657	0.00143582
658	0.00117144
659	0.000829832
660	0.000416082
661	-6.3056e-05
662	-0.000599283
663	-0.0011829
664	-0.001803
665	-0.00244765
666	-0.00310412
667	-0.00375913
668	-0.00439908
669	-0.00501032
670	-0.0055794
671	-0.00609335
672	-0.00653987
673	-0.00690767
674	-0.00718657
675	-0.00736781
676	-0.00744416
677	-0.00741012
678	-0.00726199
679	-0.00699802
680	-0.0066184
681	-0.00612536
682	-0.00552307
683	-0.00481766
684	-0.00401711
685	-0.00313112
686	-0.00217096
687	-0.00114934
688	-8.01344e-05
689	0.00102177
690	0.00214077
691	0.00326076
692	0.00436545
693	0.00543855
694	0.00646415
695	0.00742685
696	0.00831214
697	0.00910655
698	0.00979789
699	0.0103755
700	0.0108303
701	0.0111551
702	0.0113445
703	0.0113952
704	0.0113059
705	0.0110773
706	0.0107121
707	0.010215
708	0.00959261
709	0.00885322
710	0.00800672
711	0.00706444
712	0.00603892
713	0.00494375
714	0.00379328
715	0.00260242
716	0.00138641
717	0.000160568
718	-0.00105997
719	-0.00226044
720	-0.0034267
721	-0.00454539
722	-0.00560415
723	-0.00659178
724	-0.00749833
725	-0.00831528
726	-0.00903555
727	-0.00965359
728	-0.0101654
729	-0.0105685
730	-0.010862
731	-0.0110463
732	-0.0111233
733	-0.0110961
734	-0.010969
735	-0.0107473
736	-0.010437
737	-0.0100449
738	-0.00957838
739	-0.00904511
740	-0.00845294
741	-0.00780978
742	-0.00712344
743	-0.00640146
744	-0.00565102
745	-0.00487884
746	-0.00409109
747	-0.0032933
748	-0.00249037
749	-0.00168652
750	-0.000885281
751	-8.95672e-05
752	0.000698324
753	0.00147663
754	0.00224404
755	0.0029996
756	0.00374262
757	0.00447255
758	0.00518886
759	0.00589093
760	0.00657791
761	0.00724863
762	0.00790151
763	0.00853443
764	0.00914468
765	0.00972892
766	0.0102831
767	0.0108025
768	0.0112816
769	0.0117145
770	0.0120944
771	0.0124141
772	0.0126659
773	0.0128422
774	0.0129347
775	0.0129355
776	0.0128368
777	0.0126313
778	0.0123121
779	0.0118733
780	0.0113099
781	0.0106182
782	0.00979564
783	0.00884154
784	0.00775672
785	0.00654391
786	0.00520776
787	0.00375498
788	0.00219433
789	0.000536635
790	-0.00120521
791	-0.00301635
792	-0.00488002
793	-0.00677773
794	-0.00868945
795	-0.0105938
796	-0.0124682
797	-0.0142894
798	-0.0160336
799	-0.0176767
800	-0.0191949
801	-0.0205649
802	-0.021764
803	-0.0227712
804	-0.0235667
805	-0.024133
806	-0.0244545
807	-0.0245184
808	-0.0243149
809	-0.0238372
810	-0.0230817
811	-0.0220484
812	-0.020741
813	-0.0191668
814	-0.0173368
815	-0.0152656
816	-0.0129714
817	-0.0104759
818	-0.0078038
819	-0.00498298
820	-0.00204381
821	0.000981005
822	0.00405687
823	0.00714771
824	0.0102164
825	0.0132254
826	0.0161371
827	0.0189143
828	0.0215208
829	0.0239219
830	0.0260852
831	0.0279803
832	0.0295801
833	0.0308607
834	0.0318019
835	0.0323876
836	0.0326059
837	0.0324497
838	0.0319163
839	0.031008
840	0.0297319
841	0.0280996
842	0.0261278
843	0.0238374
844	0.0212537
845	0.0184058
846	0.0153267
847	0.0120523
848	0.00862149
849	0.00507525
850	0.00145636
851	-0.00219123
852	-0.00582299
853	-0.00939438
854	-0.0128614
855	-0.0161814
856	-0.0193131
857	-0.0222179
858	-0.0248597
859	-0.0272059
860	-0.0292275
861	-0.0308996
862	-0.0322018
863	-0.0331184
864	-0.0336386
865	-0.0337566
866	-0.0334718
867	-0.0327887
868	-0.031717
869	-0.0302712
870	-0.0284705
871	-0.0263387
872	-0.0239036
873	-0.0211969
874	-0.0182534
875	-0.0151112
876	-0.0118102
877	-0.00839251
878	-0.00490136
879	-0.00138067
880	0.00212558
881	0.00557384
882	0.00892163
883	0.0121281
884	0.0151544
885	0.0179645
886	0.0205253
887	0.0228072
888	0.0247844
889	0.0264354
890	0.027743
891	0.0286945
892	0.0292819
893	0.0295022
894	0.0293568
895	0.0288521
896	0.0279987
897	0.0268119
898	0.0253109
899	0.0235188
900	0.021462
901	0.0191701
902	0.0166755
903	0.0140123
904	0.0112168
905	0.00832633
906	0.00537877
907	0.00241236
908	-0.000535025
909	-0.0034263
910	-0.00622569
911	-0.00889911
912	-0.0114147
913	-0.013743
914	-0.0158576
915	-0.0177351
916	-0.0193558
917	-0.0207032
918	-0.0217652
919	-0.0225329
920	-0.023002
921	-0.0231716
922	-0.0230451
923	-0.0226293
924	-0.0219347
925	-0.0209755
926	-0.0197687
927	-0.0183343
928	-0.0166948
929	-0.0148752
930	-0.0129019
931	-0.0108033
932	-0.00860847
933	-0.00634741
934	-0.00405033
935	-0.00174736
936	0.000531855
937	0.00275854
938	0.00490512
939	0.00694556
940	0.00885569
941	0.0106134
942	0.0121991
943	0.0135955
944	0.0147884
945	0.015766
946	0.0165201
947	0.0170448
948	0.0173379
949	0.0173998
950	0.0172339
951	0.0168467
952	0.0162471
953	0.0154469
954	0.01446
955	0.0133027
956	0.0119931
957	0.0105511
958	0.00899779
959	0.0073556
960	0.00564768
961	0.00389771
962	0.0021296
963	0.000367177
964	-0.00136614
965	-0.00304759
966	-0.00465537
967	-0.00616891
968	-0.00756911
969	-0.00883855
970	-0.00996176
971	-0.0109253
972	-0.0117181
973	-0.0123313
974	-0.0127587
975	-0.0129965
976	-0.0130436
977	-0.0129014
978	-0.012574
979	-0.0120678
980	-0.0113918
981	-0.0105574
982	-0.00957778
983	-0.00846846
984	-0.00724656
985	-0.00593076
986	-0.00454106
987	-0.00309848
988	-0.00162477
989	-0.000142134
990	0.00132708
991	0.00276067
992	0.00413695
993	0.00543498
994	0.00663491
995	0.00771827
996	0.00866821
997	0.00946979
998	0.0101102
999	0.0105789

## Sheet: fig_2b_top_model
time	Amplitude(SD)
0	0.000397941
1.66667	0.000645846
3.33333	0.000778741
5	0.000781312
6.66667	0.000670848
8.33333	0.000336017
10	-0.000175092
11.6667	-0.000816309
13.3333	-0.00148442
15	-0.00236292
16.6667	-0.00335034
18.3333	-0.00457099
20	-0.00605692
21.6667	-0.00758078
23.3333	-0.00932711
25	-0.0109378
26.6667	-0.0125607
28.3333	-0.0141567
30	-0.0155476
31.6667	-0.0166996
33.3333	-0.0174738
35	-0.0178375
36.6667	-0.0175933
38.3333	-0.0166576
40	-0.0149897
41.6667	-0.0123448
43.3333	-0.00871135
45	-0.00421215
46.6667	0.00150026
48.3333	0.00811854
50	0.015836
51.6667	0.0246314
53.3333	0.0344272
55	0.0453275
56.6667	0.0569751
58.3333	0.0695045
60	0.082497
61.6667	0.0960335
63.3333	0.109713
65	0.12332
66.6667	0.136407
68.3333	0.148555
70	0.159452
71.6667	0.168581
73.3333	0.175545
75	0.180076
76.6667	0.181654
78.3333	0.180047
80	0.174745
81.6667	0.165449
83.3333	0.151793
85	0.133725
86.6667	0.110898
88.3333	0.0833268
90	0.0510112
91.6667	0.0142539
93.3333	-0.0267263
95	-0.0717848
96.6667	-0.120332
98.3333	-0.17187
100	-0.225773
101.667	-0.281309
103.333	-0.337597
105	-0.393741
106.667	-0.448706
108.333	-0.501715
110	-0.551461
111.667	-0.596979
113.333	-0.63704
115	-0.670747
116.667	-0.696976
118.333	-0.714927
120	-0.723319
121.667	-0.721639
123.333	-0.709138
125	-0.685371
126.667	-0.650049
128.333	-0.602936
130	-0.544112
131.667	-0.473734
133.333	-0.392315
135	-0.300386
136.667	-0.198979
138.333	-0.0890115
140	0.0280951
141.667	0.150898
143.333	0.277874
145	0.407239
146.667	0.537373
148.333	0.66615
150	0.791916
151.667	0.912631
153.333	1.02624
155	1.13092
156.667	1.22477
158.333	1.30604
160	1.37319
161.667	1.42487
163.333	1.45989
165	1.47748
166.667	1.4767
168.333	1.45711
170	1.41847
171.667	1.36086
173.333	1.28472
175	1.19071
176.667	1.07971
178.333	0.952995
180	0.812019
181.667	0.658381
183.333	0.494329
185	0.321704
186.667	0.142658
188.333	-0.0406445
190	-0.225681
191.667	-0.409963
193.333	-0.591317
195	-0.767292
196.667	-0.935787
198.333	-1.09468
200	-1.2418
201.667	-1.37545
203.333	-1.49392
205	-1.59594
206.667	-1.67996
208.333	-1.74531
210	-1.79141
211.667	-1.81787
213.333	-1.82438
215	-1.81106
216.667	-1.77842
218.333	-1.72697
220	-1.65737
221.667	-1.57061
223.333	-1.4678
225	-1.35034
226.667	-1.21964
228.333	-1.07734
230	-0.925027
231.667	-0.76452
233.333	-0.597429
235	-0.425742
236.667	-0.251267
238.333	-0.0757212
240	0.0990033
241.667	0.27144
243.333	0.440009
245	0.603003
246.667	0.759024
248.333	0.906586
250	1.04432
251.667	1.17096
253.333	1.28586
255	1.38818
256.667	1.47697
258.333	1.55149
260	1.61132
261.667	1.65607
263.333	1.68519
265	1.69833
266.667	1.69564
268.333	1.67699
270	1.64256
271.667	1.59259
273.333	1.52741
275	1.44792
276.667	1.35433
278.333	1.2476
280	1.12863
281.667	0.998418
283.333	0.858145
285	0.709209
286.667	0.55299
288.333	0.390888
290	0.224304
291.667	0.054833
293.333	-0.11563
295	-0.285506
296.667	-0.452955
298.333	-0.616155
300	-0.773216
301.667	-0.92234
303.333	-1.06158
305	-1.18948
306.667	-1.30453
308.333	-1.40497
310	-1.48985
311.667	-1.55767
313.333	-1.60786
315	-1.63965
316.667	-1.65262
318.333	-1.64642
320	-1.62075
321.667	-1.57583
323.333	-1.51224
325	-1.43048
326.667	-1.33173
328.333	-1.21683
330	-1.0874
331.667	-0.944912
333.333	-0.791017
335	-0.627643
336.667	-0.456653
338.333	-0.28014
340	-0.100268
341.667	0.0807657
343.333	0.260529
345	0.436887
346.667	0.607711
348.333	0.770833
350	0.924291
351.667	1.06659
353.333	1.19568
355	1.31015
356.667	1.40877
358.333	1.49021
360	1.5537
361.667	1.59849
363.333	1.62426
365	1.63066
366.667	1.61771
368.333	1.58579
370	1.53545
371.667	1.46686
373.333	1.38109
375	1.27893
376.667	1.16175
378.333	1.03094
380	0.887792
381.667	0.733937
383.333	0.570837
385	0.400396
386.667	0.22417
388.333	0.0440838
390	-0.138088
391.667	-0.320238
393.333	-0.500647
395	-0.677405
396.667	-0.848545
398.333	-1.01253
400	-1.16753
401.667	-1.31213
403.333	-1.44475
405	-1.56406
406.667	-1.66866
408.333	-1.75724
410	-1.82876
411.667	-1.88235
413.333	-1.91731
415	-1.93315
416.667	-1.9294
418.333	-1.90587
420	-1.86242
421.667	-1.79911
423.333	-1.71608
425	-1.61388
426.667	-1.49309
428.333	-1.35473
430	-1.19974
431.667	-1.02931
433.333	-0.844796
435	-0.648204
436.667	-0.440987
438.333	-0.225144
440	-0.00263132
441.667	0.224211
443.333	0.452926
445	0.6813
446.667	0.906737
448.333	1.1269
450	1.33946
451.667	1.54185
453.333	1.73182
455	1.90711
456.667	2.06571
458.333	2.20513
460	2.32388
461.667	2.4203
463.333	2.49309
465	2.54094
466.667	2.56278
468.333	2.5583
470	2.52702
471.667	2.46878
473.333	2.38398
475	2.27297
476.667	2.13678
478.333	1.97641
480	1.79359
481.667	1.58987
483.333	1.36733
485	1.12839
486.667	0.875694
488.333	0.611841
490	0.339917
491.667	0.0630068
493.333	-0.215988
495	-0.494023
496.667	-0.767812
498.333	-1.0345
500	-1.29064
501.667	-1.53326
503.333	-1.75986
505	-1.96793
506.667	-2.15519
508.333	-2.31942
510	-2.4586
511.667	-2.5713
513.333	-2.6566
515	-2.71348
516.667	-2.74148
518.333	-2.74058
520	-2.71084
521.667	-2.65303
523.333	-2.56768
525	-2.4562
526.667	-2.32009
528.333	-2.16114
530	-1.98133
531.667	-1.78298
533.333	-1.56855
535	-1.34077
536.667	-1.10247
538.333	-0.856578
540	-0.605987
541.667	-0.35359
543.333	-0.101964
545	0.145804
546.667	0.387439
548.333	0.620562
550	0.842203
551.667	1.05054
553.333	1.24374
555	1.41992
556.667	1.57796
558.333	1.71654
560	1.8346
561.667	1.93172
563.333	2.00738
565	2.06164
566.667	2.09473
568.333	2.10719
570	2.09973
571.667	2.07281
573.333	2.02725
575	1.96445
576.667	1.88568
578.333	1.79251
580	1.68601
581.667	1.56767
583.333	1.4393
585	1.3023
586.667	1.15857
588.333	1.00927
590	0.855942
591.667	0.699784
593.333	0.542129
595	0.384253
596.667	0.227395
598.333	0.072827
600	-0.078352
601.667	-0.225303
603.333	-0.367269
605	-0.503218
606.667	-0.632493
608.333	-0.754667
610	-0.869145
611.667	-0.974987
613.333	-1.07197
615	-1.15967
616.667	-1.23767
618.333	-1.30532
620	-1.36264
621.667	-1.40924
623.333	-1.44472
625	-1.46873
626.667	-1.48094
628.333	-1.48137
630	-1.46981
631.667	-1.44625
633.333	-1.41064
635	-1.36303
636.667	-1.30366
638.333	-1.23288
640	-1.15112
641.667	-1.05868
643.333	-0.956277
645	-0.844553
646.667	-0.724531
648.333	-0.597067
650	-0.46328
651.667	-0.324313
653.333	-0.181594
655	-0.0364813
656.667	0.109744
658.333	0.255626
660	0.399341
661.667	0.539162
663.333	0.673664
665	0.801388
666.667	0.920998
668.333	1.03102
670	1.13008
671.667	1.21702
673.333	1.29085
675	1.35063
676.667	1.39548
678.333	1.42483
680	1.43859
681.667	1.43638
683.333	1.41836
685	1.38465
686.667	1.33579
688.333	1.27216
690	1.19458
691.667	1.10412
693.333	1.002
695	0.889439
696.667	0.76802
698.333	0.639144
700	0.504516
701.667	0.365723
703.333	0.224538
705	0.0825188
706.667	-0.0587843
708.333	-0.19777
710	-0.332777
711.667	-0.462475
713.333	-0.585439
715	-0.700401
716.667	-0.806426
718.333	-0.902249
720	-0.987367
721.667	-1.061
723.333	-1.12266
725	-1.17234
726.667	-1.20943
728.333	-1.23408
730	-1.24619
731.667	-1.24632
733.333	-1.23453
735	-1.21118
736.667	-1.17712
738.333	-1.133
740	-1.07929
741.667	-1.01691
743.333	-0.94678
745	-0.869643
746.667	-0.786431
748.333	-0.698287
750	-0.60579
751.667	-0.510118
753.333	-0.4121
755	-0.312586
756.667	-0.212025
758.333	-0.111393
760	-0.0114553
761.667	0.0870278
763.333	0.183408
765	0.277216
766.667	0.367829
768.333	0.454716
770	0.537273
771.667	0.61495
773.333	0.687776
775	0.755039
776.667	0.816606
778.333	0.872033
780	0.92111
781.667	0.96343
783.333	0.998975
785	1.0271
786.667	1.04774
788.333	1.06061
790	1.06562
791.667	1.06267
793.333	1.05174
795	1.03285
796.667	1.00603
798.333	0.971078
800	0.927877
801.667	0.877179
803.333	0.819157
805	0.754026
806.667	0.682085
808.333	0.603792
810	0.519741
811.667	0.430718
813.333	0.337283
815	0.24026
816.667	0.14048
818.333	0.0388842
820	-0.0637742
821.667	-0.166787
823.333	-0.268825
825	-0.368729
826.667	-0.46541
828.333	-0.558011
830	-0.645523
831.667	-0.726927
833.333	-0.801203
835	-0.867636
836.667	-0.925379
838.333	-0.973955
840	-1.01273
841.667	-1.04114
843.333	-1.05867
845	-1.06502
846.667	-1.06014
848.333	-1.04397
850	-1.01656
851.667	-0.978233
853.333	-0.929328
855	-0.870877
856.667	-0.803386
858.333	-0.72765
860	-0.64454
861.667	-0.554961
863.333	-0.460218
865	-0.361303
866.667	-0.259315
868.333	-0.155492
870	-0.0511179
871.667	0.0526727
873.333	0.154841
875	0.254223
876.667	0.349446
878.333	0.439568
880	0.523437
881.667	0.600077
883.333	0.668808
885	0.728653
886.667	0.779172
888.333	0.819612
890	0.849764
891.667	0.869537
893.333	0.87864
895	0.877016
896.667	0.864888
898.333	0.842549
900	0.810128
901.667	0.768052
903.333	0.716842
905	0.657192
906.667	0.589859
908.333	0.515754
910	0.435526
911.667	0.350074
913.333	0.260519
915	0.16791
916.667	0.0733496
918.333	-0.0222027
920	-0.117691
921.667	-0.211621
923.333	-0.303078
925	-0.391091
926.667	-0.47478
928.333	-0.55281
930	-0.624432
931.667	-0.688818
933.333	-0.744934
935	-0.792214
936.667	-0.829965
938.333	-0.857814
940	-0.875157
941.667	-0.881684
943.333	-0.877198
945	-0.861718
946.667	-0.835142
948.333	-0.797791
950	-0.749819
951.667	-0.691849
953.333	-0.624158
955	-0.547812
956.667	-0.46351
958.333	-0.371992
960	-0.274338
961.667	-0.171902
963.333	-0.0659115
965	0.0425478
966.667	0.151786
968.333	0.260613
970	0.367434
971.667	0.471084
973.333	0.5701
975	0.663268
976.667	0.749491
978.333	0.827403
980	0.895949
981.667	0.954151
983.333	1.00141
985	1.03698
986.667	1.06036
988.333	1.07121
990	1.06942
991.667	1.05482
993.333	1.0275
995	0.987983
996.667	0.936477
998.333	0.873534
1000	0.800078
1001.67	0.717296
1003.33	0.626292
1005	0.528239
1006.67	0.424443
1008.33	0.315965
1010	0.204293
1011.67	0.0908621
1013.33	-0.0229384
1015	-0.135648
1016.67	-0.246004
1018.33	-0.352707
1020	-0.454463
1021.67	-0.550102
1023.33	-0.638364
1025	-0.718374
1026.67	-0.789087
1028.33	-0.849994
1030	-0.900695
1031.67	-0.940775
1033.33	-0.969966
1035	-0.988355
1036.67	-0.996028
1038.33	-0.992998
1040	-0.979596
1041.67	-0.95637
1043.33	-0.923948
1045	-0.882791
1046.67	-0.833704
1048.33	-0.777466
1050	-0.715179
1051.67	-0.647548
1053.33	-0.575671
1055	-0.500475
1056.67	-0.422539
1058.33	-0.342768
1060	-0.26222
1061.67	-0.181761
1063.33	-0.102118
1065	-0.023987
1066.67	0.0518184
1068.33	0.124833
1070	0.194625
1071.67	0.260341
1073.33	0.321882
1075	0.378869
1076.67	0.43097
1078.33	0.477853
1080	0.519398
1081.67	0.555511
1083.33	0.586041
1085	0.611274
1086.67	0.631173
1088.33	0.645602
1090	0.655063
1091.67	0.659434
1093.33	0.658761
1095	0.653103
1096.67	0.642782
1098.33	0.62819
1100	0.609364
1101.67	0.586372
1103.33	0.559582
1105	0.529275
1106.67	0.495891
1108.33	0.45978
1110	0.420973
1111.67	0.379853
1113.33	0.336723
1115	0.291951
1116.67	0.245852
1118.33	0.198814
1120	0.151249
1121.67	0.103488
1123.33	0.0559526
1125	0.00879713
1126.67	-0.0374914
1128.33	-0.0826315
1130	-0.126275
1131.67	-0.168024
1133.33	-0.207517
1135	-0.24445
1136.67	-0.278544
1138.33	-0.309715
1140	-0.337539
1141.67	-0.361976
1143.33	-0.382901
1145	-0.400323
1146.67	-0.414199
1148.33	-0.424641
1150	-0.431736
1151.67	-0.435556
1153.33	-0.436173
1155	-0.433738
1156.67	-0.428306
1158.33	-0.420207
1160	-0.409664
1161.67	-0.397105
1163.33	-0.382735
1165	-0.366764
1166.67	-0.349426
1168.33	-0.331131
1170	-0.311893
1171.67	-0.292077
1173.33	-0.272131
1175	-0.252205
1176.67	-0.232537
1178.33	-0.213148
1180	-0.194108
1181.67	-0.175679
1183.33	-0.157741
1185	-0.14029
1186.67	-0.123302
1188.33	-0.106669
1190	-0.0902125
1191.67	-0.0737179
1193.33	-0.0570079
1195	-0.0399825
1196.67	-0.0223774
1198.33	-0.0041583
1200	0.0148311
1201.67	0.0347984
1203.33	0.0559226
1205	0.0779238
1206.67	0.101075
1208.33	0.125424
1210	0.150924
1211.67	0.177361
1213.33	0.205044
1215	0.23367
1216.67	0.262767
1218.33	0.292478
1220	0.322399
1221.67	0.352325
1223.33	0.381721
1225	0.410383
1226.67	0.437635
1228.33	0.463193
1230	0.48669
1231.67	0.507718
1233.33	0.525985
1235	0.541047
1236.67	0.552389
1238.33	0.55953
1240	0.562122
1241.67	0.560033
1243.33	0.552946
1245	0.540671
1246.67	0.522906
1248.33	0.499652
1250	0.470993
1251.67	0.437146
1253.33	0.397778
1255	0.353236
1256.67	0.303726
1258.33	0.249452
1260	0.190836
1261.67	0.128404
1263.33	0.0628503
1265	-0.00524894
1266.67	-0.0755057
1268.33	-0.147094
1270	-0.219425
1271.67	-0.291692
1273.33	-0.363061
1275	-0.432918
1276.67	-0.500439
1278.33	-0.565009
1280	-0.625567
1281.67	-0.681403
1283.33	-0.731812
1285	-0.77628
1286.67	-0.814383
1288.33	-0.845269
1290	-0.86867
1291.67	-0.884021
1293.33	-0.89088
1295	-0.888738
1296.67	-0.8776
1298.33	-0.857353
1300	-0.82809
1301.67	-0.789919
1303.33	-0.742786
1305	-0.687025
1306.67	-0.622816
1308.33	-0.551089
1310	-0.472443
1311.67	-0.38737
1313.33	-0.296813
1315	-0.201606
1316.67	-0.102802
1318.33	-0.00130503
1320	0.101415
1321.67	0.204331
1323.33	0.306476
1325	0.406651
1326.67	0.50362
1328.33	0.596087
1330	0.683074
1331.67	0.763429
1333.33	0.835968
1335	0.899899
1336.67	0.954141
1338.33	0.997879
1340	1.03079
1341.67	1.05176
1343.33	1.06071
1345	1.05742
1346.67	1.04194
1348.33	1.01427
1350	0.974527
1351.67	0.923345
1353.33	0.861257
1355	0.788936
1356.67	0.707266
1358.33	0.617252
1360	0.519914
1361.67	0.41688
1363.33	0.309229
1365	0.198566
1366.67	0.0864437
1368.33	-0.0257872
1370	-0.136497
1371.67	-0.244402
1373.33	-0.347972
1375	-0.4458
1376.67	-0.536567
1378.33	-0.619293
1380	-0.692675
1381.67	-0.755844
1383.33	-0.808054
1385	-0.848722
1386.67	-0.877487
1388.33	-0.893977
1390	-0.89834
1391.67	-0.891073
1393.33	-0.872218
1395	-0.842445
1396.67	-0.802462
1398.33	-0.753156
1400	-0.695407
1401.67	-0.630509
1403.33	-0.559761
1405	-0.484347
1406.67	-0.405666
1408.33	-0.325288
1410	-0.244541
1411.67	-0.165169
1413.33	-0.0881317
1415	-0.0148348
1416.67	0.0536453
1418.33	0.116142
1420	0.171926
1421.67	0.220125
1423.33	0.260007
1425	0.291133
1426.67	0.31347
1428.33	0.327192
1430	0.332541
1431.67	0.329704
1433.33	0.319497
1435	0.302454
1436.67	0.279262
1438.33	0.250867
1440	0.218333
1441.67	0.182851
1443.33	0.145563
1445	0.107587
1446.67	0.0703494
1448.33	0.035173
1450	0.00301596
1451.67	-0.0250484
1453.33	-0.0479851
1455	-0.0649334
1456.67	-0.0751952
1458.33	-0.0780694
1460	-0.0733726
1461.67	-0.0611628
1463.33	-0.0411255
1465	-0.0137644
1466.67	0.020635
1468.33	0.0614559
1470	0.108094
1471.67	0.1595
1473.33	0.214586
1475	0.272202
1476.67	0.331026
1478.33	0.389851
1480	0.44722
1481.67	0.501618
1483.33	0.551803
1485	0.596286
1486.67	0.633547
1488.33	0.662522
1490	0.682245
1491.67	0.691882
1493.33	0.690426
1495	0.677562
1496.67	0.65272
1498.33	0.615892
1500	0.567247
1501.67	0.507039
1503.33	0.435763
1505	0.354329
1506.67	0.2634
1508.33	0.164411
1510	0.0587979
1511.67	-0.0520045
1513.33	-0.166336
1515	-0.282673
1516.67	-0.399213
1518.33	-0.514194
1520	-0.625997
1521.67	-0.732635
1523.33	-0.832598
1525	-0.923952
1526.67	-1.00507
1528.33	-1.0747
1530	-1.13161
1531.67	-1.17488
1533.33	-1.20344
1535	-1.21684
1536.67	-1.21452
1538.33	-1.19621
1540	-1.16198
1541.67	-1.11198
1543.33	-1.04683
1545	-0.967031
1546.67	-0.873532
1548.33	-0.767472
1550	-0.650222
1551.67	-0.523008
1553.33	-0.387185
1555	-0.244781
1556.67	-0.0975288
1558.33	0.0526909
1560	0.204056
1561.67	0.354672
1563.33	0.502422
1565	0.645531
1566.67	0.782113
1568.33	0.910447
1570	1.02873
1571.67	1.13565
1573.33	1.22971
1575	1.30992
1576.67	1.37496
1578.33	1.42381
1580	1.45588
1581.67	1.47043
1583.33	1.46732
1585	1.44644
1586.67	1.40776
1588.33	1.35146
1590	1.27803
1591.67	1.18821
1593.33	1.08313
1595	0.963776
1596.67	0.831284
1598.33	0.686987
1600	0.532604
1601.67	0.369955
1603.33	0.200819
1605	0.0274084
1606.67	-0.148558
1608.33	-0.324832
1610	-0.499453
1611.67	-0.670215
1613.33	-0.835338
1615	-0.992455
1616.67	-1.13977
1618.33	-1.27529
1620	-1.39707
1621.67	-1.50371
1623.33	-1.59352
1625	-1.66516
1626.67	-1.71769
1628.33	-1.7502
1630	-1.76193
1631.67	-1.75262
1633.33	-1.72215
1635	-1.67048
1636.67	-1.59791
1638.33	-1.50549
1640	-1.39414
1641.67	-1.26484
1643.33	-1.11855
1645	-0.957302
1646.67	-0.782705
1648.33	-0.596819
1650	-0.401763
1651.67	-0.199952
1653.33	0.00639692
1655	0.214759
1656.67	0.422621
1658.33	0.627447
1660	0.826901
1661.67	1.01841
1663.33	1.19972
1665	1.36853
1666.67	1.52268
1668.33	1.66029
1670	1.77969
1671.67	1.87928
1673.33	1.95794
1675	2.0146
1676.67	2.04878
1678.33	2.06003
1680	2.04799
1681.67	2.01289
1683.33	1.95502
1685	1.87502
1686.67	1.77388
1688.33	1.65293
1690	1.51357
1691.67	1.3575
1693.33	1.18678
1695	1.00331
1696.67	0.809236
1698.33	0.6069
1700	0.398411
1701.67	0.186202
1703.33	-0.0270794
1705	-0.239238
1706.67	-0.447835
1708.33	-0.650496
1710	-0.845353
1711.67	-1.02997
1713.33	-1.2026
1715	-1.36161
1716.67	-1.50524
1718.33	-1.6319
1720	-1.74014
1721.67	-1.82925
1723.33	-1.89869
1725	-1.94805
1726.67	-1.97694
1728.33	-1.98554
1730	-1.97401
1731.67	-1.94279
1733.33	-1.89279
1735	-1.82497
1736.67	-1.74029
1738.33	-1.63997
1740	-1.52562
1741.67	-1.39872
1743.33	-1.26082
1745	-1.1137
1746.67	-0.959303
1748.33	-0.799272
1750	-0.635504
1751.67	-0.469968
1753.33	-0.304498
1755	-0.140739
1756.67	0.0196656
1758.33	0.175061
1760	0.323931
1761.67	0.465034
1763.33	0.597357
1765	0.719577
1766.67	0.830886
1768.33	0.9305
1770	1.01808
1771.67	1.09318
1773.33	1.15582
1775	1.20605
1776.67	1.24387
1778.33	1.26944
1780	1.28335
1781.67	1.28615
1783.33	1.27865
1785	1.26132
1786.67	1.23507
1788.33	1.20064
1790	1.15909
1791.67	1.11145
1793.33	1.0588
1795	1.00203
1796.67	0.941994
1798.33	0.879544
1800	0.815553
1801.67	0.751037
1803.33	0.686286
1805	0.622144
1806.67	0.559031
1808.33	0.497503
1810	0.437598
1811.67	0.379611
1813.33	0.323518
1815	0.269327
1816.67	0.217125
1818.33	0.166859
1820	0.118239
1821.67	0.0714492
1823.33	0.0261862
1825	-0.0179897
1826.67	-0.0616219
1828.33	-0.104928
1830	-0.148072
1831.67	-0.191335
1833.33	-0.234823
1835	-0.279136
1836.67	-0.32433
1838.33	-0.370302
1840	-0.417005
1841.67	-0.464334
1843.33	-0.512269
1845	-0.560485
1846.67	-0.608849
1848.33	-0.656963
1850	-0.704298
1851.67	-0.750555
1853.33	-0.795136
1855	-0.837844
1856.67	-0.877992
1858.33	-0.914768
1860	-0.947695
1861.67	-0.976069
1863.33	-0.999258
1865	-1.01676
1866.67	-1.0281
1868.33	-1.03254
1870	-1.02985
1871.67	-1.01953
1873.33	-1.00115
1875	-0.974632
1876.67	-0.939714
1878.33	-0.896349
1880	-0.844452
1881.67	-0.78424
1883.33	-0.71579
1885	-0.639548
1886.67	-0.555841
1888.33	-0.465337
1890	-0.36841
1891.67	-0.265914
1893.33	-0.158436
1895	-0.0470118
1896.67	0.0676362
1898.33	0.184239
1900	0.301977
1901.67	0.419789
1903.33	0.536619
1905	0.650971
1906.67	0.761986
1908.33	0.868452
1910	0.969142
1911.67	1.06307
1913.33	1.14939
1915	1.22722
1916.67	1.29521
1918.33	1.35278
1920	1.39921
1921.67	1.43384
1923.33	1.45623
1925	1.466
1926.67	1.46285
1928.33	1.4465
1930	1.41692
1931.67	1.37416
1933.33	1.31863
1935	1.25071
1936.67	1.17074
1938.33	1.07934
1940	0.9773
1941.67	0.86535
1943.33	0.744565
1945	0.61608
1946.67	0.48078
1948.33	0.340286
1950	0.195571
1951.67	0.0479982
1953.33	-0.10059
1955	-0.249401
1956.67	-0.396901
1958.33	-0.541641
1960	-0.68245
1961.67	-0.817782
1963.33	-0.946402
1965	-1.06696
1966.67	-1.17804
1968.33	-1.27862
1970	-1.36797
1971.67	-1.4451
1973.33	-1.50948
1975	-1.56013
1976.67	-1.59645
1978.33	-1.61831
1980	-1.62528
1981.67	-1.61711
1983.33	-1.59412
1985	-1.55591
1986.67	-1.50287
1988.33	-1.43578
1990	-1.35498
1991.67	-1.26102
1993.33	-1.1547
1995	-1.03716
1996.67	-0.90931
1998.33	-0.772155
2000	-0.627058
2001.67	-0.475514
2003.33	-0.318869
2005	-0.158352
2006.67	0.0043948
2008.33	0.167848
2010	0.330555
2011.67	0.490918
2013.33	0.647093
2015	0.797452
2016.67	0.940595
2018.33	1.07501
2020	1.19904
2021.67	1.31146
2023.33	1.41116
2025	1.49679
2026.67	1.5675
2028.33	1.62256
2030	1.66137
2031.67	1.68343
2033.33	1.68853
2035	1.67638
2036.67	1.64716
2038.33	1.60109
2040	1.53869
2041.67	1.46042
2043.33	1.36721
2045	1.25982
2046.67	1.1395
2048.33	1.00741
2050	0.865008
2051.67	0.713723
2053.33	0.555079
2055	0.391033
2056.67	0.223023
2058.33	0.053085
2060	-0.11709
2061.67	-0.285442
2063.33	-0.450316
2065	-0.609726
2066.67	-0.761792
2068.33	-0.905207
2070	-1.03845
2071.67	-1.16003
2073.33	-1.26879
2075	-1.36365
2076.67	-1.44353
2078.33	-1.5077
2080	-1.55555
2081.67	-1.5865
2083.33	-1.60051
2085	-1.5974
2086.67	-1.57714
2088.33	-1.54005
2090	-1.48706
2091.67	-1.41853
2093.33	-1.33522
2095	-1.23805
2096.67	-1.12831
2098.33	-1.00754
2100	-0.87698
2101.67	-0.738116
2103.33	-0.592421
2105	-0.441605
2106.67	-0.286836
2108.33	-0.130049
2110	0.0272709
2111.67	0.183036
2113.33	0.33572
2115	0.483622
2116.67	0.625338
2118.33	0.759429
2120	0.884603
2121.67	0.999666
2123.33	1.10339
2125	1.19449
2126.67	1.27233
2128.33	1.336
2130	1.38494
2131.67	1.41878
2133.33	1.43719
2135	1.44018
2136.67	1.4277
2138.33	1.3999
2140	1.35703
2141.67	1.29976
2143.33	1.22884
2145	1.14501
2146.67	1.04924
2148.33	0.9425
2150	0.826156
2151.67	0.70126
2153.33	0.569003
2155	0.430635
2156.67	0.288104
2158.33	0.142855
2160	-0.00365925
2161.67	-0.149437
2163.33	-0.293127
2165	-0.433503
2166.67	-0.569027
2168.33	-0.698057
2170	-0.819296
2171.67	-0.931336
2173.33	-1.03311
2175	-1.12361
2176.67	-1.20209
2178.33	-1.26757
2180	-1.31946
2181.67	-1.35705
2183.33	-1.37991
2185	-1.38808
2186.67	-1.38159
2188.33	-1.36021
2190	-1.32415
2191.67	-1.27379
2193.33	-1.20963
2195	-1.1323
2196.67	-1.04313
2198.33	-0.942655
2200	-0.832261
2201.67	-0.712969
2203.33	-0.585873
2205	-0.452515
2206.67	-0.314116
2208.33	-0.17215
2210	-0.0281565
2211.67	0.116585
2213.33	0.260597
2215	0.402208
2216.67	0.540215
2218.33	0.672855
2220	0.798876
2221.67	0.917014
2223.33	1.02572
2225	1.12411
2226.67	1.21099
2228.33	1.28517
2230	1.34601
2231.67	1.39282
2233.33	1.42485
2235	1.44194
2236.67	1.44361
2238.33	1.42964
2240	1.40018
2241.67	1.35546
2243.33	1.29583
2245	1.22183
2246.67	1.13416
2248.33	1.03377
2250	0.921429
2251.67	0.798293
2253.33	0.665843
2255	0.525401
2256.67	0.378418
2258.33	0.226332
2260	0.0704852
2261.67	-0.0872417
2263.33	-0.245088
2265	-0.400968
2266.67	-0.553375
2268.33	-0.700682
2270	-0.840947
2271.67	-0.972394
2273.33	-1.09333
2275	-1.20247
2276.67	-1.29826
2278.33	-1.37978
2280	-1.44596
2281.67	-1.496
2283.33	-1.52925
2285	-1.54519
2286.67	-1.54338
2288.33	-1.52383
2290	-1.48668
2291.67	-1.43238
2293.33	-1.36139
2295	-1.27459
2296.67	-1.17276
2298.33	-1.05705
2300	-0.928571
2301.67	-0.789176
2303.33	-0.639916
2305	-0.482512
2306.67	-0.319079
2308.33	-0.151373
2310	0.0185419
2311.67	0.188541
2313.33	0.356892
2315	0.521743
2316.67	0.681152
2318.33	0.832911
2320	0.975503
2321.67	1.10694
2323.33	1.22602
2325	1.33112
2326.67	1.42116
2328.33	1.4949
2330	1.55161
2331.67	1.59077
2333.33	1.61154
2335	1.61374
2336.67	1.59715
2338.33	1.56189
2340	1.50823
2341.67	1.43702
2343.33	1.34889
2345	1.24472
2346.67	1.12558
2348.33	0.992738
2350	0.847865
2351.67	0.692551
2353.33	0.528622
2355	0.357864
2356.67	0.18227
2358.33	0.00371465
2360	-0.175801
2361.67	-0.354434
2363.33	-0.529671
2365	-0.699553
2366.67	-0.862081
2368.33	-1.01517
2370	-1.15686
2371.67	-1.28575
2373.33	-1.40008
2375	-1.49863
2376.67	-1.5799
2378.33	-1.64282
2380	-1.68662
2381.67	-1.71047
2383.33	-1.71418
2385	-1.69766
2386.67	-1.66117
2388.33	-1.60482
2390	-1.52912
2391.67	-1.43486
2393.33	-1.32317
2395	-1.19535
2396.67	-1.05301
2398.33	-0.897669
2400	-0.73141
2401.67	-0.556014
2403.33	-0.37354
2405	-0.186032
2406.67	0.00413701
2408.33	0.194698
2410	0.383449
2411.67	0.568193
2413.33	0.746538
2415	0.916296
2416.67	1.07553
2418.33	1.22229
2420	1.3545
2421.67	1.47085
2423.33	1.56965
2425	1.64995
2426.67	1.71076
2428.33	1.75145
2430	1.7717
2431.67	1.7714
2433.33	1.75029
2435	1.70891
2436.67	1.6478
2438.33	1.56778
2440	1.46963
2441.67	1.3545
2443.33	1.22391
2445	1.0794
2446.67	0.922861
2448.33	0.756224
2450	0.581331
2451.67	0.400506
2453.33	0.215862
2455	0.029524
2456.67	-0.156652
2458.33	-0.340345
2460	-0.519408
2461.67	-0.691864
2463.33	-0.855637
2465	-1.00918
2466.67	-1.15064
2468.33	-1.27868
2470	-1.39176
2471.67	-1.48889
2473.33	-1.56905
2475	-1.63129
2476.67	-1.67556
2478.33	-1.70135
2480	-1.70827
2481.67	-1.69647
2483.33	-1.66625
2485	-1.61797
2486.67	-1.55244
2488.33	-1.47057
2490	-1.37329
2491.67	-1.26169
2493.33	-1.13713
2495	-1.00123
2496.67	-0.855572
2498.33	-0.701749
2500	-0.541432
2501.67	-0.376569
2503.33	-0.208908
2505	-0.0402788
2506.67	0.12755
2508.33	0.292825
2510	0.453786
2511.67	0.608895
2513.33	0.7566
2515	0.89544
2516.67	1.02375
2518.33	1.1402
2520	1.24384
2521.67	1.33371
2523.33	1.40907
2525	1.46871
2526.67	1.5125
2528.33	1.53983
2530	1.55099
2531.67	1.54588
2533.33	1.52472
2535	1.48791
2536.67	1.43606
2538.33	1.36976
2540	1.2898
2541.67	1.19688
2543.33	1.0924
2545	0.977474
2546.67	0.853606
2548.33	0.721981
2550	0.584249
2551.67	0.441745
2553.33	0.296271
2555	0.149171
2556.67	0.00183246
2558.33	-0.143834
2560	-0.286328
2561.67	-0.424161
2563.33	-0.555824
2565	-0.680087
2566.67	-0.795822
2568.33	-0.902045
2570	-0.997512
2571.67	-1.08126
2573.33	-1.15225
2575	-1.21025
2576.67	-1.25442
2578.33	-1.28461
2580	-1.30063
2581.67	-1.30252
2583.33	-1.29058
2585	-1.26507
2586.67	-1.22633
2588.33	-1.17487
2590	-1.11162
2591.67	-1.03742
2593.33	-0.953243
2595	-0.86027
2596.67	-0.759594
2598.33	-0.652594
2600	-0.540685
2601.67	-0.425218
2603.33	-0.307657
2605	-0.189597
2606.67	-0.0722548
2608.33	0.0429685
2610	0.154959
2611.67	0.262483
2613.33	0.364488
2615	0.459549
2616.67	0.546951
2618.33	0.625789
2620	0.695349
2621.67	0.754834
2623.33	0.804162
2625	0.842892
2626.67	0.871155
2628.33	0.888878
2630	0.896407
2631.67	0.893821
2633.33	0.881523
2635	0.860157
2636.67	0.830632
2638.33	0.79371
2640	0.750425
2641.67	0.7012
2643.33	0.647038
2645	0.589038
2646.67	0.528217
2648.33	0.465668
2650	0.401929
2651.67	0.338014
2653.33	0.274727
2655	0.212824
2656.67	0.152924
2658.33	0.0957879
2660	0.041742
2661.67	-0.00897666
2663.33	-0.0560816
2665	-0.0995107
2666.67	-0.139245
2668.33	-0.175308
2670	-0.207914
2671.67	-0.237016
2673.33	-0.262953
2675	-0.286134
2676.67	-0.306883
2678.33	-0.325444
2680	-0.342232
2681.67	-0.357572
2683.33	-0.371784
2685	-0.384985
2686.67	-0.397563
2688.33	-0.409853
2690	-0.421855
2691.67	-0.433389
2693.33	-0.444087
2695	-0.454141
2696.67	-0.4631
2698.33	-0.471098
2700	-0.477629
2701.67	-0.48226
2703.33	-0.484739
2705	-0.484567
2706.67	-0.481564
2708.33	-0.475021
2710	-0.464635
2711.67	-0.449932
2713.33	-0.430708
2715	-0.406978
2716.67	-0.37854
2718.33	-0.345337
2720	-0.307377
2721.67	-0.264912
2723.33	-0.218067
2725	-0.167148
2726.67	-0.112567
2728.33	-0.0549361
2730	0.00514298
2731.67	0.0669711
2733.33	0.12968
2735	0.192427
2736.67	0.254339
2738.33	0.314783
2740	0.372707
2741.67	0.42741
2743.33	0.478086
2745	0.523896
2746.67	0.564275
2748.33	0.598642
2750	0.626637
2751.67	0.647754
2753.33	0.661882
2755	0.669033
2756.67	0.668991
2758.33	0.66215
2760	0.648535
2761.67	0.628598
2763.33	0.602779
2765	0.571466
2766.67	0.535131
2768.33	0.494471
2770	0.4503
2771.67	0.403406
2773.33	0.354309
2775	0.303622
2776.67	0.252279
2778.33	0.200955
2780	0.150264
2781.67	0.10053
2783.33	0.0524209
2785	0.00616721
2786.67	-0.0379738
2788.33	-0.0798099
2790	-0.119258
2791.67	-0.156218
2793.33	-0.1905
2795	-0.22237
2796.67	-0.252147
2798.33	-0.280102
2800	-0.306277
2801.67	-0.331335
2803.33	-0.355206
2805	-0.378289
2806.67	-0.401047
2808.33	-0.423402
2810	-0.445641
2811.67	-0.467933
2813.33	-0.490203
2815	-0.512345
2816.67	-0.53426
2818.33	-0.555471
2820	-0.575701
2821.67	-0.594591
2823.33	-0.611727
2825	-0.626609
2826.67	-0.638334
2828.33	-0.646572
2830	-0.650403
2831.67	-0.649311
2833.33	-0.642531
2835	-0.629248
2836.67	-0.608995
2838.33	-0.581338
2840	-0.546052
2841.67	-0.502639
2843.33	-0.450862
2845	-0.390724
2846.67	-0.322283
2848.33	-0.245847
2850	-0.162076
2851.67	-0.0711705
2853.33	0.025815
2855	0.128049
2856.67	0.234619
2858.33	0.34396
2860	0.454921
2861.67	0.565807
2863.33	0.674895
2865	0.780518
2866.67	0.88124
2868.33	0.975224
2870	1.06113
2871.67	1.13735
2873.33	1.20238
2875	1.25482
2876.67	1.29323
2878.33	1.31676
2880	1.32455
2881.67	1.31581
2883.33	1.29044
2885	1.24825
2886.67	1.18933
2888.33	1.11385
2890	1.02224
2891.67	0.915406
2893.33	0.794664
2895	0.661313
2896.67	0.516811
2898.33	0.36303
2900	0.201857
2901.67	0.0353783
2903.33	-0.133965
2905	-0.304106
2906.67	-0.47284
2908.33	-0.638004
2910	-0.797299
2911.67	-0.948544
2913.33	-1.08953
2915	-1.21835
2916.67	-1.33327
2918.33	-1.43276
2920	-1.51522
2921.67	-1.57942
2923.33	-1.62444
2925	-1.64969
2926.67	-1.65454
2928.33	-1.63916
2930	-1.60369
2931.67	-1.54849
2933.33	-1.47443
2935	-1.38255
2936.67	-1.27401
2938.33	-1.1503
2940	-1.01276
2941.67	-0.863036
2943.33	-0.703361
2945	-0.535802
2946.67	-0.362329
2948.33	-0.185261
2950	-0.0068304
2951.67	0.170794
2953.33	0.345317
2955	0.514783
2956.67	0.677148
2958.33	0.830652
2960	0.973353
2961.67	1.10402
2963.33	1.22087
2965	1.32274
2966.67	1.40886
2968.33	1.47843
2970	1.53071
2971.67	1.5654
2973.33	1.5824
2975	1.58159
2976.67	1.56325
2978.33	1.5276
2980	1.4756
2981.67	1.40818
2983.33	1.32629
2985	1.23109
2986.67	1.12404
2988.33	1.00647
2990	0.879749
2991.67	0.745386
2993.33	0.604969
2995	0.460341
2996.67	0.312984
2998.33	0.164716
3000	0.0169993
3001.67	-0.128293
3003.33	-0.269857
3005	-0.40617
3006.67	-0.536141
3008.33	-0.658263
3010	-0.771587
3011.67	-0.875208
3013.33	-0.968315
3015	-1.05016
3016.67	-1.12031
3018.33	-1.17832
3020	-1.22401
3021.67	-1.25711
3023.33	-1.27765
3025	-1.28574
3026.67	-1.28174
3028.33	-1.26603
3030	-1.23921
3031.67	-1.20183
3033.33	-1.1547
3035	-1.09879
3036.67	-1.03491
3038.33	-0.963936
3040	-0.886557
3041.67	-0.803764
3043.33	-0.716581
3045	-0.625964
3046.67	-0.5327
3048.33	-0.437468
3050	-0.341105
3051.67	-0.244633
3053.33	-0.148463
3055	-0.053572
3056.67	0.0396532
3058.33	0.130863
3060	0.21969
3061.67	0.305693
3063.33	0.388672
3065	0.468258
3066.67	0.544245
3068.33	0.616691
3070	0.685333
3071.67	0.75008
3073.33	0.810874
3075	0.867663
3076.67	0.920412
3078.33	0.968772
3080	1.01266
3081.67	1.05175
3083.33	1.08602
3085	1.11499
3086.67	1.1382
3088.33	1.15548
3090	1.16617
3091.67	1.16992
3093.33	1.16636
3095	1.15486
3096.67	1.13494
3098.33	1.10609
3100	1.0679
3101.67	1.02009
3103.33	0.962044
3105	0.893779
3106.67	0.815085
3108.33	0.725859
3110	0.626493
3111.67	0.517094
3113.33	0.398144
3115	0.270656
3116.67	0.135435
3118.33	-0.0067187
3120	-0.154417
3121.67	-0.306525
3123.33	-0.461526
3125	-0.617768
3126.67	-0.773576
3128.33	-0.926691
3130	-1.07537
3131.67	-1.21754
3133.33	-1.35121
3135	-1.47451
3136.67	-1.58565
3138.33	-1.6828
3140	-1.76386
3141.67	-1.82699
3143.33	-1.87115
3145	-1.89507
3146.67	-1.89771
3148.33	-1.87844
3150	-1.83712
3151.67	-1.7737
3153.33	-1.68821
3155	-1.5813
3156.67	-1.454
3158.33	-1.3075
3160	-1.14334
3161.67	-0.963523
3163.33	-0.76979
3165	-0.564529
3166.67	-0.35017
3168.33	-0.129253
3170	0.095706
3171.67	0.32175
3173.33	0.545924
3175	0.765443
3176.67	0.977176
3178.33	1.17833
3180	1.3666
3181.67	1.53954
3183.33	1.69487
3185	1.83048
3186.67	1.94479
3188.33	2.03642
3190	2.10439
3191.67	2.14784
3193.33	2.16613
3195	2.15956
3196.67	2.12834
3198.33	2.07288
3200	1.99393
3201.67	1.89271
3203.33	1.77081
3205	1.62959
3206.67	1.47091
3208.33	1.29701
3210	1.11005
3211.67	0.912484
3213.33	0.706247
3215	0.494166
3216.67	0.278584
3218.33	0.061863
3220	-0.153344
3221.67	-0.364699
3223.33	-0.570018
3225	-0.767422
3226.67	-0.954681
3228.33	-1.13004
3230	-1.29188
3231.67	-1.43873
3233.33	-1.56953
3235	-1.68337
3236.67	-1.77914
3238.33	-1.85651
3240	-1.91513
3241.67	-1.95443
3243.33	-1.97422
3245	-1.97471
3246.67	-1.95627
3248.33	-1.91913
3250	-1.86404
3251.67	-1.79161
3253.33	-1.70289
3255	-1.59871
3256.67	-1.48014
3258.33	-1.34801
3260	-1.20356
3261.67	-1.04826
3263.33	-0.883431
3265	-0.710421
3266.67	-0.530673
3268.33	-0.345427
3270	-0.156526
3271.67	0.0344981
3273.33	0.225986
3275	0.416269
3276.67	0.603692
3278.33	0.786651
3280	0.963445
3281.67	1.13253
3283.33	1.29206
3285	1.44061
3286.67	1.5764
3288.33	1.69831
3290	1.80505
3291.67	1.89502
3293.33	1.96712
3295	2.02029
3296.67	2.05362
3298.33	2.06611
3300	2.05753
3301.67	2.02738
3303.33	1.97554
3305	1.90192
3306.67	1.80711
3308.33	1.69149
3310	1.55595
3311.67	1.40175
3313.33	1.23012
3315	1.0423
3316.67	0.840355
3318.33	0.626473
3320	0.402576
3321.67	0.171116
3323.33	-0.0653399
3325	-0.3041
3326.67	-0.542556
3328.33	-0.77786
3330	-1.00712
[truncated: 598,001+ more rows]

## Sheet: fig_2b_top_meg
time	Amplitude(SD)
0	9.97985e-05
1.66667	0.000132374
3.33333	9.89808e-05
5	5.70473e-06
6.66667	-0.000125173
8.33333	-0.000255393
10	-0.000344475
11.6667	-0.000368147
13.3333	-0.000328688
15	-0.000250361
16.6667	-0.000163151
18.3333	-8.43713e-05
20	-7.87406e-06
21.6667	9.30444e-05
23.3333	0.000248495
25	0.000467537
26.6667	0.000719885
28.3333	0.000936582
30	0.00103182
31.6667	0.000933937
33.3333	0.000607267
35	5.34973e-05
36.6667	-0.000704772
38.3333	-0.00164513
40	-0.00275847
41.6667	-0.00404989
43.3333	-0.0055319
45	-0.00721646
46.6667	-0.00911024
48.3333	-0.011214
50	-0.0135261
51.6667	-0.0160474
53.3333	-0.0187852
55	-0.0217472
56.6667	-0.0249291
58.3333	-0.0282977
60	-0.0317835
61.6667	-0.0352841
63.3333	-0.0386781
65	-0.0418396
66.6667	-0.0446477
68.3333	-0.0469901
70	-0.0487619
71.6667	-0.0498632
73.3333	-0.0501959
75	-0.0496612
76.6667	-0.0481592
78.3333	-0.0455907
80	-0.0418613
81.6667	-0.0368881
83.3333	-0.0306098
85	-0.023
86.6667	-0.0140806
88.3333	-0.00392736
90	0.00733303
91.6667	0.0195368
93.3333	0.0325017
95	0.0460418
96.6667	0.0599728
98.3333	0.0741039
100	0.088225
101.667	0.102097
103.333	0.115451
105	0.127996
106.667	0.139429
108.333	0.149457
110	0.157806
111.667	0.164231
113.333	0.16851
115	0.17044
116.667	0.169838
118.333	0.166553
120	0.160479
121.667	0.151576
123.333	0.139872
125	0.125473
126.667	0.108552
128.333	0.0893497
130	0.068157
131.667	0.0453072
133.333	0.0211699
135	-0.0038476
136.667	-0.0292979
138.333	-0.054698
140	-0.0795439
141.667	-0.103329
143.333	-0.125559
145	-0.145761
146.667	-0.163482
148.333	-0.1783
150	-0.189824
151.667	-0.197714
153.333	-0.201691
155	-0.201549
156.667	-0.197169
158.333	-0.188522
160	-0.175681
161.667	-0.158828
163.333	-0.138261
165	-0.11438
166.667	-0.087666
168.333	-0.0586474
170	-0.0278747
171.667	0.00409102
173.333	0.0366743
175	0.0692771
176.667	0.101275
178.333	0.132025
180	0.16088
181.667	0.187218
183.333	0.210462
185	0.2301
186.667	0.245694
188.333	0.25689
190	0.263415
191.667	0.265089
193.333	0.261827
195	0.253646
196.667	0.240664
198.333	0.223093
200	0.20123
201.667	0.175453
203.333	0.146218
205	0.11406
206.667	0.0795895
208.333	0.0434691
210	0.00639704
211.667	-0.030917
213.333	-0.0677693
215	-0.103479
216.667	-0.13741
218.333	-0.168985
220	-0.197712
221.667	-0.223179
223.333	-0.245059
225	-0.263104
226.667	-0.277134
228.333	-0.28705
230	-0.292833
231.667	-0.294569
233.333	-0.292446
235	-0.286765
236.667	-0.277915
238.333	-0.266355
240	-0.252583
241.667	-0.237107
243.333	-0.220436
245	-0.203073
246.667	-0.185512
248.333	-0.168239
250	-0.151724
251.667	-0.136534
253.333	-0.122918
255	-0.111207
256.667	-0.10166
258.333	-0.0944742
260	-0.0897796
261.667	-0.087636
263.333	-0.0880142
265	-0.0907821
266.667	-0.0957016
268.333	-0.102439
270	-0.110588
271.667	-0.119704
273.333	-0.129328
275	-0.139007
276.667	-0.148276
278.333	-0.15664
280	-0.163553
281.667	-0.168432
283.333	-0.170705
285	-0.169866
286.667	-0.165516
288.333	-0.157374
290	-0.145254
291.667	-0.129046
293.333	-0.108702
295	-0.0842409
296.667	-0.0557651
298.333	-0.0234677
300	0.0123696
301.667	0.0513887
303.333	0.0931721
305	0.137261
306.667	0.183167
308.333	0.230368
310	0.278293
311.667	0.32631
313.333	0.373724
315	0.4198
316.667	0.463804
318.333	0.505033
320	0.542835
321.667	0.576615
323.333	0.605816
325	0.629912
326.667	0.648407
328.333	0.660856
330	0.666892
331.667	0.666242
333.333	0.658721
335	0.644228
336.667	0.622737
338.333	0.594308
340	0.5591
341.667	0.517389
343.333	0.469559
345	0.416096
346.667	0.357555
348.333	0.294554
350	0.227759
351.667	0.157891
353.333	0.0857188
355	0.0120502
356.667	-0.0622794
358.333	-0.136419
360	-0.209512
361.667	-0.280701
363.333	-0.349141
365	-0.413997
366.667	-0.47445
368.333	-0.529695
370	-0.578966
371.667	-0.621549
373.333	-0.656817
375	-0.684245
376.667	-0.703427
378.333	-0.714087
380	-0.716077
381.667	-0.709368
383.333	-0.694045
385	-0.670288
386.667	-0.638377
388.333	-0.598702
390	-0.551772
391.667	-0.498213
393.333	-0.43876
395	-0.374238
396.667	-0.305547
398.333	-0.233654
400	-0.15958
401.667	-0.0843837
403.333	-0.00914873
405	0.0650402
406.667	0.137111
408.333	0.206017
410	0.270745
411.667	0.33033
413.333	0.383879
415	0.430598
416.667	0.469827
418.333	0.501051
420	0.523904
421.667	0.538151
423.333	0.543674
425	0.540465
426.667	0.528625
428.333	0.508379
430	0.480091
431.667	0.444263
433.333	0.401531
435	0.352632
436.667	0.298381
438.333	0.239648
440	0.177354
441.667	0.112462
443.333	0.0459798
445	-0.0210704
446.667	-0.0876698
448.333	-0.152824
450	-0.215568
451.667	-0.274971
453.333	-0.330138
455	-0.380235
456.667	-0.42452
458.333	-0.462368
460	-0.493286
461.667	-0.516916
463.333	-0.533017
465	-0.54147
466.667	-0.542268
468.333	-0.535514
470	-0.521408
471.667	-0.500236
473.333	-0.472359
475	-0.438217
476.667	-0.398332
478.333	-0.353312
480	-0.303841
481.667	-0.250654
483.333	-0.194503
485	-0.136136
486.667	-0.0762824
488.333	-0.0156506
490	0.0450629
491.667	0.105174
493.333	0.164016
495	0.220948
496.667	0.275362
498.333	0.326684
500	0.374384
501.667	0.417985
503.333	0.45708
505	0.491353
506.667	0.520569
508.333	0.544566
510	0.563233
511.667	0.576499
513.333	0.584337
515	0.586765
516.667	0.583852
518.333	0.575712
520	0.562494
521.667	0.544377
523.333	0.521576
525	0.494351
526.667	0.463013
528.333	0.427917
530	0.389434
531.667	0.347909
533.333	0.303647
535	0.256913
536.667	0.207963
538.333	0.157079
540	0.104589
541.667	0.0508686
543.333	-0.00366949
545	-0.0585829
546.667	-0.113399
548.333	-0.167613
550	-0.220698
551.667	-0.272122
553.333	-0.321377
555	-0.367995
556.667	-0.411562
558.333	-0.451719
560	-0.48816
561.667	-0.520616
563.333	-0.548828
565	-0.572532
566.667	-0.591449
568.333	-0.605303
570	-0.613849
571.667	-0.6169
573.333	-0.614338
575	-0.606103
576.667	-0.592179
578.333	-0.572586
580	-0.547394
581.667	-0.516751
583.333	-0.480899
585	-0.440179
586.667	-0.395008
588.333	-0.345857
590	-0.293226
591.667	-0.237644
593.333	-0.179662
595	-0.119855
596.667	-0.0588153
598.333	0.00285021
600	0.0645226
601.667	0.125576
603.333	0.185382
605	0.243321
606.667	0.298793
608.333	0.351236
610	0.400136
611.667	0.445035
613.333	0.485531
615	0.521274
616.667	0.551961
618.333	0.577332
620	0.597162
621.667	0.611262
623.333	0.619489
625	0.621753
626.667	0.618031
628.333	0.60837
630	0.592888
631.667	0.571758
633.333	0.545193
635	0.513435
636.667	0.476749
638.333	0.435434
640	0.38983
641.667	0.340327
643.333	0.287358
645	0.23139
646.667	0.172917
648.333	0.112452
650	0.0505274
651.667	-0.0123192
653.333	-0.0755489
655	-0.138628
656.667	-0.201028
658.333	-0.262218
660	-0.321657
661.667	-0.378797
663.333	-0.433071
665	-0.483907
666.667	-0.530721
668.333	-0.572936
670	-0.609981
671.667	-0.641309
673.333	-0.666411
675	-0.684823
676.667	-0.696147
678.333	-0.700058
680	-0.696316
681.667	-0.684775
683.333	-0.665389
685	-0.638204
686.667	-0.603353
688.333	-0.561043
690	-0.511553
691.667	-0.455244
693.333	-0.39258
695	-0.324144
696.667	-0.250644
698.333	-0.172912
700	-0.0918852
701.667	-0.00859112
703.333	0.0758746
705	0.160364
706.667	0.243691
708.333	0.324654
710	0.402051
711.667	0.474705
713.333	0.541478
715	0.601295
716.667	0.653159
718.333	0.696178
720	0.729585
721.667	0.752749
723.333	0.765183
725	0.766547
726.667	0.756658
728.333	0.735509
730	0.703291
731.667	0.660399
733.333	0.607429
735	0.545153
736.667	0.474497
738.333	0.396516
740	0.312389
741.667	0.223417
743.333	0.131018
745	0.0367112
746.667	-0.0579091
748.333	-0.151215
750	-0.241583
751.667	-0.327431
753.333	-0.407264
755	-0.4797
756.667	-0.543507
758.333	-0.59762
760	-0.641151
761.667	-0.673396
763.333	-0.693844
765	-0.702194
766.667	-0.698358
768.333	-0.682472
770	-0.654885
771.667	-0.616143
773.333	-0.566975
775	-0.508282
776.667	-0.441142
778.333	-0.366805
780	-0.286685
781.667	-0.202324
783.333	-0.115344
785	-0.0273842
786.667	0.0599418
788.333	0.145083
790	0.226566
791.667	0.30301
793.333	0.373144
795	0.435831
796.667	0.490088
798.333	0.535098
800	0.570212
801.667	0.594944
803.333	0.608972
805	0.612153
806.667	0.604558
808.333	0.586491
810	0.558505
811.667	0.521376
813.333	0.476058
815	0.423633
816.667	0.365265
818.333	0.30217
820	0.235609
821.667	0.166868
823.333	0.0972512
825	0.0280492
826.667	-0.0394924
828.333	-0.10421
830	-0.165051
831.667	-0.221083
833.333	-0.2715
835	-0.315618
836.667	-0.352896
838.333	-0.38295
840	-0.405569
841.667	-0.42071
843.333	-0.428471
845	-0.429054
846.667	-0.422744
848.333	-0.409903
850	-0.390982
851.667	-0.366532
853.333	-0.337208
855	-0.303757
856.667	-0.266987
858.333	-0.227729
860	-0.1868
861.667	-0.14498
863.333	-0.103
865	-0.0615398
866.667	-0.0212244
868.333	0.0173726
870	0.0537352
871.667	0.0874173
873.333	0.118056
875	0.145379
876.667	0.169198
878.333	0.189399
880	0.205932
881.667	0.218812
883.333	0.228116
885	0.233988
886.667	0.236634
888.333	0.236299
890	0.233237
891.667	0.227686
893.333	0.219849
895	0.209897
896.667	0.197976
898.333	0.184214
900	0.168722
901.667	0.151606
903.333	0.132971
905	0.112931
906.667	0.0916167
908.333	0.0691538
910	0.0456534
911.667	0.0212007
913.333	-0.00413585
915	-0.0302783
916.667	-0.0571083
918.333	-0.0844475
920	-0.112062
921.667	-0.139688
923.333	-0.167058
925	-0.19392
926.667	-0.220026
928.333	-0.245103
930	-0.268825
931.667	-0.290797
933.333	-0.310565
935	-0.327644
936.667	-0.341542
938.333	-0.351798
940	-0.357997
941.667	-0.359787
943.333	-0.356877
945	-0.349032
946.667	-0.336075
948.333	-0.31788
950	-0.294376
951.667	-0.26556
953.333	-0.231502
955	-0.192361
956.667	-0.148393
958.333	-0.0999644
960	-0.0475547
961.667	0.00824379
963.333	0.0667413
965	0.12717
966.667	0.188699
968.333	0.250452
970	0.311503
971.667	0.370892
973.333	0.427639
975	0.480762
976.667	0.529312
978.333	0.572391
980	0.609178
981.667	0.638941
983.333	0.661049
985	0.674983
986.667	0.680338
988.333	0.676843
990	0.664375
991.667	0.642968
993.333	0.612807
995	0.574206
996.667	0.527581
998.333	0.473438
1000	0.412369
1001.67	0.345074
1003.33	0.272372
1005	0.195208
1006.67	0.114647
1008.33	0.0318411
1010	-0.0520059
1011.67	-0.135674
1013.33	-0.217957
1015	-0.297683
1016.67	-0.373717
1018.33	-0.444968
1020	-0.510385
1021.67	-0.568982
1023.33	-0.619855
1025	-0.66222
1026.67	-0.695441
1028.33	-0.719041
1030	-0.732708
1031.67	-0.736284
1033.33	-0.729761
1035	-0.713265
1036.67	-0.68706
1038.33	-0.651548
1040	-0.607276
1041.67	-0.554927
1043.33	-0.495304
1045	-0.429304
1046.67	-0.357898
1048.33	-0.282126
1050	-0.203103
1051.67	-0.122023
1053.33	-0.0401423
1055	0.0412548
1056.67	0.120901
1058.33	0.197574
1060	0.270103
1061.67	0.337359
1063.33	0.398263
1065	0.451802
1066.67	0.497085
1068.33	0.533384
1070	0.560164
1071.67	0.577077
1073.33	0.583946
1075	0.580733
1076.67	0.567532
1078.33	0.544569
1080	0.512223
1081.67	0.47104
1083.33	0.42173
1085	0.36515
1086.67	0.302278
1088.33	0.234202
1090	0.162117
1091.67	0.0873184
1093.33	0.0111855
1095	-0.0648619
1096.67	-0.139418
1098.33	-0.211138
1100	-0.278768
1101.67	-0.341154
1103.33	-0.397234
1105	-0.44604
1106.67	-0.486713
1108.33	-0.518525
1110	-0.540907
1111.67	-0.553467
1113.33	-0.556002
1115	-0.548501
1116.67	-0.531153
1118.33	-0.504343
1120	-0.468641
1121.67	-0.424778
1123.33	-0.373624
1125	-0.316167
1126.67	-0.253501
1128.33	-0.186802
1130	-0.117303
1131.67	-0.0462694
1133.33	0.0250323
1135	0.0953532
1136.67	0.163478
1138.33	0.228236
1140	0.288515
1141.67	0.343283
1143.33	0.391615
1145	0.432723
1146.67	0.465973
1148.33	0.490905
1150	0.507232
1151.67	0.514848
1153.33	0.51382
1155	0.504386
1156.67	0.48694
1158.33	0.462027
1160	0.430342
1161.67	0.392715
1163.33	0.350098
1165	0.303534
1166.67	0.254113
1168.33	0.202928
1170	0.151033
1171.67	0.0994238
1173.33	0.0490388
1175	0.000764308
1176.67	-0.0445609
1178.33	-0.0861584
1180	-0.123335
1181.67	-0.155516
1183.33	-0.182268
1185	-0.203316
1186.67	-0.218538
1188.33	-0.22796
1190	-0.231731
1191.67	-0.230107
1193.33	-0.223439
1195	-0.212172
1196.67	-0.196853
1198.33	-0.178127
1200	-0.156727
1201.67	-0.133447
1203.33	-0.1091
1205	-0.0844923
1206.67	-0.0604011
1208.33	-0.0375601
1210	-0.0166436
1211.67	0.00175
1213.33	0.0171123
1215	0.0290336
1216.67	0.0372076
1218.33	0.0414356
1220	0.0416315
1221.67	0.0378278
1223.33	0.0301795
1225	0.0189612
1226.67	0.00455622
1228.33	-0.0125605
1230	-0.031843
1231.67	-0.052696
1233.33	-0.0744914
1235	-0.0965796
1236.67	-0.118296
1238.33	-0.138975
1240	-0.157971
1241.67	-0.174691
1243.33	-0.188616
1245	-0.199314
1246.67	-0.206429
1248.33	-0.209674
1250	-0.208821
1251.67	-0.203703
1253.33	-0.194226
1255	-0.180384
1256.67	-0.162284
1258.33	-0.140162
1260	-0.11439
1261.67	-0.085454
1263.33	-0.0539276
1265	-0.0204303
1266.67	0.0144007
1268.33	0.049927
1270	0.0855137
1271.67	0.12053
1273.33	0.154356
1275	0.186385
1276.67	0.216045
1278.33	0.2428
1280	0.266175
1281.67	0.285768
1283.33	0.301279
1285	0.312511
1286.67	0.319367
1288.33	0.32183
1290	0.319938
1291.67	0.313793
1293.33	0.303563
1295	0.289493
1296.67	0.2719
1298.33	0.251143
1300	0.227595
1301.67	0.201616
1303.33	0.173554
1305	0.143748
1306.67	0.112552
1308.33	0.0803388
1310	0.0474921
1311.67	0.0143917
1313.33	-0.0186053
1315	-0.0511752
1316.67	-0.0830342
1318.33	-0.113944
1320	-0.143717
1321.67	-0.172224
1323.33	-0.199386
1325	-0.225163
1326.67	-0.24953
1328.33	-0.272459
1330	-0.293904
1331.67	-0.313802
1333.33	-0.332074
1335	-0.348639
1336.67	-0.363409
1338.33	-0.376289
1340	-0.387171
1341.67	-0.395918
1343.33	-0.402365
1345	-0.406307
1346.67	-0.407503
1348.33	-0.40568
1350	-0.400547
1351.67	-0.39182
1353.33	-0.37925
1355	-0.362645
1356.67	-0.341874
1358.33	-0.316856
1360	-0.287549
1361.67	-0.253936
1363.33	-0.216041
1365	-0.173949
1366.67	-0.127835
1368.33	-0.0779665
1370	-0.0247079
1371.67	0.0314933
1373.33	0.0901101
1375	0.150536
1376.67	0.21209
1378.33	0.274025
1380	0.335546
1381.67	0.395828
1383.33	0.454022
1385	0.50926
1386.67	0.560653
1388.33	0.607304
1390	0.648327
1391.67	0.68288
1393.33	0.710202
1395	0.729642
1396.67	0.740684
1398.33	0.742955
1400	0.736225
1401.67	0.720407
1403.33	0.695552
1405	0.661856
1406.67	0.619673
1408.33	0.569511
1410	0.512032
1411.67	0.448033
1413.33	0.378422
1415	0.304191
1416.67	0.226395
1418.33	0.146135
1420	0.0645539
1421.67	-0.0171627
1423.33	-0.097792
1425	-0.176098
1426.67	-0.250874
1428.33	-0.320986
1430	-0.385422
1431.67	-0.443306
1433.33	-0.493899
1435	-0.53659
1436.67	-0.570887
1438.33	-0.596429
1440	-0.613004
1441.67	-0.620579
1443.33	-0.61931
1445	-0.60954
1446.67	-0.591773
1448.33	-0.566648
1450	-0.534905
1451.67	-0.497363
1453.33	-0.454906
1455	-0.40848
1456.67	-0.359082
1458.33	-0.307738
1460	-0.255486
1461.67	-0.203352
1463.33	-0.152327
1465	-0.103347
1466.67	-0.0572713
1468.33	-0.0148627
1470	0.0232306
1471.67	0.0564869
1473.33	0.0845141
1475	0.107041
1476.67	0.123905
1478.33	0.135037
1480	0.140466
1481.67	0.140325
1483.33	0.134877
1485	0.124516
1486.67	0.109768
1488.33	0.091266
1490	0.0697133
1491.67	0.0458558
1493.33	0.0204565
1495	-0.00571879
1496.67	-0.0319074
1498.33	-0.0573522
1500	-0.0813072
1501.67	-0.103053
1503.33	-0.121927
1505	-0.137353
1506.67	-0.148868
1508.33	-0.156125
1510	-0.15888
1511.67	-0.156976
1513.33	-0.150329
1515	-0.138933
1516.67	-0.122877
1518.33	-0.102356
1520	-0.0776783
1521.67	-0.0492683
1523.33	-0.0176541
1525	0.0165458
1526.67	0.0526468
1528.33	0.0899317
1530	0.127685
1531.67	0.165212
1533.33	0.201841
1535	0.2369
1536.67	0.269704
1538.33	0.29956
1540	0.325796
1541.67	0.347805
1543.33	0.365081
1545	0.377231
1546.67	0.383961
1548.33	0.385058
1550	0.380373
1551.67	0.369839
1553.33	0.353497
1555	0.331538
1556.67	0.304316
1558.33	0.272339
1560	0.236226
1561.67	0.196657
1563.33	0.154329
1565	0.109942
1566.67	0.0642131
1568.33	0.0178941
1570	-0.0282157
1571.67	-0.0732774
1573.33	-0.116435
1575	-0.156841
1576.67	-0.193684
1578.33	-0.226206
1580	-0.253736
1581.67	-0.275712
1583.33	-0.291702
1585	-0.301402
1586.67	-0.304626
1588.33	-0.301283
1590	-0.291366
1591.67	-0.27496
1593.33	-0.252264
1595	-0.223607
1596.67	-0.189467
1598.33	-0.150467
1600	-0.107358
1601.67	-0.0609911
1603.33	-0.0122782
1605	0.0378427
1606.67	0.0884339
1608.33	0.13857
1610	0.187341
1611.67	0.233847
1613.33	0.277213
1615	0.316609
1616.67	0.351274
1618.33	0.380536
1620	0.403823
1621.67	0.420657
1623.33	0.430664
1625	0.433581
1626.67	0.429275
1628.33	0.417752
1630	0.399154
1631.67	0.373757
1633.33	0.341965
1635	0.304303
1636.67	0.26141
1638.33	0.214016
1640	0.162915
1641.67	0.10894
1643.33	0.0529482
1645	-0.00419247
1646.67	-0.061608
1648.33	-0.118431
1650	-0.173812
1651.67	-0.226934
1653.33	-0.277014
1655	-0.323312
1656.67	-0.365138
1658.33	-0.401871
1660	-0.432985
1661.67	-0.458078
1663.33	-0.476887
1665	-0.489298
1666.67	-0.495334
1668.33	-0.495138
1670	-0.488949
1671.67	-0.47709
1673.33	-0.45997
1675	-0.43809
1676.67	-0.412046
1678.33	-0.382511
1680	-0.350197
1681.67	-0.315808
1683.33	-0.280019
1685	-0.243473
1686.67	-0.206807
1688.33	-0.170661
1690	-0.135678
1691.67	-0.102478
1693.33	-0.0716188
1695	-0.0435597
1696.67	-0.0186436
1698.33	0.0029024
1700	0.0209527
1701.67	0.0354631
1703.33	0.0464563
1705	0.0540149
1706.67	0.0582817
1708.33	0.0594621
1710	0.0578269
1711.67	0.0537168
1713.33	0.0475472
1715	0.0398064
1716.67	0.0310394
1718.33	0.0218189
1720	0.0127099
1721.67	0.00423793
1723.33	-0.00313498
1725	-0.00902415
1726.67	-0.0131233
1728.33	-0.0151908
1730	-0.0150245
1731.67	-0.0124357
1733.33	-0.00723721
1735	0.000746538
1736.67	0.0116451
1738.33	0.0254969
1740	0.0422137
1741.67	0.0615717
1743.33	0.0832362
1745	0.106806
1746.67	0.131861
1748.33	0.15799
1750	0.184793
1751.67	0.211868
1753.33	0.238788
1755	0.265092
1756.67	0.290304
1758.33	0.313959
1760	0.335626
1761.67	0.354927
1763.33	0.371518
1765	0.38507
1766.67	0.395251
1768.33	0.401719
1770	0.404157
1771.67	0.4023
1773.33	0.395985
1775	0.385175
1776.67	0.369966
1778.33	0.350575
1780	0.327287
1781.67	0.300405
1783.33	0.270212
1785	0.236956
1786.67	0.200878
1788.33	0.16225
1790	0.121409
1791.67	0.078767
1793.33	0.0347935
1795	-0.010021
1796.67	-0.0551931
1798.33	-0.100258
1800	-0.144758
1801.67	-0.188217
1803.33	-0.230128
1805	-0.269944
1806.67	-0.307107
1808.33	-0.341075
1810	-0.37136
1811.67	-0.397551
1813.33	-0.419316
1815	-0.436374
1816.67	-0.448481
1818.33	-0.455408
1820	-0.456959
1821.67	-0.452983
1823.33	-0.4434
1825	-0.428219
1826.67	-0.40754
1828.33	-0.381558
1830	-0.350564
1831.67	-0.314938
1833.33	-0.275135
1835	-0.231668
1836.67	-0.185091
1838.33	-0.135997
1840	-0.0850231
1841.67	-0.0328645
1843.33	0.0197197
1845	0.0719135
1846.67	0.122864
1848.33	0.171711
1850	0.21762
1851.67	0.259804
1853.33	0.297543
1855	0.330192
1856.67	0.357187
1858.33	0.378055
1860	0.392436
1861.67	0.400083
1863.33	0.400861
1865	0.394736
1866.67	0.38175
1868.33	0.362021
1870	0.335752
1871.67	0.303263
1873.33	0.265022
1875	0.221647
1876.67	0.173898
1878.33	0.122636
1880	0.0687978
1881.67	0.0133656
1883.33	-0.042649
1885	-0.098232
1886.67	-0.152393
1888.33	-0.20419
1890	-0.252735
1891.67	-0.297203
1893.33	-0.336828
1895	-0.370924
1896.67	-0.398901
1898.33	-0.420281
1900	-0.434711
1901.67	-0.441963
1903.33	-0.441934
1905	-0.43465
1906.67	-0.420275
1908.33	-0.399117
1910	-0.371633
1911.67	-0.338417
1913.33	-0.300186
1915	-0.257747
1916.67	-0.21196
1918.33	-0.163718
1920	-0.113919
1921.67	-0.0634695
1923.33	-0.0132773
1925	0.0357615
1926.67	0.0827904
1928.33	0.127028
1930	0.167795
1931.67	0.204526
1933.33	0.236758
1935	0.264122
1936.67	0.28634
1938.33	0.303234
1940	0.314735
1941.67	0.320893
1943.33	0.321869
1945	0.317921
1946.67	0.309385
1948.33	0.296658
1950	0.28019
1951.67	0.260469
1953.33	0.238016
1955	0.213368
1956.67	0.187076
1958.33	0.159695
1960	0.131791
1961.67	0.103932
1963.33	0.0766768
1965	0.0505398
1966.67	0.0259598
1968.33	0.00327566
1970	-0.0172826
1971.67	-0.0355872
1973.33	-0.0515954
1975	-0.0653229
1976.67	-0.0768105
1978.33	-0.0860955
1980	-0.0931977
1981.67	-0.09813
1983.33	-0.100928
1985	-0.101687
1986.67	-0.100575
1988.33	-0.0978323
1990	-0.093732
1991.67	-0.088539
1993.33	-0.0824745
1995	-0.0757007
1996.67	-0.0683238
1998.33	-0.0604091
2000	-0.0520008
2001.67	-0.0431381
2003.33	-0.0338618
2005	-0.0242105
2006.67	-0.0142149
2008.33	-0.00389768
2010	0.00671703
2011.67	0.0175895
2013.33	0.0286557
2015	0.0398313
2016.67	0.0510293
2018.33	0.0621821
2020	0.0732566
2021.67	0.0842494
2023.33	0.0951636
2025	0.105974
2026.67	0.116597
2028.33	0.126875
2030	0.136584
2031.67	0.145454
2033.33	0.153202
2035	0.159561
2036.67	0.164296
2038.33	0.167217
2040	0.168166
2041.67	0.167014
2043.33	0.163647
2045	0.157973
2046.67	0.149927
2048.33	0.139485
2050	0.126673
2051.67	0.111578
2053.33	0.0943521
2055	0.075207
2056.67	0.0544028
2058.33	0.0322241
2060	0.00896098
2061.67	-0.0150993
2063.33	-0.039668
2065	-0.064441
2066.67	-0.0890856
2068.33	-0.113237
2070	-0.136511
2071.67	-0.15853
2073.33	-0.178948
2075	-0.197478
2076.67	-0.213889
2078.33	-0.228003
2080	-0.239685
2081.67	-0.248826
2083.33	-0.255334
2085	-0.25913
2086.67	-0.260152
2088.33	-0.258372
2090	-0.253812
2091.67	-0.246561
2093.33	-0.236775
2095	-0.224667
2096.67	-0.210485
2098.33	-0.194492
2100	-0.17695
2101.67	-0.158117
2103.33	-0.138255
2105	-0.117627
2106.67	-0.0964954
2108.33	-0.0751183
2110	-0.0537457
2111.67	-0.0326194
2113.33	-0.0119704
2115	0.0079892
2116.67	0.0270783
2118.33	0.0451579
2120	0.0621348
2121.67	0.0779556
2123.33	0.0925924
2125	0.106029
2126.67	0.118253
2128.33	0.129257
2130	0.139044
2131.67	0.147625
2133.33	0.155021
2135	0.161253
2136.67	0.166336
2138.33	0.17028
2140	0.17309
2141.67	0.174768
2143.33	0.175313
2145	0.174719
2146.67	0.172984
2148.33	0.170113
2150	0.166122
2151.67	0.161038
2153.33	0.154884
2155	0.147675
2156.67	0.139407
2158.33	0.130062
2160	0.119612
2161.67	0.108036
2163.33	0.0953315
2165	0.0815238
2166.67	0.0666709
2168.33	0.0508576
2170	0.0341914
2171.67	0.0168038
2173.33	-0.00114171
2175	-0.0194407
2176.67	-0.0378451
2178.33	-0.056076
2180	-0.0738472
2181.67	-0.090887
2183.33	-0.106947
2185	-0.121791
2186.67	-0.135185
2188.33	-0.146883
2190	-0.156645
2191.67	-0.16426
2193.33	-0.169576
2195	-0.172517
2196.67	-0.173079
2198.33	-0.171307
2200	-0.167277
2201.67	-0.161073
2203.33	-0.152794
2205	-0.142558
2206.67	-0.130518
2208.33	-0.116859
2210	-0.101798
2211.67	-0.0855767
2213.33	-0.0684655
2215	-0.0507635
2216.67	-0.0328099
2218.33	-0.0149895
2220	0.00227117
2221.67	0.0185278
2223.33	0.0333582
2225	0.0464055
2226.67	0.0574056
2228.33	0.0661874
2230	0.072654
2231.67	0.0767579
2233.33	0.0784857
2235	0.0778564
2236.67	0.0749308
2238.33	0.0698234
2240	0.0627129
2241.67	0.0538457
2243.33	0.0435333
2245	0.032144
2246.67	0.0200897
2248.33	0.00780951
2250	-0.0042492
2251.67	-0.015649
2253.33	-0.025976
2255	-0.0348478
2256.67	-0.0419151
2258.33	-0.0468604
2260	-0.0493947
2261.67	-0.0492598
2263.33	-0.0462407
2265	-0.0401878
2266.67	-0.0310395
2268.33	-0.0188372
2270	-0.00372769
2271.67	0.0140424
2273.33	0.0341356
2275	0.0561328
2276.67	0.0795408
2278.33	0.1038
2280	0.128297
2281.67	0.152378
2283.33	0.175378
2285	0.196641
2286.67	0.215549
2288.33	0.231532
2290	0.244072
2291.67	0.252705
2293.33	0.257021
2295	0.256671
2296.67	0.251376
2298.33	0.240943
2300	0.22528
2301.67	0.204413
2303.33	0.178487
2305	0.147773
2306.67	0.112643
2308.33	0.0735583
2310	0.0310548
2311.67	-0.0142563
2313.33	-0.0616793
2315	-0.110431
2316.67	-0.159656
2318.33	-0.208466
2320	-0.25598
2321.67	-0.301364
2323.33	-0.343832
2325	-0.38264
2326.67	-0.417072
2328.33	-0.446445
2330	-0.470135
2331.67	-0.487616
2333.33	-0.498489
2335	-0.502496
2336.67	-0.499509
2338.33	-0.489517
2340	-0.472617
2341.67	-0.449019
2343.33	-0.419047
2345	-0.383144
2346.67	-0.341854
2348.33	-0.295806
2350	-0.245688
2351.67	-0.192218
2353.33	-0.136133
2355	-0.0781793
2356.67	-0.0191085
2358.33	0.0403298
2360	0.0993967
2361.67	0.157378
2363.33	0.213598
2365	0.26743
2366.67	0.3183
2368.33	0.365687
2370	0.409118
2371.67	0.448175
2373.33	0.482502
2375	0.511825
2376.67	0.535957
2378.33	0.554808
2380	0.568362
2381.67	0.576657
2383.33	0.579759
2385	0.577752
2386.67	0.570738
2388.33	0.558858
2390	0.542293
2391.67	0.521267
2393.33	0.496027
2395	0.466825
2396.67	0.433899
2398.33	0.397473
2400	0.357765
2401.67	0.315
2403.33	0.269415
2405	0.221259
2406.67	0.170787
2408.33	0.118259
2410	0.0639426
2411.67	0.00812201
2413.33	-0.0488928
2415	-0.106755
2416.67	-0.165076
2418.33	-0.223419
2420	-0.281303
2421.67	-0.338203
2423.33	-0.393548
2425	-0.446731
2426.67	-0.497114
2428.33	-0.544047
2430	-0.586885
2431.67	-0.624993
2433.33	-0.657752
2435	-0.684562
2436.67	-0.704848
2438.33	-0.718094
2440	-0.723867
2441.67	-0.72184
2443.33	-0.711793
2445	-0.693592
2446.67	-0.667171
2448.33	-0.632514
2450	-0.589676
2451.67	-0.538808
2453.33	-0.480195
2455	-0.414273
2456.67	-0.341633
2458.33	-0.263007
2460	-0.17925
2461.67	-0.0913287
2463.33	-0.000319044
2465	0.0925997
2466.67	0.186153
2468.33	0.278999
2470	0.369765
2471.67	0.457101
2473.33	0.53972
2475	0.616415
2476.67	0.68607
2478.33	0.747652
2480	0.800222
2481.67	0.842943
2483.33	0.875089
2485	0.896058
2486.67	0.905382
2488.33	0.902751
2490	0.888023
2491.67	0.86125
2493.33	0.822683
2495	0.77278
2496.67	0.712206
2498.33	0.641823
2500	0.562664
2501.67	0.475897
2503.33	0.382792
2505	0.284682
2506.67	0.182952
2508.33	0.0790274
2510	-0.0256222
2511.67	-0.129492
2513.33	-0.231065
2515	-0.328842
2516.67	-0.421383
2518.33	-0.507343
2520	-0.58549
2521.67	-0.654727
2523.33	-0.714099
2525	-0.762798
2526.67	-0.800176
2528.33	-0.825751
2530	-0.839219
2531.67	-0.840461
2533.33	-0.829543
2535	-0.806724
2536.67	-0.772457
2538.33	-0.727394
2540	-0.672377
2541.67	-0.608415
2543.33	-0.536654
2545	-0.458341
2546.67	-0.37479
2548.33	-0.287369
2550	-0.197479
2551.67	-0.106543
2553.33	-0.0159872
2555	0.0727899
2556.67	0.158434
2558.33	0.239654
2560	0.315237
2561.67	0.384058
2563.33	0.445089
2565	0.497408
2566.67	0.540223
2568.33	0.572893
2570	0.59496
2571.67	0.606165
2573.33	0.606451
2575	0.595946
2576.67	0.574938
2578.33	0.543852
2580	0.503239
2581.67	0.453781
2583.33	0.39631
2585	0.331813
2586.67	0.261417
2588.33	0.186361
2590	0.107951
2591.67	0.0275362
2593.33	-0.0535255
2595	-0.133877
2596.67	-0.212178
2598.33	-0.287121
2600	-0.357451
2601.67	-0.421995
2603.33	-0.479687
2605	-0.529583
2606.67	-0.570871
2608.33	-0.602871
2610	-0.625043
2611.67	-0.636998
2613.33	-0.638515
2615	-0.629552
2616.67	-0.610248
2618.33	-0.580925
2620	-0.542078
2621.67	-0.49436
2623.33	-0.438565
2625	-0.375605
2626.67	-0.306484
2628.33	-0.232274
2630	-0.154101
2631.67	-0.073128
2633.33	0.009458
2635	0.0924572
2636.67	0.17467
2638.33	0.254906
2640	0.332
2641.67	0.404827
2643.33	0.472318
2645	0.533484
2646.67	0.587436
2648.33	0.633417
2650	0.670815
2651.67	0.699175
2653.33	0.718199
2655	0.727734
2656.67	0.727771
2658.33	0.718448
2660	0.700044
2661.67	0.672974
2663.33	0.637773
2665	0.595088
2666.67	0.545668
2668.33	0.490365
2670	0.430124
2671.67	0.36596
2673.33	0.298927
2675	0.230088
2676.67	0.160484
2678.33	0.0911187
2680	0.0229476
2681.67	-0.0431241
2683.33	-0.106242
2685	-0.165607
2686.67	-0.220477
2688.33	-0.27019
2690	-0.314177
2691.67	-0.351986
2693.33	-0.383296
2695	-0.407918
2696.67	-0.425786
2698.33	-0.436942
2700	-0.441523
2701.67	-0.439753
2703.33	-0.431936
2705	-0.418456
2706.67	-0.399773
2708.33	-0.376429
2710	-0.349044
2711.67	-0.31832
2713.33	-0.285027
2715	-0.249983
2716.67	-0.214019
2718.33	-0.17793
2720	-0.142439
2721.67	-0.108179
2723.33	-0.0756974
2725	-0.0454745
2726.67	-0.0179382
2728.33	0.0065304
2730	0.0276029
2731.67	0.0450134
2733.33	0.0585679
2735	0.0681548
2736.67	0.0737546
2738.33	0.0754462
2740	0.0734079
2741.67	0.0679111
2743.33	0.0593081
2745	0.0480185
2746.67	0.0345126
2748.33	0.0192932
2750	0.00287077
2751.67	-0.0142592
2753.33	-0.0316293
2755	-0.0487962
2756.67	-0.0653234
2758.33	-0.0807626
2760	-0.0946475
2761.67	-0.106507
2763.33	-0.115899
2765	-0.122445
2766.67	-0.125872
2768.33	-0.126011
2770	-0.122792
2771.67	-0.116212
2773.33	-0.106322
2775	-0.093225
2776.67	-0.0770889
2778.33	-0.0581619
2780	-0.0367796
2781.67	-0.0133552
2783.33	0.0116422
2785	0.0377173
2786.67	0.0643733
2788.33	0.0911269
2790	0.11751
2791.67	0.143064
2793.33	0.167338
2795	0.189883
2796.67	0.210248
2798.33	0.227991
2800	0.242682
2801.67	0.253925
2803.33	0.261374
2805	0.264757
2806.67	0.263871
2808.33	0.258594
2810	0.248878
2811.67	0.234765
2813.33	0.216394
2815	0.193993
2816.67	0.16787
2818.33	0.138391
2820	0.105958
2821.67	0.0710086
2823.33	0.0340155
2825	-0.00449661
2826.67	-0.0439451
2828.33	-0.0836931
2830	-0.123066
2831.67	-0.161374
2833.33	-0.197929
2835	-0.23206
2836.67	-0.263127
2838.33	-0.290526
2840	-0.313706
2841.67	-0.332184
2843.33	-0.345555
2845	-0.353505
2846.67	-0.355808
2848.33	-0.352316
2850	-0.342957
2851.67	-0.327736
2853.33	-0.306743
2855	-0.280155
2856.67	-0.248235
2858.33	-0.211336
2860	-0.169903
2861.67	-0.124478
2863.33	-0.0756928
2865	-0.0242549
2866.67	0.0290731
2868.33	0.0834974
2870	0.13821
2871.67	0.192408
2873.33	0.245307
2875	0.296165
2876.67	0.344296
2878.33	0.389066
2880	0.429876
2881.67	0.466134
2883.33	0.497244
2885	0.522615
2886.67	0.541703
2888.33	0.554052
2890	0.559337
2891.67	0.557374
2893.33	0.548113
2895	0.531617
2896.67	0.508045
2898.33	0.477645
2900	0.440744
2901.67	0.397745
2903.33	0.349116
2905	0.295387
2906.67	0.237137
2908.33	0.174992
2910	0.109616
2911.67	0.0417111
2913.33	-0.0279685
2915	-0.098612
2916.67	-0.169354
2918.33	-0.239291
2920	-0.30752
2921.67	-0.37317
2923.33	-0.435429
2925	-0.493551
2926.67	-0.546846
2928.33	-0.594669
2930	-0.636409
2931.67	-0.671486
2933.33	-0.69935
2935	-0.719503
2936.67	-0.731526
2938.33	-0.735118
2940	-0.730128
2941.67	-0.716546
2943.33	-0.69448
2945	-0.664102
2946.67	-0.625622
2948.33	-0.579289
2950	-0.525417
2951.67	-0.464416
2953.33	-0.396824
2955	-0.323303
2956.67	-0.244637
2958.33	-0.161711
2960	-0.0755009
2961.67	0.0129419
2963.33	0.10251
2965	0.192063
2966.67	0.280452
2968.33	0.366534
2970	0.449178
2971.67	0.527272
2973.33	0.599725
2975	0.665474
2976.67	0.723511
2978.33	0.772901
2980	0.812806
2981.67	0.842488
2983.33	0.861324
2985	0.868812
2986.67	0.864587
2988.33	0.848449
2990	0.820373
2991.67	0.780522
2993.33	0.729244
2995	0.667053
2996.67	0.594627
2998.33	0.51279
3000	0.422517
3001.67	0.324936
3003.33	0.221327
3005	0.113111
3006.67	0.00182044
3008.33	-0.110929
3010	-0.223481
3011.67	-0.334164
3013.33	-0.441323
3015	-0.543335
3016.67	-0.638625
3018.33	-0.72568
3020	-0.803062
3021.67	-0.869442
3023.33	-0.923643
3025	-0.964687
3026.67	-0.991838
3028.33	-1.00461
3030	-1.00276
3031.67	-0.98624
3033.33	-0.955187
3035	-0.909924
3036.67	-0.850994
3038.33	-0.779204
3040	-0.695647
3041.67	-0.601685
3043.33	-0.498906
3045	-0.389058
3046.67	-0.273988
3048.33	-0.155593
3050	-0.0357879
3051.67	0.0835202
3053.33	0.200444
3055	0.313138
3056.67	0.419818
3058.33	0.518806
3060	0.608567
3061.67	0.68774
3063.33	0.755151
3065	0.809815
3066.67	0.850946
3068.33	0.877969
3070	0.890562
3071.67	0.888683
3073.33	0.872587
3075	0.842815
3076.67	0.800157
3078.33	0.745611
3080	0.680345
3081.67	0.605684
3083.33	0.523085
3085	0.434134
3086.67	0.34051
3088.33	0.243962
3090	0.146266
3091.67	0.0491865
3093.33	-0.0455579
3095	-0.136325
3096.67	-0.221578
3098.33	-0.299906
3100	-0.370061
3101.67	-0.430987
3103.33	-0.481839
3105	-0.522005
3106.67	-0.55111
3108.33	-0.569018
3110	-0.575816
3111.67	-0.571796
3113.33	-0.557416
3115	-0.53328
3116.67	-0.500118
3118.33	-0.458791
3120	-0.410287
3121.67	-0.355716
3123.33	-0.29628
3125	-0.233229
3126.67	-0.167827
3128.33	-0.101313
3130	-0.0348862
3131.67	0.0303169
3133.33	0.0932473
3135	0.152968
3136.67	0.208678
3138.33	0.259719
3140	0.305582
3141.67	0.345892
3143.33	0.380384
3145	0.408883
3146.67	0.431302
3148.33	0.447642
3150	0.458009
3151.67	0.462616
3153.33	0.461779
3155	0.455907
3156.67	0.445476
3158.33	0.431008
3160	0.413045
3161.67	0.392121
3163.33	0.368732
3165	0.343303
3166.67	0.316171
3168.33	0.28758
3170	0.25769
3171.67	0.226595
3173.33	0.194342
3175	0.160958
3176.67	0.12646
3178.33	0.0908613
3180	0.0541593
3181.67	0.0163285
3183.33	-0.0226892
3185	-0.0629808
3186.67	-0.104642
3188.33	-0.147741
3190	-0.192271
3191.67	-0.238107
3193.33	-0.284987
3195	-0.332526
3196.67	-0.380242
3198.33	-0.427592
3200	-0.473992
3201.67	-0.51882
3203.33	-0.561398
3205	-0.600993
3206.67	-0.636819
3208.33	-0.668052
3210	-0.693858
3211.67	-0.713416
3213.33	-0.725941
3215	-0.730703
3216.67	-0.727051
3218.33	-0.714426
3220	-0.692387
3221.67	-0.660638
3223.33	-0.619055
3225	-0.56771
3226.67	-0.506885
3228.33	-0.437083
3230	-0.359014
3231.67	-0.273592
3233.33	-0.181905
3235	-0.0851902
3236.67	0.0151796
3238.33	0.117713
3240	0.220807
3241.67	0.322774
3243.33	0.421871
3245	0.516361
3246.67	0.604556
3248.33	0.684866
3250	0.755822
3251.67	0.816096
3253.33	0.864509
3255	0.90006
3256.67	0.921958
3258.33	0.929672
3260	0.922969
3261.67	0.901932
3263.33	0.86695
3265	0.818702
3266.67	0.758118
3268.33	0.68635
3270	0.604742
3271.67	0.514808
3273.33	0.418212
3275	0.316748
3276.67	0.212327
3278.33	0.106948
3280	0.0026507
3281.67	-0.0985494
3283.33	-0.19473
3285	-0.284128
3286.67	-0.365172
3288.33	-0.436506
3290	-0.496985
3291.67	-0.545691
3293.33	-0.581944
3295	-0.605323
3296.67	-0.61568
3298.33	-0.613141
3300	-0.598113
3301.67	-0.571274
3303.33	-0.533563
3305	-0.486153
3306.67	-0.430419
3308.33	-0.3679
3310	-0.300258
3311.67	-0.229243
3313.33	-0.156665
3315	-0.0843598
3316.67	-0.0141431
3318.33	0.0522482
3320	0.113217
3321.67	0.167354
3323.33	0.213458
3325	0.25054
3326.67	0.277818
3328.33	0.294717
3330	0.300899
[truncated: 142,001 more rows]
