# Supplementary material for: Statistical modeling of adaptive neural networks explains co-existence of avalanches and oscillations in resting human brain
Source: Nat Comput Sci. 2023 Mar 20;3(3):254–63. doi: 10.1038/s43588-023-00410-9 (PMC10766559; doi:10.1038/s43588-023-00410-9)
Supplement: Supplementary file 6 — Statistical Source Data. [file 43588_2023_410_MOESM6_ESM.zip › fig_2_excel/fig_2c.xlsm]

## Sheet: fig_2c_meg_single_subject
log(a)	P(log(a))	log(a)	P(log(a))	log(a)	P(log(a))	log(a)	P(log(a))	log(a)	P(log(a))	log(a)	P(log(a))	log(a)	P(log(a))	log(a)	P(log(a))	log(a)	P(log(a))	log(a)	P(log(a))	log(a)	P(log(a))	log(a)	P(log(a))	log(a)	P(log(a))	log(a)	P(log(a))
-4.78579	0.000205154	-5.97938	0.00015588	-5.28653	0.000219176	-5.09706	0.000696687	-5.15471	0.000225931	-5.23975	0.000173852	-5.73989	0.00016584	-5.6821	0.000137197	-5.54449	0.000171714	-5.50779	0.000230564	-6.58064	0.000178439	-4.7515	0.000493618	-5.03155	0.000454315	-5.33183	0.000475963
-4.71072	0	-5.89692	0	-5.21633	0.000219176	-5.02857	0	-5.08152	0	-5.15878	0	-5.66455	0	-5.60715	0	-5.47092	0	-5.43642	0	-6.49659	0	-4.68689	0	-4.96192	0.000227157	-5.2607	0
-4.63565	0	-5.81447	0	-5.14614	0	-4.96009	0	-5.00834	0.000225931	-5.0778	0	-5.58921	0	-5.5322	0	-5.39735	0	-5.36505	0	-6.41254	0	-4.62228	0	-4.89229	0	-5.18957	0
-4.56058	0.000205154	-5.73203	0	-5.07594	0	-4.8916	0	-4.93515	0.000225931	-4.99682	0	-5.51388	0	-5.45725	0	-5.32379	0	-5.29368	0	-6.32849	0	-4.55766	0.000246809	-4.82266	0	-5.11844	0
-4.48551	0	-5.64957	0	-5.00574	0	-4.82312	0	-4.86196	0	-4.91585	0	-5.43854	0	-5.3823	0	-5.25022	0	-5.2223	0	-6.24444	0	-4.49305	0	-4.75303	0	-5.04731	0
-4.41045	0.000205154	-5.56712	0	-4.93554	0	-4.75464	0.000174172	-4.78878	0.000225931	-4.83487	0	-5.3632	0	-5.30735	0	-5.17665	0.000171714	-5.15093	0	-6.16039	0	-4.42844	0.000246809	-4.6834	0	-4.97618	0
-4.33538	0.000205154	-5.48468	0	-4.86535	0.000219176	-4.68615	0.000348344	-4.71559	0	-4.7539	0.000173852	-5.28786	0	-5.2324	0	-5.10309	0	-5.07956	0	-6.07634	0	-4.36382	0.000246809	-4.61377	0.000227157	-4.90505	0
-4.26031	0	-5.40222	0	-4.79515	0	-4.61767	0	-4.64241	0	-4.67292	0.000173852	-5.21252	0.00016584	-5.15745	0	-5.02952	0	-5.00818	0.000230564	-5.99229	0	-4.29921	0.000493618	-4.54414	0.000454315	-4.83392	0.000237982
-4.18524	0.000205154	-5.31977	0	-4.72495	0.000438352	-4.54918	0.000174172	-4.56922	0.000225931	-4.59195	0	-5.13719	0.00033168	-5.08251	0	-4.95595	0	-4.93681	0	-5.90824	0	-4.2346	0.000493618	-4.47451	0	-4.7628	0
-4.11018	0.000410309	-5.23733	0.00015588	-4.65476	0.000219176	-4.4807	0.000348344	-4.49604	0.000225931	-4.51097	0.000173852	-5.06185	0	-5.00756	0	-4.88239	0	-4.86544	0	-5.82419	0	-4.16998	0.000246809	-4.40488	0	-4.69167	0
-4.03511	0.000205154	-5.15487	0	-4.58456	0	-4.41221	0	-4.42285	0	-4.42999	0	-4.98651	0	-4.93261	0	-4.80882	0.000171714	-4.79407	0.000461129	-5.74014	0	-4.10537	0.000493618	-4.33525	0.000454315	-4.62054	0
-3.96004	0.000410309	-5.07242	0	-4.51436	0.000438352	-4.34373	0.000174172	-4.34966	0	-4.34902	0.000347703	-4.91117	0	-4.85766	0.000137197	-4.73525	0	-4.72269	0	-5.65609	0	-4.04075	0.000740427	-4.26562	0.000454315	-4.54941	0
-3.88497	0.00123093	-4.98997	0	-4.44416	0	-4.27524	0.000174172	-4.27648	0.000451863	-4.26804	0.000347703	-4.83583	0	-4.78271	0	-4.66169	0.000343429	-4.65132	0.000230564	-5.57204	0	-3.97614	0	-4.19599	0.000227157	-4.47828	0
-3.8099	0.00143608	-4.90752	0.00015588	-4.37397	0.000657528	-4.20676	0.000348344	-4.20329	0	-4.18707	0.000347703	-4.7605	0.00016584	-4.70776	0.000274395	-4.58812	0	-4.57995	0.000230564	-5.488	0	-3.91153	0.000740427	-4.12637	0.000454315	-4.40715	0
-3.73484	0.00143608	-4.82508	0	-4.30377	0.000219176	-4.13828	0.000522515	-4.13011	0.000677794	-4.10609	0.000173852	-4.68516	0	-4.63281	0	-4.51455	0	-4.50857	0	-5.40395	0	-3.84691	0.000246809	-4.05674	0	-4.33602	0.000475963
-3.65977	0.00102577	-4.74263	0.00015588	-4.23357	0.000219176	-4.06979	0.000522515	-4.05692	0.000451863	-4.02512	0.000695406	-4.60982	0	-4.55786	0	-4.44098	0	-4.4372	0	-5.3199	0	-3.7823	0.00123404	-3.98711	0.000908629	-4.26489	0.000475963
-3.5847	0.00102577	-4.66017	0.00031176	-4.16337	0.000438352	-4.00131	0.000522515	-3.98374	0	-3.94414	0.000521555	-4.53448	0.00016584	-4.48291	0	-4.36742	0.000171714	-4.36583	0.000230564	-5.23585	0	-3.71769	0.000740427	-3.91748	0.000908629	-4.19376	0.000951927
-3.50963	0.00184639	-4.57773	0	-4.09318	0.000438352	-3.93282	0.000348344	-3.91055	0.000903725	-3.86316	0.000869258	-4.45914	0.00016584	-4.40797	0	-4.29385	0.000515143	-4.29446	0	-5.1518	0.000178439	-3.65307	0.00148085	-3.84785	0.000908629	-4.12264	0
-3.43457	0.00102577	-4.49527	0.00046764	-4.02298	0.00109588	-3.86434	0.0012192	-3.83736	0.000677794	-3.78219	0.000869258	-4.38381	0	-4.33302	0.000411592	-4.22028	0.000343429	-4.22308	0.000461129	-5.06775	0	-3.58846	0.000987235	-3.77822	0.000454315	-4.05151	0.000713945
-3.3595	0.00184639	-4.41282	0	-3.95278	0.000876704	-3.79585	0.000696687	-3.76418	0.00112966	-3.70121	0.00121696	-4.30847	0	-4.25807	0.000411592	-4.14672	0.000515143	-4.15171	0.000230564	-4.9837	0	-3.52385	0.00222128	-3.70859	0.000908629	-3.98038	0.000475963
-3.28443	0.00143608	-4.33038	0.00015588	-3.88259	0.000219176	-3.72737	0.000870859	-3.69099	0.00135559	-3.62024	0.00104311	-4.23313	0	-4.18312	0.000274395	-4.07315	0.000171714	-4.08034	0.000691693	-4.89965	0	-3.45923	0.00197447	-3.63896	0.00181726	-3.90925	0.000713945
-3.20936	0.00328247	-4.24792	0	-3.81239	0.000657528	-3.65889	0.000870859	-3.61781	0.00158152	-3.53926	0.00173852	-4.15779	0.00033168	-4.10817	0.000137197	-3.99958	0.000858572	-4.00896	0.000461129	-4.8156	0	-3.39462	0.000987235	-3.56933	0.00181726	-3.83812	0
-3.13429	0.00369278	-4.16547	0.00046764	-3.74219	0.00109588	-3.5904	0.00139337	-3.54462	0.00135559	-3.45828	0.00121696	-4.08245	0.00049752	-4.03322	0.000411592	-3.92602	0.000343429	-3.93759	0.000230564	-4.73155	0	-3.33001	0.00222128	-3.4997	0.00181726	-3.76699	0.000713945
-3.05923	0.00430824	-4.08302	0	-3.67199	0.000876704	-3.52192	0.00174172	-3.47144	0.00203338	-3.37731	0.00278162	-4.00711	0.00033168	-3.95827	0	-3.85245	0.00137372	-3.86622	0.000461129	-4.6475	0.000178439	-3.26539	0.00172766	-3.43007	0.000908629	-3.69586	0.000713945
-2.98416	0.00492371	-4.00057	0.00031176	-3.6018	0.000876704	-3.45343	0.00139337	-3.39825	0.00203338	-3.29633	0.00278162	-3.93178	0.00033168	-3.88332	0.000137197	-3.77888	0.000515143	-3.79485	0.000691693	-4.56345	0	-3.20078	0.00345532	-3.36044	0.0015901	-3.62473	0.00166587
-2.90909	0.00430824	-3.91812	0.000935281	-3.5316	0.000876704	-3.38495	0.00139337	-3.32506	0.00225931	-3.21536	0.00295548	-3.85644	0.00116088	-3.80838	0.000274395	-3.70532	0.00103029	-3.72347	0	-4.47941	0.000178439	-3.13617	0.00370213	-3.29082	0.00181726	-3.55361	0.000713945
-2.83402	0.00800102	-3.83567	0.0007794	-3.4614	0.00131506	-3.31646	0.00365761	-3.25188	0.00316304	-3.13438	0.00260777	-3.7811	0.0008292	-3.73343	0.00109758	-3.63175	0.000686858	-3.6521	0.000461129	-4.39536	0	-3.07155	0.00197447	-3.22119	0.00340736	-3.48248	0.00142789
-2.75896	0.00594948	-3.75322	0.00046764	-3.3912	0.00109588	-3.24798	0.00278675	-3.17869	0.00406676	-3.05341	0.00399858	-3.70576	0.00066336	-3.65848	0.000411592	-3.55818	0.001202	-3.58073	0.00115282	-4.31131	0	-3.00694	0.00641703	-3.15156	0.00249873	-3.41135	0.00237982
-2.68389	0.0094371	-3.67077	0.00062352	-3.32101	0.00328764	-3.17949	0.00278675	-3.10551	0.00316304	-2.97243	0.00452014	-3.63042	0.0008292	-3.58353	0.00109758	-3.48462	0.000686858	-3.50936	0.00138339	-4.22726	0.000178439	-2.94233	0.00641703	-3.08193	0.00499746	-3.34022	0.00166587
-2.60882	0.0104629	-3.58832	0.00140292	-3.25081	0.00328764	-3.11101	0.00261258	-3.03232	0.0036149	-2.89145	0.00521555	-3.55509	0.00116088	-3.50858	0.000685987	-3.41105	0.00103029	-3.43798	0.00184452	-4.14321	0.000535318	-2.87771	0.00592341	-3.0123	0.00431599	-3.26909	0.00285578
-2.53375	0.0135402	-3.50587	0.00109116	-3.18061	0.00350682	-3.04253	0.00278675	-2.95914	0.00429269	-2.81048	0.00730176	-3.47975	0.00099504	-3.43363	0.00109758	-3.33748	0.00188886	-3.36661	0.00161395	-4.05916	0.000356878	-2.8131	0.00715746	-2.94267	0.00522462	-3.19796	0.00356972
-2.45868	0.0143608	-3.42342	0.00140292	-3.11042	0.00372599	-2.97404	0.00470264	-2.88595	0.00677794	-2.7295	0.00851872	-3.40441	0.0016584	-3.35868	0.00109758	-3.26392	0.00309086	-3.29524	0.00299734	-3.97511	0.000356878	-2.74848	0.00740427	-2.87304	0.00545177	-3.12683	0.00404569
-2.38362	0.0192845	-3.34097	0.00296172	-3.04022	0.00416434	-2.90556	0.00470264	-2.81276	0.00903725	-2.64853	0.0100834	-3.32907	0.00182424	-3.28373	0.00137197	-3.19035	0.00309086	-3.22386	0.00299734	-3.89106	0.00124907	-2.68387	0.0101192	-2.80341	0.00658756	-3.0557	0.00452165
-2.30855	0.0199	-3.25852	0.00249408	-2.97002	0.00416434	-2.83707	0.00644436	-2.73958	0.00813353	-2.56755	0.00956183	-3.25373	0.0024876	-3.20879	0.00178357	-3.11678	0.00206057	-3.15249	0.00368903	-3.80701	0.000356878	-2.61926	0.00913193	-2.73378	0.00976776	-2.98458	0.00594954
-2.23348	0.0190794	-3.17607	0.00296172	-2.89982	0.00657528	-2.76859	0.00644436	-2.66639	0.0103928	-2.48657	0.016342	-3.1784	0.0016584	-3.13384	0.00164637	-3.04322	0.00309086	-3.08112	0.00368903	-3.72296	0.000892196	-2.55464	0.0140681	-2.66415	0.00931345	-2.91345	0.00761541
-2.15841	0.0276958	-3.09362	0.00358524	-2.82963	0.00679446	-2.7001	0.00940528	-2.59321	0.0112966	-2.4056	0.0151251	-3.10306	0.00298512	-3.05889	0.00233235	-2.96965	0.00566658	-3.00975	0.00345847	-3.63891	0.00124907	-2.49003	0.0133277	-2.59452	0.0106764	-2.84232	0.00975725
-2.08335	0.0268752	-3.01117	0.00514404	-2.75943	0.00964374	-2.63162	0.0092311	-2.52002	0.0169448	-2.32462	0.0166897	-3.02772	0.0033168	-2.98394	0.00192076	-2.89608	0.00497972	-2.93837	0.00691693	-3.55486	0.00231971	-2.42542	0.0160426	-2.52489	0.0113579	-2.77119	0.00690147
-2.00828	0.0326196	-2.92872	0.00514404	-2.68923	0.011178	-2.56314	0.00853442	-2.44684	0.0158152	-2.24365	0.0208622	-2.95238	0.004146	-2.90899	0.00397872	-2.82252	0.00618172	-2.867	0.0071475	-3.47081	0.00142751	-2.3608	0.0202383	-2.45527	0.0149924	-2.70006	0.0104712
-1.93321	0.0322092	-2.84627	0.00748224	-2.61903	0.011178	-2.49465	0.0113212	-2.37365	0.0225931	-2.16267	0.0238177	-2.87704	0.00464352	-2.83404	0.00397872	-2.74895	0.00446458	-2.79563	0.0071475	-3.38677	0.00214127	-2.29619	0.0249277	-2.38564	0.0145381	-2.62893	0.0166587
-1.85814	0.0367226	-2.76382	0.0054558	-2.54884	0.014904	-2.42617	0.0155013	-2.30046	0.0192042	-2.0817	0.0236438	-2.80171	0.00613608	-2.75909	0.00548789	-2.67538	0.00635343	-2.72425	0.00876145	-3.30272	0.00160595	-2.23158	0.0239405	-2.31601	0.0220343	-2.5578	0.013565
-1.78307	0.0445185	-2.68137	0.0112234	-2.47864	0.0175341	-2.35768	0.0120179	-2.22728	0.0246265	-2.00072	0.0279901	-2.72637	0.00895536	-2.68414	0.0053507	-2.60181	0.0113332	-2.65288	0.0115282	-3.21867	0.00428254	-2.16696	0.0301107	-2.24638	0.0224886	-2.48667	0.0192765
-1.70801	0.0432876	-2.59892	0.0105998	-2.40844	0.0181916	-2.2892	0.0153271	-2.15409	0.0259821	-1.91974	0.0359873	-2.65103	0.00762864	-2.60919	0.00672267	-2.52825	0.0127069	-2.58151	0.0133727	-3.13462	0.00249815	-2.10235	0.0365277	-2.17675	0.0258959	-2.41554	0.0188005
-1.63294	0.0535453	-2.51647	0.0105998	-2.33824	0.0184108	-2.22071	0.0209006	-2.08091	0.032986	-1.83877	0.0359873	-2.57569	0.00945288	-2.53425	0.00740866	-2.45468	0.0116766	-2.51014	0.0138339	-3.05057	0.0041041	-2.03774	0.038749	-2.10712	0.0240787	-2.34442	0.0237982
-1.55787	0.0560072	-2.43402	0.0173027	-2.26805	0.0254244	-2.15223	0.0238615	-2.00772	0.0341156	-1.75779	0.035118	-2.50035	0.0112771	-2.4593	0.0109758	-2.38111	0.0140806	-2.43876	0.0184452	-2.96652	0.0049963	-1.97312	0.0409703	-2.03749	0.0281675	-2.27329	0.0237982
-1.4828	0.0670855	-2.35157	0.0190174	-2.19785	0.0252052	-2.08374	0.0275191	-1.93454	0.0334378	-1.67682	0.0460707	-2.42501	0.0149256	-2.38435	0.0133081	-2.30755	0.0157977	-2.36739	0.0209814	-2.88247	0.00624537	-1.90851	0.0367745	-1.96786	0.0302119	-2.20216	0.0311756
-1.40774	0.0685216	-2.26912	0.0208879	-2.12765	0.0313422	-2.01526	0.027345	-1.86135	0.0323082	-1.59584	0.057371	-2.34968	0.0132672	-2.3094	0.0141313	-2.23398	0.0195754	-2.29602	0.0212119	-2.79842	0.00802977	-1.8439	0.043932	-1.89823	0.0377081	-2.13103	0.0299857
-1.33267	0.081036	-2.18667	0.0252526	-2.05746	0.0289312	-1.94678	0.0275191	-1.78816	0.0397639	-1.51487	0.0629342	-2.27434	0.0187399	-2.23445	0.0152289	-2.16041	0.0233532	-2.22464	0.0265149	-2.71437	0.0110632	-1.77928	0.0426979	-1.8286	0.0415698	-2.0599	0.0349833
-1.2576	0.0953968	-2.10422	0.0264996	-1.98726	0.0374791	-1.87829	0.0308284	-1.71498	0.0478974	-1.43389	0.0648466	-2.199	0.0210617	-2.1595	0.0179729	-2.08685	0.0242117	-2.15327	0.0295122	-2.63032	0.00945728	-1.71467	0.0570128	-1.75897	0.0406611	-1.98877	0.0397429
-1.18253	0.105655	-2.02177	0.0271231	-1.91706	0.0431777	-1.80981	0.0330926	-1.64179	0.0594199	-1.35291	0.0777116	-2.12366	0.0223884	-2.08455	0.0220888	-2.01328	0.0279895	-2.0819	0.0325096	-2.54627	0.0121339	-1.65006	0.0582469	-1.68934	0.0495203	-1.91764	0.0445026
-1.10746	0.118374	-1.93932	0.0285261	-1.84686	0.0392325	-1.74132	0.0388403	-1.56861	0.0680053	-1.27194	0.0980523	-2.04832	0.0245443	-2.0096	0.0211284	-1.93971	0.0271309	-2.01053	0.0345847	-2.46222	0.0144536	-1.58544	0.067132	-1.61971	0.0542906	-1.84651	0.0425987
-1.0324	0.12658	-1.85687	0.0332025	-1.77667	0.0455886	-1.67284	0.0416271	-1.49542	0.0774944	-1.19096	0.0947491	-1.97299	0.0247101	-1.93466	0.0216772	-1.86615	0.03005	-1.93915	0.0387348	-2.37818	0.0203421	-1.52083	0.0804597	-1.55009	0.0697373	-1.77539	0.0435506
-0.957328	0.13971	-1.77442	0.0347613	-1.70647	0.0574241	-1.60435	0.0480714	-1.42224	0.0783982	-1.10999	0.110048	-1.89765	0.0321729	-1.85971	0.0275767	-1.79258	0.0367469	-1.86778	0.0368903	-2.29413	0.0262306	-1.45621	0.0858895	-1.48046	0.0667842	-1.70426	0.05188
-0.88226	0.15961	-1.69197	0.0430229	-1.63627	0.0607117	-1.53587	0.0599151	-1.34905	0.0890169	-1.02901	0.122913	-1.82231	0.0344947	-1.78476	0.0282627	-1.71901	0.0415549	-1.79641	0.037582	-2.21008	0.0233755	-1.3916	0.0878639	-1.41083	0.0763248	-1.63313	0.0571156
-0.807193	0.169663	-1.60952	0.0579874	-1.56607	0.0615885	-1.46738	0.0602634	-1.27587	0.0835946	-0.948035	0.127433	-1.74697	0.0359873	-1.70981	0.0310066	-1.64545	0.0453326	-1.72504	0.0504936	-2.12603	0.0306915	-1.32699	0.103907	-1.3412	0.080868	-1.562	0.0702046
-0.732125	0.195307	-1.52707	0.0595462	-1.49588	0.0753965	-1.3989	0.0691462	-1.20268	0.104832	-0.867059	0.155771	-1.67163	0.0434501	-1.63486	0.0314182	-1.57188	0.0532315	-1.65366	0.0610996	-2.04198	0.0326544	-1.26237	0.100204	-1.27157	0.0933616	-1.49087	0.0797238
-0.657057	0.213976	-1.44462	0.0699902	-1.42568	0.0813143	-1.33042	0.0782031	-1.12949	0.128329	-0.786083	0.181675	-1.5963	0.050747	-1.55991	0.0399244	-1.49831	0.0551203	-1.58229	0.062483	-1.95793	0.0347957	-1.19776	0.104647	-1.20194	0.096769	-1.41974	0.0856734
-0.581989	0.23285	-1.36217	0.0762254	-1.35548	0.0889854	-1.26193	0.0844733	-1.05631	0.134429	-0.705107	0.198365	-1.52096	0.0520737	-1.48496	0.0482935	-1.42475	0.0637061	-1.51092	0.0753946	-1.87388	0.0328328	-1.13315	0.128094	-1.13231	0.113579	-1.34861	0.0973345
-0.506921	0.256648	-1.27973	0.0833959	-1.28529	0.093369	-1.19345	0.0865634	-0.983122	0.152052	-0.624131	0.223051	-1.44562	0.0656726	-1.41001	0.0487051	-1.35118	0.0712615	-1.43954	0.0779308	-1.78983	0.0419332	-1.06853	0.13303	-1.06268	0.122665	-1.27748	0.107568
-0.431854	0.273676	-1.19727	0.0921251	-1.21509	0.104766	-1.12496	0.104677	-0.909937	0.171934	-0.543156	0.234004	-1.37028	0.0698186	-1.33507	0.0622876	-1.27761	0.0820795	-1.36817	0.0843866	-1.70578	0.048357	-1.00392	0.148332	-0.993052	0.130843	-1.20636	0.121609
-0.356786	0.328452	-1.11482	0.106154	-1.14489	0.113752	-1.05648	0.116695	-0.836751	0.171708	-0.46218	0.261125	-1.29494	0.0751255	-1.26012	0.0569369	-1.20405	0.0901501	-1.2968	0.093148	-1.62173	0.0595987	-0.939307	0.16166	-0.923423	0.153104	-1.13523	0.130414
-0.281718	0.3383	-1.03237	0.122522	-1.07469	0.124711	-0.987994	0.125404	-0.763565	0.208535	-0.381204	0.287377	-1.2196	0.0771156	-1.18517	0.0706566	-1.13048	0.10114	-1.22543	0.0966065	-1.53768	0.0638812	-0.874693	0.191277	-0.853793	0.163326	-1.0641	0.146835
-0.20665	0.375022	-0.949925	0.137174	-1.0045	0.149478	-0.919509	0.133067	-0.690379	0.21599	-0.300228	0.328753	-1.14427	0.0900511	-1.11022	0.0695591	-1.05691	0.113503	-1.15405	0.117357	-1.45363	0.0724463	-0.81008	0.196953	-0.784164	0.175138	-0.992969	0.145407
-0.131583	0.402513	-0.867475	0.149957	-0.934299	0.172272	-0.851025	0.151007	-0.617194	0.248073	-0.219252	0.362828	-1.06893	0.109786	-1.03527	0.0875319	-0.983345	0.113675	-1.08268	0.133036	-1.36958	0.0794055	-0.745466	0.222622	-0.714535	0.20376	-0.92184	0.18277
-0.0565147	0.447647	-0.785025	0.167415	-0.864101	0.178409	-0.782541	0.168772	-0.544008	0.267277	-0.138277	0.384386	-0.993591	0.113435	-0.960321	0.106054	-0.909778	0.144412	-1.01131	0.145947	-1.28554	0.0904687	-0.680853	0.228792	-0.644906	0.22693	-0.850711	0.184912
0.0185531	0.49114	-0.702575	0.205138	-0.793904	0.198793	-0.714056	0.185667	-0.470822	0.295292	-0.0573009	0.434976	-0.918253	0.133335	-0.885372	0.115795	-0.836211	0.156947	-0.939934	0.166006	-1.20149	0.0940375	-0.616239	0.245081	-0.575277	0.232609	-0.779582	0.214183
0.0936209	0.512886	-0.620125	0.219947	-0.723707	0.209313	-0.645572	0.197511	-0.397637	0.333249	0.0236749	0.456708	-0.842914	0.142788	-0.810424	0.118264	-0.762645	0.171199	-0.868562	0.18376	-1.11744	0.110632	-0.551626	0.280375	-0.505647	0.269636	-0.708454	0.221323
0.168689	0.528683	-0.537675	0.239276	-0.65351	0.23145	-0.577087	0.220327	-0.324451	0.352001	0.104651	0.508342	-0.767576	0.159372	-0.735475	0.132944	-0.689078	0.186654	-0.797189	0.198747	-1.03339	0.126335	-0.487012	0.293703	-0.436018	0.291897	-0.637325	0.240361
0.243756	0.548173	-0.455225	0.259384	-0.583312	0.253367	-0.508603	0.244015	-0.251265	0.381824	0.185627	0.525553	-0.692238	0.174132	-0.660526	0.153249	-0.615511	0.21035	-0.725816	0.217192	-0.949339	0.148818	-0.422399	0.3248	-0.366389	0.309615	-0.566196	0.264874
0.318824	0.598641	-0.372775	0.289625	-0.513115	0.274847	-0.440119	0.258297	-0.17808	0.411873	0.266602	0.5525	-0.6169	0.200998	-0.585577	0.167244	-0.541944	0.221512	-0.654443	0.240709	-0.86529	0.164878	-0.357785	0.351703	-0.29676	0.347323	-0.495067	0.300809
0.393892	0.625516	-0.290325	0.334519	-0.442918	0.312764	-0.371634	0.285816	-0.104894	0.455703	0.347578	0.566061	-0.541562	0.218245	-0.510628	0.188372	-0.468377	0.250016	-0.58307	0.270452	-0.781241	0.191644	-0.293172	0.366264	-0.227131	0.358227	-0.423938	0.333174
0.46896	0.612181	-0.207875	0.362733	-0.37272	0.323285	-0.30315	0.305497	-0.0317081	0.472196	0.428554	0.633515	-0.466224	0.249589	-0.43568	0.205522	-0.394811	0.279723	-0.511698	0.270222	-0.697191	0.213413	-0.228558	0.395635	-0.157501	0.403204	-0.35281	0.356734
0.544028	0.619361	-0.125425	0.399988	-0.302523	0.353312	-0.234665	0.345034	0.0414776	0.513542	0.50953	0.621693	-0.390886	0.2607	-0.360731	0.221848	-0.321244	0.295349	-0.440325	0.319562	-0.613142	0.232506	-0.163945	0.435371	-0.0878722	0.40434	-0.281681	0.401475
0.619095	0.606847	-0.042975	0.437088	-0.232326	0.376544	-0.166181	0.359316	0.114663	0.530713	0.590506	0.615434	-0.315548	0.288396	-0.285782	0.249836	-0.247677	0.334328	-0.368952	0.332013	-0.529093	0.26409	-0.0993313	0.457584	-0.018243	0.450907	-0.210552	0.413136
0.694163	0.606847	0.039475	0.466705	-0.162128	0.405256	-0.0976966	0.40164	0.187849	0.575673	0.671481	0.583272	-0.24021	0.323056	-0.210833	0.270965	-0.17411	0.366782	-0.297579	0.384351	-0.445044	0.294782	-0.0347178	0.47955	0.0513862	0.472487	-0.139423	0.445264
0.769231	0.554532	0.121925	0.512534	-0.0919311	0.453694	-0.0292122	0.427766	0.261035	0.595103	0.752457	0.581707	-0.164872	0.345942	-0.135884	0.309517	-0.100543	0.392024	-0.226206	0.403257	-0.360995	0.313875	0.0298957	0.511882	0.121015	0.536091	-0.0682944	0.495002
0.844299	0.505911	0.204375	0.544022	-0.0217339	0.485036	0.0392722	0.455285	0.33422	0.609111	0.833433	0.521381	-0.0895334	0.38591	-0.0609356	0.340798	-0.0269766	0.431518	-0.154834	0.430233	-0.276945	0.355451	0.0945092	0.568154	0.190645	0.524506	0.0028344	0.525939
0.919367	0.445595	0.286825	0.587824	0.0484635	0.493146	0.107757	0.4943	0.407406	0.627185	0.914409	0.459837	-0.0141953	0.417253	0.0140132	0.359731	0.0465902	0.458649	-0.0834608	0.450523	-0.192896	0.39792	0.159123	0.559269	0.260274	0.558807	0.0739632	0.552593
0.994434	0.365585	0.369275	0.590162	0.118661	0.516817	0.176241	0.529482	0.480592	0.63916	0.995385	0.407856	0.0611428	0.448431	0.088962	0.394168	0.120157	0.488012	-0.012088	0.510931	-0.108847	0.43557	0.223736	0.594809	0.329903	0.576752	0.145092	0.57425
1.0695	0.305475	0.451725	0.618065	0.188858	0.549693	0.244725	0.563968	0.553777	0.602785	1.07636	0.31102	0.136481	0.500671	0.163911	0.426272	0.193724	0.533517	0.0592848	0.518309	-0.0247978	0.475541	0.28835	0.588639	0.399532	0.618322	0.216221	0.590908
1.14457	0.222182	0.534175	0.634588	0.259055	0.576652	0.31321	0.579121	0.626963	0.582677	1.15734	0.253649	0.211819	0.526376	0.23886	0.453712	0.267291	0.553264	0.130658	0.593012	0.0592514	0.503556	0.352963	0.616282	0.469161	0.611962	0.28735	0.616372
1.21964	0.158379	0.616625	0.633341	0.329253	0.59835	0.381694	0.602634	0.700149	0.557372	1.23831	0.188977	0.287157	0.551915	0.313808	0.48952	0.340857	0.584859	0.20203	0.598084	0.143301	0.537281	0.417577	0.616282	0.538791	0.60969	0.358478	0.630413
1.29471	0.103808	0.699075	0.589539	0.39945	0.59857	0.450179	0.638688	0.773335	0.523031	1.31929	0.127955	0.362495	0.569992	0.388757	0.524368	0.414424	0.588809	0.273403	0.60869	0.22735	0.569043	0.48219	0.634299	0.60842	0.615596	0.429607	0.622322
1.36977	0.0644185	0.781525	0.575665	0.469647	0.622021	0.518663	0.639385	0.84652	0.457285	1.40026	0.0858826	0.437833	0.603492	0.463706	0.560588	0.487991	0.621606	0.344776	0.624599	0.311399	0.589028	0.546804	0.612086	0.678049	0.572436	0.500736	0.609233
1.44484	0.0379536	0.863975	0.516119	0.539845	0.614789	0.587147	0.642346	0.919706	0.388602	1.48124	0.0387689	0.513171	0.617754	0.538655	0.582128	0.561558	0.635859	0.416149	0.631055	0.395448	0.607586	0.611417	0.591848	0.747678	0.551538	0.571865	0.605425
1.51991	0.0285165	0.946425	0.447999	0.610042	0.618734	0.655632	0.628586	0.992892	0.321726	1.56222	0.0201668	0.588509	0.620407	0.613604	0.606687	0.635125	0.643758	0.487522	0.611687	0.479497	0.631853	0.676031	0.553099	0.817307	0.50338	0.642994	0.577819
1.59498	0.0147711	1.02888	0.369124	0.680239	0.575994	0.724116	0.625625	1.06608	0.255528	1.64319	0.0106049	0.663848	0.624885	0.688552	0.643593	0.708691	0.617657	0.558894	0.635666	0.563547	0.598842	0.740644	0.534341	0.886937	0.479529	0.714122	0.531413
1.67004	0.00882164	1.11133	0.277778	0.750436	0.533036	0.792601	0.58156	1.13926	0.198594	1.72417	0.00938798	0.739186	0.604818	0.763501	0.64469	0.782258	0.619889	0.630267	0.5884	0.647596	0.610798	0.805258	0.464247	0.956566	0.409337	0.785251	0.485483
1.74511	0.00759071	1.19378	0.199682	0.820634	0.494242	0.861085	0.564665	1.21245	0.12494	1.80514	0.00851872	0.814524	0.585912	0.83845	0.639751	0.855825	0.563052	0.70164	0.564422	0.731645	0.563154	0.869871	0.400571	1.02619	0.339146	0.85638	0.409566
1.82018	0.00841133	1.27623	0.133122	0.890831	0.428927	0.929569	0.505621	1.28563	0.0779463	1.88612	0.00886643	0.889862	0.538648	0.913399	0.620955	0.929392	0.505871	0.773013	0.521306	0.815694	0.503199	0.934485	0.347013	1.09582	0.286445	0.927509	0.339124
1.89525	0.00410309	1.35868	0.0916575	0.961028	0.357257	0.998054	0.428288	1.35882	0.0390861	1.96709	0.00452014	0.9652	0.487238	0.988348	0.587342	1.00296	0.436498	0.844386	0.453981	0.899743	0.439317	0.999098	0.301354	1.16545	0.218525	0.998638	0.264874
1.97032	0.00594948	1.44113	0.049414	1.03123	0.306189	1.06654	0.364019	1.43201	0.023045	2.04807	0.00226007	1.04054	0.42256	1.0633	0.535344	1.07653	0.358883	0.915758	0.379509	0.983793	0.355451	1.06371	0.237677	1.23508	0.167869	1.06977	0.20752
2.04538	0.00471855	1.52358	0.0289937	1.10142	0.237806	1.13502	0.282332	1.50519	0.0146855	2.12905	0.00104311	1.11588	0.360702	1.13825	0.486502	1.15009	0.29346	0.987131	0.309648	1.06784	0.298707	1.12833	0.179677	1.30471	0.127435	1.1409	0.135174
2.12045	0.00574432	1.60603	0.0193291	1.17162	0.180601	1.20351	0.210225	1.57838	0.0101669	2.21002	0.00121696	1.19121	0.297849	1.21319	0.421196	1.22366	0.196098	1.0585	0.231487	1.15189	0.199138	1.19294	0.140928	1.37434	0.0965418	1.21202	0.0942407
2.19552	0.00328247	1.68848	0.00763812	1.24182	0.123396	1.27199	0.141776	1.65156	0.00451863	2.291	0.00139081	1.26655	0.216753	1.28814	0.342856	1.29723	0.137372	1.12988	0.163009	1.23594	0.139539	1.25755	0.0960086	1.44397	0.0642855	1.28315	0.0511661
2.27059	0.00266701	1.77093	0.00607932	1.31201	0.0797801	1.34048	0.0933561	1.72475	0.000903725	2.37197	0.000521555	1.34189	0.152573	1.36309	0.270965	1.37079	0.0951298	1.20125	0.0996038	1.31999	0.0872568	1.32217	0.0464001	1.5136	0.0422513	1.35428	0.0195145
2.34565	0.00246185	1.85338	0.00264996	1.38221	0.0425201	1.40896	0.0560833	1.79793	0.000677794	2.45295	0.00173852	1.41723	0.099504	1.43804	0.171497	1.44436	0.0509992	1.27262	0.0631747	1.40404	0.0538887	1.38678	0.0217192	1.58323	0.0215799	1.42541	0.0090433
2.42072	0.00246185	1.93583	0.00218232	1.45241	0.0210409	1.47744	0.0276933	1.87112	0.000903725	2.53392	0.00104311	1.49257	0.0431184	1.51299	0.114971	1.51793	0.02404	1.344	0.0313568	1.48809	0.0265874	1.45139	0.0083915	1.65286	0.0122665	1.49654	0.00452165
2.49579	0.00143608	2.01828	0.000935281	1.52261	0.00701363	1.54593	0.0156755	1.94431	0.000677794	2.6149	0.000869258	1.5679	0.0218909	1.58794	0.0606412	1.59149	0.00686858	1.41537	0.0119894	1.57214	0.0110632	1.51601	0.0027149	1.72249	0.00590609	1.56767	0.00118991
2.57086	0.00123093	2.10073	0.00031176	1.5928	0.00284929	1.61441	0.00818607	2.01749	0.000677794	2.69588	0.000347703	1.64324	0.0112771	1.66289	0.0286742	1.66506	0.00137372	1.48674	0.00184452	1.65619	0.00392566	1.58062	0.000246809	1.79212	0.000908629	1.6388	0.000951927
2.64593	0.000615463	2.18318	0.00062352	1.663	0.000657528	1.6829	0.00209006	2.09068	0.000451863	2.77685	0.000347703	1.71858	0.00298512	1.73784	0.00713426	1.73863	0.000171714	1.55811	0.000461129	1.74024	0.00142751	1.64523	0.000246809	1.86175	0.000681472	1.70993	0.000237982

## Sheet: fig_2c_model
log(a)	P(log(a))
-5.70518	8.97983e-05
-5.56041	0
-5.41565	0
-5.27089	0
-5.12612	0
-4.98136	0.000179597
-4.8366	0
-4.69183	0
-4.54707	0.000359193
-4.40231	8.97983e-05
-4.25754	0.000448991
-4.11278	0.000448991
-3.96802	0.00107758
-3.82325	0.00107758
-3.67849	0.00116738
-3.53373	0.00179597
-3.38896	0.00251435
-3.2442	0.00448991
-3.09944	0.00395112
-2.95467	0.00691447
-2.80991	0.00889003
-2.66515	0.0112248
-2.52038	0.0167923
-2.37562	0.022719
-2.23086	0.030262
-2.08609	0.0387031
-1.94133	0.0459767
-1.79657	0.0553157
-1.6518	0.0681569
-1.50704	0.0840512
-1.36228	0.108027
-1.21751	0.127154
-1.07275	0.150951
-0.927986	0.186421
-0.783223	0.22719
-0.638459	0.283134
-0.493696	0.327135
-0.348933	0.383888
-0.204169	0.45851
-0.0594057	0.509336
0.0853577	0.577852
0.230121	0.617004
0.374885	0.646817
0.519648	0.611167
0.664411	0.527385
0.809175	0.383618
0.953938	0.239133
1.0987	0.104076
1.24346	0.0286457
1.38823	0.00368173
