# Supplementary material for: Statistical modeling of adaptive neural networks explains co-existence of avalanches and oscillations in resting human brain
Source: Nat Comput Sci. 2023 Mar 20;3(3):254–63. doi: 10.1038/s43588-023-00410-9 (PMC10766559; doi:10.1038/s43588-023-00410-9)
Supplement: Supplementary file 6 — Statistical Source Data. [file 43588_2023_410_MOESM6_ESM.zip › fig_2_excel/fig_2a.xlsx]

## Sheet: fig_2a_bottom_ps_average
f	S
0.585938	0.00509055
1.17188	0.0303791
1.75781	0.0347084
2.34375	0.0271757
2.92969	0.0223816
3.51562	0.0195586
4.10156	0.0179262
4.6875	0.0172321
5.27344	0.0164758
5.85938	0.0159902
6.44531	0.0166308
7.03125	0.0178323
7.61719	0.0201396
8.20312	0.0238272
8.78906	0.0354787
9.375	0.0658434
9.96094	0.099596
10.5469	0.115151
11.1328	0.0767861
11.7188	0.0336739
12.3047	0.0181274
12.8906	0.0126419
13.4766	0.0101997
14.0625	0.00904151
14.6484	0.00859206
15.2344	0.00835163
15.8203	0.00821909
16.4062	0.00819449
16.9922	0.008194
17.5781	0.00823143
18.1641	0.00836993
18.75	0.00870217
19.3359	0.00921878
19.9219	0.010004
20.5078	0.0101284
21.0938	0.00965293
21.6797	0.00923679
22.2656	0.00766731
22.8516	0.00627561
23.4375	0.00533667
24.0234	0.00468261
24.6094	0.00432519
25.1953	0.00401991
25.7812	0.00378723
26.3672	0.00355018
26.9531	0.00341233
27.5391	0.00328688
28.125	0.00316376
28.7109	0.00309775
29.2969	0.00310156
29.8828	0.00306219
30.4688	0.00291849
31.0547	0.00263925
31.6406	0.00236963
32.2266	0.00216183
32.8125	0.00200966
33.3984	0.00186025
33.9844	0.00171761
34.5703	0.00161026
35.1562	0.00151575
35.7422	0.00144507
36.3281	0.00137815
36.9141	0.00132873
37.5	0.001297
38.0859	0.00126438
38.6719	0.00122399
39.2578	0.00119568
39.8438	0.00115768
40.4297	0.00112933
41.0156	0.00110517
41.6016	0.00107966
42.1875	0.00105497
42.7734	0.00103376
43.3594	0.00101278
43.9453	0.000992493
44.5312	0.000983209
45.1172	0.000972437
45.7031	0.000953551
46.2891	0.000934578
46.875	0.000917985
47.4609	0.000904928
48.0469	0.000885715
48.6328	0.000872986
49.2188	0.00085735
49.8047	0.000842683
50.3906	0.000831252
50.9766	0.000811614
51.5625	0.000795353
52.1484	0.000779564
52.7344	0.000770419
53.3203	0.000752511
53.9062	0.00073525
54.4922	0.000719945
55.0781	0.000702727
55.6641	0.000677362
56.25	0.000649075
56.8359	0.000598026
57.4219	0.000512411
58.0078	0.000351008
58.5938	0.000136417
59.1797	1.83e-05
59.7656	7.73636e-07
60.3516	1.44737e-06
60.9375	2.75346e-05
61.5234	0.000145425
62.1094	0.000302104
62.6953	0.000393236
63.2812	0.000422395
63.8672	0.000424023
64.4531	0.000416757
65.0391	0.000404085
65.625	0.000392639
66.2109	0.00037853
66.7969	0.000360949
67.3828	0.00034237
67.9688	0.000326193
68.5547	0.000309548
69.1406	0.000292778
69.7266	0.000278811
70.3125	0.000263548
70.8984	0.000246628
71.4844	0.000232589
72.0703	0.000218458
72.6562	0.000204712
73.2422	0.000191894
73.8281	0.000178187
74.4141	0.000165859
75	0.000154539
75.5859	0.00014368
76.1719	0.000132942
76.7578	0.000122416
77.3438	0.000112982
77.9297	0.000104752
78.5156	9.64415e-05
79.1016	8.84349e-05
79.6875	8.10005e-05
80.2734	7.39554e-05
80.8594	6.74837e-05
81.4453	6.13159e-05
82.0312	5.58077e-05
82.6172	5.07694e-05
83.2031	4.60854e-05
83.7891	4.16189e-05
84.375	3.78062e-05
84.9609	3.43643e-05
85.5469	3.11735e-05
86.1328	2.83111e-05
86.7188	2.56744e-05
87.3047	2.31278e-05
87.8906	2.08334e-05
88.4766	1.86376e-05
89.0625	1.67566e-05
89.6484	1.52257e-05
90.2344	1.3657e-05
90.8203	1.2229e-05
91.4062	1.10387e-05
91.9922	9.99241e-06
92.5781	8.86889e-06
93.1641	7.91785e-06
93.75	7.11783e-06
94.3359	6.35763e-06
94.9219	5.703e-06
95.5078	5.12722e-06
96.0938	4.60853e-06
96.6797	4.13945e-06
97.2656	3.71282e-06
97.8516	3.33955e-06
98.4375	2.96571e-06
99.0234	2.66291e-06
99.6094	2.40272e-06
100.195	2.15036e-06
100.781	1.94474e-06
101.367	1.75277e-06
101.953	1.57146e-06
102.539	1.41364e-06
103.125	1.27373e-06
103.711	1.14506e-06
104.297	1.03222e-06
104.883	9.30431e-07
105.469	8.42822e-07
106.055	7.58215e-07
106.641	6.86586e-07
107.227	6.21621e-07
107.812	5.61389e-07
108.398	5.13377e-07
108.984	4.65292e-07
109.57	4.20731e-07
110.156	3.84685e-07
110.742	3.50027e-07
111.328	3.19336e-07
111.914	2.92672e-07
112.5	2.67859e-07
113.086	2.45156e-07
113.672	2.24931e-07
114.258	2.07203e-07
114.844	1.91166e-07
115.43	1.76041e-07
116.016	1.59653e-07
116.602	1.45842e-07
117.188	1.27978e-07
117.773	1.05128e-07
118.359	7.54468e-08
118.945	5.39086e-08
119.531	4.80242e-08
120.117	4.732e-08
120.703	4.76546e-08
121.289	5.34851e-08
121.875	6.52098e-08
122.461	7.28884e-08
123.047	7.43843e-08
123.633	7.2798e-08
124.219	7.0579e-08
124.805	6.79728e-08
125.391	6.53182e-08
125.977	6.25728e-08
126.562	6.06503e-08
127.148	5.86101e-08
127.734	5.67414e-08
128.32	5.47769e-08
128.906	5.33737e-08
129.492	5.17085e-08
130.078	5.05782e-08
130.664	4.91201e-08
131.25	4.80883e-08
131.836	4.69664e-08
132.422	4.59301e-08
133.008	4.49988e-08
133.594	4.41125e-08
134.18	4.32271e-08
134.766	4.25452e-08
135.352	4.18125e-08
135.938	4.10765e-08
136.523	4.05215e-08
137.109	3.98426e-08
137.695	3.93957e-08
138.281	3.87744e-08
138.867	3.83722e-08
139.453	3.78579e-08
140.039	3.74301e-08
140.625	3.6995e-08
141.211	3.65963e-08
141.797	3.62396e-08
142.383	3.58509e-08
142.969	3.54935e-08
143.555	3.51521e-08
144.141	3.48389e-08
144.727	3.45336e-08
145.312	3.42249e-08
145.898	3.3909e-08
146.484	3.36331e-08
147.07	3.33777e-08
147.656	3.30977e-08
148.242	3.28346e-08
148.828	3.25691e-08
149.414	3.23156e-08
150	3.20785e-08
150.586	3.18442e-08
151.172	3.16061e-08
151.758	3.13851e-08
152.344	3.11531e-08
152.93	3.09284e-08
153.516	3.07132e-08
154.102	3.05039e-08
154.688	3.03027e-08
155.273	3.00878e-08
155.859	2.99037e-08
156.445	2.97073e-08
157.031	2.95135e-08
157.617	2.93368e-08
158.203	2.91501e-08
158.789	2.8971e-08
159.375	2.87982e-08
159.961	2.86291e-08
160.547	2.8459e-08
161.133	2.82951e-08
161.719	2.81264e-08
162.305	2.7972e-08
162.891	2.78079e-08
163.477	2.76554e-08
164.062	2.74996e-08
164.648	2.73483e-08
165.234	2.7197e-08
165.82	2.70484e-08
166.406	2.69017e-08
166.992	2.67568e-08
167.578	2.66145e-08
168.164	2.64731e-08
168.75	2.63329e-08
169.336	2.61951e-08
169.922	2.60587e-08
170.508	2.59241e-08
171.094	2.57908e-08
171.68	2.56594e-08
172.266	2.55294e-08
172.852	2.54004e-08
173.438	2.52739e-08
174.023	2.51481e-08
174.609	2.50239e-08
175.195	2.49013e-08
175.781	2.478e-08
176.367	2.466e-08
176.953	2.45414e-08
177.539	2.44243e-08
178.125	2.43084e-08
178.711	2.41938e-08
179.297	2.40806e-08
179.883	2.39686e-08
180.469	2.38578e-08
181.055	2.37483e-08
181.641	2.36401e-08
182.227	2.35331e-08
182.812	2.34272e-08
183.398	2.33225e-08
183.984	2.3219e-08
184.57	2.31167e-08
185.156	2.30155e-08
185.742	2.29154e-08
186.328	2.28164e-08
186.914	2.27185e-08
187.5	2.26217e-08
188.086	2.2526e-08
188.672	2.24313e-08
189.258	2.23376e-08
189.844	2.2245e-08
190.43	2.21534e-08
191.016	2.20628e-08
191.602	2.19732e-08
192.188	2.18846e-08
192.773	2.17969e-08
193.359	2.17102e-08
193.945	2.16245e-08
194.531	2.15397e-08
195.117	2.14558e-08
195.703	2.13728e-08
196.289	2.12907e-08
196.875	2.12095e-08
197.461	2.11292e-08
198.047	2.10498e-08
198.633	2.09712e-08
199.219	2.08935e-08
199.805	2.08166e-08
200.391	2.07406e-08
200.977	2.06654e-08
201.562	2.0591e-08
202.148	2.05173e-08
202.734	2.04445e-08
203.32	2.03725e-08
203.906	2.03013e-08
204.492	2.02308e-08
205.078	2.01611e-08
205.664	2.00922e-08
206.25	2.0024e-08
206.836	1.99565e-08
207.422	1.98898e-08
208.008	1.98238e-08
208.594	1.97585e-08
209.18	1.96939e-08
209.766	1.963e-08
210.352	1.95669e-08
210.938	1.95044e-08
211.523	1.94425e-08
212.109	1.93814e-08
212.695	1.93209e-08
213.281	1.92611e-08
213.867	1.92019e-08
214.453	1.91434e-08
215.039	1.90855e-08
215.625	1.90283e-08
216.211	1.89717e-08
216.797	1.89157e-08
217.383	1.88603e-08
217.969	1.88055e-08
218.555	1.87514e-08
219.141	1.86978e-08
219.727	1.86448e-08
220.312	1.85925e-08
220.898	1.85407e-08
221.484	1.84894e-08
222.07	1.84388e-08
222.656	1.83887e-08
223.242	1.83392e-08
223.828	1.82902e-08
224.414	1.82418e-08
225	1.81939e-08
225.586	1.81466e-08
226.172	1.80998e-08
226.758	1.80535e-08
227.344	1.80078e-08
227.93	1.79626e-08
228.516	1.79179e-08
229.102	1.78737e-08
229.688	1.78301e-08
230.273	1.77869e-08
230.859	1.77443e-08
231.445	1.77021e-08
232.031	1.76604e-08
232.617	1.76193e-08
233.203	1.75786e-08
233.789	1.75384e-08
234.375	1.74986e-08
234.961	1.74594e-08
235.547	1.74206e-08
236.133	1.73823e-08
236.719	1.73444e-08
237.305	1.7307e-08
237.891	1.72701e-08
238.477	1.72336e-08
239.062	1.71975e-08
239.648	1.71619e-08
240.234	1.71268e-08
240.82	1.70921e-08
241.406	1.70578e-08
241.992	1.70239e-08
242.578	1.69905e-08
243.164	1.69575e-08
243.75	1.6925e-08
244.336	1.68928e-08
244.922	1.68611e-08
245.508	1.68298e-08
246.094	1.67989e-08
246.68	1.67684e-08
247.266	1.67383e-08
247.852	1.67086e-08
248.438	1.66794e-08
249.023	1.66505e-08
249.609	1.6622e-08
250.195	1.65939e-08
250.781	1.65662e-08
251.367	1.65389e-08
251.953	1.6512e-08
252.539	1.64855e-08
253.125	1.64593e-08
253.711	1.64336e-08
254.297	1.64082e-08
254.883	1.63832e-08
255.469	1.63585e-08
256.055	1.63343e-08
256.641	1.63104e-08
257.227	1.62868e-08
257.812	1.62636e-08
258.398	1.62408e-08
258.984	1.62184e-08
259.57	1.61963e-08
260.156	1.61746e-08
260.742	1.61532e-08
261.328	1.61322e-08
261.914	1.61115e-08
262.5	1.60912e-08
263.086	1.60713e-08
263.672	1.60516e-08
264.258	1.60324e-08
264.844	1.60134e-08
265.43	1.59948e-08
266.016	1.59766e-08
266.602	1.59587e-08
267.188	1.59411e-08
267.773	1.59239e-08
268.359	1.5907e-08
268.945	1.58904e-08
269.531	1.58742e-08
270.117	1.58583e-08
270.703	1.58427e-08
271.289	1.58275e-08
271.875	1.58126e-08
272.461	1.5798e-08
273.047	1.57837e-08
273.633	1.57698e-08
274.219	1.57562e-08
274.805	1.57429e-08
275.391	1.57299e-08
275.977	1.57172e-08
276.562	1.57049e-08
277.148	1.56929e-08
277.734	1.56812e-08
278.32	1.56698e-08
278.906	1.56587e-08
279.492	1.56479e-08
280.078	1.56375e-08
280.664	1.56274e-08
281.25	1.56175e-08
281.836	1.5608e-08
282.422	1.55988e-08
283.008	1.55899e-08
283.594	1.55813e-08
284.18	1.5573e-08
284.766	1.55651e-08
285.352	1.55574e-08
285.938	1.555e-08
286.523	1.5543e-08
287.109	1.55362e-08
287.695	1.55298e-08
288.281	1.55236e-08
288.867	1.55178e-08
289.453	1.55122e-08
290.039	1.5507e-08
290.625	1.55021e-08
291.211	1.54974e-08
291.797	1.54931e-08
292.383	1.5489e-08
292.969	1.54853e-08
293.555	1.54819e-08
294.141	1.54787e-08
294.727	1.54759e-08
295.312	1.54734e-08
295.898	1.54711e-08
296.484	1.54692e-08
297.07	1.54676e-08
297.656	1.54662e-08
298.242	1.54652e-08
298.828	1.54644e-08
299.414	1.5464e-08
300	7.73191e-09

## Sheet: fig_2a_bottom_ps_singlesubject
S for Subject 1	S for Subject 2	S for Subject 3	S for Subject 4	S for Subject 5	S for Subject 6	S for Subject 7	S for Subject 8	S for Subject 9	S for Subject 10	S for Subject 11	S for Subject 12	S for Subject 13	S for Subject 14
0.585938	0.00826669	0.00337503	0.00405911	0.00310086	0.00522267	0.00552432	0.00409603	0.0104393	0.0036851	0.00277585	0.003068	0.00371744	0.0105864
1.17188	0.0478546	0.0213018	0.0222837	0.0215688	0.032466	0.0361944	0.026924	0.0448529	0.0256857	0.0142618	0.0203979	0.0278359	0.05977
1.75781	0.0516789	0.0288125	0.0289528	0.0251065	0.0430399	0.0330179	0.0368066	0.0386031	0.0338366	0.0163658	0.0236508	0.034419	0.0645088
2.34375	0.0369116	0.0254744	0.026544	0.0189913	0.0358891	0.0264621	0.0296032	0.0245735	0.0283918	0.0133316	0.0211842	0.0269984	0.0427246
2.92969	0.0289468	0.0200718	0.0231294	0.0161491	0.0321379	0.0196672	0.0251649	0.0177217	0.0234777	0.0122722	0.0183919	0.0276121	0.0300156
3.51562	0.0263496	0.0169268	0.0190457	0.0158469	0.0292552	0.0168497	0.0234157	0.0146864	0.0206903	0.0110407	0.0182549	0.0188252	0.0224467
4.10156	0.0218809	0.0146686	0.0167298	0.0143995	0.0269608	0.0141566	0.0235057	0.0138357	0.019385	0.0114821	0.0146106	0.0225548	0.0188126
4.6875	0.021497	0.0141867	0.0145266	0.0146825	0.0262534	0.0124064	0.0241671	0.0141494	0.0201226	0.00995799	0.0145454	0.02194	0.0158652
5.27344	0.0200568	0.0129524	0.0139216	0.0146628	0.027388	0.0124549	0.0253791	0.0119593	0.0197544	0.00922908	0.0135685	0.0177429	0.0150445
5.85938	0.0206485	0.0125347	0.0121622	0.0136635	0.0258711	0.0126	0.026063	0.0109345	0.0177651	0.00984504	0.0136815	0.0173734	0.0154019
6.44531	0.0203088	0.0126337	0.0116708	0.0134552	0.0288446	0.0124414	0.0299442	0.0117615	0.016903	0.0110495	0.0139791	0.0189872	0.0139471
7.03125	0.0194781	0.0123412	0.0112858	0.0142384	0.0317694	0.0128413	0.0373672	0.0127909	0.0181306	0.0115635	0.0158222	0.020461	0.0121319
7.61719	0.0250117	0.0146058	0.0117235	0.0161999	0.0344437	0.0136558	0.0455107	0.0135023	0.020243	0.0128645	0.0169376	0.0205123	0.0124836
8.20312	0.0332098	0.0177455	0.0161152	0.0245864	0.0316547	0.014457	0.0478762	0.0173672	0.0267864	0.0143404	0.0197144	0.0255183	0.0148048
8.78906	0.039773	0.0232286	0.0299115	0.0403016	0.0322059	0.0161473	0.0535548	0.038788	0.0388132	0.01981	0.0261024	0.0746785	0.0230801
9.375	0.0542863	0.0340942	0.0678199	0.0652781	0.0619066	0.0250518	0.0851124	0.142664	0.0581573	0.0349398	0.0392889	0.14325	0.0472034
9.96094	0.0893831	0.0653309	0.107732	0.135347	0.120709	0.0584399	0.110392	0.168109	0.118963	0.0921005	0.0684566	0.0852698	0.0770622
10.5469	0.072267	0.103626	0.0955499	0.160322	0.0680289	0.199812	0.0737087	0.114619	0.140502	0.203294	0.0948149	0.0873477	0.114279
11.1328	0.0487325	0.0900852	0.0606709	0.0779964	0.0238164	0.156879	0.0400195	0.0509161	0.0649302	0.161049	0.0910682	0.0679004	0.101521
11.7188	0.0278712	0.0505895	0.0275565	0.0386819	0.0153601	0.031147	0.0231005	0.0161862	0.0256662	0.0727521	0.0577575	0.0207271	0.0429137
12.3047	0.014348	0.0279526	0.0180619	0.0243004	0.0118167	0.0190011	0.0140219	0.00869848	0.0151333	0.0241743	0.030414	0.00973473	0.0189609
12.8906	0.0100901	0.0181655	0.0187662	0.0159279	0.00972231	0.0135479	0.0104411	0.00654871	0.0114522	0.0121232	0.0178354	0.00704134	0.0104432
13.4766	0.00856207	0.014001	0.0174141	0.0109918	0.00878172	0.00885875	0.00940599	0.00574134	0.00998926	0.00971124	0.0122094	0.00653223	0.0074529
14.0625	0.00842428	0.0110807	0.0149986	0.00791997	0.00856373	0.00708919	0.00912678	0.0057235	0.00930525	0.00862762	0.00982275	0.0062888	0.00640534
14.6484	0.00872556	0.00993778	0.013931	0.00707972	0.00874863	0.00676249	0.00862859	0.00529909	0.00946471	0.00840249	0.0085201	0.00553655	0.00580913
15.2344	0.00880527	0.00968534	0.0137429	0.00667482	0.00896445	0.0062253	0.00800031	0.00469613	0.0094844	0.00824681	0.00848351	0.00520585	0.00559789
15.8203	0.0085294	0.00956692	0.0144941	0.00663426	0.00887471	0.00608796	0.00700849	0.00446856	0.0089403	0.00872889	0.00901007	0.00510847	0.00536807
16.4062	0.00858959	0.00993995	0.0149813	0.00670371	0.00868587	0.00590248	0.00612707	0.00431379	0.0082808	0.00856283	0.00953804	0.00498543	0.00542405
16.9922	0.00863629	0.0100688	0.014837	0.00662592	0.00887836	0.00565412	0.00604443	0.00437275	0.00782943	0.00805254	0.0101006	0.00506351	0.00528128
17.5781	0.00897071	0.0095868	0.0142785	0.00670512	0.009173	0.00527115	0.00563394	0.0047162	0.00772985	0.00773241	0.0113629	0.00544879	0.00529188
18.1641	0.00961614	0.00920834	0.0135076	0.00704783	0.0086992	0.00537547	0.00542272	0.00582253	0.00819298	0.00708413	0.0129883	0.00611803	0.00570974
18.75	0.0112764	0.00961016	0.0126769	0.00699115	0.00830313	0.00564569	0.00545769	0.00856529	0.00820904	0.00690823	0.013279	0.00666951	0.00556549
19.3359	0.0138667	0.0098299	0.0117991	0.00713166	0.00857307	0.00601213	0.00534418	0.0119529	0.00874682	0.00662976	0.0137093	0.0070648	0.00548777
19.9219	0.0152769	0.0101206	0.0114897	0.00819882	0.00891627	0.00663231	0.00550495	0.0146601	0.0098281	0.00709625	0.0147587	0.00712517	0.00616448
20.5078	0.0121719	0.0109822	0.0110136	0.0085707	0.00843394	0.00821528	0.00537002	0.0162719	0.00931965	0.00823574	0.0148131	0.00750785	0.00696318
21.0938	0.00845578	0.0113006	0.0092805	0.00776831	0.00722105	0.0124541	0.00513571	0.0150416	0.00771885	0.00912315	0.0146135	0.00836084	0.00736126
21.6797	0.00671669	0.0109512	0.00800597	0.0067792	0.00662699	0.0201797	0.0050476	0.0103106	0.0063886	0.0101531	0.0134419	0.00786758	0.00732492
22.2656	0.00582775	0.01018	0.00748309	0.00618396	0.0062763	0.0123521	0.00456997	0.00595898	0.00554573	0.00998546	0.0116143	0.00607822	0.00688272
22.8516	0.0049692	0.00913011	0.00723592	0.00547142	0.00588673	0.00647638	0.00392286	0.00382789	0.00514136	0.00783253	0.00961741	0.00497187	0.00575953
23.4375	0.00402386	0.0083923	0.00673545	0.00470098	0.00560626	0.00477398	0.00351922	0.003071	0.00484825	0.00543945	0.00786575	0.00412099	0.00474967
24.0234	0.00358392	0.00756876	0.00620046	0.00407978	0.00532845	0.00405486	0.00308499	0.00254997	0.0043901	0.00393706	0.00667394	0.00336089	0.00425252
24.6094	0.00327786	0.00699987	0.00605401	0.00345764	0.00527525	0.00389852	0.00282529	0.00228648	0.00428814	0.00308643	0.00583696	0.00289157	0.0041414
25.1953	0.00320112	0.00645216	0.00580354	0.00305316	0.0047325	0.003604	0.00256751	0.00214184	0.00428493	0.00269843	0.00543669	0.00259486	0.00403064
25.7812	0.00299529	0.00628104	0.00556423	0.00271904	0.00445671	0.00334614	0.00244452	0.00203562	0.00398185	0.00252538	0.00517636	0.00244632	0.003809
26.3672	0.00286888	0.00609068	0.00502552	0.00249779	0.00413106	0.00292162	0.00223679	0.00192549	0.00368152	0.00240861	0.00509322	0.0024446	0.00356435
26.9531	0.00288135	0.00603279	0.00462571	0.002319	0.00393654	0.00266709	0.00204071	0.00181327	0.00356018	0.00228977	0.00531278	0.00237677	0.00338364
27.5391	0.00294171	0.00599295	0.00430361	0.00219524	0.00369869	0.00249774	0.00191302	0.0018585	0.00358684	0.00229225	0.00516258	0.00224028	0.00314409
28.125	0.00304399	0.00569211	0.00381629	0.002025	0.00335496	0.00239405	0.00189091	0.00190435	0.00351484	0.00220084	0.00526931	0.00218759	0.00298086
28.7109	0.00316102	0.00542044	0.00362659	0.0019334	0.00309267	0.00235358	0.00174398	0.00193075	0.00325814	0.00202156	0.00587656	0.00215048	0.00288382
29.2969	0.00336444	0.00518418	0.00337223	0.00189767	0.00287785	0.00220703	0.0016617	0.00191326	0.00309913	0.00187755	0.00737807	0.00210057	0.00285437
29.8828	0.00319569	0.00491643	0.00307863	0.0019019	0.00261479	0.00212256	0.00162511	0.00197403	0.00273245	0.00182025	0.00873634	0.00212368	0.0027117
30.4688	0.00281778	0.00450626	0.00279423	0.00182786	0.00243464	0.00212982	0.001556	0.00200545	0.0024628	0.00189158	0.00835288	0.00223824	0.00266681
31.0547	0.0024444	0.00402534	0.0025681	0.00177807	0.0022571	0.00224508	0.00149866	0.00192705	0.00221443	0.00185715	0.00613191	0.00242708	0.00258625
31.6406	0.00218055	0.0037042	0.00237138	0.00169302	0.00204358	0.00222083	0.00143076	0.00185379	0.00202235	0.00175811	0.0041508	0.00252317	0.00244084
32.2266	0.00193005	0.00354382	0.00219518	0.00162323	0.0018402	0.00223305	0.00136995	0.00160942	0.00179134	0.00171438	0.00327724	0.00231274	0.00224189
32.8125	0.00177443	0.00331389	0.00210784	0.00157109	0.00175358	0.00214027	0.00129677	0.00133258	0.00156116	0.00170452	0.00288436	0.00208661	0.00211198
33.3984	0.00164419	0.00312567	0.00205522	0.0015201	0.00165805	0.00187999	0.00124907	0.0011492	0.00146712	0.00163003	0.00246011	0.00180432	0.0020048
33.9844	0.00154109	0.00293354	0.00190248	0.00149273	0.00156806	0.00168049	0.00117288	0.00105242	0.00140038	0.00143121	0.00213873	0.0016418	0.00185152
34.5703	0.00146625	0.00278877	0.00185131	0.00143528	0.0014811	0.00156236	0.00111011	0.00100073	0.00133442	0.00130173	0.0018458	0.00146369	0.00169922
35.1562	0.00145826	0.00261607	0.00178805	0.0013783	0.00139288	0.00150868	0.00104341	0.000925277	0.00125402	0.00118498	0.00169207	0.00133629	0.00155244
35.7422	0.00140148	0.00249207	0.00171473	0.00133139	0.00133978	0.00147235	0.00104277	0.000848991	0.00120275	0.00108675	0.00157213	0.00125156	0.00150679
36.3281	0.00134386	0.00238347	0.00159324	0.00127981	0.0013146	0.00138933	0.00102051	0.000818787	0.00113428	0.000997359	0.00148796	0.00119716	0.0014604
36.9141	0.00132705	0.00228644	0.00156358	0.00122671	0.00125606	0.00138062	0.000982366	0.000793338	0.00109814	0.000927502	0.00138269	0.0011938	0.00139657
37.5	0.00131297	0.00227852	0.00152499	0.00119094	0.00118946	0.00136137	0.000986418	0.000761731	0.00105635	0.000892891	0.0013171	0.00115444	0.00137216
38.0859	0.00128592	0.00220573	0.00151728	0.00112389	0.00114299	0.00134844	0.000976338	0.000765019	0.000997974	0.000885383	0.00125536	0.00111929	0.00136947
38.6719	0.00129247	0.00213436	0.00147585	0.00109566	0.00113155	0.00128507	0.000936134	0.000748364	0.000942321	0.000828137	0.00121152	0.00110931	0.00129778
39.2578	0.00127513	0.00209507	0.00140999	0.00108755	0.00110925	0.00122597	0.000923887	0.000755192	0.000880803	0.000817979	0.00116891	0.0011283	0.00125138
39.8438	0.0011928	0.00197855	0.00136682	0.0010543	0.0010668	0.00119309	0.000922135	0.000739634	0.00084933	0.000806742	0.00111671	0.00110667	0.00124132
40.4297	0.00118602	0.00196477	0.00128339	0.00102494	0.00102443	0.00117321	0.000905208	0.000732487	0.000825911	0.000793818	0.00110327	0.00106003	0.00121082
41.0156	0.00116221	0.00192468	0.00127992	0.00100963	0.00101043	0.00112762	0.000892165	0.000704469	0.000797318	0.000754139	0.00105314	0.00103448	0.00119465
41.6016	0.00111669	0.00186585	0.00125713	0.000994745	0.000971726	0.00108711	0.000851528	0.000683495	0.000788018	0.000736446	0.0010148	0.00104368	0.00120507
42.1875	0.00108703	0.00183839	0.00120785	0.000958928	0.000939886	0.00108577	0.000837244	0.000666311	0.000745543	0.000723432	0.0010134	0.00103155	0.00118378
42.7734	0.00107034	0.00182921	0.00118351	0.000944476	0.000909254	0.0010673	0.000830033	0.000620197	0.000725782	0.000713418	0.000979494	0.00103811	0.00112521
43.3594	0.00102367	0.00180373	0.00118308	0.000960756	0.000894958	0.00103161	0.000827264	0.000587391	0.000708241	0.000688762	0.000953681	0.00104575	0.00110599
43.9453	0.00100147	0.00175207	0.0011784	0.000938941	0.000881256	0.00100974	0.000809673	0.000574841	0.000694137	0.000691138	0.000929165	0.00101432	0.00107838
44.5312	0.000995461	0.00171811	0.0011615	0.000933213	0.000877844	0.00100234	0.000811096	0.000549562	0.000679314	0.000688912	0.000904864	0.00102789	0.00107607
45.1172	0.000992977	0.00168534	0.00112972	0.000929563	0.000867929	0.000964672	0.000826287	0.000539186	0.000674543	0.00065739	0.000905288	0.00105191	0.00106969
45.7031	0.000964374	0.00165594	0.00113166	0.000911164	0.000828477	0.000950237	0.000804471	0.000525052	0.000666386	0.000621759	0.000876872	0.00103562	0.00107344
46.2891	0.000951887	0.00165082	0.00110557	0.000904776	0.0008042	0.00092619	0.000785817	0.000519459	0.00063379	0.000613533	0.000849642	0.00100609	0.00103935
46.875	0.00096435	0.00163761	0.00108217	0.000891756	0.000792786	0.000923321	0.000775301	0.000501246	0.000614254	0.000590271	0.00083492	0.000983956	0.00102205
47.4609	0.000995173	0.00158076	0.00107669	0.000872286	0.000803665	0.000913726	0.000766024	0.000503884	0.000602191	0.0005925	0.000810095	0.000966916	0.00100679
48.0469	0.000961445	0.00153639	0.00103516	0.000853405	0.000806203	0.000902307	0.000752006	0.000496713	0.000597378	0.00057964	0.000776228	0.000973458	0.000980093
48.6328	0.000946572	0.00153983	0.00101156	0.000848647	0.000780634	0.000884355	0.000740249	0.000487055	0.000586763	0.000565056	0.000789247	0.000976122	0.000959019
49.2188	0.000951142	0.00146665	0.000996592	0.00084171	0.000761281	0.000870387	0.000749009	0.000477427	0.000567128	0.000568272	0.000761276	0.000952383	0.000942017
49.8047	0.000918697	0.00143496	0.000989932	0.000823158	0.00074932	0.000852355	0.000725689	0.00047341	0.000559553	0.000548434	0.000757791	0.000920017	0.000945207
50.3906	0.000887131	0.00142389	0.000974311	0.000816388	0.000726948	0.00084272	0.000726387	0.00047389	0.000544775	0.000533917	0.000752384	0.000919905	0.000940745
50.9766	0.000863184	0.00141216	0.000954416	0.000798759	0.00071035	0.000833422	0.000717178	0.000454783	0.000528827	0.000523005	0.000716785	0.000904281	0.000903011
51.5625	0.000845899	0.0013703	0.000923342	0.000777061	0.00068368	0.000845895	0.000707472	0.000442138	0.000518649	0.000514723	0.000713038	0.00088712	0.00088101
52.1484	0.000828075	0.00134236	0.000888575	0.000772688	0.000681637	0.000817886	0.000685665	0.00044796	0.000509671	0.000513706	0.00068531	0.000859732	0.000859177
52.7344	0.000807825	0.0013523	0.000878247	0.000767074	0.000674004	0.000808937	0.000681781	0.00044105	0.000494663	0.000513737	0.000679387	0.00084044	0.000844905
53.3203	0.000800471	0.00130192	0.0008519	0.000746474	0.000649755	0.000821906	0.000664506	0.000420017	0.000475915	0.000503016	0.00065782	0.000839829	0.00083594
53.9062	0.000786174	0.00127044	0.000834955	0.000731339	0.000628064	0.000794361	0.000649444	0.000419997	0.000466794	0.000481049	0.000658856	0.000807583	0.000823387
54.4922	0.000782227	0.00123608	0.000811927	0.000720581	0.000601778	0.000776603	0.000640182	0.000401605	0.000459213	0.000485114	0.000642864	0.000785331	0.000808465
55.0781	0.000759268	0.00119498	0.000797221	0.000715869	0.000581832	0.000747457	0.000614788	0.000392384	0.000444436	0.000470604	0.00062613	0.000784741	0.000794611
55.6641	0.000724025	0.00116457	0.000774749	0.000707962	0.000562447	0.000732579	0.000601734	0.000376708	0.0004244	0.000450322	0.000612625	0.000739875	0.000753353
56.25	0.00067573	0.00112416	0.000739128	0.000669111	0.000547934	0.000708916	0.000592351	0.000360823	0.000406283	0.000442531	0.000570614	0.000706056	0.000710209
56.8359	0.000627156	0.0010338	0.000678015	0.000621887	0.000503723	0.000645024	0.00054458	0.000331581	0.000364967	0.000405792	0.000520098	0.000667942	0.000668723
57.4219	0.000544854	0.000872731	0.000571994	0.000533288	0.000433801	0.00055151	0.000476568	0.000288882	0.000306	0.000353798	0.000447715	0.000557537	0.000576708
58.0078	0.000370941	0.000603058	0.00039951	0.000361966	0.000296209	0.000388347	0.000324757	0.00020133	0.000205735	0.00024146	0.00030468	0.000367571	0.000392603
58.5938	0.000142607	0.000233903	0.000154878	0.000142376	0.000114672	0.000155722	0.000125521	7.70991e-05	8.01622e-05	9.21585e-05	0.000119687	0.000140403	0.000154077
59.1797	1.94292e-05	3.06851e-05	2.09168e-05	1.91036e-05	1.54562e-05	2.09551e-05	1.6659e-05	1.04366e-05	1.09078e-05	1.22205e-05	1.64117e-05	1.8537e-05	2.11593e-05
59.7656	8.03073e-07	1.2088e-06	8.57586e-07	7.93307e-07	6.79038e-07	8.32636e-07	7.06032e-07	5.06109e-07	5.3264e-07	5.95723e-07	7.25848e-07	8.12024e-07	8.47245e-07
60.3516	1.52431e-06	2.36384e-06	1.6303e-06	1.52959e-06	1.23056e-06	1.599e-06	1.39085e-06	8.93547e-07	9.12366e-07	1.05949e-06	1.27235e-06	1.4176e-06	1.6437e-06
60.9375	2.94548e-05	4.62859e-05	3.08656e-05	2.88034e-05	2.30616e-05	3.08269e-05	2.60413e-05	1.57499e-05	1.55934e-05	1.9313e-05	2.47444e-05	2.62669e-05	3.20053e-05
61.5234	0.000154009	0.000248973	0.000165455	0.000153694	0.000121575	0.000159818	0.000136205	8.22992e-05	8.14191e-05	0.000102603	0.00012729	0.000138848	0.000168042
62.1094	0.000313795	0.000520521	0.000343687	0.000322633	0.000252131	0.000326708	0.000288817	0.000172557	0.000170019	0.000210808	0.000265284	0.000283508	0.000350808
62.6953	0.000405596	0.000673191	0.000445457	0.000427224	0.000335526	0.000433919	0.000382662	0.000219791	0.000222617	0.000274531	0.000343246	0.00036444	0.000455031
63.2812	0.00043874	0.000729714	0.000475506	0.000453432	0.000353812	0.000475338	0.000410444	0.00023882	0.00024236	0.000291311	0.000363121	0.000388829	0.000491707
63.8672	0.000452641	0.000719693	0.000480864	0.000460904	0.000356461	0.000471029	0.000410119	0.000244775	0.000238539	0.000294669	0.000358751	0.000380468	0.000496884
64.4531	0.000456686	0.000693456	0.000482009	0.000457295	0.000349237	0.000471617	0.00040289	0.000237089	0.000230929	0.000293033	0.000349007	0.000364455	0.00048636
65.0391	0.000426326	0.000675395	0.000473935	0.000433313	0.000345219	0.000455772	0.000397031	0.000226898	0.000221443	0.000291081	0.000344668	0.000354301	0.00047379
65.625	0.000429087	0.000666153	0.00045457	0.000424876	0.000331661	0.000432641	0.000381513	0.000216077	0.000212418	0.000275863	0.000333648	0.000346104	0.000458652
66.2109	0.000412506	0.000637793	0.000438241	0.000407399	0.000318596	0.000413122	0.000365609	0.000212309	0.000204193	0.000270553	0.00031887	0.000329492	0.000440681
66.7969	0.000390749	0.000606481	0.000416905	0.000392661	0.00030324	0.000405104	0.000351683	0.000199908	0.000196224	0.00025986	0.000297899	0.000311114	0.000427567
67.3828	0.00037419	0.000582844	0.000389767	0.000378343	0.000288625	0.000372809	0.000333617	0.000188493	0.000188765	0.000246608	0.000288937	0.00029294	0.00041135
67.9688	0.000359884	0.000551253	0.000367845	0.000363485	0.000279604	0.000358789	0.000314191	0.000178966	0.000179109	0.000238715	0.000274026	0.000277737	0.000391238
68.5547	0.000350051	0.000525536	0.000357452	0.000344178	0.000264848	0.00033995	0.00029946	0.000169635	0.000169647	0.00022132	0.000254245	0.000259717	0.000368791
69.1406	0.000326873	0.000499158	0.000337579	0.000323294	0.000248766	0.000321287	0.000284315	0.000161261	0.000158809	0.000210778	0.000240247	0.000250657	0.000343842
69.7266	0.000318237	0.000470804	0.000321853	0.000311218	0.000235009	0.000302873	0.000272531	0.000153694	0.000149055	0.000201988	0.000230974	0.0002327	0.000331014
70.3125	0.000302867	0.000447924	0.000302574	0.000296243	0.000224195	0.000286577	0.000257315	0.000143766	0.000142947	0.000188706	0.000216945	0.000216924	0.000308622
70.8984	0.00027661	0.000421822	0.000280113	0.000274483	0.00021154	0.000269392	0.000242636	0.000136001	0.000133078	0.000174088	0.000203855	0.000205226	0.000292791
71.4844	0.000259165	0.000395898	0.000265386	0.000260804	0.000197325	0.000255641	0.000226559	0.000127552	0.000125445	0.000165819	0.000192236	0.000192643	0.000282044
72.0703	0.000245242	0.000370023	0.00025259	0.000246187	0.000184721	0.000243034	0.00021121	0.000119877	0.000116701	0.000156909	0.000177305	0.000179127	0.000260625
72.6562	0.000233107	0.000345777	0.000239949	0.000230615	0.000174496	0.000229018	0.0001974	0.000110974	0.000109431	0.000148504	0.000164026	0.00016672	0.000242877
73.2422	0.00022254	0.00032178	0.000220034	0.000215171	0.000163268	0.000215309	0.000187739	0.000103244	0.000103332	0.000137407	0.000154879	0.000158188	0.000229595
73.8281	0.000203447	0.000302077	0.000203384	0.000202748	0.000150927	0.000196015	0.000173667	9.61554e-05	9.61319e-05	0.000128128	0.000145592	0.000147779	0.000213355
74.4141	0.000190329	0.000283038	0.00018699	0.000187977	0.000139419	0.000181215	0.000162581	8.87082e-05	8.91282e-05	0.000120527	0.000135887	0.000136756	0.000198128
75	0.000177189	0.000261247	0.00017549	0.000174187	0.000129196	0.000170829	0.000150578	8.32941e-05	8.24467e-05	0.000113948	0.000124873	0.000126505	0.000182351
75.5859	0.000164329	0.000243485	0.000165287	0.000160179	0.000121029	0.000159161	0.000138987	7.65528e-05	7.6007e-05	0.000104863	0.000114002	0.000119057	0.000169788
76.1719	0.000148878	0.000223347	0.000153959	0.000148735	0.000114221	0.00014801	0.000130901	7.23247e-05	7.23938e-05	9.58401e-05	0.000105296	0.000110656	0.000157243
76.7578	0.000140971	0.000206014	0.000143198	0.000138454	0.000103226	0.00013677	0.000119717	6.58797e-05	6.70698e-05	8.78487e-05	9.72258e-05	0.000101353	0.000144937
77.3438	0.000131445	0.000190626	0.000132131	0.000127717	9.55024e-05	0.000125082	0.000111586	6.05358e-05	6.09433e-05	8.23815e-05	9.09637e-05	9.13769e-05	0.000132606
77.9297	0.000119183	0.000177098	0.000121556	0.000117238	8.95492e-05	0.000116661	0.000104604	5.5705e-05	5.56631e-05	7.6579e-05	8.36124e-05	8.5348e-05	0.000122411
78.5156	0.000111111	0.00016212	0.000110687	0.000107148	8.13075e-05	0.000105615	9.51174e-05	5.10116e-05	5.10735e-05	6.9971e-05	7.6434e-05	7.79379e-05	0.000113407
79.1016	0.0001018	0.000148125	0.000100034	0.000100694	7.31416e-05	9.61636e-05	8.74671e-05	4.6737e-05	4.71628e-05	6.32175e-05	6.95768e-05	7.06488e-05	0.000105045
79.6875	9.2538e-05	0.000135808	9.17419e-05	9.23583e-05	6.80495e-05	8.90352e-05	8.00101e-05	4.24983e-05	4.32466e-05	5.8244e-05	6.41316e-05	6.4422e-05	9.66511e-05
80.2734	8.67644e-05	0.000123992	8.38251e-05	8.38648e-05	6.27121e-05	8.16869e-05	7.29442e-05	3.84052e-05	4.00114e-05	5.40039e-05	5.90795e-05	5.85048e-05	8.7356e-05
80.8594	7.84147e-05	0.000114456	7.65186e-05	7.64762e-05	5.81737e-05	7.54221e-05	6.57258e-05	3.53909e-05	3.58619e-05	4.92893e-05	5.3458e-05	5.26868e-05	8.10406e-05
81.4453	7.17714e-05	0.000103331	7.01583e-05	6.98884e-05	5.26058e-05	6.84749e-05	6.05658e-05	3.2388e-05	3.27401e-05	4.47197e-05	4.8604e-05	4.81231e-05	7.38228e-05
82.0312	6.38272e-05	9.42987e-05	6.39169e-05	6.41532e-05	4.79643e-05	6.16544e-05	5.48935e-05	2.95262e-05	3.00915e-05	4.14415e-05	4.43793e-05	4.33454e-05	6.73336e-05
82.6172	5.96355e-05	8.67766e-05	5.84484e-05	5.79541e-05	4.38186e-05	5.53918e-05	4.98802e-05	2.67938e-05	2.77899e-05	3.78041e-05	3.96669e-05	3.94119e-05	6.08128e-05
83.2031	5.49894e-05	7.77349e-05	5.27735e-05	5.25513e-05	3.87597e-05	4.98936e-05	4.59948e-05	2.43709e-05	2.50181e-05	3.50521e-05	3.66688e-05	3.54305e-05	5.51545e-05
83.7891	4.77083e-05	7.02707e-05	4.8034e-05	4.66975e-05	3.47306e-05	4.53102e-05	4.198e-05	2.19563e-05	2.25106e-05	3.19934e-05	3.29558e-05	3.22463e-05	5.00923e-05
84.375	4.41516e-05	6.30965e-05	4.33476e-05	4.27799e-05	3.14974e-05	4.12514e-05	3.79223e-05	1.97443e-05	2.05433e-05	2.86936e-05	3.00088e-05	2.96432e-05	4.54838e-05
84.9609	4.04902e-05	5.68883e-05	3.87417e-05	3.89761e-05	2.86677e-05	3.84337e-05	3.38714e-05	1.80333e-05	1.86501e-05	2.52848e-05	2.75329e-05	2.68616e-05	4.17134e-05
85.5469	3.69781e-05	5.19294e-05	3.49259e-05	3.51379e-05	2.59198e-05	3.45231e-05	3.08536e-05	1.63649e-05	1.67488e-05	2.30113e-05	2.45354e-05	2.46482e-05	3.74746e-05
86.1328	3.37789e-05	4.72129e-05	3.17491e-05	3.15897e-05	2.37212e-05	3.07426e-05	2.78572e-05	1.48687e-05	1.52172e-05	2.07083e-05	2.20578e-05	2.21388e-05	3.37156e-05
86.7188	3.07406e-05	4.25965e-05	2.8711e-05	2.85846e-05	2.15093e-05	2.76906e-05	2.50176e-05	1.31422e-05	1.35753e-05	1.89854e-05	1.98663e-05	1.98805e-05	3.05714e-05
87.3047	2.80724e-05	3.80633e-05	2.63506e-05	2.61831e-05	1.93677e-05	2.49282e-05	2.25209e-05	1.19659e-05	1.21887e-05	1.72198e-05	1.76059e-05	1.79114e-05	2.74349e-05
87.8906	2.46384e-05	3.46286e-05	2.41508e-05	2.37556e-05	1.72478e-05	2.23472e-05	2.04631e-05	1.09068e-05	1.10775e-05	1.55189e-05	1.58268e-05	1.61517e-05	2.51378e-05
88.4766	2.20633e-05	3.17862e-05	2.15124e-05	2.12684e-05	1.54242e-05	1.99402e-05	1.86636e-05	9.77492e-06	1.00634e-05	1.37126e-05	1.41836e-05	1.44645e-05	2.24876e-05
89.0625	1.99832e-05	2.8314e-05	1.94672e-05	1.91698e-05	1.38891e-05	1.85668e-05	1.65029e-05	8.69027e-06	9.01234e-06	1.2312e-05	1.29198e-05	1.28825e-05	2.03237e-05
89.6484	1.89102e-05	2.55129e-05	1.76295e-05	1.74143e-05	1.26719e-05	1.68387e-05	1.48858e-05	7.95495e-06	8.04638e-06	1.13671e-05	1.15884e-05	1.16298e-05	1.81586e-05
90.2344	1.67531e-05	2.27747e-05	1.57519e-05	1.55421e-05	1.13464e-05	1.48556e-05	1.36035e-05	7.15979e-06	7.26905e-06	1.01984e-05	1.04527e-05	1.04851e-05	1.62965e-05
90.8203	1.44189e-05	2.043e-05	1.40718e-05	1.40176e-05	1.00167e-05	1.32392e-05	1.22937e-05	6.33604e-06	6.61938e-06	9.35464e-06	9.42129e-06	9.49335e-06	1.48551e-05
91.4062	1.34588e-05	1.8598e-05	1.25629e-05	1.24989e-05	9.0664e-06	1.16986e-05	1.0943e-05	5.641e-06	6.00574e-06	8.31964e-06	8.62994e-06	8.59364e-06	1.34139e-05
91.9922	1.21459e-05	1.67222e-05	1.14646e-05	1.13022e-05	8.3186e-06	1.07153e-05	9.7459e-06	5.19242e-06	5.38298e-06	7.53296e-06	7.82188e-06	7.66832e-06	1.19127e-05
92.5781	1.08634e-05	1.4813e-05	1.01926e-05	1.03189e-05	7.39038e-06	9.56271e-06	8.76658e-06	4.65968e-06	4.74804e-06	6.66368e-06	6.82838e-06	6.9188e-06	1.06574e-05
93.1641	9.57644e-06	1.33154e-05	9.11792e-06	9.17874e-06	6.5881e-06	8.45677e-06	7.86754e-06	4.14221e-06	4.27132e-06	5.9989e-06	6.09615e-06	6.13665e-06	9.71448e-06
93.75	8.87973e-06	1.19186e-05	8.07788e-06	8.2729e-06	5.88043e-06	7.62903e-06	7.02289e-06	3.71297e-06	3.82208e-06	5.38596e-06	5.51442e-06	5.50775e-06	8.65113e-06
94.3359	7.8863e-06	1.05841e-05	7.12848e-06	7.29799e-06	5.30971e-06	6.87752e-06	6.3206e-06	3.31342e-06	3.38953e-06	4.73262e-06	4.98013e-06	4.96364e-06	7.76925e-06
94.9219	7.05337e-06	9.53731e-06	6.49651e-06	6.53061e-06	4.70688e-06	6.17011e-06	5.72368e-06	2.94303e-06	3.05103e-06	4.31774e-06	4.43241e-06	4.36362e-06	6.94206e-06
95.5078	6.26357e-06	8.5041e-06	5.81964e-06	5.92996e-06	4.23804e-06	5.54483e-06	5.0536e-06	2.65445e-06	2.72769e-06	3.96917e-06	3.95525e-06	4.00096e-06	6.14898e-06
96.0938	5.58822e-06	7.66465e-06	5.26687e-06	5.2503e-06	3.85505e-06	4.9328e-06	4.57613e-06	2.36719e-06	2.46361e-06	3.55575e-06	3.57582e-06	3.58081e-06	5.5331e-06
96.6797	5.0241e-06	6.98649e-06	4.6817e-06	4.74325e-06	3.47824e-06	4.38015e-06	4.11618e-06	2.14818e-06	2.26683e-06	3.16517e-06	3.18841e-06	3.23572e-06	4.97363e-06
97.2656	4.64771e-06	6.30562e-06	4.16787e-06	4.20047e-06	3.05819e-06	4.02186e-06	3.66175e-06	1.9235e-06	1.99636e-06	2.86817e-06	2.84187e-06	2.91475e-06	4.49404e-06
97.8516	4.16965e-06	5.60534e-06	3.81078e-06	3.76449e-06	2.7384e-06	3.61371e-06	3.31035e-06	1.73493e-06	1.76315e-06	2.63208e-06	2.5935e-06	2.58234e-06	4.04182e-06
98.4375	3.62639e-06	4.93893e-06	3.41268e-06	3.33061e-06	2.4895e-06	3.22668e-06	2.96297e-06	1.56672e-06	1.5715e-06	2.30028e-06	2.28089e-06	2.2913e-06	3.61239e-06
99.0234	3.24443e-06	4.41755e-06	3.04333e-06	3.02326e-06	2.21095e-06	2.85783e-06	2.66494e-06	1.39805e-06	1.45474e-06	2.09952e-06	2.08009e-06	2.04909e-06	3.25951e-06
99.6094	2.93659e-06	3.97894e-06	2.76357e-06	2.75757e-06	2.00881e-06	2.52787e-06	2.3654e-06	1.26835e-06	1.31493e-06	1.85513e-06	1.86134e-06	1.8684e-06	2.91378e-06
100.195	2.60904e-06	3.55748e-06	2.45203e-06	2.45849e-06	1.78683e-06	2.2713e-06	2.14525e-06	1.15535e-06	1.18628e-06	1.6596e-06	1.65917e-06	1.65504e-06	2.64323e-06
100.781	2.46484e-06	3.22296e-06	2.22817e-06	2.23889e-06	1.612e-06	2.07813e-06	1.95448e-06	1.0213e-06	1.0654e-06	1.515e-06	1.4837e-06	1.4946e-06	2.31247e-06
101.367	2.24462e-06	2.88245e-06	2.02269e-06	2.01862e-06	1.44496e-06	1.84087e-06	1.73995e-06	9.2289e-07	9.49921e-07	1.36061e-06	1.35317e-06	1.36053e-06	2.0981e-06
101.953	1.92894e-06	2.56796e-06	1.80794e-06	1.79512e-06	1.32647e-06	1.6606e-06	1.57507e-06	8.30406e-07	8.58314e-07	1.22306e-06	1.21292e-06	1.19819e-06	1.90208e-06
102.539	1.71169e-06	2.33403e-06	1.63697e-06	1.60032e-06	1.18449e-06	1.51928e-06	1.39278e-06	7.3964e-07	7.80277e-07	1.08687e-06	1.10339e-06	1.09481e-06	1.70124e-06
103.125	1.57001e-06	2.11016e-06	1.45856e-06	1.44849e-06	1.04437e-06	1.3823e-06	1.25692e-06	6.7657e-07	6.96346e-07	1.01597e-06	9.87108e-07	9.79767e-07	1.51417e-06
103.711	1.433e-06	1.90086e-06	1.29885e-06	1.31519e-06	9.53036e-07	1.23805e-06	1.14135e-06	6.08386e-07	6.25652e-07	9.18168e-07	8.7848e-07	8.65237e-07	1.37881e-06
104.297	1.2507e-06	1.71192e-06	1.16634e-06	1.17336e-06	8.62726e-07	1.09926e-06	1.03256e-06	5.47159e-07	5.75643e-07	8.19942e-07	8.01907e-07	8.00141e-07	1.24068e-06
104.883	1.13738e-06	1.54718e-06	1.04268e-06	1.06011e-06	7.85836e-07	9.84608e-07	9.25827e-07	5.02525e-07	5.23767e-07	7.45678e-07	7.20618e-07	7.19518e-07	1.11762e-06
105.469	1.01281e-06	1.39076e-06	9.58564e-07	9.66825e-07	7.10873e-07	9.00758e-07	8.3816e-07	4.56188e-07	4.72279e-07	6.54925e-07	6.48864e-07	6.47014e-07	1.00938e-06
106.055	9.30356e-07	1.23225e-06	8.56076e-07	8.55673e-07	6.35705e-07	7.90718e-07	7.54343e-07	4.11205e-07	4.31728e-07	5.9545e-07	5.95606e-07	5.99912e-07	9.06817e-07
106.641	8.54801e-07	1.11664e-06	7.77488e-07	7.74945e-07	5.7487e-07	7.21415e-07	6.82032e-07	3.7031e-07	3.90342e-07	5.48921e-07	5.35283e-07	5.39067e-07	8.18097e-07
107.227	7.78908e-07	9.98349e-07	7.0084e-07	7.00006e-07	5.22182e-07	6.63595e-07	6.23108e-07	3.34361e-07	3.54021e-07	5.00758e-07	4.90476e-07	4.85603e-07	7.37484e-07
107.812	6.9332e-07	9.25252e-07	6.38587e-07	6.46212e-07	4.66909e-07	5.89011e-07	5.59262e-07	3.1199e-07	3.212e-07	4.40998e-07	4.4244e-07	4.39256e-07	6.64188e-07
108.398	6.3379e-07	8.45737e-07	5.74367e-07	5.81122e-07	4.29214e-07	5.35906e-07	5.06578e-07	2.8612e-07	2.95535e-07	4.12717e-07	4.0729e-07	4.09177e-07	6.04049e-07
108.984	5.64218e-07	7.75198e-07	5.23189e-07	5.22244e-07	3.95127e-07	4.85462e-07	4.6101e-07	2.57478e-07	2.7234e-07	3.72463e-07	3.70694e-07	3.66051e-07	5.52647e-07
109.57	5.08474e-07	6.76361e-07	4.73162e-07	4.80386e-07	3.58743e-07	4.47399e-07	4.19117e-07	2.34409e-07	2.50685e-07	3.3928e-07	3.35739e-07	3.35869e-07	4.92784e-07
110.156	4.56695e-07	6.20202e-07	4.27206e-07	4.32332e-07	3.27933e-07	4.06837e-07	3.89461e-07	2.1816e-07	2.25073e-07	3.07528e-07	3.07136e-07	3.09343e-07	4.56058e-07
110.742	4.10949e-07	5.51509e-07	3.90169e-07	4.02141e-07	2.97334e-07	3.73307e-07	3.47474e-07	2.03164e-07	2.11076e-07	2.96112e-07	2.81195e-07	2.86297e-07	4.07481e-07
111.328	3.87674e-07	5.08227e-07	3.60071e-07	3.63482e-07	2.70501e-07	3.35894e-07	3.15518e-07	1.84839e-07	1.91757e-07	2.58002e-07	2.58879e-07	2.58344e-07	3.71409e-07
111.914	3.51165e-07	4.63641e-07	3.31229e-07	3.31185e-07	2.45597e-07	3.10564e-07	2.90006e-07	1.71457e-07	1.8072e-07	2.36055e-07	2.35551e-07	2.3778e-07	3.38827e-07
112.5	3.33044e-07	4.19331e-07	2.98586e-07	2.99905e-07	2.29888e-07	2.81306e-07	2.63523e-07	1.56184e-07	1.63546e-07	2.22816e-07	2.15963e-07	2.15845e-07	3.10296e-07
113.086	2.9248e-07	3.80588e-07	2.79304e-07	2.73382e-07	2.07446e-07	2.55236e-07	2.4495e-07	1.47608e-07	1.52622e-07	2.04421e-07	2.00555e-07	1.99145e-07	2.83849e-07
113.672	2.67939e-07	3.46645e-07	2.51253e-07	2.53091e-07	1.96296e-07	2.37346e-07	2.21806e-07	1.36068e-07	1.42814e-07	1.87212e-07	1.84581e-07	1.85041e-07	2.58875e-07
114.258	2.45576e-07	3.23402e-07	2.32708e-07	2.33716e-07	1.76554e-07	2.18619e-07	2.07619e-07	1.26176e-07	1.32166e-07	1.72056e-07	1.68368e-07	1.70526e-07	2.36868e-07
114.844	2.27972e-07	2.93616e-07	2.11177e-07	2.11735e-07	1.64427e-07	2.02365e-07	1.90229e-07	1.18477e-07	1.23191e-07	1.61065e-07	1.55891e-07	1.59785e-07	2.15546e-07
115.43	2.06851e-07	2.64473e-07	1.93094e-07	1.96776e-07	1.54252e-07	1.83715e-07	1.73903e-07	1.11393e-07	1.14956e-07	1.51715e-07	1.45818e-07	1.46473e-07	2.00414e-07
116.016	1.804e-07	2.41148e-07	1.77007e-07	1.79119e-07	1.38688e-07	1.68493e-07	1.57673e-07	1.0228e-07	1.07213e-07	1.3822e-07	1.33172e-07	1.34707e-07	1.79152e-07
116.602	1.70376e-07	2.13713e-07	1.61397e-07	1.62718e-07	1.26368e-07	1.51239e-07	1.45204e-07	9.50136e-08	9.98273e-08	1.27314e-07	1.23683e-07	1.26898e-07	1.64047e-07
117.188	1.47255e-07	1.8897e-07	1.40179e-07	1.41655e-07	1.13471e-07	1.34471e-07	1.25506e-07	8.68639e-08	9.01506e-08	1.11288e-07	1.08324e-07	1.11088e-07	1.43037e-07
117.773	1.17785e-07	1.47046e-07	1.13576e-07	1.15135e-07	9.45019e-08	1.11104e-07	1.03558e-07	7.39344e-08	7.73652e-08	9.34062e-08	9.15133e-08	9.48684e-08	1.1532e-07
118.359	7.93051e-08	9.93157e-08	7.9165e-08	8.17976e-08	6.98998e-08	7.79873e-08	7.45543e-08	6.04397e-08	6.1187e-08	7.06205e-08	6.88982e-08	7.1583e-08	7.78976e-08
118.945	5.34348e-08	6.25188e-08	5.50527e-08	5.6508e-08	5.10791e-08	5.59633e-08	5.24032e-08	4.89332e-08	4.98641e-08	5.38996e-08	5.14901e-08	5.57663e-08	5.28534e-08
119.531	4.60925e-08	5.28703e-08	4.84465e-08	5.0008e-08	4.60331e-08	4.95692e-08	4.66618e-08	4.59919e-08	4.65865e-08	4.90849e-08	4.72763e-08	5.08706e-08	4.5714e-08
120.117	4.54001e-08	5.19694e-08	4.76935e-08	4.92569e-08	4.54478e-08	4.87944e-08	4.59388e-08	4.54253e-08	4.59707e-08	4.84284e-08	4.66171e-08	5.02372e-08	4.49191e-08
120.703	4.56204e-08	5.26946e-08	4.82163e-08	4.96248e-08	4.56684e-08	4.93392e-08	4.64172e-08	4.54374e-08	4.5914e-08	4.846e-08	4.68239e-08	5.04201e-08	4.53741e-08
121.289	5.33422e-08	6.33198e-08	5.44327e-08	5.65756e-08	5.04738e-08	5.50177e-08	5.18982e-08	4.80608e-08	4.8961e-08	5.3513e-08	5.12521e-08	5.46591e-08	5.26753e-08
121.875	6.97391e-08	8.26164e-08	6.91137e-08	6.90931e-08	6.02388e-08	6.81833e-08	6.39005e-08	5.34641e-08	5.50111e-08	6.27255e-08	5.89935e-08	6.28727e-08	6.69905e-08
122.461	7.71956e-08	9.62165e-08	7.67691e-08	7.9223e-08	6.64631e-08	7.56229e-08	7.21434e-08	5.74078e-08	5.89564e-08	6.70656e-08	6.6527e-08	6.92397e-08	7.68914e-08
123.047	8.04038e-08	9.81756e-08	8.06934e-08	8.02324e-08	6.80239e-08	7.68243e-08	7.25208e-08	5.78781e-08	5.87808e-08	7.09372e-08	6.62446e-08	6.94029e-08	7.76108e-08
123.633	7.89863e-08	9.63382e-08	7.74017e-08	7.92301e-08	6.54735e-08	7.67823e-08	7.23549e-08	5.63673e-08	5.8365e-08	6.54254e-08	6.50107e-08	6.90967e-08	7.63321e-08
124.219	7.45725e-08	9.22953e-08	7.48649e-08	7.62476e-08	6.47557e-08	7.2573e-08	6.90232e-08	5.59401e-08	5.7437e-08	6.59948e-08	6.38722e-08	6.69187e-08	7.37893e-08
124.805	7.09564e-08	8.85154e-08	7.22815e-08	7.273e-08	6.19451e-08	7.16105e-08	6.75026e-08	5.42037e-08	5.51323e-08	6.45198e-08	6.08187e-08	6.41474e-08	7.12191e-08
125.391	6.87689e-08	8.42143e-08	6.87274e-08	7.08498e-08	5.97693e-08	6.75338e-08	6.36338e-08	5.26154e-08	5.43941e-08	6.16445e-08	6.01349e-08	6.32932e-08	6.77806e-08
125.977	6.52196e-08	7.9429e-08	6.637e-08	6.68382e-08	5.76966e-08	6.41195e-08	6.20901e-08	5.09792e-08	5.17452e-08	6.01717e-08	5.69658e-08	6.08257e-08	6.5132e-08
126.562	6.35253e-08	7.72783e-08	6.33512e-08	6.54192e-08	5.59477e-08	6.35896e-08	5.94201e-08	5.00679e-08	5.14884e-08	5.75028e-08	5.53605e-08	5.89361e-08	6.15417e-08
127.148	6.03143e-08	7.39341e-08	6.21408e-08	6.22887e-08	5.41497e-08	6.09397e-08	5.77766e-08	4.9039e-08	4.98864e-08	5.65948e-08	5.40823e-08	5.74827e-08	5.97092e-08
127.734	5.87456e-08	6.99067e-08	5.84117e-08	6.16966e-08	5.28577e-08	5.85463e-08	5.55556e-08	4.77526e-08	4.90838e-08	5.48886e-08	5.23425e-08	5.58604e-08	5.83014e-08
128.32	5.67544e-08	6.81286e-08	5.77455e-08	5.75851e-08	5.09329e-08	5.69837e-08	5.35104e-08	4.66895e-08	4.71706e-08	5.32238e-08	5.11826e-08	5.3802e-08	5.50904e-08
128.906	5.47814e-08	6.54794e-08	5.50632e-08	5.69556e-08	4.97186e-08	5.60012e-08	5.22989e-08	4.57476e-08	4.65135e-08	5.1616e-08	4.95105e-08	5.35887e-08	5.36425e-08
129.492	5.29051e-08	6.31859e-08	5.39153e-08	5.49384e-08	4.82504e-08	5.31887e-08	5.08651e-08	4.49756e-08	4.57327e-08	5.07577e-08	4.84415e-08	5.10162e-08	5.1642e-08
130.078	5.18189e-08	6.06425e-08	5.25081e-08	5.3734e-08	4.74117e-08	5.27226e-08	4.88603e-08	4.35944e-08	4.50173e-08	4.9591e-08	4.76898e-08	5.08985e-08	5.0788e-08
130.664	4.98212e-08	5.85077e-08	5.03635e-08	5.18785e-08	4.60624e-08	5.09738e-08	4.82833e-08	4.37077e-08	4.39177e-08	4.84397e-08	4.61434e-08	4.91952e-08	4.92359e-08
131.25	4.86345e-08	5.70994e-08	4.93896e-08	5.05677e-08	4.53073e-08	4.9557e-08	4.7085e-08	4.24795e-08	4.30183e-08	4.74073e-08	4.59016e-08	4.9039e-08	4.74096e-08
131.836	4.71354e-08	5.53804e-08	4.83654e-08	5.01161e-08	4.36476e-08	4.86676e-08	4.55778e-08	4.19835e-08	4.27858e-08	4.69806e-08	4.42418e-08	4.74641e-08	4.63882e-08
132.422	4.59378e-08	5.40636e-08	4.6974e-08	4.80315e-08	4.35239e-08	4.75284e-08	4.47923e-08	4.12674e-08	4.19183e-08	4.54183e-08	4.39499e-08	4.65174e-08	4.51189e-08
133.008	4.51756e-08	5.22394e-08	4.63789e-08	4.75253e-08	4.22575e-08	4.65781e-08	4.3927e-08	4.07454e-08	4.12473e-08	4.50529e-08	4.27423e-08	4.5841e-08	4.3971e-08
133.594	4.38756e-08	5.17364e-08	4.50665e-08	4.61486e-08	4.17319e-08	4.5606e-08	4.33062e-08	4.0001e-08	4.05319e-08	4.34241e-08	4.23023e-08	4.56681e-08	4.31972e-08
134.18	4.25897e-08	4.95501e-08	4.41635e-08	4.56685e-08	4.08899e-08	4.48193e-08	4.21012e-08	3.93336e-08	4.0197e-08	4.35668e-08	4.1332e-08	4.42835e-08	4.25214e-08
134.766	4.21682e-08	4.88136e-08	4.31927e-08	4.46209e-08	4.00789e-08	4.41035e-08	4.14516e-08	3.93275e-08	3.95558e-08	4.25593e-08	4.09114e-08	4.40442e-08	4.13644e-08
135.352	4.1561e-08	4.77758e-08	4.27779e-08	4.41393e-08	3.97967e-08	4.28574e-08	4.07319e-08	3.82844e-08	3.90708e-08	4.19938e-08	4.03756e-08	4.3194e-08	4.07143e-08
135.938	4.03221e-08	4.67205e-08	4.20493e-08	4.3145e-08	3.9102e-08	4.28124e-08	3.99086e-08	3.80842e-08	3.83674e-08	4.12004e-08	3.96089e-08	4.25001e-08	3.99787e-08
136.523	3.94325e-08	4.60993e-08	4.10146e-08	4.24066e-08	3.86153e-08	4.2109e-08	3.99229e-08	3.77115e-08	3.82719e-08	4.09711e-08	3.91187e-08	4.20422e-08	3.90041e-08
137.109	3.92551e-08	4.51548e-08	4.04521e-08	4.17718e-08	3.78076e-08	4.08696e-08	3.85652e-08	3.71387e-08	3.76796e-08	4.04752e-08	3.84822e-08	4.15473e-08	3.86809e-08
137.695	3.83618e-08	4.44288e-08	4.00389e-08	4.12651e-08	3.76663e-08	4.07778e-08	3.85198e-08	3.67793e-08	3.73405e-08	3.9863e-08	3.82891e-08	4.1201e-08	3.81053e-08
138.281	3.79753e-08	4.35064e-08	3.92761e-08	4.06206e-08	3.69346e-08	4.01962e-08	3.77961e-08	3.65397e-08	3.67661e-08	3.91643e-08	3.77058e-08	4.02844e-08	3.73546e-08
138.867	3.73694e-08	4.31624e-08	3.8859e-08	4.01765e-08	3.67328e-08	3.95743e-08	3.73233e-08	3.60401e-08	3.66083e-08	3.89537e-08	3.72347e-08	4.02336e-08	3.69132e-08
139.453	3.67756e-08	4.23825e-08	3.83665e-08	3.95718e-08	3.60159e-08	3.90933e-08	3.68748e-08	3.56808e-08	3.6252e-08	3.84361e-08	3.68257e-08	3.97846e-08	3.62792e-08
140.039	3.64966e-08	4.17321e-08	3.79687e-08	3.91011e-08	3.57855e-08	3.86568e-08	3.65558e-08	3.54881e-08	3.55589e-08	3.81591e-08	3.63962e-08	3.92201e-08	3.59832e-08
140.625	3.58458e-08	4.10996e-08	3.73727e-08	3.86116e-08	3.53484e-08	3.81594e-08	3.60068e-08	3.49596e-08	3.57195e-08	3.76593e-08	3.6038e-08	3.89527e-08	3.55199e-08
141.211	3.5413e-08	4.05353e-08	3.69086e-08	3.83251e-08	3.49765e-08	3.78671e-08	3.57382e-08	3.47468e-08	3.5066e-08	3.73272e-08	3.58158e-08	3.84798e-08	3.50728e-08
141.797	3.52537e-08	4.03055e-08	3.66696e-08	3.77909e-08	3.47047e-08	3.73865e-08	3.52073e-08	3.43838e-08	3.47079e-08	3.70617e-08	3.53276e-08	3.81293e-08	3.45899e-08
142.383	3.44136e-08	3.96329e-08	3.62672e-08	3.7481e-08	3.4375e-08	3.69948e-08	3.49539e-08	3.41557e-08	3.46221e-08	3.66674e-08	3.51199e-08	3.78907e-08	3.42004e-08
142.969	3.42748e-08	3.93166e-08	3.57875e-08	3.70469e-08	3.40326e-08	3.66861e-08	3.45442e-08	3.39173e-08	3.4161e-08	3.63049e-08	3.46515e-08	3.7329e-08	3.3953e-08
143.555	3.40102e-08	3.85908e-08	3.54247e-08	3.66932e-08	3.36537e-08	3.63768e-08	3.42562e-08	3.34982e-08	3.40415e-08	3.60482e-08	3.43915e-08	3.7094e-08	3.35373e-08
144.141	3.35873e-08	3.84472e-08	3.52047e-08	3.62814e-08	3.34488e-08	3.58642e-08	3.39256e-08	3.34095e-08	3.3604e-08	3.55691e-08	3.39953e-08	3.68817e-08	3.31652e-08
144.727	3.32552e-08	3.78893e-08	3.47993e-08	3.6175e-08	3.30694e-08	3.57096e-08	3.36371e-08	3.29521e-08	3.34149e-08	3.53635e-08	3.38776e-08	3.64962e-08	3.30129e-08
145.312	3.31587e-08	3.7496e-08	3.45139e-08	3.55334e-08	3.2829e-08	3.53558e-08	3.33212e-08	3.28727e-08	3.32313e-08	3.50562e-08	3.358e-08	3.62007e-08	3.25408e-08
145.898	3.25486e-08	3.73606e-08	3.41675e-08	3.54371e-08	3.25751e-08	3.48905e-08	3.30444e-08	3.25083e-08	3.27857e-08	3.47437e-08	3.31929e-08	3.59374e-08	3.22253e-08
146.484	3.23662e-08	3.67826e-08	3.38587e-08	3.508e-08	3.22487e-08	3.48237e-08	3.27828e-08	3.23063e-08	3.26249e-08	3.45583e-08	3.30212e-08	3.55991e-08	3.1991e-08
147.07	3.22422e-08	3.65368e-08	3.36439e-08	3.47536e-08	3.20375e-08	3.43633e-08	3.24448e-08	3.20544e-08	3.24542e-08	3.42134e-08	3.27018e-08	3.53198e-08	3.18468e-08
147.656	3.17098e-08	3.62713e-08	3.3272e-08	3.45358e-08	3.17524e-08	3.41798e-08	3.23328e-08	3.18075e-08	3.21284e-08	3.39597e-08	3.24534e-08	3.51403e-08	3.14197e-08
148.242	3.15568e-08	3.58392e-08	3.30285e-08	3.42097e-08	3.16059e-08	3.38886e-08	3.19295e-08	3.16313e-08	3.1926e-08	3.37746e-08	3.22578e-08	3.48105e-08	3.11758e-08
148.828	3.14177e-08	3.55749e-08	3.28768e-08	3.39546e-08	3.11545e-08	3.35279e-08	3.17505e-08	3.13999e-08	3.17007e-08	3.34174e-08	3.19238e-08	3.45802e-08	3.09138e-08
149.414	3.09552e-08	3.51914e-08	3.24354e-08	3.37217e-08	3.11381e-08	3.3329e-08	3.14381e-08	3.11409e-08	3.14428e-08	3.32677e-08	3.17881e-08	3.42617e-08	3.07172e-08
150	3.08332e-08	3.50489e-08	3.23027e-08	3.34299e-08	3.0822e-08	3.31216e-08	3.13034e-08	3.09221e-08	3.12368e-08	3.2899e-08	3.14966e-08	3.40299e-08	3.04266e-08
150.586	3.05775e-08	3.4717e-08	3.20062e-08	3.31712e-08	3.05969e-08	3.28008e-08	3.0929e-08	3.07362e-08	3.10656e-08	3.27394e-08	3.12695e-08	3.38741e-08	3.02364e-08
151.172	3.034e-08	3.43653e-08	3.18193e-08	3.29221e-08	3.03328e-08	3.26704e-08	3.081e-08	3.05053e-08	3.0808e-08	3.25411e-08	3.10447e-08	3.35884e-08	2.99782e-08
151.758	3.00829e-08	3.41602e-08	3.15404e-08	3.27329e-08	3.0252e-08	3.23174e-08	3.05784e-08	3.03117e-08	3.0588e-08	3.22999e-08	3.08945e-08	3.33161e-08	2.9698e-08
152.344	2.99493e-08	3.38837e-08	3.13047e-08	3.2434e-08	2.98712e-08	3.21562e-08	3.0366e-08	3.01051e-08	3.04145e-08	3.20251e-08	3.05775e-08	3.31107e-08	2.95759e-08
152.93	2.96417e-08	3.36046e-08	3.10708e-08	3.22226e-08	2.97986e-08	3.19e-08	3.00762e-08	2.99273e-08	3.02059e-08	3.18563e-08	3.04042e-08	3.29146e-08	2.93049e-08
153.516	2.94283e-08	3.33692e-08	3.08729e-08	3.19903e-08	2.95088e-08	3.16175e-08	2.99704e-08	2.97248e-08	3.00202e-08	3.16095e-08	3.02201e-08	3.264e-08	2.90988e-08
154.102	2.92561e-08	3.30979e-08	3.06284e-08	3.17751e-08	2.938e-08	3.14838e-08	2.9686e-08	2.94832e-08	2.97817e-08	3.14174e-08	3.00091e-08	3.24604e-08	2.89071e-08
154.688	2.90339e-08	3.2902e-08	3.04367e-08	3.1574e-08	2.9126e-08	3.12246e-08	2.95316e-08	2.93829e-08	2.96505e-08	3.12132e-08	2.97777e-08	3.22471e-08	2.86626e-08
155.273	2.88325e-08	3.25974e-08	3.02491e-08	3.13323e-08	2.89296e-08	3.10454e-08	2.93007e-08	2.91299e-08	2.93951e-08	3.09929e-08	2.96162e-08	3.20299e-08	2.85237e-08
155.859	2.86587e-08	3.24473e-08	3.00149e-08	3.11575e-08	2.88024e-08	3.08045e-08	2.91384e-08	2.89702e-08	2.92537e-08	3.07935e-08	2.94129e-08	3.18012e-08	2.831e-08
156.445	2.84431e-08	3.21569e-08	2.98442e-08	3.09476e-08	2.85514e-08	3.06277e-08	2.89397e-08	2.88002e-08	2.90657e-08	3.0625e-08	2.92345e-08	3.16558e-08	2.81116e-08
157.031	2.82731e-08	3.19988e-08	2.96186e-08	3.07206e-08	2.84416e-08	3.04517e-08	2.87562e-08	2.86122e-08	2.88693e-08	3.04225e-08	2.90253e-08	3.14139e-08	2.79321e-08
157.617	2.81035e-08	3.17636e-08	2.9446e-08	3.05604e-08	2.82032e-08	3.02337e-08	2.85861e-08	2.84386e-08	2.87117e-08	3.02438e-08	2.88674e-08	3.12447e-08	2.7778e-08
158.203	2.79391e-08	3.15688e-08	2.92701e-08	3.03475e-08	2.807e-08	3.00318e-08	2.83908e-08	2.82794e-08	2.85388e-08	3.00461e-08	2.86893e-08	3.10371e-08	2.75879e-08
158.789	2.77205e-08	3.13603e-08	2.90871e-08	3.01869e-08	2.78766e-08	2.98727e-08	2.82158e-08	2.81004e-08	2.83662e-08	2.98794e-08	2.85067e-08	3.08596e-08	2.74135e-08
159.375	2.75872e-08	3.11432e-08	2.89232e-08	2.9974e-08	2.77195e-08	2.96929e-08	2.80658e-08	2.79518e-08	2.8204e-08	2.96848e-08	2.83192e-08	3.06772e-08	2.72557e-08
159.961	2.74315e-08	3.09942e-08	2.87106e-08	2.9827e-08	2.75523e-08	2.95136e-08	2.78932e-08	2.77684e-08	2.80257e-08	2.95286e-08	2.81809e-08	3.05007e-08	2.70757e-08
160.547	2.72266e-08	3.0783e-08	2.85836e-08	2.96408e-08	2.73992e-08	2.93406e-08	2.77179e-08	2.76228e-08	2.78852e-08	2.93484e-08	2.80078e-08	3.03144e-08	2.6927e-08
161.133	2.71259e-08	3.06002e-08	2.83951e-08	2.94506e-08	2.72323e-08	2.91676e-08	2.75792e-08	2.74648e-08	2.77003e-08	2.91823e-08	2.78326e-08	3.0143e-08	2.67748e-08
161.719	2.69183e-08	3.04298e-08	2.82153e-08	2.92964e-08	2.70785e-08	2.89829e-08	2.74063e-08	2.73038e-08	2.75585e-08	2.90116e-08	2.76808e-08	2.99663e-08	2.66026e-08
162.305	2.67919e-08	3.02415e-08	2.80799e-08	2.91336e-08	2.69213e-08	2.88415e-08	2.72524e-08	2.7158e-08	2.74029e-08	2.8861e-08	2.75202e-08	2.97985e-08	2.64567e-08
162.891	2.6616e-08	3.00614e-08	2.79023e-08	2.89637e-08	2.67722e-08	2.86616e-08	2.70945e-08	2.69967e-08	2.72497e-08	2.8683e-08	2.73677e-08	2.9637e-08	2.63071e-08
163.477	2.64837e-08	2.98983e-08	2.77556e-08	2.87959e-08	2.66229e-08	2.85046e-08	2.69567e-08	2.6856e-08	2.70911e-08	2.85349e-08	2.7208e-08	2.94629e-08	2.6159e-08
164.062	2.63366e-08	2.9718e-08	2.75887e-08	2.86446e-08	2.64731e-08	2.83495e-08	2.67944e-08	2.67044e-08	2.69499e-08	2.83742e-08	2.70623e-08	2.93008e-08	2.60071e-08
164.648	2.61864e-08	2.95553e-08	2.74459e-08	2.84811e-08	2.63321e-08	2.8187e-08	2.66547e-08	2.65594e-08	2.68011e-08	2.82141e-08	2.69088e-08	2.91435e-08	2.58677e-08
165.234	2.60416e-08	2.93952e-08	2.72876e-08	2.83242e-08	2.61832e-08	2.80375e-08	2.65004e-08	2.64149e-08	2.66484e-08	2.80659e-08	2.67615e-08	2.89759e-08	2.5722e-08
165.82	2.59059e-08	2.92218e-08	2.71373e-08	2.81714e-08	2.6037e-08	2.78787e-08	2.63626e-08	2.6272e-08	2.65113e-08	2.79114e-08	2.66091e-08	2.88283e-08	2.55839e-08
166.406	2.57507e-08	2.90653e-08	2.69917e-08	2.80158e-08	2.59034e-08	2.77303e-08	2.62207e-08	2.61339e-08	2.63658e-08	2.77623e-08	2.64736e-08	2.86671e-08	2.54424e-08
166.992	2.56252e-08	2.89039e-08	2.6846e-08	2.78664e-08	2.5762e-08	2.7577e-08	2.60769e-08	2.59935e-08	2.62249e-08	2.76131e-08	2.63246e-08	2.85111e-08	2.53069e-08
167.578	2.54807e-08	2.87479e-08	2.66995e-08	2.77212e-08	2.56261e-08	2.74378e-08	2.59405e-08	2.5856e-08	2.60865e-08	2.74678e-08	2.61853e-08	2.83648e-08	2.51666e-08
168.164	2.53529e-08	2.85926e-08	2.6559e-08	2.757e-08	2.54881e-08	2.72855e-08	2.5803e-08	2.57206e-08	2.59513e-08	2.7318e-08	2.60464e-08	2.82138e-08	2.50393e-08
168.75	2.52132e-08	2.8436e-08	2.64166e-08	2.74279e-08	2.53549e-08	2.71419e-08	2.56677e-08	2.55854e-08	2.58137e-08	2.71842e-08	2.59069e-08	2.80648e-08	2.49019e-08
169.336	2.50817e-08	2.82854e-08	2.62791e-08	2.72815e-08	2.52239e-08	2.70021e-08	2.55332e-08	2.54559e-08	2.56783e-08	2.70375e-08	2.57719e-08	2.79166e-08	2.47721e-08
169.922	2.49536e-08	2.8136e-08	2.61401e-08	2.71421e-08	2.50899e-08	2.68575e-08	2.54012e-08	2.53231e-08	2.55482e-08	2.68986e-08	2.56365e-08	2.7775e-08	2.4643e-08
170.508	2.48223e-08	2.79867e-08	2.60063e-08	2.70013e-08	2.49627e-08	2.6722e-08	2.52699e-08	2.51945e-08	2.54165e-08	2.67603e-08	2.55049e-08	2.76307e-08	2.4516e-08
171.094	2.46937e-08	2.78417e-08	2.58701e-08	2.68623e-08	2.48349e-08	2.65833e-08	2.5142e-08	2.50653e-08	2.52876e-08	2.66259e-08	2.53722e-08	2.74881e-08	2.43888e-08
171.68	2.45712e-08	2.76977e-08	2.57378e-08	2.67255e-08	2.47082e-08	2.64474e-08	2.50144e-08	2.49395e-08	2.51578e-08	2.64904e-08	2.52429e-08	2.73501e-08	2.42634e-08
172.266	2.4445e-08	2.75541e-08	2.56071e-08	2.65908e-08	2.45836e-08	2.63136e-08	2.48879e-08	2.48151e-08	2.50339e-08	2.63554e-08	2.51152e-08	2.72106e-08	2.41429e-08
172.852	2.43212e-08	2.74105e-08	2.54771e-08	2.64568e-08	2.44595e-08	2.61806e-08	2.47636e-08	2.46912e-08	2.49064e-08	2.62262e-08	2.49873e-08	2.70754e-08	2.40179e-08
173.438	2.42006e-08	2.72737e-08	2.53501e-08	2.63254e-08	2.43386e-08	2.60507e-08	2.46394e-08	2.45696e-08	2.47844e-08	2.60941e-08	2.48616e-08	2.69401e-08	2.38992e-08
174.023	2.408e-08	2.71356e-08	2.52234e-08	2.61936e-08	2.4217e-08	2.59205e-08	2.45184e-08	2.44478e-08	2.4662e-08	2.59665e-08	2.47383e-08	2.68066e-08	2.37799e-08
174.609	2.39607e-08	2.69981e-08	2.50978e-08	2.60654e-08	2.40986e-08	2.57917e-08	2.43973e-08	2.43293e-08	2.4541e-08	2.58398e-08	2.4616e-08	2.66748e-08	2.36623e-08
175.195	2.38447e-08	2.68648e-08	2.49738e-08	2.59376e-08	2.39803e-08	2.56658e-08	2.42789e-08	2.42112e-08	2.44212e-08	2.57129e-08	2.44942e-08	2.65452e-08	2.35456e-08
175.781	2.3727e-08	2.67308e-08	2.48525e-08	2.58111e-08	2.38645e-08	2.55402e-08	2.41609e-08	2.40945e-08	2.43042e-08	2.55899e-08	2.43752e-08	2.6415e-08	2.34303e-08
176.367	2.36129e-08	2.65992e-08	2.47317e-08	2.5687e-08	2.37482e-08	2.5417e-08	2.40446e-08	2.39791e-08	2.41868e-08	2.54657e-08	2.42566e-08	2.62883e-08	2.33175e-08
176.953	2.34992e-08	2.64695e-08	2.46115e-08	2.55628e-08	2.36351e-08	2.52948e-08	2.39295e-08	2.3865e-08	2.40714e-08	2.53449e-08	2.41393e-08	2.61625e-08	2.32042e-08
177.539	2.33871e-08	2.63407e-08	2.44939e-08	2.54419e-08	2.35223e-08	2.51735e-08	2.38161e-08	2.37521e-08	2.39575e-08	2.52248e-08	2.40238e-08	2.60378e-08	2.30939e-08
178.125	2.3276e-08	2.62141e-08	2.43769e-08	2.53208e-08	2.34114e-08	2.50543e-08	2.37034e-08	2.36409e-08	2.38444e-08	2.51055e-08	2.39096e-08	2.5915e-08	2.29838e-08
178.711	2.31663e-08	2.6088e-08	2.42615e-08	2.52019e-08	2.33009e-08	2.49359e-08	2.35924e-08	2.35306e-08	2.37331e-08	2.49885e-08	2.37964e-08	2.57931e-08	2.28753e-08
179.297	2.3058e-08	2.5964e-08	2.41476e-08	2.5084e-08	2.31924e-08	2.48192e-08	2.34823e-08	2.34216e-08	2.36228e-08	2.48722e-08	2.36846e-08	2.56728e-08	2.27679e-08
179.883	2.29508e-08	2.58412e-08	2.40347e-08	2.49676e-08	2.30848e-08	2.47036e-08	2.33737e-08	2.33138e-08	2.35137e-08	2.47574e-08	2.35741e-08	2.55538e-08	2.26618e-08
180.469	2.28448e-08	2.57199e-08	2.39232e-08	2.48524e-08	2.29784e-08	2.45894e-08	2.32662e-08	2.32072e-08	2.34059e-08	2.46438e-08	2.34648e-08	2.54362e-08	2.25569e-08
181.055	2.27399e-08	2.56e-08	2.3813e-08	2.47386e-08	2.28732e-08	2.44765e-08	2.31599e-08	2.31018e-08	2.32992e-08	2.45315e-08	2.33568e-08	2.53198e-08	2.24531e-08
181.641	2.26363e-08	2.54814e-08	2.37039e-08	2.46258e-08	2.27694e-08	2.43648e-08	2.30549e-08	2.29975e-08	2.31939e-08	2.44207e-08	2.325e-08	2.5205e-08	2.23507e-08
182.227	2.25339e-08	2.53642e-08	2.35963e-08	2.45148e-08	2.26663e-08	2.42544e-08	2.29508e-08	2.28946e-08	2.30896e-08	2.43106e-08	2.31444e-08	2.50913e-08	2.2249e-08
182.812	2.24325e-08	2.52481e-08	2.34896e-08	2.44045e-08	2.25648e-08	2.41453e-08	2.28485e-08	2.27925e-08	2.29864e-08	2.42021e-08	2.30399e-08	2.49784e-08	2.21489e-08
183.398	2.23325e-08	2.51336e-08	2.3384e-08	2.42957e-08	2.24644e-08	2.40373e-08	2.27465e-08	2.26917e-08	2.28844e-08	2.40949e-08	2.29366e-08	2.48675e-08	2.20497e-08
183.984	2.22331e-08	2.50204e-08	2.32801e-08	2.41881e-08	2.23647e-08	2.39304e-08	2.26462e-08	2.25922e-08	2.27837e-08	2.39886e-08	2.28346e-08	2.47575e-08	2.19517e-08
184.57	2.21353e-08	2.49082e-08	2.31769e-08	2.40816e-08	2.22666e-08	2.38252e-08	2.25467e-08	2.24934e-08	2.26838e-08	2.38836e-08	2.27335e-08	2.46487e-08	2.18547e-08
185.156	2.20385e-08	2.47975e-08	2.30751e-08	2.39763e-08	2.21693e-08	2.37205e-08	2.24485e-08	2.2396e-08	2.25854e-08	2.37797e-08	2.26336e-08	2.45411e-08	2.17588e-08
185.742	2.19424e-08	2.4688e-08	2.29743e-08	2.38722e-08	2.20732e-08	2.36174e-08	2.23514e-08	2.22995e-08	2.24878e-08	2.3677e-08	2.25349e-08	2.44348e-08	2.1664e-08
186.328	2.18479e-08	2.45797e-08	2.28747e-08	2.37693e-08	2.19781e-08	2.35153e-08	2.22552e-08	2.22041e-08	2.23913e-08	2.35754e-08	2.24373e-08	2.43297e-08	2.15702e-08
186.914	2.1754e-08	2.44726e-08	2.27762e-08	2.36674e-08	2.1884e-08	2.34143e-08	2.21602e-08	2.21098e-08	2.22959e-08	2.3475e-08	2.23407e-08	2.42255e-08	2.14775e-08
187.5	2.16615e-08	2.43667e-08	2.26786e-08	2.35668e-08	2.1791e-08	2.33145e-08	2.20662e-08	2.20165e-08	2.22015e-08	2.33756e-08	2.22452e-08	2.41228e-08	2.13858e-08
188.086	2.15697e-08	2.42621e-08	2.25823e-08	2.34672e-08	2.16991e-08	2.32158e-08	2.19733e-08	2.19242e-08	2.21082e-08	2.32773e-08	2.21507e-08	2.40209e-08	2.12952e-08
188.672	2.14792e-08	2.41585e-08	2.2487e-08	2.33687e-08	2.1608e-08	2.31181e-08	2.18813e-08	2.1833e-08	2.20159e-08	2.31801e-08	2.20573e-08	2.39203e-08	2.12054e-08
189.258	2.13894e-08	2.40561e-08	2.23927e-08	2.32712e-08	2.15181e-08	2.30215e-08	2.17904e-08	2.17427e-08	2.19246e-08	2.3084e-08	2.1965e-08	2.38207e-08	2.11168e-08
189.844	2.13008e-08	2.39549e-08	2.22996e-08	2.31749e-08	2.14291e-08	2.2926e-08	2.17004e-08	2.16534e-08	2.18343e-08	2.29889e-08	2.18736e-08	2.37224e-08	2.1029e-08
190.43	2.12131e-08	2.38548e-08	2.22073e-08	2.30797e-08	2.13411e-08	2.28315e-08	2.16115e-08	2.15651e-08	2.1745e-08	2.28948e-08	2.17832e-08	2.3625e-08	2.09423e-08
191.016	2.11264e-08	2.37557e-08	2.21162e-08	2.29854e-08	2.1254e-08	2.27381e-08	2.15235e-08	2.14777e-08	2.16567e-08	2.28019e-08	2.16938e-08	2.35286e-08	2.08565e-08
191.602	2.10406e-08	2.36578e-08	2.2026e-08	2.28922e-08	2.11679e-08	2.26457e-08	2.14364e-08	2.13913e-08	2.15693e-08	2.27098e-08	2.16055e-08	2.34334e-08	2.07716e-08
192.188	2.09558e-08	2.3561e-08	2.19369e-08	2.28e-08	2.10828e-08	2.25543e-08	2.13504e-08	2.13058e-08	2.14829e-08	2.26188e-08	2.15181e-08	2.33392e-08	2.06877e-08
192.773	2.08718e-08	2.34653e-08	2.18486e-08	2.27088e-08	2.09985e-08	2.24639e-08	2.12652e-08	2.12212e-08	2.13974e-08	2.25288e-08	2.14316e-08	2.3246e-08	2.06046e-08
193.359	2.07889e-08	2.33706e-08	2.17614e-08	2.26186e-08	2.09152e-08	2.23745e-08	2.1181e-08	2.11376e-08	2.13128e-08	2.24397e-08	2.13461e-08	2.31539e-08	2.05226e-08
193.945	2.07067e-08	2.32769e-08	2.16751e-08	2.25294e-08	2.08328e-08	2.22861e-08	2.10977e-08	2.10549e-08	2.12292e-08	2.23517e-08	2.12615e-08	2.30627e-08	2.04414e-08
194.531	2.06256e-08	2.31843e-08	2.15898e-08	2.24412e-08	2.07513e-08	2.21986e-08	2.10153e-08	2.0973e-08	2.11464e-08	2.22646e-08	2.11778e-08	2.29725e-08	2.03611e-08
195.117	2.05452e-08	2.30927e-08	2.15053e-08	2.23539e-08	2.06707e-08	2.21121e-08	2.09338e-08	2.08921e-08	2.10646e-08	2.21784e-08	2.10951e-08	2.28833e-08	2.02816e-08
195.703	2.04658e-08	2.30021e-08	2.14219e-08	2.22676e-08	2.05909e-08	2.20265e-08	2.08532e-08	2.0812e-08	2.09836e-08	2.20931e-08	2.10132e-08	2.27951e-08	2.0203e-08
196.289	2.03873e-08	2.29125e-08	2.13393e-08	2.21822e-08	2.05121e-08	2.19419e-08	2.07735e-08	2.07328e-08	2.09035e-08	2.20088e-08	2.09323e-08	2.27078e-08	2.01253e-08
196.875	2.03096e-08	2.28239e-08	2.12576e-08	2.20977e-08	2.0434e-08	2.18582e-08	2.06946e-08	2.06544e-08	2.08243e-08	2.19254e-08	2.08522e-08	2.26215e-08	2.00484e-08
197.461	2.02326e-08	2.27362e-08	2.11768e-08	2.20142e-08	2.03569e-08	2.17753e-08	2.06166e-08	2.0577e-08	2.0746e-08	2.18428e-08	2.0773e-08	2.25361e-08	1.99724e-08
198.047	2.01566e-08	2.26496e-08	2.10969e-08	2.19316e-08	2.02805e-08	2.16934e-08	2.05394e-08	2.05003e-08	2.06685e-08	2.17612e-08	2.06947e-08	2.24517e-08	1.98972e-08
198.633	2.00814e-08	2.25638e-08	2.10179e-08	2.18498e-08	2.0205e-08	2.16124e-08	2.04631e-08	2.04244e-08	2.05918e-08	2.16805e-08	2.06172e-08	2.23681e-08	1.98228e-08
199.219	2.0007e-08	2.2479e-08	2.09397e-08	2.1769e-08	2.01303e-08	2.15323e-08	2.03875e-08	2.03494e-08	2.05159e-08	2.16006e-08	2.05405e-08	2.22854e-08	1.97492e-08
199.805	1.99334e-08	2.23952e-08	2.08624e-08	2.1689e-08	2.00564e-08	2.1453e-08	2.03128e-08	2.02752e-08	2.04409e-08	2.15216e-08	2.04647e-08	2.22037e-08	1.96764e-08
200.391	1.98606e-08	2.23122e-08	2.07859e-08	2.16098e-08	1.99833e-08	2.13746e-08	2.0239e-08	2.02017e-08	2.03667e-08	2.14435e-08	2.03897e-08	2.21228e-08	1.96044e-08
200.977	1.97886e-08	2.22302e-08	2.07102e-08	2.15316e-08	1.9911e-08	2.1297e-08	2.01659e-08	2.01291e-08	2.02933e-08	2.13662e-08	2.03156e-08	2.20429e-08	1.95332e-08
201.562	1.97174e-08	2.21491e-08	2.06354e-08	2.14542e-08	1.98395e-08	2.12203e-08	2.00936e-08	2.00572e-08	2.02206e-08	2.12897e-08	2.02422e-08	2.19637e-08	1.94628e-08
202.148	1.96469e-08	2.20688e-08	2.05614e-08	2.13776e-08	1.97687e-08	2.11444e-08	2.0022e-08	1.99861e-08	2.01488e-08	2.1214e-08	2.01696e-08	2.18854e-08	1.93931e-08
202.734	1.95772e-08	2.19894e-08	2.04881e-08	2.13019e-08	1.96987e-08	2.10693e-08	1.99513e-08	1.99158e-08	2.00777e-08	2.11392e-08	2.00978e-08	2.1808e-08	1.93242e-08
203.32	1.95083e-08	2.19109e-08	2.04157e-08	2.12269e-08	1.96295e-08	2.0995e-08	1.98813e-08	1.98463e-08	2.00074e-08	2.10651e-08	2.00268e-08	2.17314e-08	1.9256e-08
203.906	1.94401e-08	2.18333e-08	2.03441e-08	2.11528e-08	1.9561e-08	2.09216e-08	1.98121e-08	1.97775e-08	1.99379e-08	2.09919e-08	1.99566e-08	2.16557e-08	1.91886e-08
204.492	1.93726e-08	2.17565e-08	2.02732e-08	2.10795e-08	1.94933e-08	2.08489e-08	1.97436e-08	1.97094e-08	1.98691e-08	2.09195e-08	1.98871e-08	2.15807e-08	1.91219e-08
205.078	1.93059e-08	2.16805e-08	2.02031e-08	2.1007e-08	1.94263e-08	2.07771e-08	1.96758e-08	1.9642e-08	1.9801e-08	2.08478e-08	1.98184e-08	2.15066e-08	1.90559e-08
205.664	1.92399e-08	2.16054e-08	2.01338e-08	2.09352e-08	1.936e-08	2.0706e-08	1.96088e-08	1.95754e-08	1.97337e-08	2.07769e-08	1.97504e-08	2.14333e-08	1.89906e-08
206.25	1.91746e-08	2.15311e-08	2.00652e-08	2.08643e-08	1.92945e-08	2.06356e-08	1.95425e-08	1.95095e-08	1.96671e-08	2.07068e-08	1.96831e-08	2.13607e-08	1.89261e-08
206.836	1.911e-08	2.14576e-08	1.99974e-08	2.07941e-08	1.92296e-08	2.05661e-08	1.9477e-08	1.94444e-08	1.96012e-08	2.06374e-08	1.96166e-08	2.1289e-08	1.88622e-08
207.422	1.90462e-08	2.13849e-08	1.99303e-08	2.07246e-08	1.91655e-08	2.04973e-08	1.94121e-08	1.93799e-08	1.9536e-08	2.05688e-08	1.95508e-08	2.1218e-08	1.87991e-08
208.008	1.8983e-08	2.1313e-08	1.98639e-08	2.0656e-08	1.9102e-08	2.04292e-08	1.93479e-08	1.93161e-08	1.94716e-08	2.05009e-08	1.94858e-08	2.11478e-08	1.87366e-08
208.594	1.89205e-08	2.12419e-08	1.97983e-08	2.0588e-08	1.90392e-08	2.03619e-08	1.92845e-08	1.9253e-08	1.94078e-08	2.04338e-08	1.94214e-08	2.10783e-08	1.86748e-08
209.18	1.88586e-08	2.11715e-08	1.97333e-08	2.05208e-08	1.89771e-08	2.02953e-08	1.92217e-08	1.91906e-08	1.93447e-08	2.03673e-08	1.93577e-08	2.10096e-08	1.86137e-08
209.766	1.87975e-08	2.1102e-08	1.96691e-08	2.04544e-08	1.89157e-08	2.02294e-08	1.91596e-08	1.91288e-08	1.92823e-08	2.03016e-08	1.92947e-08	2.09417e-08	1.85532e-08
210.352	1.8737e-08	2.10332e-08	1.96056e-08	2.03886e-08	1.8855e-08	2.01643e-08	1.90982e-08	1.90677e-08	1.92206e-08	2.02367e-08	1.92324e-08	2.08744e-08	1.84934e-08
210.938	1.86772e-08	2.09651e-08	1.95427e-08	2.03236e-08	1.87949e-08	2.00998e-08	1.90374e-08	1.90073e-08	1.91596e-08	2.01724e-08	1.91708e-08	2.0808e-08	1.84342e-08
211.523	1.8618e-08	2.08978e-08	1.94806e-08	2.02592e-08	1.87354e-08	2.00361e-08	1.89773e-08	1.89475e-08	1.90992e-08	2.01088e-08	1.91099e-08	2.07422e-08	1.83757e-08
212.109	1.85595e-08	2.08313e-08	1.94191e-08	2.01956e-08	1.86767e-08	1.9973e-08	1.89178e-08	1.88884e-08	1.90394e-08	2.00459e-08	1.90496e-08	2.06771e-08	1.83179e-08
212.695	1.85016e-08	2.07654e-08	1.93583e-08	2.01327e-08	1.86185e-08	1.99107e-08	1.8859e-08	1.883e-08	1.89803e-08	1.99837e-08	1.899e-08	2.06128e-08	1.82606e-08
213.281	1.84443e-08	2.07003e-08	1.92982e-08	2.00704e-08	1.8561e-08	1.9849e-08	1.88009e-08	1.87721e-08	1.89219e-08	1.99221e-08	1.8931e-08	2.05492e-08	1.8204e-08
213.867	1.83877e-08	2.06359e-08	1.92387e-08	2.00089e-08	1.85041e-08	1.9788e-08	1.87434e-08	1.87149e-08	1.88641e-08	1.98613e-08	1.88727e-08	2.04862e-08	1.8148e-08
214.453	1.83316e-08	2.05723e-08	1.91799e-08	1.9948e-08	1.84478e-08	1.97277e-08	1.86865e-08	1.86583e-08	1.88069e-08	1.98011e-08	1.8815e-08	2.04239e-08	1.80926e-08
215.039	1.82762e-08	2.05093e-08	1.91217e-08	1.98877e-08	1.83922e-08	1.9668e-08	1.86302e-08	1.86023e-08	1.87504e-08	1.97415e-08	1.8758e-08	2.03624e-08	1.80379e-08
215.625	1.82214e-08	2.0447e-08	1.90642e-08	1.98282e-08	1.83371e-08	1.9609e-08	1.85745e-08	1.8547e-08	1.86944e-08	1.96826e-08	1.87015e-08	2.03015e-08	1.79837e-08
216.211	1.81672e-08	2.03854e-08	1.90072e-08	1.97692e-08	1.82827e-08	1.95506e-08	1.85195e-08	1.84922e-08	1.86391e-08	1.96243e-08	1.86457e-08	2.02412e-08	1.79301e-08
216.797	1.81136e-08	2.03245e-08	1.8951e-08	1.9711e-08	1.82288e-08	1.94929e-08	1.8465e-08	1.84381e-08	1.85844e-08	1.95667e-08	1.85905e-08	2.01816e-08	1.78771e-08
217.383	1.80606e-08	2.02643e-08	1.88953e-08	1.96533e-08	1.81756e-08	1.94358e-08	1.84112e-08	1.83845e-08	1.85303e-08	1.95097e-08	1.85359e-08	2.01227e-08	1.78247e-08
217.969	1.80082e-08	2.02047e-08	1.88403e-08	1.95964e-08	1.81229e-08	1.93793e-08	1.83579e-08	1.83315e-08	1.84767e-08	1.94534e-08	1.8482e-08	2.00644e-08	1.77729e-08
218.555	1.79564e-08	2.01458e-08	1.87858e-08	1.954e-08	1.80708e-08	1.93235e-08	1.83052e-08	1.82791e-08	1.84238e-08	1.93976e-08	1.84286e-08	2.00068e-08	1.77216e-08
219.141	1.79051e-08	2.00875e-08	1.8732e-08	1.94842e-08	1.80193e-08	1.92682e-08	1.82531e-08	1.82273e-08	1.83715e-08	1.93425e-08	1.83758e-08	1.99498e-08	1.76709e-08
219.727	1.78544e-08	2.00299e-08	1.86788e-08	1.94291e-08	1.79684e-08	1.92136e-08	1.82016e-08	1.81761e-08	1.83197e-08	1.9288e-08	1.83236e-08	1.98934e-08	1.76208e-08
220.312	1.78042e-08	1.9973e-08	1.86261e-08	1.93746e-08	1.7918e-08	1.91596e-08	1.81507e-08	1.81254e-08	1.82685e-08	1.92341e-08	1.82719e-08	1.98377e-08	1.75713e-08
220.898	1.77546e-08	1.99166e-08	1.8574e-08	1.93207e-08	1.78682e-08	1.91062e-08	1.81003e-08	1.80753e-08	1.82178e-08	1.91808e-08	1.82209e-08	1.97826e-08	1.75222e-08
221.484	1.77056e-08	1.9861e-08	1.85226e-08	1.92674e-08	1.78189e-08	1.90534e-08	1.80505e-08	1.80257e-08	1.81678e-08	1.91281e-08	1.81704e-08	1.97281e-08	1.74738e-08
222.07	1.76571e-08	1.98059e-08	1.84717e-08	1.92147e-08	1.77702e-08	1.90012e-08	1.80012e-08	1.79767e-08	1.81183e-08	1.90759e-08	1.81205e-08	1.96742e-08	1.74258e-08
222.656	1.76092e-08	1.97514e-08	1.84213e-08	1.91625e-08	1.77221e-08	1.89495e-08	1.79525e-08	1.79282e-08	1.80693e-08	1.90244e-08	1.80711e-08	1.96209e-08	1.73784e-08
223.242	1.75617e-08	1.96976e-08	1.83716e-08	1.9111e-08	1.76744e-08	1.88985e-08	1.79043e-08	1.78803e-08	1.80209e-08	1.89734e-08	1.80223e-08	1.95682e-08	1.73316e-08
223.828	1.75149e-08	1.96444e-08	1.83224e-08	1.906e-08	1.76273e-08	1.8848e-08	1.78567e-08	1.78329e-08	1.7973e-08	1.8923e-08	1.7974e-08	1.95161e-08	1.72853e-08
224.414	1.74685e-08	1.95918e-08	1.82737e-08	1.90096e-08	1.75808e-08	1.87981e-08	1.78096e-08	1.7786e-08	1.79257e-08	1.88731e-08	1.79263e-08	1.94645e-08	1.72394e-08
225	1.74227e-08	1.95397e-08	1.82256e-08	1.89598e-08	1.75347e-08	1.87487e-08	1.77631e-08	1.77397e-08	1.78789e-08	1.88239e-08	1.78791e-08	1.94136e-08	1.71941e-08
225.586	1.73774e-08	1.94883e-08	1.8178e-08	1.89106e-08	1.74892e-08	1.86999e-08	1.7717e-08	1.76939e-08	1.78326e-08	1.87751e-08	1.78325e-08	1.93632e-08	1.71494e-08
226.172	1.73326e-08	1.94375e-08	1.8131e-08	1.88619e-08	1.74442e-08	1.86517e-08	1.76715e-08	1.76486e-08	1.77869e-08	1.8727e-08	1.77864e-08	1.93134e-08	1.71051e-08
226.758	1.72883e-08	1.93872e-08	1.80845e-08	1.88137e-08	1.73997e-08	1.8604e-08	1.76265e-08	1.76038e-08	1.77416e-08	1.86793e-08	1.77408e-08	1.92642e-08	1.70613e-08
227.344	1.72445e-08	1.93375e-08	1.80386e-08	1.87661e-08	1.73557e-08	1.85568e-08	1.7582e-08	1.75596e-08	1.76969e-08	1.86322e-08	1.76957e-08	1.92155e-08	1.70181e-08
227.93	1.72013e-08	1.92884e-08	1.79932e-08	1.87191e-08	1.73123e-08	1.85102e-08	1.7538e-08	1.75158e-08	1.76527e-08	1.85857e-08	1.76512e-08	1.91674e-08	1.69753e-08
228.516	1.71585e-08	1.92399e-08	1.79483e-08	1.86726e-08	1.72693e-08	1.84641e-08	1.74946e-08	1.74725e-08	1.7609e-08	1.85397e-08	1.76071e-08	1.91198e-08	1.6933e-08
229.102	1.71162e-08	1.91919e-08	1.79039e-08	1.86266e-08	1.72268e-08	1.84186e-08	1.74516e-08	1.74298e-08	1.75658e-08	1.84942e-08	1.75636e-08	1.90728e-08	1.68912e-08
229.688	1.70744e-08	1.91444e-08	1.786e-08	1.85811e-08	1.71848e-08	1.83736e-08	1.74091e-08	1.73875e-08	1.75231e-08	1.84492e-08	1.75206e-08	1.90263e-08	1.68499e-08
230.273	1.70331e-08	1.90976e-08	1.78166e-08	1.85362e-08	1.71433e-08	1.83291e-08	1.73671e-08	1.73457e-08	1.74809e-08	1.84048e-08	1.74781e-08	1.89804e-08	1.68091e-08
230.859	1.69922e-08	1.90512e-08	1.77738e-08	1.84918e-08	1.71022e-08	1.82851e-08	1.73256e-08	1.73044e-08	1.74392e-08	1.83609e-08	1.7436e-08	1.8935e-08	1.67687e-08
231.445	1.69519e-08	1.90055e-08	1.77314e-08	1.84479e-08	1.70617e-08	1.82416e-08	1.72846e-08	1.72636e-08	1.73979e-08	1.83174e-08	1.73945e-08	1.88901e-08	1.67288e-08
232.031	1.6912e-08	1.89602e-08	1.76896e-08	1.84046e-08	1.70216e-08	1.81987e-08	1.72441e-08	1.72232e-08	1.73572e-08	1.82745e-08	1.73534e-08	1.88458e-08	1.66894e-08
232.617	1.68726e-08	1.89155e-08	1.76482e-08	1.83617e-08	1.6982e-08	1.81562e-08	1.7204e-08	1.71833e-08	1.73169e-08	1.82321e-08	1.73128e-08	1.88019e-08	1.66504e-08
233.203	1.68336e-08	1.88713e-08	1.76073e-08	1.83194e-08	1.69429e-08	1.81143e-08	1.71644e-08	1.71439e-08	1.72771e-08	1.81902e-08	1.72727e-08	1.87586e-08	1.66119e-08
233.789	1.67951e-08	1.88277e-08	1.75669e-08	1.82775e-08	1.69042e-08	1.80728e-08	1.71253e-08	1.7105e-08	1.72378e-08	1.81488e-08	1.72331e-08	1.87158e-08	1.65739e-08
234.375	1.67571e-08	1.87845e-08	1.7527e-08	1.82361e-08	1.6866e-08	1.80319e-08	1.70866e-08	1.70665e-08	1.71989e-08	1.81079e-08	1.7194e-08	1.86735e-08	1.65363e-08
234.961	1.67195e-08	1.87419e-08	1.74876e-08	1.81953e-08	1.68282e-08	1.79914e-08	1.70484e-08	1.70285e-08	1.71605e-08	1.80675e-08	1.71553e-08	1.86317e-08	1.64992e-08
235.547	1.66824e-08	1.86998e-08	1.74486e-08	1.81549e-08	1.67909e-08	1.79514e-08	1.70107e-08	1.69909e-08	1.71226e-08	1.80275e-08	1.71171e-08	1.85904e-08	1.64625e-08
236.133	1.66457e-08	1.86582e-08	1.74101e-08	1.8115e-08	1.6754e-08	1.79119e-08	1.69734e-08	1.69538e-08	1.70851e-08	1.7988e-08	1.70793e-08	1.85497e-08	1.64262e-08
236.719	1.66094e-08	1.86171e-08	1.73721e-08	1.80756e-08	1.67176e-08	1.78729e-08	1.69366e-08	1.69171e-08	1.70481e-08	1.7949e-08	1.7042e-08	1.85094e-08	1.63904e-08
237.305	1.65736e-08	1.85765e-08	1.73345e-08	1.80367e-08	1.66816e-08	1.78343e-08	1.69002e-08	1.68809e-08	1.70115e-08	1.79105e-08	1.70052e-08	1.84695e-08	1.6355e-08
237.891	1.65383e-08	1.85364e-08	1.72974e-08	1.79982e-08	1.66461e-08	1.77962e-08	1.68642e-08	1.68451e-08	1.69753e-08	1.78725e-08	1.69688e-08	1.84302e-08	1.63201e-08
238.477	1.65033e-08	1.84968e-08	1.72607e-08	1.79602e-08	1.6611e-08	1.77586e-08	1.68287e-08	1.68098e-08	1.69396e-08	1.78349e-08	1.69328e-08	1.83914e-08	1.62855e-08
239.062	1.64688e-08	1.84577e-08	1.72245e-08	1.79227e-08	1.65763e-08	1.77214e-08	1.67937e-08	1.67749e-08	1.69044e-08	1.77977e-08	1.68973e-08	1.8353e-08	1.62515e-08
239.648	1.64348e-08	1.84191e-08	1.71888e-08	1.78857e-08	1.65421e-08	1.76847e-08	1.6759e-08	1.67404e-08	1.68695e-08	1.77611e-08	1.68622e-08	1.83151e-08	1.62178e-08
240.234	1.64011e-08	1.83809e-08	1.71535e-08	1.78491e-08	1.65082e-08	1.76485e-08	1.67248e-08	1.67063e-08	1.68351e-08	1.77249e-08	1.68276e-08	1.82777e-08	1.61845e-08
240.82	1.63679e-08	1.83432e-08	1.71186e-08	1.7813e-08	1.64748e-08	1.76127e-08	1.6691e-08	1.66727e-08	1.68012e-08	1.76891e-08	1.67934e-08	1.82407e-08	1.61517e-08
241.406	1.63351e-08	1.8306e-08	1.70842e-08	1.77773e-08	1.64419e-08	1.75774e-08	1.66577e-08	1.66395e-08	1.67676e-08	1.76538e-08	1.67596e-08	1.82042e-08	1.61193e-08
241.992	1.63027e-08	1.82693e-08	1.70502e-08	1.7742e-08	1.64093e-08	1.75425e-08	1.66247e-08	1.66067e-08	1.67345e-08	1.76189e-08	1.67263e-08	1.81682e-08	1.60872e-08
242.578	1.62707e-08	1.82331e-08	1.70166e-08	1.77073e-08	1.63772e-08	1.7508e-08	1.65922e-08	1.65743e-08	1.67018e-08	1.75845e-08	1.66933e-08	1.81326e-08	1.60556e-08
243.164	1.62391e-08	1.81973e-08	1.69835e-08	1.76729e-08	1.63454e-08	1.7474e-08	1.65601e-08	1.65423e-08	1.66696e-08	1.75505e-08	1.66609e-08	1.80975e-08	1.60244e-08
243.75	1.62079e-08	1.8162e-08	1.69508e-08	1.7639e-08	1.63141e-08	1.74404e-08	1.65284e-08	1.65108e-08	1.66377e-08	1.75169e-08	1.66288e-08	1.80628e-08	1.59936e-08
244.336	1.61771e-08	1.81271e-08	1.69185e-08	1.76056e-08	1.62832e-08	1.74073e-08	1.64971e-08	1.64796e-08	1.66062e-08	1.74838e-08	1.65971e-08	1.80286e-08	1.59632e-08
244.922	1.61468e-08	1.80927e-08	1.68866e-08	1.75725e-08	1.62527e-08	1.73746e-08	1.64663e-08	1.64489e-08	1.65752e-08	1.74511e-08	1.65658e-08	1.79948e-08	1.59332e-08
245.508	1.61168e-08	1.80587e-08	1.68552e-08	1.75399e-08	1.62225e-08	1.73423e-08	1.64358e-08	1.64186e-08	1.65446e-08	1.74189e-08	1.6535e-08	1.79615e-08	1.59036e-08
246.094	1.60872e-08	1.80252e-08	1.68241e-08	1.75078e-08	1.61928e-08	1.73105e-08	1.64057e-08	1.63886e-08	1.65143e-08	1.7387e-08	1.65046e-08	1.79286e-08	1.58744e-08
246.68	1.6058e-08	1.79921e-08	1.67935e-08	1.7476e-08	1.61635e-08	1.7279e-08	1.63761e-08	1.63591e-08	1.64845e-08	1.73556e-08	1.64745e-08	1.78961e-08	1.58455e-08
247.266	1.60292e-08	1.79595e-08	1.67633e-08	1.74447e-08	1.61345e-08	1.7248e-08	1.63468e-08	1.63299e-08	1.64551e-08	1.73246e-08	1.64449e-08	1.78641e-08	1.58171e-08
247.852	1.60008e-08	1.79273e-08	1.67335e-08	1.74138e-08	1.6106e-08	1.72174e-08	1.63179e-08	1.63012e-08	1.6426e-08	1.72941e-08	1.64157e-08	1.78325e-08	1.5789e-08
248.438	1.59728e-08	1.78956e-08	1.67041e-08	1.73834e-08	1.60778e-08	1.71873e-08	1.62894e-08	1.62728e-08	1.63974e-08	1.72639e-08	1.63868e-08	1.78013e-08	1.57613e-08
249.023	1.59452e-08	1.78643e-08	1.66751e-08	1.73533e-08	1.605e-08	1.71575e-08	1.62613e-08	1.62448e-08	1.63691e-08	1.72341e-08	1.63584e-08	1.77706e-08	1.5734e-08
249.609	1.59179e-08	1.78334e-08	1.66465e-08	1.73237e-08	1.60226e-08	1.71281e-08	1.62336e-08	1.62172e-08	1.63412e-08	1.72048e-08	1.63303e-08	1.77403e-08	1.57071e-08
250.195	1.5891e-08	1.78029e-08	1.66183e-08	1.72944e-08	1.59956e-08	1.70992e-08	1.62062e-08	1.619e-08	1.63137e-08	1.71759e-08	1.63027e-08	1.77104e-08	1.56805e-08
250.781	1.58645e-08	1.77729e-08	1.65905e-08	1.72656e-08	1.5969e-08	1.70706e-08	1.61793e-08	1.61631e-08	1.62866e-08	1.71473e-08	1.62754e-08	1.76809e-08	1.56543e-08
251.367	1.58384e-08	1.77433e-08	1.65631e-08	1.72372e-08	1.59427e-08	1.70425e-08	1.61527e-08	1.61367e-08	1.62599e-08	1.71192e-08	1.62485e-08	1.76518e-08	1.56285e-08
251.953	1.58126e-08	1.77141e-08	1.6536e-08	1.72092e-08	1.59168e-08	1.70147e-08	1.61265e-08	1.61106e-08	1.62336e-08	1.70914e-08	1.6222e-08	1.76232e-08	1.5603e-08
252.539	1.57872e-08	1.76854e-08	1.65094e-08	1.71815e-08	1.58913e-08	1.69874e-08	1.61007e-08	1.60849e-08	1.62076e-08	1.70641e-08	1.61958e-08	1.75949e-08	1.55779e-08
253.125	1.57622e-08	1.7657e-08	1.64831e-08	1.71543e-08	1.58661e-08	1.69604e-08	1.60752e-08	1.60595e-08	1.6182e-08	1.70371e-08	1.61701e-08	1.75671e-08	1.55532e-08
253.711	1.57375e-08	1.76291e-08	1.64572e-08	1.71275e-08	1.58413e-08	1.69339e-08	1.60502e-08	1.60345e-08	1.61568e-08	1.70106e-08	1.61447e-08	1.75396e-08	1.55288e-08
254.297	1.57132e-08	1.76015e-08	1.64317e-08	1.71011e-08	1.58169e-08	1.69077e-08	1.60254e-08	1.60099e-08	1.61319e-08	1.69844e-08	1.61197e-08	1.75126e-08	1.55048e-08
254.883	1.56892e-08	1.75744e-08	1.64066e-08	1.7075e-08	1.57928e-08	1.68819e-08	1.60011e-08	1.59857e-08	1.61075e-08	1.69586e-08	1.6095e-08	1.74859e-08	1.54811e-08
255.469	1.56656e-08	1.75477e-08	1.63819e-08	1.70494e-08	1.57691e-08	1.68565e-08	1.59771e-08	1.59618e-08	1.60833e-08	1.69332e-08	1.60708e-08	1.74597e-08	1.54578e-08
256.055	1.56424e-08	1.75214e-08	1.63575e-08	1.70241e-08	1.57458e-08	1.68315e-08	1.59535e-08	1.59382e-08	1.60596e-08	1.69082e-08	1.60469e-08	1.74339e-08	1.54349e-08
256.641	1.56195e-08	1.74955e-08	1.63335e-08	1.69992e-08	1.57228e-08	1.68068e-08	1.59302e-08	1.59151e-08	1.60362e-08	1.68836e-08	1.60233e-08	1.74084e-08	1.54123e-08
257.227	1.5597e-08	1.747e-08	1.63099e-08	1.69747e-08	1.57001e-08	1.67826e-08	1.59073e-08	1.58922e-08	1.60131e-08	1.68593e-08	1.60001e-08	1.73834e-08	1.539e-08
257.812	1.55748e-08	1.74449e-08	1.62866e-08	1.69506e-08	1.56778e-08	1.67587e-08	1.58847e-08	1.58698e-08	1.59905e-08	1.68355e-08	1.59773e-08	1.73587e-08	1.53681e-08
258.398	1.5553e-08	1.74202e-08	1.62637e-08	1.69269e-08	1.56559e-08	1.67352e-08	1.58625e-08	1.58477e-08	1.59681e-08	1.68119e-08	1.59548e-08	1.73344e-08	1.53465e-08
258.984	1.55315e-08	1.73958e-08	1.62412e-08	1.69035e-08	1.56343e-08	1.6712e-08	1.58407e-08	1.58259e-08	1.59462e-08	1.67888e-08	1.59327e-08	1.73105e-08	1.53253e-08
259.57	1.55103e-08	1.73719e-08	1.6219e-08	1.68805e-08	1.5613e-08	1.66893e-08	1.58192e-08	1.58045e-08	1.59245e-08	1.6766e-08	1.5911e-08	1.7287e-08	1.53044e-08
260.156	1.54895e-08	1.73484e-08	1.61972e-08	1.68579e-08	1.55921e-08	1.66669e-08	1.5798e-08	1.57834e-08	1.59033e-08	1.67437e-08	1.58896e-08	1.72638e-08	1.52839e-08
260.742	1.54691e-08	1.73252e-08	1.61757e-08	1.68356e-08	1.55716e-08	1.66448e-08	1.57772e-08	1.57627e-08	1.58824e-08	1.67216e-08	1.58685e-08	1.72411e-08	1.52636e-08
261.328	1.5449e-08	1.73024e-08	1.61546e-08	1.68137e-08	1.55513e-08	1.66232e-08	1.57568e-08	1.57423e-08	1.58618e-08	1.67e-08	1.58478e-08	1.72187e-08	1.52438e-08
261.914	1.54292e-08	1.728e-08	1.61339e-08	1.67922e-08	1.55314e-08	1.66019e-08	1.57367e-08	1.57223e-08	1.58415e-08	1.66787e-08	1.58275e-08	1.71967e-08	1.52242e-08
262.5	1.54097e-08	1.7258e-08	1.61135e-08	1.67711e-08	1.55119e-08	1.65809e-08	1.57169e-08	1.57026e-08	1.58217e-08	1.66577e-08	1.58075e-08	1.71751e-08	1.5205e-08
263.086	1.53906e-08	1.72364e-08	1.60934e-08	1.67503e-08	1.54927e-08	1.65604e-08	1.56974e-08	1.56832e-08	1.58021e-08	1.66371e-08	1.57878e-08	1.71538e-08	1.51861e-08
263.672	1.53718e-08	1.72151e-08	1.60737e-08	1.67299e-08	1.54738e-08	1.65401e-08	1.56783e-08	1.56642e-08	1.57829e-08	1.66169e-08	1.57685e-08	1.71329e-08	1.51676e-08
264.258	1.53534e-08	1.71942e-08	1.60544e-08	1.67098e-08	1.54553e-08	1.65203e-08	1.56596e-08	1.56455e-08	1.5764e-08	1.6597e-08	1.57495e-08	1.71124e-08	1.51493e-08
264.844	1.53353e-08	1.71737e-08	1.60354e-08	1.66901e-08	1.5437e-08	1.65007e-08	1.56412e-08	1.56272e-08	1.57455e-08	1.65775e-08	1.57308e-08	1.70922e-08	1.51314e-08
265.43	1.53175e-08	1.71536e-08	1.60167e-08	1.66708e-08	1.54192e-08	1.64816e-08	1.56231e-08	1.56091e-08	1.57273e-08	1.65584e-08	1.57125e-08	1.70724e-08	1.51138e-08
266.016	1.53e-08	1.71338e-08	1.59984e-08	1.66518e-08	1.54016e-08	1.64628e-08	1.56053e-08	1.55914e-08	1.57094e-08	1.65396e-08	1.56946e-08	1.7053e-08	1.50966e-08
266.602	1.52829e-08	1.71144e-08	1.59804e-08	1.66331e-08	1.53844e-08	1.64443e-08	1.55879e-08	1.55741e-08	1.56919e-08	1.65211e-08	1.56769e-08	1.70339e-08	1.50797e-08
267.188	1.5266e-08	1.70954e-08	1.59627e-08	1.66148e-08	1.53675e-08	1.64262e-08	1.55708e-08	1.5557e-08	1.56747e-08	1.6503e-08	1.56596e-08	1.70152e-08	1.5063e-08
267.773	1.52495e-08	1.70767e-08	1.59454e-08	1.65969e-08	1.53509e-08	1.64084e-08	1.5554e-08	1.55403e-08	1.56578e-08	1.64852e-08	1.56427e-08	1.69969e-08	1.50467e-08
268.359	1.52334e-08	1.70584e-08	1.59285e-08	1.65793e-08	1.53346e-08	1.6391e-08	1.55375e-08	1.55239e-08	1.56413e-08	1.64678e-08	1.5626e-08	1.69789e-08	1.50308e-08
268.945	1.52175e-08	1.70405e-08	1.59119e-08	1.6562e-08	1.53187e-08	1.63739e-08	1.55214e-08	1.55079e-08	1.56251e-08	1.64507e-08	1.56097e-08	1.69612e-08	1.50151e-08
269.531	1.5202e-08	1.70229e-08	1.58956e-08	1.65451e-08	1.53031e-08	1.63572e-08	1.55056e-08	1.54921e-08	1.56092e-08	1.6434e-08	1.55937e-08	1.69439e-08	1.49997e-08
270.117	1.51868e-08	1.70057e-08	1.58796e-08	1.65286e-08	1.52878e-08	1.63408e-08	1.54901e-08	1.54767e-08	1.55936e-08	1.64176e-08	1.55781e-08	1.6927e-08	1.49847e-08
270.703	1.51718e-08	1.69888e-08	1.5864e-08	1.65124e-08	1.52728e-08	1.63248e-08	1.5475e-08	1.54616e-08	1.55784e-08	1.64015e-08	1.55627e-08	1.69104e-08	1.497e-08
271.289	1.51573e-08	1.69723e-08	1.58487e-08	1.64965e-08	1.52581e-08	1.63091e-08	1.54601e-08	1.54468e-08	1.55634e-08	1.63858e-08	1.55477e-08	1.68942e-08	1.49556e-08
271.875	1.5143e-08	1.69561e-08	1.58337e-08	1.6481e-08	1.52438e-08	1.62937e-08	1.54456e-08	1.54324e-08	1.55488e-08	1.63705e-08	1.5533e-08	1.68783e-08	1.49415e-08
272.461	1.5129e-08	1.69403e-08	1.5819e-08	1.64658e-08	1.52297e-08	1.62786e-08	1.54314e-08	1.54182e-08	1.55346e-08	1.63554e-08	1.55186e-08	1.68628e-08	1.49277e-08
273.047	1.51154e-08	1.69249e-08	1.58047e-08	1.64509e-08	1.5216e-08	1.62639e-08	1.54175e-08	1.54044e-08	1.55206e-08	1.63407e-08	1.55046e-08	1.68476e-08	1.49142e-08
273.633	1.5102e-08	1.69098e-08	1.57907e-08	1.64364e-08	1.52026e-08	1.62496e-08	1.54039e-08	1.53908e-08	1.55069e-08	1.63263e-08	1.54909e-08	1.68327e-08	1.4901e-08
274.219	1.5089e-08	1.6895e-08	1.5777e-08	1.64223e-08	1.51895e-08	1.62355e-08	1.53907e-08	1.53776e-08	1.54936e-08	1.63123e-08	1.54775e-08	1.68182e-08	1.48881e-08
274.805	1.50762e-08	1.68806e-08	1.57637e-08	1.64084e-08	1.51767e-08	1.62218e-08	1.53777e-08	1.53647e-08	1.54806e-08	1.62986e-08	1.54644e-08	1.68041e-08	1.48755e-08
275.391	1.50638e-08	1.68666e-08	1.57507e-08	1.63949e-08	1.51642e-08	1.62084e-08	1.53651e-08	1.53522e-08	1.54679e-08	1.62852e-08	1.54516e-08	1.67902e-08	1.48633e-08
275.977	1.50517e-08	1.68529e-08	1.5738e-08	1.63817e-08	1.5152e-08	1.61954e-08	1.53528e-08	1.53399e-08	1.54555e-08	1.62722e-08	1.54391e-08	1.67768e-08	1.48513e-08
276.562	1.50399e-08	1.68395e-08	1.57256e-08	1.63689e-08	1.51401e-08	1.61827e-08	1.53408e-08	1.53279e-08	1.54434e-08	1.62594e-08	1.5427e-08	1.67636e-08	1.48396e-08
277.148	1.50284e-08	1.68265e-08	1.57135e-08	1.63564e-08	1.51286e-08	1.61703e-08	1.5329e-08	1.53162e-08	1.54316e-08	1.6247e-08	1.54151e-08	1.67508e-08	1.48283e-08
277.734	1.50172e-08	1.68138e-08	1.57018e-08	1.63442e-08	1.51173e-08	1.61582e-08	1.53176e-08	1.53049e-08	1.54202e-08	1.6235e-08	1.54036e-08	1.67384e-08	1.48172e-08
278.32	1.50063e-08	1.68015e-08	1.56903e-08	1.63323e-08	1.51063e-08	1.61465e-08	1.53066e-08	1.52938e-08	1.5409e-08	1.62232e-08	1.53924e-08	1.67262e-08	1.48064e-08
278.906	1.49957e-08	1.67895e-08	1.56792e-08	1.63208e-08	1.50957e-08	1.61351e-08	1.52958e-08	1.52831e-08	1.53982e-08	1.62118e-08	1.53815e-08	1.67144e-08	1.47959e-08
279.492	1.49854e-08	1.67778e-08	1.56684e-08	1.63096e-08	1.50853e-08	1.6124e-08	1.52853e-08	1.52727e-08	1.53876e-08	1.62007e-08	1.53709e-08	1.6703e-08	1.47858e-08
280.078	1.49754e-08	1.67665e-08	1.56579e-08	1.62987e-08	1.50753e-08	1.61132e-08	1.52751e-08	1.52625e-08	1.53774e-08	1.61899e-08	1.53606e-08	1.66918e-08	1.47759e-08
280.664	1.49657e-08	1.67555e-08	1.56477e-08	1.62882e-08	1.50655e-08	1.61027e-08	1.52653e-08	1.52527e-08	1.53675e-08	1.61795e-08	1.53506e-08	1.6681e-08	1.47663e-08
281.25	1.49563e-08	1.67449e-08	1.56379e-08	1.62779e-08	1.50561e-08	1.60926e-08	1.52557e-08	1.52432e-08	1.53578e-08	1.61694e-08	1.53409e-08	1.66706e-08	1.4757e-08
281.836	1.49471e-08	1.67346e-08	1.56283e-08	1.6268e-08	1.50469e-08	1.60828e-08	1.52464e-08	1.52339e-08	1.53485e-08	1.61595e-08	1.53316e-08	1.66604e-08	1.4748e-08
282.422	1.49383e-08	1.67246e-08	1.56191e-08	1.62584e-08	1.5038e-08	1.60733e-08	1.52375e-08	1.5225e-08	1.53395e-08	1.615e-08	1.53225e-08	1.66506e-08	1.47393e-08
283.008	1.49298e-08	1.6715e-08	1.56101e-08	1.62492e-08	1.50295e-08	1.60641e-08	1.52288e-08	1.52164e-08	1.53308e-08	1.61409e-08	1.53137e-08	1.66412e-08	1.47309e-08
283.594	1.49216e-08	1.67057e-08	1.56015e-08	1.62402e-08	1.50212e-08	1.60553e-08	1.52204e-08	1.5208e-08	1.53224e-08	1.6132e-08	1.53053e-08	1.6632e-08	1.47228e-08
284.18	1.49137e-08	1.66967e-08	1.55932e-08	1.62316e-08	1.50132e-08	1.60468e-08	1.52124e-08	1.52e-08	1.53143e-08	1.61235e-08	1.52971e-08	1.66232e-08	1.47149e-08
284.766	1.4906e-08	1.66881e-08	1.55852e-08	1.62233e-08	1.50056e-08	1.60385e-08	1.52046e-08	1.51923e-08	1.53065e-08	1.61153e-08	1.52893e-08	1.66147e-08	1.47074e-08
285.352	1.48987e-08	1.66798e-08	1.55775e-08	1.62153e-08	1.49982e-08	1.60306e-08	1.51971e-08	1.51848e-08	1.5299e-08	1.61073e-08	1.52817e-08	1.66065e-08	1.47001e-08
285.938	1.48916e-08	1.66718e-08	1.55701e-08	1.62076e-08	1.49911e-08	1.6023e-08	1.519e-08	1.51777e-08	1.52917e-08	1.60998e-08	1.52745e-08	1.65987e-08	1.46932e-08
286.523	1.48849e-08	1.66642e-08	1.5563e-08	1.62003e-08	1.49843e-08	1.60158e-08	1.51831e-08	1.51708e-08	1.52848e-08	1.60925e-08	1.52675e-08	1.65912e-08	1.46865e-08
287.109	1.48784e-08	1.66569e-08	1.55562e-08	1.61933e-08	1.49778e-08	1.60088e-08	1.51765e-08	1.51643e-08	1.52782e-08	1.60855e-08	1.52608e-08	1.6584e-08	1.46801e-08
287.695	1.48722e-08	1.66499e-08	1.55498e-08	1.61866e-08	1.49716e-08	1.60022e-08	1.51702e-08	1.5158e-08	1.52719e-08	1.60789e-08	1.52545e-08	1.65771e-08	1.4674e-08
288.281	1.48664e-08	1.66432e-08	1.55436e-08	1.61802e-08	1.49657e-08	1.59958e-08	1.51642e-08	1.51521e-08	1.52659e-08	1.60725e-08	1.52484e-08	1.65706e-08	1.46682e-08
288.867	1.48608e-08	1.66369e-08	1.55377e-08	1.61741e-08	1.49601e-08	1.59898e-08	1.51586e-08	1.51464e-08	1.52602e-08	1.60665e-08	1.52427e-08	1.65643e-08	1.46627e-08
289.453	1.48555e-08	1.66309e-08	1.55322e-08	1.61683e-08	1.49547e-08	1.59841e-08	1.51532e-08	1.5141e-08	1.52547e-08	1.60608e-08	1.52372e-08	1.65584e-08	1.46574e-08
290.039	1.48504e-08	1.66252e-08	1.55269e-08	1.61628e-08	1.49497e-08	1.59787e-08	1.51481e-08	1.51359e-08	1.52496e-08	1.60554e-08	1.52321e-08	1.65529e-08	1.46525e-08
290.625	1.48457e-08	1.66199e-08	1.55219e-08	1.61577e-08	1.49449e-08	1.59736e-08	1.51432e-08	1.51311e-08	1.52448e-08	1.60503e-08	1.52272e-08	1.65476e-08	1.46478e-08
291.211	1.48413e-08	1.66149e-08	1.55173e-08	1.61529e-08	1.49405e-08	1.59688e-08	1.51387e-08	1.51266e-08	1.52402e-08	1.60455e-08	1.52226e-08	1.65427e-08	1.46434e-08
291.797	1.48371e-08	1.66102e-08	1.55129e-08	1.61484e-08	1.49363e-08	1.59643e-08	1.51345e-08	1.51224e-08	1.5236e-08	1.6041e-08	1.52184e-08	1.6538e-08	1.46393e-08
292.383	1.48333e-08	1.66058e-08	1.55089e-08	1.61442e-08	1.49324e-08	1.59602e-08	1.51306e-08	1.51185e-08	1.5232e-08	1.60369e-08	1.52144e-08	1.65337e-08	1.46355e-08
292.969	1.48297e-08	1.66017e-08	1.55051e-08	1.61403e-08	1.49288e-08	1.59563e-08	1.51269e-08	1.51149e-08	1.52284e-08	1.6033e-08	1.52107e-08	1.65298e-08	1.4632e-08
293.555	1.48264e-08	1.6598e-08	1.55017e-08	1.61367e-08	1.49255e-08	1.59528e-08	1.51236e-08	1.51116e-08	1.5225e-08	1.60295e-08	1.52073e-08	1.65261e-08	1.46287e-08
294.141	1.48234e-08	1.65946e-08	1.54985e-08	1.61334e-08	1.49225e-08	1.59496e-08	1.51205e-08	1.51085e-08	1.52219e-08	1.60262e-08	1.52043e-08	1.65228e-08	1.46257e-08
294.727	1.48207e-08	1.65916e-08	1.54957e-08	1.61305e-08	1.49198e-08	1.59466e-08	1.51178e-08	1.51058e-08	1.52192e-08	1.60233e-08	1.52015e-08	1.65197e-08	1.46231e-08
295.312	1.48182e-08	1.65888e-08	1.54931e-08	1.61278e-08	1.49173e-08	1.5944e-08	1.51153e-08	1.51033e-08	1.52167e-08	1.60207e-08	1.5199e-08	1.6517e-08	1.46207e-08
295.898	1.48161e-08	1.65864e-08	1.54909e-08	1.61255e-08	1.49152e-08	1.59417e-08	1.51131e-08	1.51011e-08	1.52145e-08	1.60184e-08	1.51968e-08	1.65147e-08	1.46185e-08
296.484	1.48142e-08	1.65843e-08	1.54889e-08	1.61235e-08	1.49133e-08	1.59397e-08	1.51112e-08	1.50993e-08	1.52126e-08	1.60164e-08	1.51948e-08	1.65126e-08	1.46167e-08
297.07	1.48127e-08	1.65825e-08	1.54873e-08	1.61218e-08	1.49117e-08	1.5938e-08	1.51096e-08	1.50977e-08	1.5211e-08	1.60147e-08	1.51932e-08	1.65108e-08	1.46152e-08
297.656	1.48114e-08	1.65811e-08	1.5486e-08	1.61204e-08	1.49104e-08	1.59366e-08	1.51083e-08	1.50964e-08	1.52097e-08	1.60133e-08	1.51919e-08	1.65094e-08	1.46139e-08
298.242	1.48104e-08	1.65799e-08	1.54849e-08	1.61193e-08	1.49094e-08	1.59356e-08	1.51073e-08	1.50953e-08	1.52086e-08	1.60122e-08	1.51909e-08	1.65083e-08	1.46129e-08
298.828	1.48097e-08	1.65791e-08	1.54842e-08	1.61185e-08	1.49087e-08	1.59348e-08	1.51066e-08	1.50946e-08	1.52079e-08	1.60115e-08	1.51901e-08	1.65075e-08	1.46122e-08
299.414	1.48092e-08	1.65786e-08	1.54837e-08	1.6118e-08	1.49083e-08	1.59343e-08	1.51062e-08	1.50942e-08	1.52075e-08	1.6011e-08	1.51897e-08	1.6507e-08	1.46118e-08
300	7.40455e-09	8.28924e-09	7.74178e-09	8.05895e-09	7.45407e-09	7.96709e-09	7.55301e-09	7.54702e-09	7.60366e-09	8.00543e-09	7.59478e-09	8.25343e-09	7.30582e-09

## Sheet: fig_2a_top
time	Amplitude(SD)
0	-0.26938
1.66667	-0.315087
3.33333	-0.315704
5	-0.250689
6.66667	-0.131805
8.33333	0.00938549
10	0.142012
11.6667	0.247539
13.3333	0.316962
15	0.342876
16.6667	0.318463
18.3333	0.244839
20	0.13789
21.6667	0.0259977
23.3333	-0.0617172
25	-0.109557
26.6667	-0.122727
28.3333	-0.122694
30	-0.132566
31.6667	-0.162
33.3333	-0.202434
35	-0.23597
36.6667	-0.250242
38.3333	-0.247024
40	-0.238669
41.6667	-0.237319
43.3333	-0.246533
45	-0.260054
46.6667	-0.265246
48.3333	-0.247027
50	-0.191762
51.6667	-0.0931712
53.3333	0.0399973
55	0.179725
56.6667	0.285242
58.3333	0.322299
60	0.28581
61.6667	0.208577
63.3333	0.144585
65	0.133806
66.6667	0.171667
68.3333	0.206112
70	0.167823
71.6667	0.0164956
73.3333	-0.227184
75	-0.487919
76.6667	-0.679412
78.3333	-0.755975
80	-0.734938
81.6667	-0.674289
83.3333	-0.625049
85	-0.596257
86.6667	-0.557003
88.3333	-0.468082
90	-0.314421
91.6667	-0.114382
93.3333	0.0954598
95	0.283102
96.6667	0.433491
98.3333	0.545202
100	0.619691
101.667	0.655391
103.333	0.651955
105	0.618518
106.667	0.574502
108.333	0.537985
110	0.509507
111.667	0.465894
113.333	0.372263
115	0.206455
116.667	-0.0199415
118.333	-0.259336
120	-0.449591
121.667	-0.549122
123.333	-0.564126
125	-0.547624
126.667	-0.567137
128.333	-0.661042
130	-0.814458
131.667	-0.972198
133.333	-1.07778
135	-1.10755
136.667	-1.07549
138.333	-1.01027
140	-0.928925
141.667	-0.829015
143.333	-0.700352
145	-0.539706
146.667	-0.354134
148.333	-0.153755
150	0.0562642
151.667	0.278157
153.333	0.518774
155	0.783449
156.667	1.06753
158.333	1.34789
160	1.57943
161.667	1.7029
163.333	1.66699
165	1.45855
166.667	1.12277
168.333	0.753358
170	0.450973
171.667	0.27355
173.333	0.21079
175	0.198028
176.667	0.157174
178.333	0.0373729
180	-0.166594
181.667	-0.422126
183.333	-0.680672
185	-0.898109
186.667	-1.04614
188.333	-1.11565
190	-1.1144
191.667	-1.06019
193.333	-0.972212
195	-0.864808
196.667	-0.746125
198.333	-0.620912
200	-0.49572
201.667	-0.383802
203.333	-0.304654
205	-0.274382
206.667	-0.290941
208.333	-0.326172
210	-0.334342
211.667	-0.274334
213.333	-0.130923
215	0.0792756
216.667	0.319621
218.333	0.552726
220	0.753796
221.667	0.912273
223.333	1.02636
225	1.09922
226.667	1.14033
228.333	1.16721
230	1.20012
231.667	1.25076
233.333	1.31465
235	1.37492
236.667	1.41327
238.333	1.41698
240	1.37783
241.667	1.29058
243.333	1.15795
245	0.998048
246.667	0.842504
248.333	0.721395
250	0.645604
251.667	0.602601
253.333	0.569907
255	0.534712
256.667	0.504522
258.333	0.503308
260	0.557483
261.667	0.67882
263.333	0.851943
265	1.03473
266.667	1.17509
268.333	1.23561
270	1.20966
271.667	1.11854
273.333	0.993874
275	0.858953
276.667	0.721217
278.333	0.579175
280	0.435924
281.667	0.305704
283.333	0.205446
285	0.138437
286.667	0.0875374
288.333	0.0270944
290	-0.0572278
291.667	-0.160121
293.333	-0.265711
295	-0.361162
296.667	-0.440611
298.333	-0.499867
300	-0.53217
301.667	-0.530033
303.333	-0.48911
305	-0.409428
306.667	-0.294639
308.333	-0.152389
310	0.00340497
311.667	0.150513
313.333	0.260591
315	0.308799
316.667	0.288232
318.333	0.218721
320	0.139953
321.667	0.091158
323.333	0.0916551
325	0.134919
326.667	0.196761
328.333	0.24984
330	0.277186
331.667	0.280111
333.333	0.276828
335	0.291249
336.667	0.33819
338.333	0.415095
340	0.505778
341.667	0.592502
343.333	0.667316
345	0.735473
346.667	0.80997
348.333	0.901873
350	1.01251
351.667	1.13041
353.333	1.2323
355	1.28751
356.667	1.26804
358.333	1.16334
360	0.991552
361.667	0.795957
363.333	0.624845
365	0.50674
366.667	0.437681
368.333	0.38896
370	0.329467
371.667	0.246997
373.333	0.154422
375	0.0788834
376.667	0.0443188
378.333	0.0587739
380	0.109891
381.667	0.167096
383.333	0.191186
385	0.15174
386.667	0.0450739
388.333	-0.099666
390	-0.231574
391.667	-0.298947
393.333	-0.268152
395	-0.133391
396.667	0.0834386
398.333	0.340897
400	0.590946
401.667	0.792146
403.333	0.91869
405	0.962789
406.667	0.930234
408.333	0.831555
410	0.674178
411.667	0.461942
413.333	0.203523
415	-0.0773501
416.667	-0.341113
418.333	-0.545086
420	-0.660612
421.667	-0.680386
423.333	-0.611072
425	-0.460493
426.667	-0.232347
428.333	0.0682459
430	0.426154
431.667	0.813105
433.333	1.19121
435	1.5195
436.667	1.76121
438.333	1.89147
440	1.90306
441.667	1.80716
443.333	1.62849
445	1.39808
446.667	1.14646
448.333	0.898332
450	0.670039
451.667	0.47114
453.333	0.308129
455	0.185252
456.667	0.0994866
458.333	0.0335817
460	-0.0445467
461.667	-0.17138
463.333	-0.3709
465	-0.642055
466.667	-0.958345
468.333	-1.27799
470	-1.55689
471.667	-1.75814
473.333	-1.85745
475	-1.84744
476.667	-1.74178
478.333	-1.57573
480	-1.39753
481.667	-1.25096
483.333	-1.15837
485	-1.11544
486.667	-1.09991
488.333	-1.08663
490	-1.05896
491.667	-1.0126
493.333	-0.952901
495	-0.888816
496.667	-0.827017
498.333	-0.768579
500	-0.709308
501.667	-0.644241
503.333	-0.575499
505	-0.518588
506.667	-0.499572
508.333	-0.540925
510	-0.644628
511.667	-0.785755
513.333	-0.922468
515	-1.01568
516.667	-1.04481
518.333	-1.01003
520	-0.921977
521.667	-0.788731
523.333	-0.609628
525	-0.378972
526.667	-0.0961145
528.333	0.224469
530	0.550073
531.667	0.838542
533.333	1.05689
535	1.19942
536.667	1.29317
538.333	1.38565
540	1.52055
541.667	1.71426
543.333	1.94648
545	2.17154
546.667	2.34423
548.333	2.44409
550	2.48266
551.667	2.49119
553.333	2.4992
555	2.51827
556.667	2.53937
558.333	2.54221
560	2.50955
561.667	2.4383
563.333	2.343
565	2.25064
566.667	2.18933
568.333	2.17489
570	2.20025
571.667	2.23179
573.333	2.21631
575	2.0995
576.667	1.8515
578.333	1.48667
580	1.0633
581.667	0.658657
583.333	0.33159
585	0.0953831
586.667	-0.082231
588.333	-0.252312
590	-0.449497
591.667	-0.671776
593.333	-0.88702
595	-1.05816
596.667	-1.16697
598.333	-1.22126
600	-1.24552
601.667	-1.26555
603.333	-1.29699
605	-1.34037
606.667	-1.38195
608.333	-1.39949
610	-1.37221
611.667	-1.29018
613.333	-1.15691
615	-0.983529
616.667	-0.780738
618.333	-0.55678
620	-0.323792
621.667	-0.10599
623.333	0.0599452
625	0.136281
626.667	0.101965
628.333	-0.0338122
630	-0.229797
631.667	-0.424007
633.333	-0.555127
635	-0.587272
636.667	-0.527266
638.333	-0.423461
640	-0.343736
641.667	-0.343024
643.333	-0.437508
645	-0.599288
646.667	-0.774688
648.333	-0.916081
650	-1.00757
651.667	-1.06756
653.333	-1.12787
655	-1.20752
656.667	-1.30168
658.333	-1.39103
660	-1.45853
661.667	-1.49822
663.333	-1.51318
665	-1.50992
666.667	-1.49508
668.333	-1.47304
670	-1.44316
671.667	-1.40001
673.333	-1.33886
675	-1.26172
676.667	-1.17694
678.333	-1.09295
680	-1.0142
681.667	-0.94495
683.333	-0.896433
685	-0.88771
686.667	-0.935721
688.333	-1.04055
690	-1.17797
691.667	-1.30694
693.333	-1.38805
695	-1.40158
696.667	-1.35485
698.333	-1.27703
700	-1.20495
701.667	-1.1666
703.333	-1.16885
705	-1.19452
706.667	-1.20955
708.333	-1.17739
710	-1.07469
711.667	-0.901862
713.333	-0.68352
715	-0.459595
716.667	-0.272738
718.333	-0.157283
720	-0.131102
721.667	-0.190232
723.333	-0.307611
725	-0.437585
726.667	-0.526876
728.333	-0.53173
730	-0.437346
731.667	-0.268621
733.333	-0.0803375
735	0.0722633
736.667	0.164435
738.333	0.21303
740	0.260834
741.667	0.345505
743.333	0.47308
745	0.612173
746.667	0.712275
748.333	0.734169
750	0.672374
751.667	0.556
753.333	0.430377
755	0.33347
756.667	0.280722
758.333	0.263452
760	0.257416
761.667	0.234463
763.333	0.172546
765	0.0638597
766.667	-0.07894
768.333	-0.22316
770	-0.32799
771.667	-0.363578
773.333	-0.324557
775	-0.229657
776.667	-0.111377
778.333	-0.00489956
780	0.0598974
781.667	0.0652311
783.333	0.0114293
785	-0.0820128
786.667	-0.184565
788.333	-0.269924
790	-0.329279
791.667	-0.373044
793.333	-0.419798
795	-0.481127
796.667	-0.553507
798.333	-0.621773
800	-0.669993
801.667	-0.691526
803.333	-0.691866
805	-0.683573
806.667	-0.678549
808.333	-0.684606
810	-0.708087
811.667	-0.757241
813.333	-0.84012
815	-0.95777
816.667	-1.09988
818.333	-1.24794
820	-1.38278
821.667	-1.48936
823.333	-1.5563
825	-1.57446
826.667	-1.53951
828.333	-1.45738
830	-1.34554
831.667	-1.22553
833.333	-1.1095
835	-0.99102
836.667	-0.849851
838.333	-0.669936
840	-0.456819
841.667	-0.238247
843.333	-0.0452095
845	0.111569
846.667	0.250598
848.333	0.407778
850	0.613192
851.667	0.871496
853.333	1.15628
855	1.42081
856.667	1.61915
858.333	1.72532
860	1.73964
861.667	1.6817
863.333	1.57968
865	1.46446
866.667	1.36694
868.333	1.31173
870	1.3061
871.667	1.33268
873.333	1.35612
875	1.34368
876.667	1.28694
878.333	1.20732
880	1.13977
881.667	1.10679
883.333	1.1026
885	1.09788
886.667	1.05923
888.333	0.968423
890	0.829313
891.667	0.660547
893.333	0.481348
895	0.300813
896.667	0.117231
898.333	-0.0737615
900	-0.269207
901.667	-0.454464
903.333	-0.607507
905	-0.709471
906.667	-0.755726
908.333	-0.761569
910	-0.758313
911.667	-0.77893
913.333	-0.838614
915	-0.922387
916.667	-0.991325
918.333	-1.00669
920	-0.955614
921.667	-0.859098
923.333	-0.756846
925	-0.681614
926.667	-0.641392
928.333	-0.6195
930	-0.58977
931.667	-0.535381
933.333	-0.45874
935	-0.376353
936.667	-0.303718
938.333	-0.243078
940	-0.183643
941.667	-0.112037
943.333	-0.0220858
945	0.0838708
946.667	0.19953
948.333	0.317122
950	0.425242
951.667	0.508207
953.333	0.553775
955	0.566205
956.667	0.571633
958.333	0.605395
960	0.686532
961.667	0.798561
963.333	0.893202
965	0.916308
966.667	0.838517
968.333	0.670784
970	0.456644
971.667	0.248234
973.333	0.0815658
975	-0.0353318
976.667	-0.116858
978.333	-0.182587
980	-0.240207
981.667	-0.280152
983.333	-0.286163
985	-0.254583
986.667	-0.207192
988.333	-0.185251
990	-0.225834
991.667	-0.335288
993.333	-0.478296
995	-0.591972
996.667	-0.618631
998.333	-0.537949
1000	-0.377821
1001.67	-0.196129
1003.33	-0.0457628
1005	0.0525607
1006.67	0.111669
1008.33	0.156278
1010	0.198345
1011.67	0.228943
1013.33	0.230277
1015	0.19535
1016.67	0.138732
1018.33	0.090186
1020	0.075715
1021.67	0.0998216
1023.33	0.142607
1025	0.174442
1026.67	0.176324
1028.33	0.148983
1030	0.104874
1031.67	0.0539025
1033.33	-0.00179755
1035	-0.0612931
1036.67	-0.118132
1038.33	-0.164292
1040	-0.201132
1041.67	-0.243717
1043.33	-0.311577
1045	-0.414313
1046.67	-0.546391
1048.33	-0.695302
1050	-0.852934
1051.67	-1.01756
1053.33	-1.18541
1055	-1.34277
1056.67	-1.46859
1058.33	-1.5465
1060	-1.57592
1061.67	-1.57261
1063.33	-1.55728
1065	-1.54018
1066.67	-1.513
1068.33	-1.4551
1070	-1.34979
1071.67	-1.19828
1073.33	-1.02114
1075	-0.846974
1076.67	-0.695991
1078.33	-0.568008
1080	-0.442132
1081.67	-0.290266
1083.33	-0.0985005
1085	0.117328
1086.67	0.315191
1088.33	0.450804
1090	0.507562
1091.67	0.511576
1093.33	0.519882
1095	0.588291
1096.67	0.739531
1098.33	0.951985
1100	1.17513
1101.67	1.36027
1103.33	1.48615
1105	1.56446
1106.67	1.62482
1108.33	1.6929
1110	1.77726
1111.67	1.86977
1113.33	1.95314
1115	2.00734
1116.67	2.01421
1118.33	1.96376
1120	1.86197
1121.67	1.73286
1123.33	1.60869
1125	1.51187
1126.67	1.44088
1128.33	1.37084
1130	1.26764
1131.67	1.10502
1133.33	0.875957
1135	0.596273
1136.67	0.301363
1138.33	0.0350711
1140	-0.167164
1141.67	-0.29206
1143.33	-0.350017
1145	-0.364443
1146.67	-0.357642
1148.33	-0.342547
1150	-0.323945
1151.67	-0.306664
1153.33	-0.303619
1155	-0.336026
1156.67	-0.423377
1158.33	-0.569084
1160	-0.751871
1161.67	-0.929484
1163.33	-1.0534
1165	-1.08713
1166.67	-1.0207
1168.33	-0.876789
1170	-0.705599
1171.67	-0.566194
1173.33	-0.498662
1175	-0.502353
1176.67	-0.536838
1178.33	-0.54737
1180	-0.498508
1181.67	-0.395223
1183.33	-0.280316
1185	-0.209106
1186.67	-0.212742
1188.33	-0.270786
1190	-0.314486
1191.67	-0.264859
1193.33	-0.0824686
1195	0.206807
1196.67	0.52897
1198.33	0.808242
1200	1.00816
1201.67	1.14076
1203.33	1.24428
1205	1.35174
1206.67	1.47281
1208.33	1.59382
1210	1.68662
1211.67	1.71826
1213.33	1.66203
1215	1.51182
1216.67	1.29412
1218.33	1.0666
1220	0.897999
1221.67	0.837014
1223.33	0.887848
1225	1.00765
1226.67	1.12806
1228.33	1.18885
1230	1.16565
1231.67	1.07893
1233.33	0.980395
1235	0.923914
1236.67	0.936521
1238.33	1.00626
1240	1.09306
1241.67	1.15343
1243.33	1.16246
1245	1.12169
1246.67	1.05201
1248.33	0.977761
1250	0.911532
1251.67	0.849017
1253.33	0.775812
1255	0.678367
1256.67	0.548271
1258.33	0.378067
1260	0.15778
1261.67	-0.118485
1263.33	-0.438247
1265	-0.762381
1266.67	-1.03541
1268.33	-1.21244
1270	-1.28452
1271.67	-1.28182
1273.33	-1.24971
1275	-1.21528
1276.67	-1.17
1278.33	-1.08075
1280	-0.919143
1281.67	-0.686207
1283.33	-0.415228
1285	-0.153443
1286.67	0.0621852
1288.33	0.21849
1290	0.323812
1291.67	0.397185
1293.33	0.458501
1295	0.522597
1296.67	0.595469
1298.33	0.672233
1300	0.73867
1301.67	0.776351
1303.33	0.768427
1305	0.703455
1306.67	0.577082
1308.33	0.392887
1310	0.163072
1311.67	-0.0918659
1313.33	-0.346052
1315	-0.57315
1316.67	-0.749442
1318.33	-0.852397
1320	-0.858913
1321.67	-0.751314
1323.33	-0.531848
1325	-0.234095
1326.67	0.0823053
1328.33	0.354544
1330	0.543862
1331.67	0.651269
1333.33	0.71395
1335	0.784212
1336.67	0.900184
1338.33	1.06241
1340	1.22994
1341.67	1.33988
1343.33	1.33999
1345	1.21479
1346.67	0.989719
1348.33	0.712623
1350	0.426742
1351.67	0.153834
1353.33	-0.103051
1355	-0.343031
1356.67	-0.552609
1358.33	-0.705474
1360	-0.777859
1361.67	-0.768456
1363.33	-0.707864
1365	-0.649045
1366.67	-0.64292
1368.33	-0.712931
1370	-0.842556
1371.67	-0.981759
1373.33	-1.06847
1375	-1.05402
1376.67	-0.919683
1378.33	-0.677372
1380	-0.358868
1381.67	-0.00458377
1383.33	0.341859
1385	0.636779
1386.67	0.843647
1388.33	0.944552
1390	0.949317
1391.67	0.894626
1393.33	0.83001
1395	0.795754
1396.67	0.805343
1398.33	0.844028
1400	0.883084
1401.67	0.897098
1403.33	0.872569
1405	0.807894
1406.67	0.712028
1408.33	0.604481
1410	0.511848
1411.67	0.457494
1413.33	0.449389
1415	0.475182
1416.67	0.507844
1418.33	0.516321
1420	0.473866
1421.67	0.363122
1423.33	0.182372
1425	-0.0463355
1426.67	-0.275188
1428.33	-0.444138
1430	-0.508162
1431.67	-0.462719
1433.33	-0.349691
1435	-0.23813
1436.67	-0.190216
1438.33	-0.231826
1440	-0.344221
1441.67	-0.480327
1443.33	-0.593135
1445	-0.656624
1446.67	-0.668042
1448.33	-0.6366
1450	-0.571919
1451.67	-0.480059
1453.33	-0.365331
1455	-0.233045
1456.67	-0.0913377
1458.33	0.0476299
1460	0.167342
1461.67	0.248465
1463.33	0.273025
1465	0.231483
1466.67	0.131306
1468.33	0.00222803
1470	-0.108876
1471.67	-0.157011
1473.33	-0.125396
1475	-0.04272
1476.67	0.0243834
1478.33	0.00424293
1480	-0.140248
1481.67	-0.389992
1483.33	-0.677464
1485	-0.916663
1486.67	-1.03954
1488.33	-1.02417
1490	-0.902071
1491.67	-0.737059
1493.33	-0.584329
1495	-0.455958
1496.67	-0.318554
1498.33	-0.1247
1500	0.146548
1501.67	0.470193
1503.33	0.788808
1505	1.04599
1506.67	1.21395
1508.33	1.29692
1510	1.31302
1511.67	1.27336
1513.33	1.17531
1515	1.01082
1516.67	0.777908
1518.33	0.485194
1520	0.149133
1521.67	-0.210257
1523.33	-0.571225
1525	-0.910585
1526.67	-1.20497
1528.33	-1.43358
1530	-1.58066
1531.67	-1.63652
1533.33	-1.5991
1535	-1.47881
1536.67	-1.30425
1538.33	-1.12086
1540	-0.977253
1541.67	-0.904568
1543.33	-0.902277
1545	-0.940275
1546.67	-0.976493
1548.33	-0.980139
1550	-0.947713
1551.67	-0.902628
1553.33	-0.878885
1555	-0.900156
1556.67	-0.968558
1558.33	-1.06845
1560	-1.17821
1561.67	-1.27918
1563.33	-1.35816
1565	-1.40688
1566.67	-1.42216
1568.33	-1.40585
1570	-1.3622
1571.67	-1.29417
1573.33	-1.20277
1575	-1.09195
1576.67	-0.974857
1578.33	-0.874179
1580	-0.812948
1581.67	-0.801082
1583.33	-0.828139
1585	-0.868293
1586.67	-0.894282
1588.33	-0.89179
1590	-0.866936
1591.67	-0.843156
1593.33	-0.847825
1595	-0.894413
1596.67	-0.970581
1598.33	-1.04115
1600	-1.06598
1601.67	-1.02213
1603.33	-0.915422
1605	-0.772993
1606.67	-0.622452
1608.33	-0.473973
1610	-0.31909
1611.67	-0.145939
1613.33	0.0428746
1615	0.225489
1616.67	0.373936
1618.33	0.475684
1620	0.547027
1621.67	0.62764
1623.33	0.759292
1625	0.962278
1626.67	1.2231
1628.33	1.49865
1630	1.7334
1631.67	1.88133
1633.33	1.92348
1635	1.87305
1636.67	1.76492
1638.33	1.63508
1640	1.50245
1641.67	1.36311
1643.33	1.19728
1645	0.981857
1646.67	0.7022
1648.33	0.361759
1650	-0.0117671
1651.67	-0.36842
1653.33	-0.651022
1655	-0.820697
1656.67	-0.879956
1658.33	-0.876947
1660	-0.883627
1661.67	-0.957874
1663.33	-1.11193
1665	-1.30677
1666.67	-1.47582
1668.33	-1.56383
1670	-1.55827
1671.67	-1.49526
1673.33	-1.43579
1675	-1.42675
1676.67	-1.47216
1678.33	-1.53421
1680	-1.56175
1681.67	-1.52328
1683.33	-1.42132
1685	-1.28221
1686.67	-1.13433
1688.33	-0.990979
1690	-0.846521
1691.67	-0.685142
1693.33	-0.49682
1695	-0.291097
1696.67	-0.0984271
1698.33	0.0443238
1700	0.115153
1701.67	0.119394
1703.33	0.0846621
1705	0.0437022
1706.67	0.019018
1708.33	0.0195864
1710	0.0488076
1711.67	0.11415
1713.33	0.229539
1715	0.409266
1716.67	0.658466
1718.33	0.965284
1720	1.29756
1721.67	1.60691
1723.33	1.84224
1725	1.96919
1726.67	1.98504
1728.33	1.91893
1730	1.81581
1731.67	1.71168
1733.33	1.61268
1735	1.49061
1736.67	1.30101
1738.33	1.01639
1740	0.653332
1741.67	0.27304
1743.33	-0.0470959
1745	-0.252421
1746.67	-0.336059
1748.33	-0.337777
1750	-0.321104
1751.67	-0.342256
1753.33	-0.424643
1755	-0.548755
1756.67	-0.661647
1758.33	-0.702555
1760	-0.633067
1761.67	-0.456728
1763.33	-0.217941
1765	0.0181915
1766.67	0.192662
1768.33	0.271453
1770	0.249694
1771.67	0.144743
1773.33	-0.0131967
1775	-0.187596
1776.67	-0.340774
1778.33	-0.442545
1780	-0.482769
1781.67	-0.479583
1783.33	-0.472744
1785	-0.501948
1786.67	-0.584612
1788.33	-0.709522
1790	-0.848387
1791.67	-0.972376
1793.33	-1.06059
1795	-1.09929
1796.67	-1.07976
1798.33	-1.00087
1800	-0.873889
1801.67	-0.722001
1803.33	-0.569765
1805	-0.427236
1806.67	-0.28044
1808.33	-0.0980737
1810	0.146391
1811.67	0.449805
1813.33	0.768644
1815	1.03262
1816.67	1.1779
1818.33	1.18172
1820	1.07757
1821.67	0.939743
1823.33	0.843757
1825	0.823996
1826.67	0.854392
1828.33	0.865461
1830	0.788312
1831.67	0.598433
1833.33	0.332863
1835	0.0718841
1836.67	-0.102656
1838.33	-0.148556
1840	-0.0825142
1841.67	0.0301687
1843.33	0.107146
1845	0.0860338
1846.67	-0.0471874
1848.33	-0.249369
1850	-0.439137
1851.67	-0.540604
1853.33	-0.529656
1855	-0.451387
1856.67	-0.393178
1858.33	-0.428672
1860	-0.568055
1861.67	-0.745677
1863.33	-0.853249
1865	-0.800157
1866.67	-0.565695
1868.33	-0.211676
1870	0.152044
1871.67	0.426596
1873.33	0.570543
1875	0.60812
1876.67	0.601393
1878.33	0.610169
1880	0.664115
1881.67	0.756308
1883.33	0.85361
1885	0.916009
1886.67	0.918189
1888.33	0.864536
1890	0.788026
1891.67	0.73166
1893.33	0.723882
1895	0.76336
1896.67	0.819778
1898.33	0.84682
1900	0.800837
1901.67	0.659875
1903.33	0.435961
1905	0.172544
1906.67	-0.0736402
1908.33	-0.255211
1910	-0.346941
1911.67	-0.344238
1913.33	-0.254964
1915	-0.0943127
1916.67	0.115217
1918.33	0.343946
1920	0.559562
1921.67	0.73419
1923.33	0.848659
1925	0.892136
1926.67	0.860809
1928.33	0.759709
1930	0.606645
1931.67	0.43309
1933.33	0.27845
1935	0.179259
1936.67	0.157952
1938.33	0.21505
1940	0.326113
1941.67	0.444384
1943.33	0.511734
1945	0.479743
1946.67	0.335146
1948.33	0.114155
1950	-0.109092
1951.67	-0.258222
1953.33	-0.293097
1955	-0.225958
1956.67	-0.10641
1958.33	0.0116636
1960	0.0980185
1961.67	0.153177
1963.33	0.19677
1965	0.251826
1966.67	0.337047
1968.33	0.466275
1970	0.646682
1971.67	0.872031
1973.33	1.11617
1975	1.33416
1976.67	1.47375
1978.33	1.49396
1980	1.38354
1981.67	1.16973
1983.33	0.910291
1985	0.669584
1986.67	0.490662
1988.33	0.3806
1990	0.318418
1991.67	0.277703
1993.33	0.245074
1995	0.222153
1996.67	0.214973
1998.33	0.2236
2000	0.240382
2001.67	0.255871
2003.33	0.266057
2005	0.275176
2006.67	0.293033
2008.33	0.330027
2010	0.392485
2011.67	0.477618
2013.33	0.568837
2015	0.637604
2016.67	0.657144
2018.33	0.622312
2020	0.560372
2021.67	0.521695
2023.33	0.553897
2025	0.674715
2026.67	0.860035
2028.33	1.05431
2030	1.19664
2031.67	1.24621
2033.33	1.19256
2035	1.04888
2036.67	0.837909
2038.33	0.582744
2040	0.308248
2041.67	0.0480748
2043.33	-0.153931
2045	-0.255337
2046.67	-0.234779
2048.33	-0.10559
2050	0.087238
2051.67	0.285466
2053.33	0.440747
2055	0.530617
2056.67	0.560558
2058.33	0.553728
2060	0.53695
2061.67	0.531495
2063.33	0.550181
2065	0.596817
2066.67	0.666122
2068.33	0.746268
2070	0.824202
2071.67	0.889063
2073.33	0.930368
2075	0.934643
2076.67	0.886768
2078.33	0.776695
2080	0.606335
2081.67	0.392156
2083.33	0.162777
2085	-0.0482587
2086.67	-0.214002
2088.33	-0.32533
2090	-0.393605
2091.67	-0.441088
2093.33	-0.486032
2095	-0.534009
2096.67	-0.580245
2098.33	-0.617463
2100	-0.640868
2101.67	-0.647544
2103.33	-0.634381
2105	-0.599485
2106.67	-0.546541
2108.33	-0.486401
2110	-0.43215
2111.67	-0.391327
2113.33	-0.362934
2115	-0.342265
2116.67	-0.328973
2118.33	-0.331172
2120	-0.361976
2121.67	-0.430331
2123.33	-0.53183
2125	-0.645799
2126.67	-0.740888
2128.33	-0.785489
2130	-0.757077
2131.67	-0.647689
2133.33	-0.465924
2135	-0.235258
2136.67	0.0123193
2138.33	0.245135
2140	0.437462
2141.67	0.56872
2143.33	0.620093
2145	0.575915
2146.67	0.432673
2148.33	0.210224
2150	-0.0447169
2151.67	-0.269309
2153.33	-0.406655
2155	-0.427624
2156.67	-0.33996
2158.33	-0.17999
2160	0.00715088
2161.67	0.186607
2163.33	0.341709
2165	0.468816
2166.67	0.56719
2168.33	0.634891
2170	0.673816
2171.67	0.6959
2173.33	0.720324
2175	0.760893
2176.67	0.813672
2178.33	0.856336
2180	0.8616
2181.67	0.815723
2183.33	0.728405
2185	0.626123
2186.67	0.533558
2188.33	0.457972
2190	0.389221
2191.67	0.313591
2193.33	0.226364
2195	0.130563
2196.67	0.025516
2198.33	-0.0999286
2200	-0.261053
2201.67	-0.464196
2203.33	-0.699417
2205	-0.944147
2206.67	-1.17326
2208.33	-1.36778
2210	-1.51823
2211.67	-1.62368
2213.33	-1.69038
2215	-1.73131
2216.67	-1.76426
2218.33	-1.80584
2220	-1.86334
2221.67	-1.92994
2223.33	-1.98656
2225	-2.0085
2226.67	-1.97401
2228.33	-1.8727
2230	-1.71156
2231.67	-1.51555
2233.33	-1.32135
2235	-1.16617
2236.67	-1.07438
2238.33	-1.04526
2240	-1.04825
2241.67	-1.03329
2243.33	-0.955587
2245	-0.800533
2246.67	-0.590377
2248.33	-0.368571
2250	-0.175561
2251.67	-0.0341204
2253.33	0.0495353
2255	0.0761448
2256.67	0.0466256
2258.33	-0.0353933
2260	-0.154
2261.67	-0.27489
2263.33	-0.354026
2265	-0.360411
2266.67	-0.295844
2268.33	-0.192751
2270	-0.0905457
2271.67	-0.0120828
2273.33	0.0397259
2275	0.067595
2276.67	0.0678095
2278.33	0.0342806
2280	-0.027302
2281.67	-0.0919011
2283.33	-0.123528
2285	-0.0943456
2286.67	-0.00101702
2288.33	0.132509
2290	0.266991
2291.67	0.366386
2293.33	0.411879
2295	0.405592
2296.67	0.364664
2298.33	0.309108
2300	0.248204
2301.67	0.173252
2303.33	0.0635824
2305	-0.097171
2306.67	-0.308204
2308.33	-0.552819
2310	-0.809672
2311.67	-1.06073
2313.33	-1.28978
2315	-1.47804
2316.67	-1.6054
2318.33	-1.65728
2320	-1.63027
2321.67	-1.53235
2323.33	-1.37946
2325	-1.19141
2326.67	-0.988464
2328.33	-0.789137
2330	-0.609584
2331.67	-0.463991
2333.33	-0.363439
2335	-0.312187
2336.67	-0.303943
2338.33	-0.321798
2340	-0.342053
2341.67	-0.338495
2343.33	-0.285229
2345	-0.160552
2346.67	0.0457779
2348.33	0.325524
2350	0.651874
2351.67	0.986806
2353.33	1.28895
2355	1.51721
2356.67	1.63452
2358.33	1.61875
2360	1.47814
2361.67	1.25954
2363.33	1.03851
2365	0.892227
2366.67	0.867802
2368.33	0.963882
2370	1.13714
2371.67	1.33028
2373.33	1.50306
2375	1.64534
2376.67	1.76561
2378.33	1.86682
2380	1.92961
2381.67	1.91492
2383.33	1.78199
2385	1.50785
2386.67	1.09577
2388.33	0.571057
2390	-0.0284368
2391.67	-0.659285
2393.33	-1.27569
2395	-1.83229
2396.67	-2.28892
2398.33	-2.61643
2400	-2.80217
2401.67	-2.85353
2403.33	-2.79622
2405	-2.66468
2406.67	-2.48806
2408.33	-2.28248
2410	-2.05771
2411.67	-1.83324
2413.33	-1.64829
2415	-1.55368
2416.67	-1.588
2418.33	-1.75254
2420	-2.0016
2421.67	-2.25663
2423.33	-2.43791
2425	-2.49617
2426.67	-2.42596
2428.33	-2.25508
2430	-2.02077
2431.67	-1.74907
2433.33	-1.44926
2435	-1.12338
2436.67	-0.781554
2438.33	-0.448948
2440	-0.157216
2441.67	0.0736748
2443.33	0.248089
2445	0.391278
2446.67	0.532542
2448.33	0.686825
2450	0.845499
2451.67	0.98049
2453.33	1.05984
2455	1.06798
2456.67	1.01913
2458.33	0.952413
2460	0.907532
2461.67	0.896951
2463.33	0.8977
2465	0.871937
2466.67	0.800855
2468.33	0.704262
2470	0.629985
2471.67	0.621632
2473.33	0.689255
2475	0.803765
2476.67	0.917017
2478.33	0.990506
2480	1.01141
2481.67	0.988126
2483.33	0.93497
2485	0.860873
2486.67	0.768257
2488.33	0.658167
2490	0.535251
2491.67	0.408683
2493.33	0.288462
2495	0.18026
2496.67	0.084295
2498.33	4.83363e-06
2500	-0.0688297
2501.67	-0.114889
2503.33	-0.132855
2505	-0.12269
2506.67	-0.0878371
2508.33	-0.0332162
2510	0.0322128
2511.67	0.0909313
2513.33	0.117252
2515	0.0858748
2516.67	-0.0144546
2518.33	-0.169101
2520	-0.335786
2521.67	-0.45873
2523.33	-0.49501
2525	-0.437731
2526.67	-0.319641
2528.33	-0.195351
2530	-0.115924
2531.67	-0.110517
2533.33	-0.179401
2535	-0.296171
2536.67	-0.418727
2538.33	-0.508783
2540	-0.552408
2541.67	-0.567667
2543.33	-0.590917
2545	-0.649572
2546.67	-0.742228
2548.33	-0.842566
2550	-0.923354
2551.67	-0.979289
2553.33	-1.02975
2555	-1.10121
2556.67	-1.20507
2558.33	-1.32655
2560	-1.42991
2561.67	-1.47459
2563.33	-1.43258
2565	-1.29747
2566.67	-1.08123
2568.33	-0.803761
2570	-0.48554
2571.67	-0.148058
2573.33	0.182794
2575	0.478279
2576.67	0.714067
2578.33	0.877708
2580	0.972949
2581.67	1.02195
2583.33	1.06468
2585	1.14991
2586.67	1.31499
2588.33	1.56256
2590	1.85017
2591.67	2.10396
2593.33	2.25143
2595	2.25536
2596.67	2.1294
2598.33	1.92692
2600	1.70974
2601.67	1.51489
2603.33	1.33944
2605	1.15302
2606.67	0.929414
2608.33	0.675212
2610	0.435482
2611.67	0.273549
2613.33	0.239707
2615	0.348
2616.67	0.571004
2618.33	0.850644
2620	1.11754
2621.67	1.31151
2623.33	1.39737
2625	1.3716
2626.67	1.2579
2628.33	1.09365
2630	0.913495
2631.67	0.73751
2633.33	0.568702
2635	0.40004
2636.67	0.226386
2638.33	0.0531857
2640	-0.106202
2641.67	-0.245421
2643.33	-0.380476
2645	-0.548431
2646.67	-0.784489
2648.33	-1.09323
2650	-1.43714
2651.67	-1.7518
2653.33	-1.97745
2655	-2.0876
2656.67	-2.09971
2658.33	-2.06255
2660	-2.02704
2661.67	-2.01811
2663.33	-2.02485
2665	-2.01311
2666.67	-1.94873
2668.33	-1.81523
2670	-1.61847
2671.67	-1.38032
2673.33	-1.12817
2675	-0.886149
2676.67	-0.670594
2678.33	-0.489054
2680	-0.340033
2681.67	-0.211951
2683.33	-0.0840969
2685	0.0661126
2686.67	0.250459
2688.33	0.46058
2690	0.671168
2691.67	0.855043
2693.33	0.99896
2695	1.10872
2696.67	1.20052
2698.33	1.28441
2700	1.35114
2701.67	1.37493
2703.33	1.33587
2705	1.24706
2706.67	1.16019
2708.33	1.13838
2710	1.21522
2711.67	1.37282
2713.33	1.55423
2715	1.69582
2716.67	1.7541
2718.33	1.71299
2720	1.57701
2721.67	1.36444
2723.33	1.10743
2725	0.852586
2726.67	0.651205
2728.33	0.538724
2730	0.516812
2731.67	0.552279
2733.33	0.595199
2735	0.605665
2736.67	0.573562
2738.33	0.51991
2740	0.479855
2741.67	0.479555
2743.33	0.521663
2745	0.585006
2746.67	0.634581
2748.33	0.636483
2750	0.573114
2751.67	0.451653
2753.33	0.299513
2755	0.149513
2756.67	0.0256359
2758.33	-0.0623591
2760	-0.115959
2761.67	-0.141666
2763.33	-0.146153
2765	-0.135693
2766.67	-0.119599
2768.33	-0.113131
2770	-0.134869
2771.67	-0.198536
2773.33	-0.303854
2775	-0.431935
2776.67	-0.549788
2778.33	-0.625264
2780	-0.645142
2781.67	-0.621399
2783.33	-0.576578
2785	-0.518101
2786.67	-0.424379
2788.33	-0.256922
2790	0.0104529
2791.67	0.369418
2793.33	0.77938
2795	1.19006
2796.67	1.5643
2798.33	1.88402
2800	2.13983
2801.67	2.31842
2803.33	2.4012
2805	2.37434
2806.67	2.23962
2808.33	2.01575
2810	1.73063
2811.67	1.41403
2813.33	1.09676
2815	0.81257
2816.67	0.59452
2818.33	0.464542
2820	0.423659
2821.67	0.451362
2823.33	0.516849
2825	0.596898
2826.67	0.689422
2828.33	0.812855
2830	0.991827
2831.67	1.24083
2833.33	1.55733
2835	1.92442
2836.67	2.31541
2838.33	2.69599
2840	3.02716
2841.67	3.27223
2843.33	3.40579
2845	3.42012
2846.67	3.32561
2848.33	3.14412
2850	2.89731
2851.67	2.59606
2853.33	2.23845
2855	1.81837
2856.67	1.33803
2858.33	0.813602
2860	0.268833
2861.67	-0.279596
2863.33	-0.833639
2865	-1.411
2866.67	-2.02608
2868.33	-2.66764
2870	-3.2924
2871.67	-3.84211
2873.33	-4.27179
2875	-4.56845
2876.67	-4.74867
2878.33	-4.83974
2880	-4.85873
2881.67	-4.80293
2883.33	-4.65658
2885	-4.4077
2886.67	-4.06222
2888.33	-3.64621
2890	-3.19697
2891.67	-2.75126
2893.33	-2.33744
2895	-1.97244
2896.67	-1.66156
2898.33	-1.40064
2900	-1.1815
2901.67	-0.998945
2903.33	-0.852826
2905	-0.741103
2906.67	-0.649137
2908.33	-0.547058
2910	-0.401434
2911.67	-0.19492
2913.33	0.0594172
2915	0.319216
2916.67	0.530857
2918.33	0.65636
2920	0.694059
2921.67	0.679679
2923.33	0.666967
2925	0.700727
2926.67	0.797697
2928.33	0.942614
2930	1.09793
2931.67	1.22071
2933.33	1.27856
2935	1.25851
2936.67	1.16889
2938.33	1.03743
2940	0.905776
2941.67	0.817392
2943.33	0.801466
2945	0.86302
2946.67	0.986509
2948.33	1.14938
2950	1.33563
2951.67	1.54165
2953.33	1.77058
2955	2.01645
2956.67	2.24813
2958.33	2.4098
2960	2.4448
2961.67	2.32913
2963.33	2.09003
2965	1.79601
2966.67	1.52505
2968.33	1.32968
2970	1.21717
2971.67	1.15438
2973.33	1.0927
2975	0.995964
2976.67	0.854297
2978.33	0.680074
2980	0.494905
2981.67	0.318015
2983.33	0.160095
2985	0.0219589
2986.67	-0.104195
2988.33	-0.233294
2990	-0.386045
2991.67	-0.584772
2993.33	-0.84414
2995	-1.16034
2996.67	-1.50646
2998.33	-1.83903
3000	-2.11435
3001.67	-2.30828
3003.33	-2.42962
3005	-2.51781
3006.67	-2.62219
3008.33	-2.7726
3010	-2.95863
3011.67	-3.13112
3013.33	-3.22563
3015	-3.19415
3016.67	-3.02796
3018.33	-2.76029
3020	-2.44897
3021.67	-2.14819
3023.33	-1.88289
3025	-1.63887
3026.67	-1.37508
3028.33	-1.05309
3030	-0.667247
3031.67	-0.255446
3033.33	0.119355
3035	0.406666
3036.67	0.598905
3038.33	0.732184
3040	0.857424
3041.67	1.0046
3043.33	1.16619
3045	1.30874
3046.67	1.40038
3048.33	1.43379
3050	1.43083
3051.67	1.42941
3053.33	1.46342
3055	1.54814
3056.67	1.67753
3058.33	1.83237
3060	1.99253
3061.67	2.14519
3063.33	2.28347
3065	2.39789
3066.67	2.47062
3068.33	2.48019
3070	2.4132
3071.67	2.27075
3073.33	2.06268
3075	1.79692
3076.67	1.47675
3078.33	1.11002
3080	0.719386
3081.67	0.339963
3083.33	0.00180392
3085	-0.289746
3086.67	-0.558621
3088.33	-0.84108
3090	-1.1581
3091.67	-1.49757
3093.33	-1.82017
3095	-2.08502
3096.67	-2.27599
3098.33	-2.41068
3100	-2.52753
3101.67	-2.66048
3103.33	-2.81521
3105	-2.95901
3106.67	-3.03164
3108.33	-2.97534
3110	-2.76938
3111.67	-2.44728
3113.33	-2.08361
3115	-1.75793
3116.67	-1.51828
3118.33	-1.36494
3120	-1.25915
3121.67	-1.14618
3123.33	-0.978387
3125	-0.730137
3126.67	-0.403388
3128.33	-0.0248274
3130	0.364562
3131.67	0.724238
3133.33	1.02665
3135	1.26192
3136.67	1.43427
3138.33	1.55513
3140	1.6385
3141.67	1.70002
3143.33	1.75593
3145	1.81791
3146.67	1.88488
3148.33	1.93761
3150	1.941
3151.67	1.85441
3153.33	1.64735
3155	1.31415
3156.67	0.878695
3158.33	0.383282
3160	-0.131699
3161.67	-0.641507
3163.33	-1.13399
3165	-1.59566
3166.67	-2.00187
3168.33	-2.32025
3170	-2.52442
3171.67	-2.60759
3173.33	-2.58656
3175	-2.49453
3176.67	-2.36843
3178.33	-2.23823
3180	-2.12049
3181.67	-2.01437
3183.33	-1.90078
3185	-1.74843
3186.67	-1.528
3188.33	-1.22923
3190	-0.872751
3191.67	-0.510116
3193.33	-0.209552
3195	-0.0303712
3196.67	0.00325728
3198.33	-0.0860992
3200	-0.241568
3201.67	-0.402627
3203.33	-0.534948
3205	-0.640086
3206.67	-0.739876
3208.33	-0.849615
3210	-0.96247
3211.67	-1.05581
3213.33	-1.10839
3215	-1.10853
3216.67	-1.04701
3218.33	-0.90862
3220	-0.678324
3221.67	-0.36093
3223.33	0.00410435
3225	0.349695
3226.67	0.609487
3228.33	0.749689
3230	0.783393
3231.67	0.758665
3233.33	0.729559
3235	0.729519
3236.67	0.762173
3238.33	0.809925
3240	0.849198
3241.67	0.861799
3243.33	0.840269
3245	0.790013
3246.67	0.728755
3248.33	0.681121
3250	0.668553
3251.67	0.699536
3253.33	0.765915
3255	0.847123
3256.67	0.919788
3258.33	0.968538
3260	0.99367
3261.67	1.0111
3263.33	1.0423
3265	1.09916
3266.67	1.17541
3268.33	1.2529
3270	1.3165
3271.67	1.36274
3273.33	1.39504
3275	1.41423
3276.67	1.41615
3278.33	1.397
3280	1.35782
3281.67	1.30302
3283.33	1.23589
3285	1.15643
3286.67	1.06346
3288.33	0.958861
3290	0.850682
3291.67	0.752735
3293.33	0.681155
3295	0.650345
3296.67	0.669562
3298.33	0.739465
3300	0.848711
3301.67	0.973159
3303.33	1.0809
3305	1.14284
3306.67	1.14344
3308.33	1.08498
3310	0.983414
3311.67	0.86067
3313.33	0.737809
3315	0.62933
3316.67	0.537825
3318.33	0.452187
3320	0.352536
3321.67	0.219164
3323.33	0.0401121
3325	-0.184378
3326.67	-0.440013
3328.33	-0.70113
3330	-0.939154
[truncated: 142,001 more rows]
