# Supplementary material for: Statistical modeling of adaptive neural networks explains co-existence of avalanches and oscillations in resting human brain
Source: Nat Comput Sci. 2023 Mar 20;3(3):254–63. doi: 10.1038/s43588-023-00410-9 (PMC10766559; doi:10.1038/s43588-023-00410-9)
Supplement: Supplementary file 6 — Statistical Source Data. [file 43588_2023_410_MOESM6_ESM.zip › fig_2_excel/fig_2c_inset.xlsx]

## Sheet: fig_2c_inset_weibull
log(a)	P(log(a))
-5.44565	2.5618e-05
-5.44268	2.57506e-05
-5.34634	3.0451e-05
-5.19767	3.94428e-05
-5.14178	4.34719e-05
-5.049	5.10896e-05
-4.90033	6.61754e-05
-4.75166	8.57156e-05
-4.69616	9.44081e-05
-4.69043	9.53534e-05
-4.60299	0.000111025
-4.54627	0.000122544
-4.45432	0.000143807
-4.38954	0.000160971
-4.30566	0.000186265
-4.23907	0.000209149
-4.15699	0.00024126
-4.09657	0.000268009
-4.08864	0.000271735
-4.00832	0.00031249
-3.95385	0.000343558
-3.94668	0.000347872
-3.93818	0.000353052
-3.85965	0.000404744
-3.83462	0.000422763
-3.79678	0.000451534
-3.78774	0.000458696
-3.71538	0.000520231
-3.71098	0.000524226
-3.64688	0.000586077
-3.63728	0.000595942
-3.59614	0.000640163
-3.56231	0.000678966
-3.49698	0.000760692
-3.48684	0.000774236
-3.47691	0.000787717
-3.41364	0.000879358
-3.35767	0.00096928
-3.34708	0.000987301
-3.33638	0.00100584
-3.26498	0.00113884
-3.23843	0.00119266
-3.19719	0.00128135
-3.18594	0.00130667
-3.1192	0.00146746
-3.11631	0.00147484
-3.04729	0.00166291
-3.03548	0.00169739
-2.99996	0.00180553
-2.96764	0.00190987
-2.89739	0.00215795
-2.88503	0.00220484
-2.88072	0.00222139
-2.81897	0.00247304
-2.76149	0.00273284
-2.74749	0.00280014
-2.73459	0.00286363
-2.6703	0.00320197
-2.64225	0.00336187
-2.5976	0.00363296
-2.58413	0.00371891
-2.52302	0.00413526
-2.52163	0.00414523
-2.4477	0.00471289
-2.43369	0.00482893
-2.40378	0.00508614
-2.37296	0.0053655
-2.2978	0.00611271
-2.28454	0.00625488
-2.28323	0.00626907
-2.2243	0.00694343
-2.16531	0.00769085
-2.1479	0.00792638
-2.13279	0.00813666
-2.07563	0.00898315
-2.04607	0.00945484
-1.99801	0.0102748
-1.98233	0.0105572
-1.92696	0.011618
-1.92683	0.0116207
-1.84811	0.0133138
-1.83187	0.0136923
-1.8076	0.0142782
-1.77829	0.0150189
-1.69821	0.0172425
-1.68836	0.0175376
-1.68144	0.0177481
-1.62962	0.0194039
-1.56912	0.0215315
-1.54831	0.0223153
-1.53099	0.0229893
-1.48095	0.0250502
-1.44989	0.0264202
-1.39842	0.0288544
-1.38053	0.0297513
-1.33228	0.0323077
-1.33065	0.0323979
-1.24852	0.0372672
-1.23009	0.0384548
-1.21141	0.0396954
-1.18361	0.0416147
-1.09862	0.0480608
-1.09218	0.0485869
-1.07963	0.0496279
-1.03495	0.0535137
-0.972941	0.0593971
-0.94872	0.0618601
-0.929185	0.0639178
-0.886282	0.0686695
-0.853711	0.0725005
-0.798826	0.07942
-0.77873	0.0821068
-0.737613	0.0878737
-0.73447	0.0883299
-0.648928	0.101632
-0.62828	0.105111
-0.615234	0.107366
-0.588945	0.112046
-0.49903	0.129503
-0.495997	0.130133
-0.47783	0.133964
-0.440276	0.142206
-0.376761	0.157177
-0.349133	0.16411
-0.32738	0.169755
-0.291607	0.179401
-0.257524	0.189023
-0.199235	0.20648
-0.17693	0.213501
-0.142939	0.224569
-0.138288	0.226119
-0.049338	0.257382
-0.02648	0.265917
-0.019052	0.268734
0.00572953	0.278287
0.100185	0.316824
0.10056	0.316983
0.12397	0.327035
0.154398	0.340376
0.219421	0.369843
0.250458	0.384315
0.27442	0.395641
0.303067	0.409328
0.338658	0.426513
0.400355	0.456564
0.42487	0.468518
0.451736	0.481571
0.457894	0.484552
0.550253	0.528259
0.57532	0.539626
0.57713	0.540435
0.600404	0.550696
0.696367	0.589245
0.70015	0.590612
0.72577	0.599503
0.749073	0.606993
0.815603	0.624777
0.850048	0.631586
0.87622	0.635524
0.897741	0.637907
0.93484	0.640082
0.999946	0.637493
1.02667	0.633903
1.04641	0.630262
1.05408	0.628618
1.14984	0.596972
1.17331	0.586063
1.17711	0.58418
1.19508	0.574855
1.29255	0.512505
1.29974	0.507181
1.32757	0.485746
1.34375	0.47273
1.41179	0.414223
1.44964	0.379751
1.47802	0.353399
1.49242	0.33994
1.53102	0.30386
1.59954	0.241329
1.62847	0.216129
1.64109	0.205457
1.65026	0.197827
1.74943	0.123961
1.7695	0.111206
1.77892	0.105498
1.78976	0.0991479
1.88873	0.0521825
1.89933	0.0482981
1.92936	0.0384142
1.93843	0.0357456

## Sheet: fig_2c_inset_e2.8
log(a)	P(log(a))
-3.95385	0.000266223
-3.83462	0.000133112
-3.71538	0.000266223
-3.59614	0.000532447
-3.47691	0.000532447
-3.35767	0.000931782
-3.23843	0.00119801
-3.1192	0.000665558
-2.99996	0.00266223
-2.88072	0.0022629
-2.76149	0.0045258
-2.64225	0.00479202
-2.52302	0.00519136
-2.40378	0.00625625
-2.28454	0.00931782
-2.16531	0.0103827
-2.04607	0.0158403
-1.92683	0.0181032
-1.8076	0.0216972
-1.68836	0.0279535
-1.56912	0.0270217
-1.44989	0.0339435
-1.33065	0.0407322
-1.21141	0.0540433
-1.09218	0.0605658
-0.972941	0.0777372
-0.853711	0.0871881
-0.73447	0.104093
-0.615234	0.122596
-0.495997	0.138436
-0.376761	0.180633
-0.257524	0.205524
-0.138288	0.240133
-0.019052	0.282596
0.100185	0.329318
0.219421	0.373778
0.338658	0.415708
0.457894	0.496507
0.57713	0.539235
0.696367	0.581565
0.815603	0.625625
0.93484	0.619235
1.05408	0.615109
1.17331	0.58263
1.29255	0.499834
1.41179	0.414244
1.53102	0.268087
1.65026	0.152812
1.7695	0.0669552
1.88873	0.0173045

## Sheet: fig_2c_inset_e2.5
log(a)	P(log(a))
-5.44565	6.85987e-05
-4.69616	6.85987e-05
-4.54627	0.000137197
-4.09657	0.000411592
-3.94668	0.000205796
-3.79678	0.000205796
-3.64688	0.000205796
-3.49698	0.000754585
-3.34708	0.000891783
-3.19719	0.00109758
-3.04729	0.00157777
-2.89739	0.00198936
-2.74749	0.00294974
-2.5976	0.00473331
-2.4477	0.00603668
-2.2978	0.00919222
-2.1479	0.0137197
-1.99801	0.0166009
-1.84811	0.0216086
-1.69821	0.0246269
-1.54831	0.0296346
-1.39842	0.0356713
-1.24852	0.0484993
-1.09862	0.0596122
-0.94872	0.0701078
-0.798826	0.0967927
-0.648928	0.117029
-0.49903	0.143097
-0.349133	0.177808
-0.199235	0.213685
-0.049338	0.260401
0.10056	0.325158
0.250458	0.37695
0.400355	0.439992
0.550253	0.506944
0.70015	0.571358
0.850048	0.62514
0.999946	0.642221
1.14984	0.604149
1.29974	0.510923
1.44964	0.382026
1.59954	0.221231
1.74943	0.0878063
1.89933	0.0179043

## Sheet: fig_2c_inset_e2
log(a)	P(log(a))
-5.44268	3.44426e-05
-5.14178	3.44426e-05
-4.69043	3.44426e-05
-4.38954	3.44426e-05
-4.23907	6.88851e-05
-4.08864	0.000103328
-3.93818	0.000309983
-3.78774	0.000482196
-3.63728	0.000619966
-3.48684	0.000792179
-3.33638	0.00117105
-3.18594	0.00127437
-3.03548	0.00182546
-2.88503	0.00272096
-2.73459	0.00430532
-2.58413	0.00499417
-2.43369	0.0069574
-2.28323	0.00978169
-2.13279	0.0119516
-1.98233	0.0169113
-1.83187	0.018289
-1.68144	0.0220088
-1.53099	0.028484
-1.38053	0.0375424
-1.23009	0.0466008
-1.07963	0.0580357
-0.929185	0.0747748
-0.77873	0.0892751
-0.62828	0.113041
-0.47783	0.138494
-0.32738	0.177173
-0.17693	0.212338
-0.02648	0.26197
0.12397	0.316321
0.27442	0.378455
0.42487	0.444412
0.57532	0.508889
0.72577	0.572022
0.87622	0.62775
1.02667	0.639667
1.17711	0.61635
1.32757	0.526765
1.47802	0.374012
1.62847	0.213165
1.77892	0.0736038
1.92936	0.0128815

## Sheet: fig_2c_inset_e1.5
log(a)	P(log(a))
-5.34634	1.80586e-05
-5.19767	5.41759e-05
-5.049	3.61173e-05
-4.90033	1.80586e-05
-4.75166	3.61173e-05
-4.60299	5.41759e-05
-4.45432	0.000216704
-4.30566	0.000144469
-4.15699	0.000270879
-4.00832	0.000234762
-3.85965	0.000343114
-3.71098	0.000559818
-3.56231	0.000704287
-3.41364	0.000884873
-3.26498	0.00131828
-3.11631	0.0017878
-2.96764	0.00232956
-2.81897	0.00381037
-2.6703	0.00500224
-2.52163	0.00648305
-2.37296	0.0083792
-2.2243	0.0101128
-2.07563	0.0126591
-1.92696	0.0149887
-1.77829	0.0204063
-1.62962	0.0244875
-1.48095	0.0320179
-1.33228	0.0393136
-1.18361	0.0493542
-1.03495	0.060677
-0.886282	0.0771103
-0.737613	0.095494
-0.588945	0.116605
-0.440276	0.147972
-0.291607	0.177354
-0.142939	0.218365
0.00572953	0.262175
0.154398	0.326464
0.303067	0.388929
0.451736	0.45105
0.600404	0.520703
0.749073	0.58333
0.897741	0.63263
1.04641	0.646517
1.19508	0.617858
1.34375	0.523068
1.49242	0.37329
1.64109	0.197868
1.78976	0.0634219
1.93843	0.00946272
