# Supplementary material for: Statistical modeling of adaptive neural networks explains co-existence of avalanches and oscillations in resting human brain
Source: Nat Comput Sci. 2023 Mar 20;3(3):254–63. doi: 10.1038/s43588-023-00410-9 (PMC10766559; doi:10.1038/s43588-023-00410-9)
Supplement: Supplementary file 6 — Statistical Source Data. [file 43588_2023_410_MOESM6_ESM.zip › fig_2_excel/fig_2f.xlsm]

## Sheet: fig_2f
	beta	alpha
	0.968863	0.573441
	0.975277	0.656581
	0.980841	0.674875
	0.983035	0.728539
	0.984694	0.737348
	0.984823	0.756663
	0.98425	0.766335
	0.979569	0.697984
	0.983269	0.733097
	0.98431	0.751548
	0.985592	0.762859
	0.985634	0.767623
	0.984773	0.749084
	0.984966	0.751417
	0.983538	0.748667
	0.984668	0.733205
	0.976794	0.667118
	0.981128	0.713943
	0.983708	0.736094
	0.983714	0.731466
	0.98413	0.726151
	0.98227	0.732183
	0.98348	0.732759
	0.985166	0.752399
	0.961185	0.572864
	0.959273	0.610052
	0.96057	0.629844
	0.970238	0.628376
	0.965982	0.550701
	0.96423	0.563426
	0.96904	0.576237
	0.961887	0.655143
	0.97063	0.616215
	0.970828	0.557183
	0.972642	0.576504
	0.972978	0.605166
	0.969466	0.638496
	0.973824	0.591926
	0.970614	0.52733
	0.975442	0.575562
	0.978768	0.604067
	0.981365	0.622725
	0.971804	0.623484
	0.979246	0.623642
	0.974629	0.535034
	0.977228	0.604161
	0.98034	0.624075
	0.98098	0.644436
	0.97835	0.671142
	0.982785	0.686159
	0.974451	0.584768
	0.979422	0.640963
	0.981419	0.676351
	0.983293	0.699629
	0.980471	0.717366
	0.982426	0.730226
	0.983671	0.730129
	0.98983	0.722385
	0.991215	0.754174
	0.9917	0.752498
	0.991043	0.755484
	0.989975	0.692274
	0.990761	0.735866
	0.99181	0.742675
	0.99134	0.743471
	0.99036	0.685676
	0.990698	0.708841
	0.990606	0.741144
	0.989892	0.708635
	0.989543	0.639428
	0.989729	0.665544
	0.989169	0.693657
	0.988829	0.727159
	0.988731	0.646872
	0.988094	0.661068
	0.987395	0.691184
	0.986111	0.729923
	0.984438	0.727537
	0.988271	0.732904
	0.984734	0.733495
	0.986136	0.737968
	0.987837	0.709182
	0.985838	0.727969
	0.986871	0.747781
	0.988042	0.748575
	0.987282	0.762382
	0.987075	0.720314
	0.989025	0.748399
	0.988794	0.767408
	0.988667	0.767417
	0.987169	0.771251
	0.98955	0.747117
	0.988822	0.736072
	0.990614	0.746521
	0.990737	0.761384
	0.989813	0.770183
	0.988725	0.771297
	0.985962	0.763965
	0.98165	0.590524
	0.983159	0.623533
	0.983271	0.676101
	0.985525	0.719715
	0.986703	0.751613
	0.988529	0.758064
	0.980895	0.584853
	0.985763	0.596602
	0.986733	0.627319
	0.987364	0.65642
	0.987329	0.686793
	0.987808	0.704344
	0.989593	0.721064
	0.981508	0.600685
	0.986096	0.610171
	0.988011	0.616416
	0.988565	0.640698
	0.988648	0.660341
	0.988749	0.670016
	0.989497	0.691275
	0.985292	0.615088
	0.987894	0.615308
	0.988758	0.631391
	0.989047	0.643871
	0.989301	0.651518
	0.989872	0.669194
	0.990058	0.700111
	0.986613	0.61279
	0.988131	0.61896
	0.9887	0.617749
	0.989237	0.626458
	0.989626	0.636018
	0.989741	0.648498
	0.988807	0.680122
	0.968197	0.571216
	0.973543	0.583033
	0.978946	0.596761
	0.981724	0.617417
	0.98418	0.664975
	0.987321	0.737088
	0.987765	0.73292
	0.978356	0.607055
	0.982003	0.637684
	0.984215	0.680871
	0.988279	0.735973
	0.988682	0.739444
	0.987248	0.730665
	0.989088	0.73958
	0.984754	0.721457
	0.989418	0.76213
	0.97688	0.644436
	0.981477	0.71252
	0.987254	0.769128
	0.989298	0.780256
	0.989968	0.789365
	0.983417	0.745042
	0.986716	0.783885
	0.987368	0.789911
	0.962127	0.55016
	0.964561	0.596297
	0.972181	0.611832
	0.975984	0.663649
	0.967832	0.535829
	0.971095	0.568657
	0.97711	0.5922
	0.977719	0.635797
	0.981269	0.670526
	0.970491	0.550505
	0.97523	0.567917
	0.977274	0.609234
	0.97961	0.620154
	0.981411	0.630464
	0.970917	0.569714
	0.973672	0.574674
	0.980873	0.615779
	0.978991	0.641133
	0.98341	0.648042
	0.973245	0.570657
	0.97522	0.599349
	0.979304	0.580527
	0.980869	0.620771
	0.982183	0.642503
	0.984475	0.665586
	0.972438	0.567099
	0.978116	0.582235
	0.979805	0.602643
	0.982183	0.651998
	0.98381	0.684858
	0.985759	0.704335
	0.985523	0.705497
	0.989657	0.717861
	0.990961	0.717889
	0.991032	0.741808
	0.98891	0.688706
	0.989643	0.711205
	0.990769	0.736649
	0.990967	0.758209
	0.988538	0.689422
	0.989409	0.735295
	0.990145	0.7742
	0.990013	0.781424
	0.988987	0.633281
	0.988733	0.670049
	0.989283	0.71995
	0.989579	0.742548
	0.98864	0.621708
	0.988775	0.633824
	0.989185	0.654625
	0.99012	0.780364
	0.990301	0.761802
	0.990495	0.769575
	0.990687	0.764529
	0.990315	0.749055
	0.99112	0.755729
	0.991088	0.750809
	0.990881	0.744819
	0.991069	0.73229
	0.990421	0.746616
	0.991116	0.731478
	0.991277	0.729156
	0.990918	0.735419
	0.990697	0.744695
	0.989951	0.753673
	0.990556	0.754601
	0.990925	0.725778
	0.991341	0.718039
	0.991281	0.728595
	0.990758	0.742782
	0.990479	0.756584
	0.989168	0.755398
	0.984652	0.65212
	0.985062	0.661553
	0.984744	0.673201
	0.987555	0.743405
	0.989783	0.76574
	0.990239	0.767245
	0.983873	0.674785
	0.986704	0.642669
	0.986836	0.653003
	0.987299	0.679455
	0.988447	0.739224
	0.989405	0.764413
	0.990493	0.769368
	0.979908	0.692127
	0.986212	0.645966
	0.987724	0.643791
	0.988104	0.648586
	0.988399	0.676005
	0.988727	0.72339
	0.989208	0.756667
	0.984348	0.655731
	0.98729	0.634683
	0.987793	0.634573
	0.988371	0.63572
	0.988776	0.659825
	0.989144	0.689472
	0.98936	0.7132
	0.986135	0.62732
	0.986965	0.608206
	0.987583	0.616174
	0.988303	0.622726
	0.988734	0.631042
	0.989165	0.629544
	0.989448	0.648524
	0.970238	0.612359
	0.979868	0.717421
	0.984843	0.774637
	0.987939	0.772535
	0.962939	0.578921
	0.969604	0.538957
	0.968083	0.551313
	0.989869	0.728296
	0.989414	0.650914
	0.988775	0.625677
	0.99025	0.759548
	0.97733	0.66101
	0.979131	0.656743
	0.981365	0.67873
	0.983629	0.682135
	0.985634	0.689825
	0.98164	0.67737
	0.9898	0.7085
	0.977508	0.640121
	0.978087	0.645723
	0.978879	0.643513
	0.988806	0.646132
	0.986674	0.627754
	0.987412	0.602961
	0.985049	0.592574
	0.979921	0.581748
	0.981659	0.616247
	0.9788	0.587083
	0.982772	0.585542
	0.984668	0.599422
	0.990124	0.648063
	0.992222	0.666089
	0.991494	0.647148
	0.991791	0.661687
	0.992933	0.685174
	0.965167	0.706587
	0.970029	0.640791
	0.979431	0.594202
	0.985356	0.629962
	0.97071	0.693895
	0.971161	0.659174
	0.975333	0.620305
	0.974107	0.564341
	0.97708	0.599115
	0.978684	0.665869
	0.977789	0.62413
	0.976741	0.606816
	0.979053	0.622876
	0.985792	0.674203
	0.981646	0.689432
	0.981438	0.664617
	0.978132	0.633971
	0.979644	0.643095
	0.985714	0.672638
	0.99054	0.719673
	0.981404	0.673327
	0.979101	0.654268
	0.981226	0.670799
	0.983381	0.686796
	0.989351	0.70731
	0.991482	0.741992
	0.979951	0.669153
	0.981125	0.682505
	0.983527	0.683862
	0.986801	0.695582
	0.98999	0.720538
	0.991486	0.739523
	0.993636	0.77356
	0.982867	0.652179
	0.986331	0.6312
	0.98736	0.610638
	0.989068	0.607012
	0.988333	0.669162
	0.989824	0.682188
	0.990749	0.672013
	0.992317	0.672764
	0.990984	0.715745
	0.991422	0.734454
	0.99234	0.692258
	0.994031	0.697685
	0.990904	0.699909
	0.991622	0.692129
	0.991469	0.676276
	0.993375	0.665073
	0.991345	0.682472
	0.990484	0.684442
	0.992083	0.670197
	0.992678	0.685959
	0.990401	0.647279
	0.992324	0.698071
	0.991842	0.668472
	0.983775	0.611719
	0.990943	0.683067
	0.991718	0.677757
	0.990458	0.645803
	0.98604	0.614907
	0.987122	0.601683
	0.99101	0.683257
	0.989616	0.64243
	0.985466	0.606521
	0.985613	0.58995
	0.988074	0.616362
	0.982514	0.657749
	0.986244	0.653224
	0.984872	0.620837
	0.983699	0.604006
	0.985973	0.580811
	0.99123	0.611923
	0.986305	0.703457
	0.986467	0.696181
	0.991469	0.737353
	0.993438	0.767177
	0.991194	0.746081
	0.991461	0.654485
	0.993134	0.640975
	0.98898	0.627515
	0.987691	0.67809
	0.988191	0.711726
	0.98618	0.707286
	0.993156	0.669178
	0.994339	0.676073
	0.993765	0.690362
	0.991244	0.650302
	0.993636	0.640376
	0.993724	0.659932
	0.994057	0.662016
	0.9948	0.664982
	0.995188	0.684142
	0.99499	0.702398
	0.995027	0.623162
	0.995343	0.65536
	0.995706	0.669231
	0.995873	0.67645
	0.995883	0.680324
	0.995674	0.6835
	0.995049	0.686272
	0.995766	0.66142
	0.996104	0.671903
	0.996263	0.687466
	0.996298	0.69544
	0.996143	0.687039
	0.995774	0.681676
	0.994693	0.67147
	0.975058	0.596334
	0.975277	0.590772
	0.975989	0.57258
	0.97687	0.601273
	0.978426	0.623086
	0.984729	0.635035
	0.978394	0.649415
	0.976121	0.598994
	0.984266	0.634093
	0.986779	0.607668
	0.989473	0.649371
	0.986801	0.660395
	0.982432	0.627706
	0.980657	0.649354
	0.978657	0.611188
	0.988184	0.668942
	0.975145	0.620837
	0.983044	0.6428
	0.989668	0.675265
	0.992728	0.711988
	0.993502	0.724236
	0.992193	0.691525
	0.993157	0.709439
	0.993471	0.714866
	0.96882	0.650207
	0.983861	0.636841
	0.990842	0.624019
	0.992418	0.62693
	0.96981	0.676192
	0.972217	0.661879
	0.986316	0.646586
	0.98437	0.626375
	0.987896	0.627982
	0.973722	0.666398
	0.976364	0.646444
	0.98203	0.640503
	0.979573	0.61706
	0.976815	0.63336
	0.980192	0.684787
	0.974755	0.638158
	0.983352	0.636158
	0.976007	0.605631
	0.985272	0.635778
	0.980844	0.651373
	0.979746	0.665739
	0.976432	0.620558
	0.977767	0.608835
	0.981523	0.616063
	0.987545	0.639381
	0.980434	0.627946
	0.980368	0.621131
	0.97878	0.601082
	0.982658	0.617273
	0.982057	0.627993
	0.98507	0.64453
	0.990929	0.68672
	0.981003	0.62579
	0.985051	0.642266
	0.986994	0.686959
	0.988992	0.6447
	0.984786	0.629742
	0.988553	0.671586
	0.988658	0.703362
	0.989116	0.605434
	0.988268	0.63829
	0.989415	0.700625
	0.991218	0.700135
	0.989288	0.61128
	0.992506	0.616459
	0.991411	0.654349
	0.991781	0.677098
	0.991531	0.610843
	0.993135	0.638263
	0.993591	0.641247
	0.993291	0.718006
	0.992452	0.708611
	0.992507	0.705883
	0.992708	0.716503
	0.987831	0.664293
	0.990932	0.692938
	0.991911	0.70215
	0.99021	0.684425
	0.986543	0.656603
	0.981949	0.643528
	0.990039	0.68026
	0.986167	0.658189
	0.982382	0.644235
	0.983429	0.654634
	0.986527	0.682923
	0.983337	0.650488
	0.984344	0.654313
	0.98325	0.653941
	0.983753	0.650601
	0.985482	0.673379
	0.988549	0.691403
	0.984717	0.658656
	0.978802	0.632455
	0.987525	0.647249
	0.991163	0.67891
	0.98035	0.661181
	0.991207	0.663948
	0.991327	0.687176
	0.991471	0.616416
	0.990376	0.600882
	0.980283	0.627708
	0.990132	0.626935
	0.993569	0.643614
	0.993613	0.672957
	0.991165	0.70009
	0.994306	0.616162
	0.99418	0.594021
	0.993947	0.58432
	0.994391	0.597371
	0.994943	0.631901
	0.994994	0.663162
	0.994061	0.682313
	0.995646	0.629237
	0.995521	0.616555
	0.995686	0.621752
	0.995832	0.648652
	0.995885	0.669443
	0.995513	0.674061
	0.994181	0.668577
	0.996266	0.66123
	0.99628	0.663449
	0.996306	0.670007
	0.996327	0.692995
	0.996164	0.696706
	0.995744	0.686364
	0.994669	0.658864
	0.971191	0.626043
	0.989446	0.634172
	0.99312	0.68969
	0.993308	0.696976
	0.965417	0.691468
	0.978828	0.685659
	0.979345	0.668068
	0.98419	0.645092
	0.989815	0.695937
	0.988781	0.65586
	0.989688	0.681454
	0.975821	0.625783
	0.976989	0.678721
	0.977621	0.689545
	0.978945	0.669463
	0.981881	0.659147
	0.982783	0.691859
	0.983392	0.690776
	0.98024	0.742116
	0.980084	0.732205
	0.980111	0.725903
	0.980942	0.710808
	0.981936	0.673969
	0.981066	0.723991
	0.981033	0.684848
	0.981539	0.75576
	0.981835	0.681213
	0.982469	0.731303
	0.982807	0.765741
	0.982653	0.720913
	0.982593	0.678194
	0.98267	0.671482
	0.984078	0.758114
	0.983541	0.730173
	0.983149	0.732392
	0.971673	0.576763
	0.971787	0.589961
	0.973764	0.601538
	0.975068	0.63108
	0.973959	0.559082
	0.972794	0.568979
	0.9737	0.603862
	0.973385	0.60625
	0.974983	0.636622
	0.971937	0.583381
	0.973387	0.608922
	0.974135	0.633413
	0.97462	0.662034
	0.975972	0.691389
	0.971794	0.59391
	0.972516	0.61248
	0.974434	0.653118
	0.976719	0.67517
	0.975421	0.671423
	0.978655	0.694795
	0.972208	0.612218
	0.974117	0.660556
	0.975614	0.681699
	0.97705	0.672532
	0.977538	0.665529
	0.981373	0.649594
	0.973204	0.656102
	0.975199	0.685871
	0.977053	0.677814
	0.979372	0.65433
	0.979858	0.629815
	0.982652	0.640409
	0.983679	0.647388
	0.987352	0.699236
	0.986908	0.672101
	0.985681	0.669301
	0.985364	0.635901
	0.984185	0.707254
	0.986282	0.701223
	0.986526	0.72604
	0.986015	0.723852
	0.984488	0.739046
	0.984607	0.752035
	0.984541	0.751426
	0.985239	0.736409
	0.985259	0.734909
	0.984459	0.732455
	0.98393	0.725134
	0.985563	0.720238
	0.984769	0.713135
	0.984039	0.692821
	0.985499	0.693216
	0.982402	0.665125
	0.98308	0.653929
	0.982067	0.661024
	0.983717	0.647873
	0.983073	0.657814
	0.983797	0.668836
	0.98419	0.654286
	0.984953	0.645375
	0.984875	0.631916
	0.983721	0.641308
	0.98467	0.666159
	0.985178	0.645089
	0.985558	0.635327
	0.985208	0.629114
	0.98428	0.641109
	0.986234	0.698126
	0.986981	0.676011
	0.985492	0.645265
	0.985115	0.633846
	0.985744	0.63337
	0.985538	0.647291
	0.985353	0.699131
	0.979795	0.700882
	0.981108	0.686665
	0.98178	0.624518
	0.986557	0.717799
	0.985974	0.697891
	0.985856	0.657864
	0.978041	0.672659
	0.981237	0.680522
	0.983182	0.648942
	0.986219	0.659558
	0.987216	0.733081
	0.986487	0.71839
	0.98578	0.694596
	0.976664	0.615814
	0.979855	0.660226
	0.982601	0.635446
	0.985261	0.622566
	0.986915	0.676548
	0.986871	0.720015
	0.986272	0.732939
	0.979381	0.612587
	0.981328	0.622319
	0.983681	0.585506
	0.985455	0.613578
	0.986265	0.655606
	0.986294	0.690003
	0.986427	0.697767
	0.982039	0.588804
	0.982757	0.569824
	0.984351	0.607158
	0.985548	0.637188
	0.986285	0.656518
	0.986741	0.671507
	0.986784	0.687849
	0.978225	0.641363
	0.981322	0.631339
	0.982788	0.644613
	0.984032	0.663305
	0.984648	0.65775
	0.985715	0.684181
	0.985912	0.682794
	0.983898	0.657667
	0.984349	0.673891
	0.984925	0.670346
	0.985751	0.684258
	0.986177	0.684282
	0.985554	0.681698
	0.98627	0.686216
	0.98484	0.682006
	0.986437	0.685763
	0.983847	0.68693
	0.984653	0.692683
	0.985737	0.692414
	0.986281	0.693848
	0.985727	0.691828
	0.985069	0.72616
	0.98532	0.712848
	0.984334	0.719082
	0.976207	0.552054
	0.978852	0.581127
	0.980858	0.615613
	0.98163	0.63545
	0.975847	0.553913
	0.978595	0.592875
	0.980605	0.621917
	0.980915	0.642144
	0.98249	0.668076
	0.976298	0.580236
	0.980009	0.59486
	0.980608	0.622239
	0.981799	0.635315
	0.98273	0.672875
	0.974023	0.564721
	0.978451	0.595255
	0.981683	0.630811
	0.982291	0.632862
	0.984188	0.677623
	0.97682	0.580241
	0.977312	0.579386
	0.981197	0.59873
	0.982346	0.604633
	0.983598	0.640849
	0.984941	0.685095
	0.977233	0.59617
	0.979858	0.605612
	0.981835	0.615971
	0.983488	0.626368
	0.984638	0.651696
	0.985446	0.676912
	0.985769	0.694203
	0.984528	0.679682
	0.985138	0.709521
	0.986466	0.71967
	0.98371	0.675228
	0.984344	0.680756
	0.985172	0.704665
	0.985732	0.717405
	0.985428	0.643221
	0.985008	0.662442
	0.984839	0.688565
	0.984687	0.703275
	0.986022	0.685756
	0.985526	0.639035
	0.984366	0.641758
	0.983931	0.667407
	0.985352	0.65734
	0.983915	0.625183
	0.983413	0.61953
	0.984574	0.693786
	0.986796	0.6804
	0.983546	0.688171
	0.986585	0.676428
	0.987037	0.681479
	0.984848	0.673507
	0.986444	0.671503
	0.987194	0.674909
	0.987289	0.680032
	0.987012	0.688993
	0.986102	0.678436
	0.986938	0.683844
	0.987202	0.694494
	0.987159	0.695408
	0.986776	0.693084
	0.984205	0.684577
	0.985585	0.703386
	0.986242	0.709473
	0.986744	0.706185
	0.987056	0.707926
	0.987125	0.704764
	0.986825	0.701066
	0.984473	0.70841
	0.985167	0.707332
	0.985207	0.700962
	0.986495	0.704472
	0.986883	0.704614
	0.986858	0.71561
	0.983733	0.686685
	0.98504	0.699692
	0.985213	0.698483
	0.985776	0.699986
	0.986482	0.704641
	0.98639	0.707846
	0.985956	0.718396
	0.982379	0.633921
	0.984091	0.667267
	0.984778	0.68111
	0.985218	0.694898
	0.985726	0.696572
	0.985832	0.692747
	0.985266	0.69403
	0.982051	0.621545
	0.983741	0.643133
	0.984394	0.669176
	0.985029	0.67856
	0.985475	0.676123
	0.985209	0.677504
	0.984496	0.678165
	0.981971	0.622514
	0.982674	0.643111
	0.983965	0.660796
	0.984809	0.663166
	0.98505	0.661656
	0.98486	0.651479
	0.984263	0.643475
	0.98098	0.662138
	0.984359	0.740251
	0.984285	0.745945
	0.98292	0.712296
	0.974378	0.540313
	0.973336	0.566497
	0.973558	0.601937
	0.984566	0.695668
	0.985032	0.712474
	0.985548	0.706573
	0.982594	0.683145
	0.981873	0.702112
	0.983879	0.681229
	0.986401	0.683101
	0.989187	0.694724
	0.989984	0.688788
	0.991621	0.690908
	0.991504	0.687705
	0.987564	0.741793
	0.988607	0.710168
	0.991126	0.70811
	0.992577	0.714683
	0.992674	0.712672
	0.98966	0.73222
	0.990842	0.719477
	0.989134	0.759386
	0.989452	0.732707
	0.990249	0.831741
	0.991164	0.818415
	0.990288	0.773461
	0.990013	0.761347
	0.989716	0.767502
	0.991768	0.841701
	0.991432	0.823303
	0.990862	0.821322
	0.973879	0.609571
	0.975792	0.616283
	0.979562	0.602977
	0.981697	0.611454
	0.977582	0.633203
	0.97497	0.61416
	0.979812	0.63867
	0.97981	0.668939
	0.983211	0.651387
	0.978091	0.65142
	0.979424	0.627335
	0.982139	0.663151
	0.983587	0.68912
	0.985422	0.708367
	0.981944	0.693664
	0.980932	0.640918
	0.984028	0.648169
	0.98609	0.680439
	0.985226	0.709759
	0.987649	0.725987
	0.982077	0.659391
	0.984138	0.659795
	0.985615	0.674134
	0.986909	0.70463
	0.98735	0.715663
	0.988403	0.714415
	0.982527	0.653983
	0.985156	0.688367
	0.986801	0.700877
	0.987823	0.703254
	0.987932	0.690154
	0.988807	0.686489
	0.988837	0.698057
	0.98944	0.718515
	0.994036	0.762211
	0.994622	0.77639
	0.994717	0.776532
	0.986921	0.658099
	0.993181	0.751565
	0.994513	0.782738
	0.994824	0.785317
	0.991535	0.713996
	0.993852	0.765519
	0.994562	0.781861
	0.994628	0.782979
	0.990181	0.638687
	0.991664	0.686303
	0.993136	0.73336
	0.9937	0.759229
	0.990079	0.614594
	0.990308	0.593142
	0.990765	0.61626
	0.98896	0.764508
	0.989586	0.727309
	0.987744	0.744444
	0.989639	0.717735
	0.991276	0.720001
	0.988533	0.705169
	0.99085	0.709116
	0.992309	0.715939
	0.993166	0.727134
	0.992973	0.723136
	0.991537	0.714845
	0.993681	0.735701
	0.99372	0.735005
	0.993869	0.738168
	0.993504	0.727626
	0.988731	0.708439
	0.991818	0.722659
	0.994121	0.75277
	0.994393	0.760042
	0.994392	0.758002
	0.994395	0.754593
	0.993354	0.720586
	0.986796	0.691583
	0.987993	0.718134
	0.988534	0.720476
	0.992272	0.716278
	0.994276	0.756548
	0.994535	0.765336
	0.984527	0.613249
	0.986904	0.64986
	0.987878	0.682335
	0.99025	0.69259
	0.993511	0.744685
	0.994369	0.770621
	0.994776	0.780388
	0.983464	0.620477
	0.98554	0.579312
	0.987448	0.589484
	0.989314	0.619869
	0.99196	0.684575
	0.993464	0.740921
	0.994267	0.774779
	0.986245	0.605165
	0.987413	0.557393
	0.988508	0.556421
	0.989871	0.583191
	0.991547	0.647164
	0.992729	0.701054
	0.993366	0.737063
	0.987137	0.593162
	0.988371	0.595867
	0.988982	0.591364
	0.989762	0.597715
	0.990559	0.607744
	0.990939	0.622325
	0.991093	0.638759
	0.98466	0.735311
	0.987029	0.716532
	0.988186	0.731
	0.98895	0.746558
	0.989271	0.758788
	0.992164	0.735962
	0.992795	0.739781
	0.989879	0.71582
	0.991374	0.705805
	0.991873	0.718706
	0.993378	0.73813
	0.99372	0.744727
	0.993514	0.72331
	0.993986	0.738001
	0.992236	0.698159
	0.992979	0.709339
	0.987642	0.790327
	0.988671	0.752765
	0.990901	0.709634
	0.990663	0.712162
	0.989597	0.722869
	0.99014	0.800914
	0.989263	0.769417
	0.989684	0.792877
	0.984526	0.636969
	0.987133	0.657707
	0.988107	0.680832
	0.988047	0.676226
	0.98309	0.63165
	0.986858	0.649601
	0.988271	0.682542
	0.988597	0.679473
	0.988222	0.707782
	0.985499	0.679532
	0.987772	0.693577
	0.988251	0.703373
	0.98891	0.70328
	0.988247	0.737624
	0.985227	0.728113
	0.98686	0.716435
	0.988298	0.750787
	0.988735	0.728512
	0.988835	0.761919
	0.987325	0.759485
	0.988205	0.780563
	0.988283	0.753122
	0.988718	0.763182
	0.98892	0.752364
	0.989342	0.765116
	0.987509	0.770713
	0.988268	0.755514
	0.98876	0.760743
	0.989374	0.78229
	0.989541	0.750663
	0.990967	0.741558
	0.991148	0.751259
	0.989123	0.628141
	0.994103	0.720667
	0.994537	0.730398
	0.987555	0.596126
	0.993036	0.68611
	0.99423	0.733759
	0.994338	0.74037
	0.991207	0.609737
	0.993335	0.707654
	0.993855	0.73688
	0.993825	0.737136
	0.990239	0.60054
	0.991566	0.644439
	0.992626	0.707422
	0.992905	0.730156
	0.99013	0.608479
	0.990502	0.638777
	0.990796	0.671356
	0.988611	0.737793
	0.99257	0.69702
	0.987816	0.729083
	0.992063	0.695826
	0.993968	0.728503
	0.989803	0.684589
	0.992542	0.690449
	0.993947	0.713268
	0.99446	0.738818
	0.994438	0.74871
	0.992755	0.696015
	0.994346	0.720326
	0.994575	0.738856
	0.994604	0.749223
	0.99429	0.748408
	0.987409	0.650697
	0.992538	0.676632
	0.994377	0.716561
	0.994602	0.731209
	0.994638	0.741584
	0.994584	0.749221
	0.993932	0.747109
	0.988351	0.740522
	0.989068	0.75935
	0.989628	0.763769
	0.993275	0.736176
	0.994374	0.744283
	0.99447	0.741367
	0.987978	0.706357
	0.989166	0.710232
	0.990098	0.721688
	0.992114	0.720683
	0.99379	0.729551
	0.99418	0.729809
	0.994305	0.732357
	0.988361	0.668595
	0.989032	0.669474
	0.990408	0.665444
	0.991609	0.67985
	0.992868	0.704872
	0.993592	0.715818
	0.993794	0.722214
	0.989412	0.641946
	0.990181	0.641904
	0.991024	0.651332
	0.991788	0.674038
	0.992603	0.697229
	0.99298	0.704155
	0.992845	0.723508
	0.989843	0.638222
	0.990373	0.636544
	0.99104	0.652152
	0.991487	0.664765
	0.991834	0.679771
	0.991614	0.697753
	0.991184	0.698541
	0.986002	0.806278
	0.990889	0.835697
	0.991064	0.830285
	0.989573	0.801324
	0.97874	0.614719
	0.981894	0.681597
	0.983724	0.71702
	0.986226	0.651513
	0.988983	0.604458
	0.989966	0.621303
	0.986054	0.705726
	0.974069	0.586717
	0.977795	0.598666
	0.982505	0.611819
	0.985444	0.612515
	0.988408	0.640129
	0.988517	0.632668
	0.987895	0.642989
	0.980415	0.616183
	0.98378	0.621673
	0.986983	0.637236
	0.989645	0.668776
	0.989555	0.664827
	0.988461	0.70434
	0.989159	0.702954
	0.9872	0.696615
	0.991015	0.74638
	0.983964	0.648661
	0.987689	0.690536
	0.991069	0.742157
	0.99146	0.742546
	0.990894	0.718754
	0.990754	0.719131
	0.991547	0.737256
	0.991231	0.729975
	0.973156	0.479327
	0.975701	0.488881
	0.979042	0.543187
	0.979743	0.582778
	0.972169	0.49854
	0.973321	0.499276
	0.979451	0.550314
	0.977442	0.549404
	0.98126	0.566874
	0.974904	0.507657
	0.977861	0.552875
	0.979769	0.584746
	0.980544	0.596252
	0.983587	0.596819
	0.97844	0.536769
	0.979474	0.571325
	0.983928	0.627803
	0.985994	0.644645
	0.98222	0.601151
	0.987892	0.656873
	0.982147	0.609133
	0.985288	0.657415
	0.985373	0.653786
	0.986503	0.649319
	0.986478	0.641475
	0.990261	0.689822
	0.982409	0.629647
	0.985082	0.646313
	0.986181	0.649433
	0.988659	0.6556
	0.986753	0.640537
	0.989361	0.678331
	0.991446	0.733598
	0.987435	0.632039
	0.990952	0.705183
	0.991089	0.718275
	0.990828	0.700081
	0.985661	0.643823
	0.989142	0.643143
	0.990443	0.685641
	0.990434	0.699684
	0.987984	0.684396
	0.988451	0.654059
	0.989478	0.666459
	0.989826	0.682575
	0.989712	0.712477
	0.987028	0.686776
	0.986474	0.674233
	0.988461	0.686909
	0.988506	0.699575
	0.985955	0.690717
	0.986333	0.691098
	0.989796	0.698638
	0.990849	0.733172
	0.989284	0.691778
	0.989862	0.705144
	0.990495	0.726477
	0.989516	0.675669
	0.989648	0.68494
	0.989843	0.697354
	0.990087	0.705612
	0.989747	0.691053
	0.990287	0.686376
	0.990741	0.698789
	0.990255	0.685813
	0.990313	0.679395
	0.9902	0.648585
	0.988106	0.665813
	0.99041	0.689895
	0.991398	0.716336
	0.991161	0.710189
	0.990831	0.68414
	0.990694	0.660356
	0.988981	0.657487
	0.986459	0.618748
	0.989157	0.666492
	0.991062	0.716315
	0.989634	0.705775
	0.989715	0.650711
	0.990383	0.66923
	0.983004	0.588426
	0.986566	0.613143
	0.988462	0.656682
	0.989081	0.681049
	0.989069	0.668582
	0.990024	0.671516
	0.990284	0.6859
	0.979445	0.58087
	0.983488	0.584998
	0.985872	0.611091
	0.98724	0.643858
	0.988387	0.665168
	0.989486	0.681036
	0.989892	0.692956
	0.980264	0.605915
	0.983493	0.605948
	0.985433	0.640369
	0.9875	0.661757
	0.988976	0.681843
	0.989514	0.695503
	0.989246	0.698112
	0.982132	0.644782
	0.983422	0.646701
	0.985817	0.65284
	0.9883	0.667408
	0.989159	0.672765
	0.989021	0.681973
	0.988115	0.687431
	0.977408	0.58845
	0.984655	0.645097
	0.988011	0.656137
	0.990545	0.666355
	0.991834	0.661151
	0.993434	0.699852
	0.993637	0.693092
	0.989099	0.65953
	0.990893	0.679947
	0.992078	0.698883
	0.993364	0.708146
	0.993591	0.705306
	0.992342	0.701734
	0.993086	0.701394
	0.991344	0.697748
	0.99282	0.713204
	0.987493	0.641612
	0.990242	0.686874
	0.992157	0.720978
	0.992663	0.726807
	0.992535	0.718111
	0.990966	0.717925
	0.991902	0.727471
	0.991596	0.72991
	0.978173	0.508441
	0.983581	0.562026
	0.986076	0.606978
	0.986095	0.623298
	0.975029	0.510649
	0.98104	0.540704
	0.985515	0.582655
	0.986452	0.584966
	0.986573	0.606616
	0.977607	0.510498
	0.983557	0.576666
	0.985364	0.58672
	0.987593	0.620767
	0.987917	0.619364
	0.977551	0.513985
	0.98106	0.561305
	0.986954	0.598909
	0.98879	0.637555
	0.989671	0.628028
	0.980147	0.545891
	0.98309	0.582158
	0.986136	0.608078
	0.97371	0.971133
	0.990154	0.634846
	0.990798	0.624466
	0.980916	0.593122
	0.984772	0.611396
	0.987603	0.626544
	0.989554	0.625122
	0.991668	0.647347
	0.992632	0.649988
	0.991976	0.627841
	0.985049	0.674415
	0.992096	0.673677
	0.993712	0.70165
	0.985434	0.653706
	0.987433	0.659862
	0.991256	0.684477
	0.992576	0.692871
	0.988781	0.672655
	0.988513	0.669942
	0.99003	0.690937
	0.991244	0.682134
	0.990461	0.719557
	0.989799	0.714314
	0.989134	0.69657
	0.99013	0.696257
	0.990225	0.731597
	0.989896	0.721284
	0.990319	0.70284
	0.992085	0.720293
	0.993269	0.709663
	0.991486	0.710809
	0.993349	0.701763
	0.993563	0.70464
	0.992399	0.68731
	0.993527	0.693329
	0.993886	0.704739
	0.994069	0.708672
	0.993881	0.705264
	0.99337	0.683838
	0.994035	0.699744
	0.994119	0.709352
	0.99415	0.712092
	0.994047	0.709729
	0.987011	0.670273
	0.992283	0.660258
	0.993762	0.686774
	0.99398	0.700211
	0.994093	0.712764
	0.994076	0.714031
	0.993746	0.695107
	0.988185	0.6255
	0.989661	0.628602
	0.99049	0.632091
	0.992216	0.640074
	0.993507	0.698924
	0.993657	0.707506
	0.986162	0.624628
	0.987915	0.63119
	0.989054	0.62637
	0.990185	0.618412
	0.992053	0.664256
	0.992682	0.687269
	0.992794	0.693298
	0.98539	0.63977
	0.986208	0.637845
	0.987928	0.637939
	0.989161	0.635475
	0.990588	0.654918
	0.991606	0.666418
	0.991681	0.674448
	0.986087	0.661444
	0.987073	0.656621
	0.988529	0.66409
	0.989774	0.674886
	0.990844	0.686435
	0.991382	0.686967
	0.990987	0.682795
	0.987475	0.684788
	0.988414	0.695048
	0.989516	0.698066
	0.990826	0.709459
	0.991406	0.71428
	0.991437	0.714718
	0.991239	0.708904
	0.980982	0.619577
	0.989064	0.688461
	0.991313	0.731257
	0.990906	0.73035
	0.974373	0.492034
	0.975106	0.504991
	0.976722	0.536144
	0.983773	0.646655
	0.989144	0.695753
	0.990258	0.721939
	0.98883	0.682985
	0.989315	0.561004
	0.989604	0.514864
	0.989688	0.5472
	0.99002	0.571011
	0.990531	0.593743
	0.989288	0.583515
	0.988556	0.593895
	0.991424	0.565951
	0.988527	0.545799
	0.987321	0.539577
	0.99328	0.563603
	0.993802	0.559166
	0.986955	0.573282
	0.990094	0.629777
	0.991654	0.599836
	0.98921	0.599095
	0.992834	0.611862
	0.993038	0.633932
	0.990523	0.629872
	0.989679	0.600716
	0.988954	0.585655
	0.992011	0.655109
	0.990647	0.634222
	0.989511	0.604064
	0.986795	0.549296
	0.988333	0.547228
	0.988909	0.558137
	0.989188	0.572162
	0.986454	0.571079
	0.987648	0.540733
	0.98911	0.557063
	0.988235	0.56598
	0.989149	0.575492
	0.989157	0.557216
	0.989302	0.53779
	0.98925	0.564565
	0.9891	0.581116
	0.989453	0.583864
	0.989711	0.592173
	0.990033	0.535297
	0.990141	0.569822
	0.990459	0.584439
	0.989413	0.604144
	0.990112	0.601853
	0.990469	0.565059
	0.990402	0.587552
	0.990532	0.574096
	0.990523	0.591675
	0.990361	0.599504
	0.990172	0.61357
	0.990372	0.55595
	0.9905	0.566109
	0.990681	0.578687
	0.990904	0.596056
	0.990283	0.595655
	0.989718	0.612139
	0.989596	0.629589
	0.991152	0.636917
	0.992567	0.621332
	0.993428	0.609743
	0.994068	0.603901
	0.992194	0.647199
	0.99051	0.548296
	0.992643	0.587145
	0.992751	0.592662
	0.992944	0.655912
	0.992421	0.606245
	0.991876	0.583285
	0.991222	0.594632
	0.993846	0.702748
	0.993648	0.702088
	0.992833	0.664337
	0.989886	0.584562
	0.993651	0.712165
	0.993011	0.708055
	0.991514	0.689818
	0.989819	0.593255
	0.9892	0.585727
	0.991532	0.634952
	0.991358	0.585928
	0.989751	0.595244
	0.993742	0.681089
	0.993837	0.621162
	0.993438	0.608592
	0.993193	0.610406
	0.993217	0.599902
	0.994282	0.657968
	0.994631	0.632266
	0.99455	0.621068
	0.994442	0.611124
	0.994073	0.569768
	0.99312	0.71715
	0.993748	0.708697
	0.994377	0.636011
	0.99461	0.627412
	0.994765	0.608414
	0.994461	0.591079
	0.991218	0.560894
	0.989824	0.590395
	0.989904	0.600307
	0.989979	0.610263
	0.988192	0.570192
	0.993106	0.571538
	0.993958	0.581402
	0.989454	0.587049
	0.989461	0.581559
	0.989379	0.582281
	0.988589	0.572278
	0.990788	0.570863
	0.992204	0.573632
	0.992705	0.57971
	0.988468	0.613561
	0.989398	0.591457
	0.989391	0.578825
	0.989484	0.577253
	0.990119	0.601121
	0.990747	0.611061
	0.991005	0.606975
	0.989174	0.635107
	0.989614	0.626743
	0.990094	0.635716
	0.99042	0.641663
	0.990446	0.641768
	0.990198	0.625483
	0.989518	0.587116
	0.989422	0.647584
	0.98933	0.649257
	0.989569	0.652402
	0.989755	0.641635
	0.989097	0.600377
	0.988638	0.573362
	0.989305	0.62294
	0.986864	0.591046
	0.983908	0.599523
	0.983107	0.61608
	0.987999	0.618373
	0.990322	0.610971
	0.994751	0.619482
	0.99489	0.615696
	0.983493	0.617023
	0.990954	0.58902
	0.993131	0.592082
	0.994506	0.586847
	0.994945	0.588281
	0.985288	0.628059
	0.992339	0.619898
	0.986525	0.651727
	0.985739	0.653572
	0.990502	0.65057
	0.990051	0.675256
	0.987819	0.667446
	0.985709	0.654889
	0.989338	0.624328
	0.991378	0.672912
	0.989105	0.655724
	0.988281	0.615771
	0.982118	0.620876
	0.982462	0.624743
	0.985335	0.632568
	0.985847	0.615815
	0.98424	0.60451
	0.982422	0.623436
	0.983038	0.622405
	0.985225	0.624158
	0.983202	0.630145
	0.985868	0.616917
	0.983021	0.616446
	0.98304	0.618334
	0.983947	0.63096
	0.984005	0.634485
	0.988805	0.626114
	0.985604	0.613891
	0.985615	0.624884
	0.983365	0.639218
	0.985629	0.645173
	0.988087	0.610135
	0.988214	0.601631
	0.985756	0.615188
	0.985776	0.624118
	0.984315	0.645822
	0.985249	0.642547
	0.987461	0.600816
	0.986425	0.615394
	0.985449	0.629838
	0.986038	0.633062
	0.988314	0.640693
	0.991668	0.633652
	0.990321	0.635881
	0.992169	0.701277
	0.99282	0.728732
	0.994663	0.633208
	0.992919	0.686893
	0.992866	0.724649
	0.993077	0.700606
	0.993412	0.657211
	0.992951	0.672108
	0.992937	0.676295
	0.992755	0.664004
	0.992482	0.651351
	0.993512	0.704999
	0.992969	0.696153
	0.992663	0.673319
	0.992427	0.668551
	0.99337	0.710303
	0.993001	0.687945
	0.992657	0.670454
	0.990569	0.577232
	0.992602	0.653679
	0.991334	0.559436
	0.994009	0.631203
	0.993415	0.644904
	0.993008	0.551893
	0.994786	0.610157
	0.995194	0.638929
	0.995124	0.639754
	0.99472	0.6194
	0.994106	0.592662
	0.995386	0.620354
	0.995574	0.625361
	0.995501	0.625681
	0.995475	0.603388
	0.991565	0.609789
	0.992032	0.630508
	0.994133	0.634408
	0.995131	0.623446
	0.995573	0.618832
	0.995616	0.613914
	0.995392	0.604052
	0.985084	0.625169
	0.985743	0.632606
	0.985404	0.634325
	0.99404	0.58356
	0.995309	0.595191
	0.99535	0.613924
	0.983138	0.619041
	0.984072	0.602221
	0.984463	0.595661
	0.991266	0.564409
	0.994293	0.568875
	0.994313	0.589405
	0.993912	0.621093
	0.986131	0.604386
	0.985753	0.603491
	0.988029	0.582092
	0.990781	0.581377
	0.992733	0.58871
	0.993006	0.596115
	0.992428	0.618223
	0.988017	0.62513
	0.989475	0.618732
	0.990371	0.623004
	0.991487	0.637758
	0.991977	0.639553
	0.991797	0.653856
	0.992266	0.679242
	0.988595	0.615881
	0.988999	0.615401
	0.989832	0.639448
	0.990782	0.649521
	0.991334	0.666466
	0.992234	0.693297
	0.992619	0.67769
	0.989783	0.579742
	0.992618	0.666945
	0.990666	0.635832
	0.987982	0.585949
	0.984114	0.593009
	0.988312	0.615037
	0.98926	0.581488
	0.992758	0.665922
	0.993233	0.669372
	0.993737	0.719466
	0.991672	0.655939
	0.979937	0.744393
	0.980215	0.727813
	0.98173	0.678987
	0.983789	0.647963
	0.985662	0.664724
	0.985592	0.671319
	0.983766	0.674363
	0.981414	0.68142
	0.98313	0.656526
	0.984463	0.671105
	0.985458	0.681603
	0.984524	0.688026
	0.984578	0.680799
	0.984209	0.687958
	0.983248	0.670486
	0.984851	0.675946
	0.980229	0.693969
	0.980244	0.687076
	0.983535	0.663565
	0.984233	0.645253
	0.983576	0.643846
	0.977989	0.678732
	0.981289	0.650278
	0.97951	0.666081
	0.96921	0.63707
	0.969075	0.637151
	0.970557	0.666332
	0.970664	0.667292
	0.972759	0.69473
	0.97108	0.67039
	0.973172	0.67942
	0.973552	0.675301
	0.973285	0.69143
	0.972219	0.735961
	0.973239	0.698871
	0.974734	0.696391
	0.976538	0.688896
	0.975233	0.715003
	0.974471	0.716381
	0.973778	0.739405
	0.974965	0.710374
	0.97841	0.682165
	0.977285	0.686356
	0.979233	0.709846
	0.974355	0.749192
	0.975008	0.708061
	0.979019	0.685748
	0.981025	0.683651
	0.980759	0.684867
	0.983274	0.696527
	0.977599	0.749632
	0.978955	0.7028
	0.981509	0.670531
	0.983529	0.67444
	0.982484	0.662931
	0.984313	0.680005
	0.982858	0.688714
	0.987895	0.713841
	0.990462	0.736525
	0.990585	0.752064
	0.989977	0.743749
	0.987671	0.72794
	0.990317	0.735854
	0.991096	0.773957
	0.990922	0.7732
	0.98959	0.716254
	0.990435	0.770249
	0.990583	0.7823
	0.990602	0.768197
	0.98727	0.697982
	0.987773	0.704928
	0.987869	0.722108
	0.988695	0.724796
	0.986907	0.723246
	0.98594	0.727125
	0.984457	0.705957
	0.982379	0.660432
	0.985461	0.668284
	0.981628	0.689451
	0.985503	0.661974
	0.985741	0.678914
	0.984918	0.691843
	0.986177	0.677506
	0.986636	0.684732
	0.986961	0.693948
	0.985697	0.690108
	0.986846	0.694773
	0.988187	0.707687
	0.987331	0.702729
	0.986939	0.703835
	0.985444	0.692623
	0.986198	0.713656
	0.988138	0.707818
	0.989536	0.723402
	0.989195	0.721493
	0.988384	0.717682
	0.988017	0.710197
	0.985857	0.681448
	0.975069	0.703462
	0.978209	0.726213
	0.98063	0.721295
	0.986079	0.696762
	0.988726	0.708053
	0.989316	0.726587
	0.972532	0.68561
	0.974845	0.705798
	0.978183	0.732969
	0.984117	0.742924
	0.988762	0.717003
	0.990023	0.729614
	0.990476	0.755531
	0.97071	0.669648
	0.97385	0.701632
	0.976173	0.719402
	0.981268	0.739678
	0.987019	0.733213
	0.989519	0.728908
	0.990526	0.749801
	0.974408	0.711409
	0.976097	0.716332
	0.979259	0.728371
	0.983709	0.735889
	0.987655	0.734961
	0.989307	0.734006
	0.989612	0.734919
	0.978831	0.718128
	0.97974	0.723814
	0.98158	0.735799
	0.984764	0.745477
	0.986448	0.728386
	0.986163	0.709975
	0.985106	0.694002
	0.97969	0.742981
	0.979129	0.694437
	0.978843	0.669468
	0.981033	0.658708
	0.983665	0.680515
	0.984501	0.711909
	0.983471	0.725063
	0.979039	0.687466
	0.979219	0.668557
	0.981162	0.68603
	0.983849	0.707144
	0.983325	0.713276
	0.980949	0.718376
	0.981884	0.716977
	0.978889	0.711285
	0.981564	0.713031
	0.980196	0.680248
	0.978581	0.705569
	0.979143	0.724289
	0.98019	0.696183
	0.979219	0.68235
	0.97659	0.713269
	0.976127	0.698614
	0.976461	0.68253
	0.975243	0.646443
	0.978602	0.615735
	0.980769	0.641325
	0.981551	0.642745
	0.974088	0.685021
	0.976425	0.667351
	0.979555	0.658899
	0.97848	0.651756
	0.979498	0.628389
	0.977013	0.679404
	0.978842	0.683412
	0.979818	0.639872
	0.979015	0.652964
	0.978597	0.634899
	0.976366	0.713666
	0.97882	0.681855
	0.981506	0.631291
	0.97811	0.674743
	0.98121	0.631623
	0.977631	0.661592
	0.978981	0.659373
	0.980317	0.647845
	0.981235	0.66678
	0.980845	0.664646
	0.984074	0.654144
	0.978368	0.676329
	0.978465	0.650143
	0.979871	0.652821
	0.982581	0.644098
	0.981601	0.677941
	0.983868	0.712538
	0.984025	0.709548
	0.985495	0.823097
	0.989228	0.809368
	0.990218	0.779504
	0.986678	0.79734
	0.987926	0.835815
	0.990479	0.822223
	0.990931	0.789091
	0.984728	0.769207
	0.988749	0.782154
	0.990725	0.771029
	0.990847	0.742475
	0.984717	0.700384
	0.984555	0.6638
	0.987906	0.680501
	0.989522	0.720733
	0.98618	0.700903
	0.985526	0.675881
	0.985774	0.704236
	0.978601	0.688621
	0.982667	0.685932
	0.979404	0.703373
	0.982489	0.679836
	0.984104	0.688653
	0.981358	0.717101
	0.983325	0.687972
	0.985402	0.692235
	0.986396	0.687139
	0.984862	0.70135
	0.983977	0.71553
	0.987311	0.721098
	0.987191	0.714904
	0.986772	0.698572
	0.985214	0.708108
	0.983237	0.787737
	0.985469	0.763553
	0.988735	0.762387
	0.989037	0.757022
	0.9885	0.736219
	0.988259	0.723852
	0.986687	0.707262
	0.980958	0.613248
	0.982836	0.611075
	0.98343	0.645011
	0.986861	0.703238
	0.98883	0.729932
	0.989282	0.745025
	0.980527	0.639544
	0.982496	0.655938
	0.983771	0.640575
	0.986213	0.674407
	0.988536	0.696479
	0.989628	0.721111
	0.990465	0.760159
	0.983166	0.665525
	0.982963	0.670325
	0.984637	0.67345
	0.986162	0.682054
	0.987649	0.678966
	0.988994	0.68184
	0.990135	0.708133
	0.985146	0.67262
	0.985443	0.683773
	0.986658	0.695975
	0.987455	0.705673
	0.987928	0.694104
	0.988848	0.694326
	0.989498	0.70758
	0.98697	0.694696
	0.987562	0.702021
	0.988189	0.721448
	0.988381	0.729139
	0.988121	0.727672
	0.987671	0.728065
	0.986934	0.727394
	0.98094	0.721139
	0.978621	0.691187
	0.976754	0.67536
	0.978351	0.662515
	0.972558	0.674267
	0.974155	0.719612
	0.977449	0.717221
	0.985667	0.768418
	0.987413	0.706443
	0.986719	0.714642
	0.982003	0.732184
	0.977226	0.583813
	0.98805	0.623962
	0.992807	0.689671
	0.994716	0.738644
	0.995529	0.780164
	0.995595	0.789315
	0.995646	0.78723
	0.991494	0.670686
	0.994087	0.716816
	0.995082	0.751888
	0.995334	0.786853
	0.99537	0.781126
	0.994971	0.770314
	0.995226	0.782261
	0.994303	0.730762
	0.995031	0.785116
	0.988424	0.685588
	0.992582	0.697003
	0.994661	0.758701
	0.994981	0.776189
	0.995038	0.762203
	0.993537	0.718359
	0.994555	0.72529
	0.995005	0.760848
	0.973595	0.542491
	0.975837	0.500294
	0.981733	0.519782
	0.983693	0.584166
	0.977263	0.604902
	0.978305	0.573784
	0.982831	0.518508
	0.98533	0.532317
	0.986599	0.570623
	0.975166	0.582367
	0.982026	0.545925
	0.986758	0.579825
	0.990388	0.618962
	0.991341	0.649396
	0.974038	0.571776
	0.979593	0.55433
	0.986938	0.594824
	0.991621	0.682283
	0.993038	0.649803
	0.994307	0.721416
	0.97602	0.535668
	0.984888	0.571155
	0.991442	0.67302
	0.993711	0.722727
	0.994956	0.727159
	0.995212	0.748735
	0.982562	0.543367
	0.991085	0.649825
	0.99361	0.709489
	0.994954	0.761344
	0.9956	0.748465
	0.99574	0.771019
	0.995577	0.758237
	0.99579	0.710982
	0.995179	0.74709
	0.995017	0.763514
	0.994984	0.753661
	0.995725	0.694766
	0.995922	0.673791
	0.995633	0.695223
	0.995078	0.721908
	0.99607	0.659277
	0.996842	0.633747
	0.997083	0.702005
	0.996809	0.725635
	0.995477	0.695832
	0.996885	0.658775
	0.997538	0.676695
	0.997648	0.71287
	0.996401	0.726489
	0.997255	0.68964
	0.997407	0.680182
	0.995398	0.772294
	0.99517	0.775138
	0.995942	0.801845
	0.995245	0.765543
	0.995198	0.784281
	0.99572	0.802994
	0.995371	0.771574
	0.995366	0.766363
	0.995253	0.762397
	0.995229	0.775384
	0.995445	0.783288
	0.995382	0.753683
[truncated: 1,823 more rows]
