# Supplementary material for: Statistical modeling of adaptive neural networks explains co-existence of avalanches and oscillations in resting human brain
Source: Nat Comput Sci. 2023 Mar 20;3(3):254–63. doi: 10.1038/s43588-023-00410-9 (PMC10766559; doi:10.1038/s43588-023-00410-9)
Supplement: Supplementary file 7 — Statistical Source Data. [file 43588_2023_410_MOESM7_ESM.zip › fig_3_excel/fig_3c_inset.xlsx]

## Sheet: fig_3c_inset_model
A/<A>	<A>P(A)	SD
0.102462	1.91913	0.048037
0.307386	0.832956	0.0225732
0.51231	0.476215	0.019227
0.717235	0.312957	0.00867751
0.922159	0.221755	0.013172
1.12708	0.162372	0.00892713
1.33201	0.129401	0.00713372
1.53693	0.0985578	0.00870199
1.74186	0.091556	0.00925045
1.94678	0.0691323	0.00722878
2.1517	0.0582307	0.00808171
2.35663	0.049988	0.00505848
2.56155	0.0468859	0.0068438
2.76648	0.0399726	0.00705511
2.9714	0.034123	0.00535694
3.17632	0.0332367	0.00396764
3.38125	0.0285392	0.00525536
3.58617	0.0226009	0.0051022
3.7911	0.0194989	0.00376973
3.99602	0.0194989	0.00585221
4.20095	0.0160422	0.00372184
4.40587	0.0163081	0.00497361
4.61079	0.0125856	0.00256597
4.81572	0.0127629	0.00471338
5.02064	0.00983806	0.00251032
5.22557	0.0115221	0.00416281
5.43049	0.0100153	0.00176708
5.63541	0.0096608	0.00323295
5.84034	0.00841996	0.00236798
6.04526	0.00815407	0.0025497
6.25019	0.0079768	0.00241119
6.45511	0.00434293	0.00153329
6.66004	0.00496334	0.00193714
6.86496	0.00505198	0.00186648
7.06988	0.00576102	0.00337261
7.27481	0.00514061	0.00226348
7.47973	0.00416566	0.001885
7.68466	0.00452019	0.00200298
7.88958	0.00514061	0.00198055
8.0945	0.00354525	0.0020704
8.29943	0.00319072	0.001191
8.50435	0.00389977	0.00245855
8.70928	0.00301346	0.00229646
8.9142	0.00221578	0.00186928
9.11913	0.00239304	0.00158014
9.32405	0.00274757	0.000938288
9.52897	0.00230441	0.00190895
9.7339	0.00203852	0.00117387
9.93882	0.00194989	0.00191129
10.1437	0.00150673	0.00118625
10.3487	0.0011522	0.00110363
10.5536	0.00150673	0.000959728
10.7585	0.0011522	0.00166345
10.9634	0.0011522	0.00104668
11.1684	0.00194989	0.00129276
11.3733	0.0011522	0.000834395
11.5782	0.000974943	0.00104239
11.7831	0.00132947	0.00109784
11.9881	0.000886312	0.000946253
12.193	0.000709049	0.000692851
12.3979	0.0011522	0.00102574
12.6028	0.00079768	0.000656443
12.8078	0.000709049	0.000555948
13.0127	0.000443156	0.000637192
13.2176	0.000620418	0.000732565
13.4225	0.00079768	0.000876146
13.6275	0.00079768	0.000968738
13.8324	0.000354525	0.000453272
14.0373	0.000443156	0.000635276
14.2422	0.000177262	0.000381028
14.4472	0.000177262	0.000576769
14.6521	0.000265893	0.000426444
14.857	0.000177262	0.000382284
15.0619	8.86312e-05	0.000285029
15.2668	0.000177262	0.000365052
15.4718	0.000265893	0.000606143
15.6767	0.000354525	0.000633622
16.2915	0.000354525	0.000606479
16.4964	0.000177262	0.000377796
16.7013	0.000354525	0.000606479
16.9062	8.86312e-05	0.000279606
17.1112	0.000354525	0.000609435
17.3161	8.86312e-05	0.000278195
17.521	0.000265893	0.000609502
17.7259	0.000177262	0.000365052
18.1358	8.86312e-05	0.000271298
18.3407	8.86312e-05	0.000288384
18.7506	0.000265893	0.00060349

## Sheet: fig_3c_inset_meg
A/<A>	<A>P(A)	SD
0.0614927	1.98405	0.179298
0.184478	1.07445	0.0682129
0.307464	0.741526	0.0409502
0.430449	0.567123	0.0397763
0.553434	0.443172	0.0209695
0.67642	0.37341	0.0246134
0.799405	0.319324	0.0273077
0.922391	0.268768	0.0187422
1.04538	0.231604	0.0213203
1.16836	0.191532	0.021784
1.29135	0.172639	0.0193716
1.41433	0.153641	0.0205189
1.53732	0.148035	0.0204219
1.6603	0.11876	0.0205265
1.78329	0.109833	0.0171956
1.90627	0.0940533	0.010003
2.02926	0.0860598	0.0149427
2.15225	0.0798311	0.0154212
2.27523	0.0726681	0.0128831
2.39822	0.0692423	0.0157873
2.5212	0.0642594	0.0104722
2.64419	0.0577193	0.0115253
2.76717	0.0486876	0.0104563
2.89016	0.0458847	0.00832258
3.01314	0.0448466	0.00972088
3.13613	0.0426666	0.0109453
3.25911	0.0377874	0.00745404
3.3821	0.034154	0.00733701
3.50509	0.0321816	0.00641918
3.62807	0.0282368	0.00770001
3.75106	0.0266796	0.00338183
3.87404	0.024811	0.00758636
3.99703	0.0271986	0.00997851
4.12001	0.0230462	0.00654985
4.243	0.021489	0.00777087
4.36598	0.019309	0.00658622
4.48897	0.0153641	0.00597082
4.61195	0.015987	0.00458616
4.73494	0.014326	0.00468842
4.85792	0.0146374	0.00696622
4.98091	0.0144298	0.00729737
5.1039	0.0103812	0.00507549
5.22688	0.0115231	0.00681204
5.34987	0.010485	0.00636231
5.47285	0.00934304	0.00340053
5.59584	0.00840874	0.00337748
5.71882	0.0101735	0.00325524
5.84181	0.00737062	0.00360328
5.96479	0.00768206	0.00486813
6.08778	0.0062287	0.00349618
6.21076	0.00508677	0.00313318
6.33375	0.00581345	0.00325285
6.45674	0.00487915	0.00239702
6.57972	0.00487915	0.00229401
6.70271	0.00498296	0.00311831
6.82569	0.00519058	0.00314244
6.94868	0.00467152	0.00361071
7.07166	0.00384103	0.00211269
7.19465	0.00425628	0.00305893
7.31763	0.00394484	0.00268465
7.44062	0.00404865	0.00191625
7.5636	0.00166099	0.00195274
7.68659	0.0026991	0.00265279
7.80958	0.00218004	0.0017009
7.93256	0.00290672	0.00179674
8.05555	0.00280291	0.00233699
8.17853	0.00197242	0.00188632
8.30152	0.00166099	0.00222598
8.4245	0.00218004	0.00198068
8.54749	0.00124574	0.00140874
8.67047	0.00166099	0.00187406
8.79346	0.00155717	0.00197279
8.91644	0.000726681	0.000757588
9.03943	0.00155717	0.00184025
9.16242	0.00145336	0.00154072
9.2854	0.00114193	0.00097184
9.40839	0.00103812	0.00110116
9.53137	0.000311435	0.000746596
9.65436	0.00114193	0.00156779
9.77734	0.000934304	0.00118991
9.90033	0.00062287	0.00117141
10.0233	0.000830493	0.00107215
10.1463	0.00124574	0.00123784
10.2693	0.000934304	0.00116151
10.3923	0.000726681	0.00103298
10.5153	0.000311435	0.000571884
10.6382	0.000726681	0.00116012
10.7612	0.00062287	0.00115696
10.8842	0.000519058	0.000705541
11.0072	0.000415246	0.000624328
11.1302	0.000519058	0.000726404
11.2532	0.000103812	0.00043066
11.3762	0.000415246	0.000800907
11.4991	0.000415246	0.000949753
11.6221	0.000207623	0.000494351
11.7451	0.000519058	0.00090244
11.8681	0.000415246	0.000672669
12.1141	0.000311435	0.000855528
12.2371	0.000311435	0.000746596
12.36	0.000415246	0.000995593
12.483	0.000311435	0.000617925
12.606	0.000207623	0.000576518
12.852	0.000207623	0.00050669
13.0979	0.000103812	0.000467336
13.2209	0.000103812	0.000365352
13.3439	0.000103812	0.000367825
13.4669	0.000103812	0.000467336
13.5899	0.000519058	0.000810942
13.7129	0.000103812	0.000309648
13.8359	0.000103812	0.000309648
14.4508	0.000103812	0.000391905
14.8197	0.000103812	0.000365352
15.0657	0.000103812	0.000467336
15.1887	0.000207623	0.000484997
15.3117	0.000207623	0.000589992
16.0496	0.000207623	0.000503331
16.5415	0.000103812	0.000375451
17.4024	0.000103812	0.000309648
