# Supplementary material for: Statistical modeling of adaptive neural networks explains co-existence of avalanches and oscillations in resting human brain
Source: Nat Comput Sci. 2023 Mar 20;3(3):254–63. doi: 10.1038/s43588-023-00410-9 (PMC10766559; doi:10.1038/s43588-023-00410-9)
Supplement: Supplementary file 7 — Statistical Source Data. [file 43588_2023_410_MOESM7_ESM.zip › fig_3_excel/fig_3d_model.xlsx]

## Sheet: fig_3d_model_epsilon_10
I/<I>	<I>P(I)
0.197075	1.32439
0.591226	0.517666
0.985376	0.195694
1.37953	0.130505
1.77368	0.0991276
2.16783	0.0646763
2.56198	0.0498199
2.95613	0.039318
3.35028	0.0256144
3.74443	0.0215161
4.13858	0.016009
4.53273	0.0120388
4.92688	0.00960539
5.32103	0.00858081
5.71518	0.00537902
6.10933	0.00422637
6.50348	0.00230529
6.89763	0.00243336
7.29178	0.00192108
7.68593	0.00128072
8.08008	0.00140879
8.47423	0.00140879
8.86838	0.000768431
9.65669	0.000512287
10.0508	0.000384215
10.8391	0.000256144
11.6274	0.000128072
13.204	0.000128072

## Sheet: fig_3d_model_epsilon_8
I/<I>	<I>P(I)
0.171766	1.25734
0.515299	0.72849
0.858832	0.29879
1.20236	0.141213
1.5459	0.100243
1.88943	0.0867885
2.23296	0.0621823
2.5765	0.0488488
2.92003	0.0360003
3.26356	0.031273
3.60709	0.0225456
3.95063	0.0190304
4.29416	0.0149092
4.63769	0.0124849
4.98122	0.00884855
5.32476	0.00909098
5.66829	0.00642429
6.01182	0.00533337
6.35536	0.00460609
6.69889	0.00315154
7.04242	0.00254547
7.38595	0.00169698
7.72949	0.00169698
8.07302	0.00109092
8.41655	0.000969704
8.76009	0.00169698
9.10362	0.000727278
9.44715	0.000848491
9.79068	0.000727278
10.1342	0.000121213
10.4777	0.000121213
10.8213	0.000242426
11.1648	0.000363639
11.8519	0.000242426
12.5389	0.000121213
14.9437	0.000121213

## Sheet: fig_3d_model_epsilon_6
I/<I>	<I>P(I)
0.135706	1.08052
0.407117	0.96148
0.678528	0.577571
0.949939	0.301662
1.22135	0.156875
1.49276	0.0966999
1.76417	0.0801453
2.03558	0.073576
2.30699	0.0599119
2.5784	0.0505835
2.84982	0.0383646
3.12123	0.0282479
3.39264	0.0294304
3.66405	0.0229925
3.93546	0.0210217
4.20687	0.0134013
4.47828	0.0140583
4.74969	0.0119561
5.0211	0.00959116
5.29251	0.00775176
5.56393	0.00709483
5.83534	0.00748898
6.10675	0.00499266
6.37816	0.00433573
6.64957	0.00381018
6.92098	0.00315326
7.19239	0.00289049
7.4638	0.00223356
7.73521	0.00131386
8.00662	0.00144524
8.27804	0.00157663
8.54945	0.00118247
8.82086	0.000788314
9.09227	0.00144524
9.36368	0.000656928
9.63509	0.000788314
9.9065	0.00105109
10.1779	0.000131386
10.4493	0.000262771
10.7207	0.000525543
10.9921	0.000131386
11.2636	0.000131386
11.535	0.000262771
11.8064	0.000262771
12.0778	0.000131386
12.6206	0.000262771
13.1634	0.000131386
15.6061	0.000131386

## Sheet: fig_3d_model_epsilon_4
I/<I>	<I>P(I)
0.0955593	0.989177
0.286678	0.875254
0.477796	0.87367
0.668915	0.679098
0.860034	0.454581
1.05115	0.292491
1.24227	0.190927
1.43339	0.120894
1.62451	0.0885712
1.81563	0.0698746
2.00675	0.0659134
2.19786	0.058308
2.38898	0.0586249
2.5801	0.0488013
2.77122	0.0402452
2.96234	0.0361256
3.15346	0.0316891
3.34458	0.0267773
3.53569	0.0237669
3.72681	0.0215486
3.91793	0.0202811
4.10905	0.0179044
4.30017	0.0153692
4.49129	0.0129926
4.68241	0.0115665
4.87352	0.00982364
5.06464	0.0101405
5.25576	0.00982364
5.44688	0.00855607
5.638	0.00633783
5.82912	0.00522871
6.02024	0.00602094
6.21135	0.00570405
6.40247	0.0055456
6.59359	0.00459493
6.78471	0.00364425
6.97583	0.00364425
7.16695	0.00316891
7.35807	0.00221824
7.54918	0.00332736
7.7403	0.00205979
7.93142	0.00110912
8.12254	0.0017429
8.31366	0.00142601
8.50478	0.00142601
8.6959	0.000792229
8.88701	0.00126757
9.07813	0.00110912
9.26925	0.000633783
9.46037	0.000792229
9.65149	0.000633783
9.84261	0.000950674
10.0337	0.000950674
10.2248	0.000792229
10.416	0.000316891
10.6071	0.000633783
10.7982	0.000792229
10.9893	0.000158446
11.1804	0.000316891
11.3716	0.000475337
11.7538	0.000158446
12.136	0.000316891
12.3271	0.000158446
12.5183	0.000158446
12.7094	0.000158446
12.9005	0.000158446
13.4739	0.000316891
14.2383	0.000158446
16.7229	0.000158446

## Sheet: fig_3d_model_epsilon_2
I/<I>	<I>P(I)
0.0597173	2.0601
0.179152	0.817606
0.298586	0.487241
0.418021	0.459546
0.537456	0.497782
0.65689	0.517258
0.776325	0.497068
0.895759	0.452935
1.01519	0.377714
1.13463	0.306245
1.25406	0.259433
1.3735	0.209226
1.49293	0.160805
1.61237	0.128287
1.7318	0.110241
1.85124	0.0845122
1.97067	0.0632502
2.09011	0.058962
2.20954	0.0512791
2.32897	0.0425241
2.44841	0.0416307
2.56784	0.0312677
2.68728	0.0419881
2.80671	0.0319824
2.92615	0.0325184
3.04558	0.0341265
3.16502	0.0341265
3.28445	0.0291237
3.40389	0.028409
3.52332	0.0239421
3.64276	0.0237635
3.76219	0.0251929
3.88162	0.019118
4.00106	0.0173313
4.12049	0.0178673
4.23993	0.0157232
4.35936	0.0144725
4.4788	0.0126858
4.59823	0.0142938
4.71767	0.0135791
4.8371	0.0132218
4.95654	0.0105417
5.07597	0.0112564
5.19541	0.0116137
5.31484	0.009827
5.43427	0.00839762
5.55371	0.010363
5.67314	0.00661089
5.79258	0.00714691
5.91201	0.00678956
6.03145	0.00661089
6.15088	0.00625355
6.27032	0.0058962
6.38975	0.00661089
6.50919	0.00482416
6.62862	0.00446682
6.74805	0.00714691
6.86749	0.00500284
6.98692	0.00428815
7.10636	0.00446682
7.22579	0.00303744
7.34523	0.00357345
7.46466	0.00285876
7.5841	0.00357345
7.70353	0.00357345
7.82297	0.00214407
7.9424	0.00321611
8.06184	0.00375213
8.18127	0.00321611
8.3007	0.00268009
8.42014	0.00285876
8.53957	0.00214407
8.65901	0.00178673
8.77844	0.00232275
8.89788	0.00250142
9.01731	0.00160805
9.13675	0.0019654
9.25618	0.00142938
9.37562	0.000536018
9.49505	0.00178673
9.61449	0.00142938
9.73392	0.00232275
9.85335	0.00125071
9.97279	0.000714691
10.0922	0.000536018
10.2117	0.000893364
10.3311	0.00107204
10.4505	0.00107204
10.57	0.000714691
10.6894	0.000357345
10.8088	0.000893364
10.9283	0.000536018
11.0477	0.000357345
11.1671	0.000536018
11.2866	0.00125071
11.406	0.000357345
11.5254	0.000893364
11.6449	0.000893364
12.0032	0.000357345
12.1226	0.000714691
12.242	0.000357345
12.3615	0.000714691
12.4809	0.000357345
12.6004	0.000714691
12.7198	0.000536018
12.8392	0.000357345
12.9587	0.000357345
13.0781	0.000178673
13.1975	0.000178673
13.317	0.000357345
13.4364	0.000536018
13.5558	0.000536018
13.6753	0.000357345
14.0336	0.000178673
14.153	0.000178673
14.2724	0.000536018
14.5113	0.000178673
14.989	0.000178673
15.2279	0.000178673
15.4668	0.000357345
15.8251	0.000178673
15.9445	0.000178673
16.3028	0.000178673
16.9	0.000178673
17.0194	0.000178673
17.9749	0.000178673
21.1996	0.000178673
