# Supplementary material for: Statistical modeling of adaptive neural networks explains co-existence of avalanches and oscillations in resting human brain
Source: Nat Comput Sci. 2023 Mar 20;3(3):254–63. doi: 10.1038/s43588-023-00410-9 (PMC10766559; doi:10.1038/s43588-023-00410-9)
Supplement: Supplementary file 7 — Statistical Source Data. [file 43588_2023_410_MOESM7_ESM.zip › fig_3_excel/fig_3d_insets.xlsx]

## Sheet: fig_3d_lower_inset_random
epsilon	#-ln(P)	SD
1	0.221976	0.00120021
2	0.44332	0.00189491
3	0.665483	0.00228502
4	0.885639	0.00236988
5	1.10775	0.00238566
6	1.3269	0.00228563
7	1.54514	0.00213244
8	1.76493	0.00191287
9	1.98533	0.0017424
10	2.1987	0.00153548

## Sheet: fig_3d_lower_inset_model
epsilon	#-ln(P)	SD
1	0.15521	0.00466313
2	0.24201	0.00630987
3	0.309721	0.00680256
4	0.368944	0.0078094
5	0.42393	0.00791199
6	0.477641	0.00861549
7	0.529301	0.00928939
8	0.580647	0.00928627
9	0.632932	0.00972464
1	0 0.6874633	6 0.010988909

## Sheet: fig_3d_upper_inset_model
I/<I>	<I>P(I)	SD
0.171766	1.25734	0.0349577
0.515299	0.72849	0.0288424
0.858832	0.29879	0.0140338
1.20236	0.141213	0.00640241
1.5459	0.100243	0.0106553
1.88943	0.0867885	0.00756116
2.23296	0.0621823	0.00861073
2.5765	0.0488488	0.00733449
2.92003	0.0360003	0.00561437
3.26356	0.031273	0.00921066
3.60709	0.0225456	0.00594266
3.95063	0.0190304	0.00701882
4.29416	0.0149092	0.00414551
4.63769	0.0124849	0.00361942
4.98122	0.00884855	0.0028227
5.32476	0.00909098	0.00400325
5.66829	0.00642429	0.00267956
6.01182	0.00533337	0.00284491
6.35536	0.00460609	0.00227494
6.69889	0.00315154	0.00143061
7.04242	0.00254547	0.00184799
7.38595	0.00169698	0.00142599
7.72949	0.00169698	0.00100164
8.07302	0.00109092	0.00157439
8.41655	0.000969704	0.00110597
8.76009	0.00169698	0.00181346
9.10362	0.000727278	0.0008609
9.44715	0.000848491	0.00140711
9.79068	0.000727278	0.000628587
10.1342	0.000121213	0.00038435
10.4777	0.000121213	0.00038307
10.8213	0.000242426	0.000504387
11.1648	0.000363639	0.000583819
11.8519	0.000242426	0.000517276
12.5389	0.000121213	0.000393383
14.9437	0.000121213	0.000387749

## Sheet: fig_3d_upper_inset_meg
I/<I>	<I>P(I)	SD
0.107982	1.33597	0.184555
0.323947	0.873522	0.0619294
0.539912	0.573086	0.0383896
0.755877	0.38391	0.0402441
0.971842	0.319699	0.0496137
1.18781	0.269688	0.0605797
1.40377	0.156824	0.0231975
1.61974	0.105331	0.0175384
1.8357	0.0905133	0.018301
2.05167	0.0719908	0.0168155
2.26763	0.0619887	0.0109645
2.4836	0.0530979	0.0123859
2.69956	0.0476646	0.00709834
2.91553	0.0349458	0.00771474
3.13149	0.0285247	0.00752729
3.34746	0.0277838	0.00779506
3.56342	0.0209922	0.00894428
3.77939	0.0200043	0.00503867
3.99535	0.0187695	0.00644249
4.21132	0.0169172	0.00740798
4.42728	0.011484	0.00374497
4.64325	0.0125953	0.00555571
4.85921	0.0117309	0.00424293
5.07518	0.00777945	0.00524922
5.29114	0.00679159	0.00366147
5.50711	0.007409	0.00349156
5.72307	0.00481585	0.00244706
5.93904	0.0051863	0.00465387
6.155	0.0044454	0.00366254
6.37097	0.00382799	0.00283644
6.58693	0.00382799	0.00229144
6.8029	0.00407495	0.0029708
7.01886	0.0029636	0.00250126
7.23483	0.00234618	0.00150198
7.45079	0.00234618	0.00157394
7.66676	0.00271663	0.00273068
7.88272	0.00209922	0.00193974
8.09869	0.00234618	0.00185449
8.31465	0.00172877	0.00259135
8.53062	0.00197573	0.00199829
8.74658	0.00135832	0.00181437
8.96255	0.000617417	0.00117716
9.17851	0.000987867	0.00142697
9.39448	0.000864384	0.00112828
9.61044	0.000864384	0.00163298
9.82641	0.00135832	0.00127095
10.0424	0.000864384	0.00112231
10.2583	0.000493934	0.000847942
10.4743	0.00160528	0.00145131
10.6903	0.000246967	0.00066734
10.9062	0.000493934	0.000839748
11.1222	0.000864384	0.00166045
11.3382	0.000246967	0.000655916
11.5541	0.000617417	0.0011431
11.7701	0.000123483	0.000439149
11.9861	0.000123483	0.000510529
12.202	0.000246967	0.000675813
12.418	0.000246967	0.000638015
12.634	0.000246967	0.00063759
12.8499	0.000123483	0.000477439
13.0659	0.0007409	0.000931626
13.2818	0.000123483	0.000467342
13.4978	0.000123483	0.000471078
13.7138	0.000123483	0.000522161
13.9297	0.000617417	0.00118637
14.3617	0.000246967	0.00066734
14.5776	0.000123483	0.000522161
14.7936	0.000246967	0.000637536
15.0096	0.000246967	0.000672212
15.4415	0.000123483	0.000453304
16.3054	0.000123483	0.000471078
16.7373	0.000246967	0.000628129
17.6011	0.000123483	0.000471078
18.249	0.000123483	0.000439149
20.1927	0.000123483	0.000471078
22.7843	0.000123483	0.000471078
23.2162	0.000246967	0.000942155
39.4136	0.000123483	0.000471078
40.2775	0.000123483	0.000471078

## Sheet: fig_3d_lower_inset_meg
epsilon	#-ln(P)	SD
1	0.115079	0.0138104
2	0.1632	0.0183352
3	0.202728	0.0217575
4	0.238255	0.02459
5	0.272771	0.0270324
6	0.307039	0.0295708
7	0.339842	0.0319535
8	0.372243	0.0334785
9	0.403761	0.0349518
10	0.434254	0.0363176
