# Supplementary material for: Statistical modeling of adaptive neural networks explains co-existence of avalanches and oscillations in resting human brain
Source: Nat Comput Sci. 2023 Mar 20;3(3):254–63. doi: 10.1038/s43588-023-00410-9 (PMC10766559; doi:10.1038/s43588-023-00410-9)
Supplement: Supplementary file 7 — Statistical Source Data. [file 43588_2023_410_MOESM7_ESM.zip › fig_3_excel/fig_3c_random.xlsx]

## Sheet: Sheet2
A/<A>	<A>P(A)
0.387298	1.1524
1.16189	0.128335
1.93649	0.00976973
2.71109	0.000469668
3.48569	1.93014e-05
