# Supplementary material for: Statistical modeling of adaptive neural networks explains co-existence of avalanches and oscillations in resting human brain
Source: Nat Comput Sci. 2023 Mar 20;3(3):254–63. doi: 10.1038/s43588-023-00410-9 (PMC10766559; doi:10.1038/s43588-023-00410-9)
Supplement: Supplementary file 7 — Statistical Source Data. [file 43588_2023_410_MOESM7_ESM.zip › fig_3_excel/fig_3c_model.xlsx]

## Sheet: fig_3c_model_epsilon_10
A/<A>	<A>P(A)
0.0938628	1.99137
0.281588	0.899411
0.469314	0.524924
0.65704	0.338377
0.844765	0.247193
1.03249	0.184618
1.22022	0.14733
1.40794	0.123114
1.59567	0.09547
1.78339	0.0778975
1.97112	0.0698613
2.15884	0.0594678
2.34657	0.0530389
2.5343	0.0495029
2.72202	0.0418953
2.90975	0.0355735
3.09747	0.0320376
3.2852	0.0290374
3.47292	0.0242157
3.66065	0.02368
3.84838	0.021537
4.0361	0.0202512
4.22383	0.0159652
4.41155	0.0161795
4.59928	0.0129651
4.787	0.0140365
4.97473	0.0109292
5.16245	0.00964343
5.35018	0.0115721
5.53791	0.00953628
5.72563	0.00707185
5.91336	0.00867909
6.10108	0.00771474
6.28881	0.00760759
6.47653	0.0065361
6.66426	0.00578606
6.85199	0.00535746
7.03971	0.0063218
7.22744	0.00460742
7.41516	0.00557176
7.60289	0.00600036
7.79061	0.00546461
7.97834	0.00460742
8.16606	0.00332163
8.35379	0.00375022
8.54152	0.00375022
8.72924	0.00300018
8.91697	0.00385737
9.10469	0.00171439
9.29242	0.00150009
9.48014	0.00246443
9.66787	0.00257158
9.85559	0.00246443
10.0433	0.000964343
10.231	0.000964343
10.4188	0.00150009
10.6065	0.00160724
10.7942	0.00171439
10.9819	0.00171439
11.1697	0.00150009
11.3574	0.00128579
11.5451	0.00182154
11.7329	0.00139294
11.9206	0.00117864
12.1083	0.000857194
12.296	0.000642895
12.4838	0.000535746
12.6715	0.000964343
12.8592	0.000642895
13.0469	0.000964343
13.2347	0.000214298
13.4224	0.000642895
13.6101	0.000642895
13.7978	0.000428597
13.9856	0.000428597
14.1733	0.000321448
14.361	0.000214298
14.5487	0.000107149
14.7365	0.000214298
14.9242	0.000535746
15.1119	0.000321448
15.2996	0.000428597
15.4874	0.000214298
15.6751	0.000107149
15.8628	0.000107149
16.0505	0.000107149
16.426	0.000107149
16.8014	0.000321448
16.9892	0.000214298
17.1769	0.000321448
17.3646	0.000214298
17.7401	0.000107149

## Sheet: fig_3c_model_epsilon_8
A/<A>	<A>P(A)
0.171766	1.25734
0.515299	0.72849
0.858832	0.29879
1.20236	0.141213
1.5459	0.100243
1.88943	0.0867885
2.23296	0.0621823
2.5765	0.0488488
2.92003	0.0360003
3.26356	0.031273
3.60709	0.0225456
3.95063	0.0190304
4.29416	0.0149092
4.63769	0.0124849
4.98122	0.00884855
5.32476	0.00909098
5.66829	0.00642429
6.01182	0.00533337
6.35536	0.00460609
6.69889	0.00315154
7.04242	0.00254547
7.38595	0.00169698
7.72949	0.00169698
8.07302	0.00109092
8.41655	0.000969704
8.76009	0.00169698
9.10362	0.000727278
9.44715	0.000848491
9.79068	0.000727278
10.1342	0.000121213
10.4777	0.000121213
10.8213	0.000242426
11.1648	0.000363639
11.8519	0.000242426
12.5389	0.000121213
14.9437	0.000121213

## Sheet: fig_3c_model_epsilon_6
A/<A>	<A>P(A)
0.102462	1.91913
0.307386	0.832956
0.51231	0.476215
0.717235	0.312957
0.922159	0.221755
1.12708	0.162372
1.33201	0.129401
1.53693	0.0985578
1.74186	0.091556
1.94678	0.0691323
2.1517	0.0582307
2.35663	0.049988
2.56155	0.0468859
2.76648	0.0399726
2.9714	0.034123
3.17632	0.0332367
3.38125	0.0285392
3.58617	0.0226009
3.7911	0.0194989
3.99602	0.0194989
4.20095	0.0160422
4.40587	0.0163081
4.61079	0.0125856
4.81572	0.0127629
5.02064	0.00983806
5.22557	0.0115221
5.43049	0.0100153
5.63541	0.0096608
5.84034	0.00841996
6.04526	0.00815407
6.25019	0.0079768
6.45511	0.00434293
6.66004	0.00496334
6.86496	0.00505198
7.06988	0.00576102
7.27481	0.00514061
7.47973	0.00416566
7.68466	0.00452019
7.88958	0.00514061
8.0945	0.00354525
8.29943	0.00319072
8.50435	0.00389977
8.70928	0.00301346
8.9142	0.00221578
9.11913	0.00239304
9.32405	0.00274757
9.52897	0.00230441
9.7339	0.00203852
9.93882	0.00194989
10.1437	0.00150673
10.3487	0.0011522
10.5536	0.00150673
10.7585	0.0011522
10.9634	0.0011522
11.1684	0.00194989
11.3733	0.0011522
11.5782	0.000974943
11.7831	0.00132947
11.9881	0.000886312
12.193	0.000709049
12.3979	0.0011522
12.6028	0.00079768
12.8078	0.000709049
13.0127	0.000443156
13.2176	0.000620418
13.4225	0.00079768
13.6275	0.00079768
13.8324	0.000354525
14.0373	0.000443156
14.2422	0.000177262
14.4472	0.000177262
14.6521	0.000265893
14.857	0.000177262
15.0619	8.86312e-05
15.2668	0.000177262
15.4718	0.000265893
15.6767	0.000354525
16.2915	0.000354525
16.4964	0.000177262
16.7013	0.000354525
16.9062	8.86312e-05
17.1112	0.000354525
17.3161	8.86312e-05
17.521	0.000265893
17.7259	0.000177262
18.1358	8.86312e-05
18.3407	8.86312e-05
18.7506	0.000265893

## Sheet: fig_3c_model_epsilon_4
A/<A>	<A>P(A)
0.137642	1.6696
0.412927	0.642136
0.688212	0.345345
0.963497	0.215929
1.23878	0.150891
1.51407	0.107423
1.78935	0.0805319
2.06464	0.064661
2.33992	0.0512861
2.61521	0.0408782
2.89049	0.034332
3.16578	0.0291045
3.44106	0.0245834
3.71635	0.0210513
3.99163	0.0181314
4.26692	0.0152587
4.5422	0.0133749
4.81749	0.0113969
5.09277	0.0106434
5.36806	0.00833576
5.64334	0.00739386
5.91863	0.00729967
6.19391	0.00607521
6.46919	0.00607521
6.74448	0.00499204
7.01976	0.00367338
7.29505	0.00414433
7.57033	0.00395595
7.84562	0.00376757
8.1209	0.00324953
8.39619	0.00306115
8.67147	0.00188379
8.94676	0.00254311
9.22204	0.00197798
9.49733	0.00183669
9.77261	0.00150703
10.0479	0.00136575
10.3232	0.000847704
10.5985	0.00113027
10.8738	0.000988988
11.149	0.00108318
11.4243	0.000988988
11.6996	0.000659325
11.9749	0.00070642
12.2502	0.000518041
12.5255	0.000753515
12.8007	0.000470947
13.076	0.000518041
13.3513	0.000376757
13.6266	0.000235473
13.9019	0.000282568
14.1772	0.000423852
14.4525	0.000329663
14.7277	0.000188379
15.003	0.000282568
15.2783	0.000141284
15.5536	0.000188379
15.8289	0.000329663
16.1042	0.000141284
16.3795	0.000235473
16.6547	0.000282568
16.93	4.70947e-05
17.2053	0.000235473
17.4806	9.41893e-05
17.7559	9.41893e-05
18.0312	9.41893e-05
18.3064	4.70947e-05
19.1323	4.70947e-05
19.4076	4.70947e-05
19.9582	4.70947e-05
20.784	4.70947e-05

## Sheet: fig_3c_model_epsilon_2
A/<A>	<A>P(A)
0.187234	1.41993
0.561702	0.482902
0.936169	0.238506
1.31064	0.146399
1.68511	0.0927539
2.05957	0.0641053
2.43404	0.0472839
2.80851	0.0353324
3.18298	0.0272323
3.55744	0.0206727
3.93191	0.0168711
4.30638	0.0130695
4.68085	0.0109824
5.05532	0.00842313
5.42978	0.00797589
5.80425	0.0058142
6.17872	0.00521787
6.55319	0.00442277
6.92765	0.00377674
7.30212	0.00315557
7.67659	0.00268348
8.05106	0.00186353
8.42553	0.00186353
8.79999	0.00109327
9.17446	0.00134174
9.54893	0.00104357
9.9234	0.000944186
10.2979	0.000621175
10.6723	0.000546634
11.0468	0.000347858
11.4213	0.00049694
11.7957	0.000521787
12.1702	0.000447246
12.5447	0.000347858
12.9191	0.000223623
13.2936	0.000223623
13.6681	0.000198776
14.0425	0.000149082
14.417	0.000173929
14.7915	0.000149082
15.1659	9.9388e-05
15.5404	9.9388e-05
15.9149	4.9694e-05
16.6638	4.9694e-05
17.0383	2.4847e-05
18.9106	2.4847e-05
