# Supplementary material for: Statistical modeling of adaptive neural networks explains co-existence of avalanches and oscillations in resting human brain
Source: Nat Comput Sci. 2023 Mar 20;3(3):254–63. doi: 10.1038/s43588-023-00410-9 (PMC10766559; doi:10.1038/s43588-023-00410-9)
Supplement: Supplementary file 7 — Statistical Source Data. [file 43588_2023_410_MOESM7_ESM.zip › fig_3_excel/fig_3c_meg.xlsx]

## Sheet: fig_3c_meg_epsilon_6
A/<A>	<A>P(A)
0.0696837	1.89868
0.209051	1.00774
0.348419	0.67899
0.487786	0.517764
0.627154	0.392645
0.766521	0.328994
0.905888	0.278914
1.04526	0.23465
1.18462	0.191759
1.32399	0.168092
1.46336	0.149998
1.60273	0.125604
1.74209	0.114377
1.88146	0.100483
2.02083	0.0881249
2.1602	0.0773819
2.29956	0.0707584
2.43893	0.0635695
2.5783	0.0546843
2.71767	0.0525842
2.85703	0.0425681
2.9964	0.0420027
3.13577	0.0385294
3.27514	0.033683
3.4145	0.0352984
3.55387	0.0305327
3.69324	0.0252824
3.8326	0.0263325
3.97197	0.0235054
4.11134	0.0210014
4.25071	0.0199513
4.39007	0.0179319
4.52944	0.0190628
4.66881	0.0159933
4.80818	0.0143779
4.94754	0.01252
5.08691	0.0118738
5.22628	0.0103391
5.36565	0.0109046
5.50501	0.00945061
5.64438	0.00953139
5.78375	0.00840054
5.92312	0.0069466
6.06248	0.0069466
6.20185	0.00581576
6.34122	0.00621963
6.48059	0.00492724
6.61995	0.00476569
6.75932	0.00525034
6.89869	0.00460414
7.03806	0.00355408
7.17742	0.00339253
7.31679	0.00460414
7.45616	0.00323098
7.59553	0.00306943
7.73489	0.0031502
7.87426	0.00226169
8.01363	0.00210014
8.153	0.00210014
8.29236	0.00201936
8.43173	0.00153471
8.5711	0.00113084
8.71047	0.00169626
8.84983	0.00153471
8.9892	0.000969294
9.12857	0.00145394
9.26794	0.00121162
9.4073	0.000888519
9.54667	0.00105007
9.68604	0.000807745
9.82541	0.00105007
9.96477	0.000969294
10.1041	0.00105007
10.2435	0.000484647
10.3829	0.000646196
10.5222	0.000323098
10.6616	0.000403872
10.801	0.000484647
10.9403	0.000807745
11.0797	0.000646196
11.2191	0.000565421
11.3584	0.000888519
11.4978	0.000484647
11.6372	0.000161549
11.7765	0.000323098
12.0553	8.07745e-05
12.1947	0.000242323
12.4734	0.000484647
12.6128	0.000323098
12.7521	8.07745e-05
12.8915	0.000161549
13.0309	0.000242323
13.1702	0.000242323
13.3096	0.000323098
13.5883	0.000242323
13.7277	8.07745e-05
13.8671	0.000161549
14.0064	8.07745e-05
14.1458	8.07745e-05
14.2852	8.07745e-05
14.4245	8.07745e-05
14.7033	8.07745e-05
15.9576	8.07745e-05
16.0969	0.000161549
16.515	8.07745e-05
16.6544	8.07745e-05
17.2119	8.07745e-05
18.0481	8.07745e-05
18.1875	0.000161549
21.3929	8.07745e-05

## Sheet: fig_3c_meg_epsilon_4
A/<A>	<A>P(A)
0.0838064	1.75572
0.251419	0.903125
0.419032	0.593838
0.586645	0.444638
0.754258	0.340165
0.921871	0.271876
1.08948	0.226591
1.2571	0.183149
1.42471	0.15026
1.59232	0.124854
1.75994	0.110392
1.92755	0.0975491
2.09516	0.0837571
2.26277	0.0707468
2.43039	0.0657772
2.598	0.0529903
2.76561	0.0484674
2.93323	0.0435537
3.10084	0.0370765
3.26845	0.0328886
3.43606	0.0305434
3.60368	0.0281424
3.77129	0.0256297
3.9389	0.0228936
4.10652	0.021386
4.27413	0.0185382
4.44174	0.0167514
4.60935	0.0166397
4.77697	0.0135686
4.94458	0.0124519
5.11219	0.0108326
5.27981	0.0109443
5.44742	0.00871074
5.61503	0.007929
5.78264	0.00681224
5.95026	0.00675641
6.11787	0.0051371
6.28548	0.00519294
6.4531	0.005863
6.62071	0.00379699
6.78832	0.00429953
6.95593	0.00368531
7.12355	0.00402034
7.29116	0.00329445
7.45877	0.00273606
7.62639	0.00245687
7.794	0.00256855
7.96161	0.00178682
8.12922	0.00195433
8.29684	0.00212185
8.46445	0.00173098
8.63206	0.00167514
8.79968	0.00111676
8.96729	0.00139595
9.1349	0.00156347
9.30251	0.00122844
9.47013	0.000614219
9.63774	0.000837571
9.80535	0.000670057
9.97297	0.000781733
10.1406	0.00122844
10.3082	0.000502543
10.4758	0.000949247
10.6434	0.000558381
10.811	0.000446704
10.9786	0.000446704
11.1463	0.000335028
11.3139	0.000446704
11.4815	0.00027919
11.6491	0.00027919
11.8167	0.000390866
11.9843	0.000502543
12.1519	0.000390866
12.3195	0.000167514
12.4872	0.000446704
12.6548	5.58381e-05
12.8224	5.58381e-05
12.99	0.000167514
13.1576	0.000111676
13.3252	0.000111676
13.4928	0.00027919
13.6604	0.000111676
13.8281	0.000223352
13.9957	0.000111676
14.1633	5.58381e-05
14.3309	5.58381e-05
15.169	0.000111676
15.6718	0.000167514
16.007	5.58381e-05
16.1746	5.58381e-05
16.5099	5.58381e-05
16.6775	5.58381e-05
17.0127	5.58381e-05
17.1803	5.58381e-05
18.5212	0.000111676
18.6888	5.58381e-05
19.6945	5.58381e-05
20.365	5.58381e-05
21.8735	5.58381e-05

## Sheet: fig_3c_meg_epsilon_10
A/<A>	<A>P(A)
0.0558471	2.03975
0.167541	1.11122
0.279236	0.801578
0.39093	0.612719
0.502624	0.484628
0.614319	0.400158
0.726013	0.356159
0.837707	0.308881
0.949401	0.258956
1.0611	0.216847
1.17279	0.185959
1.28448	0.179025
1.39618	0.161248
1.50787	0.149776
1.61957	0.125317
1.73126	0.114223
1.84296	0.113593
1.95465	0.0974551
2.06634	0.0866127
2.17804	0.0868649
2.28973	0.0685842
2.40143	0.0688363
2.51312	0.064928
2.62482	0.0571115
2.73651	0.0561029
2.8482	0.0501774
2.9599	0.0479081
3.07159	0.0441259
3.18329	0.0366875
3.29498	0.0359311
3.40668	0.034166
3.51837	0.0320228
3.63006	0.0300056
3.74176	0.0298795
3.85345	0.0267277
3.96515	0.027232
4.07684	0.0248366
4.18854	0.0215586
4.30023	0.0196675
4.41192	0.0161375
4.52362	0.0167678
4.63531	0.0173982
4.74701	0.0148767
4.8587	0.0118509
4.9704	0.0128595
5.08209	0.0113466
5.19378	0.0126074
5.30548	0.0107163
5.41717	0.0103381
5.52887	0.00756443
5.64056	0.00844695
5.75226	0.00857302
5.86395	0.00706014
5.97564	0.00668191
6.08734	0.00668191
6.19903	0.00680799
6.31073	0.00630369
6.42242	0.00630369
6.53412	0.00542118
6.64581	0.00491688
6.7575	0.00504295
6.8692	0.00327792
6.98089	0.00453866
7.09259	0.00315185
7.20428	0.00353007
7.31598	0.00390829
7.42767	0.00176503
7.53936	0.00277363
7.65106	0.00252148
7.76275	0.00201718
7.87445	0.0023954
7.98614	0.00138681
8.09784	0.00226933
8.20953	0.00201718
8.32122	0.0028997
8.43292	0.00176503
8.54461	0.00176503
8.65631	0.00100859
8.768	0.00201718
8.8797	0.00163896
8.99139	0.00163896
9.10308	0.00151289
9.21478	0.00138681
9.32647	0.000630369
9.43817	0.00163896
9.54986	0.00163896
9.66156	0.000630369
9.77325	0.00100859
9.88494	0.00113466
9.99664	0.000882517
10.1083	0.000378222
10.22	0.000378222
10.3317	0.000756443
10.4434	0.000504295
10.5551	0.000504295
10.6668	0.000756443
10.7785	0.000882517
10.8902	0.000882517
11.0019	0.000252148
11.1136	0.000252148
11.2253	0.000504295
11.337	0.000378222
11.4487	0.000630369
11.5604	0.000378222
11.6721	0.000126074
11.7837	0.000126074
11.8954	0.000504295
12.0071	0.000126074
12.1188	0.000126074
12.2305	0.000504295
12.4539	0.000378222
12.5656	0.000126074
12.789	0.000378222
13.0124	0.000126074
13.3475	0.000252148
13.5709	0.000126074
13.6826	0.000126074
13.9059	0.000378222
14.241	0.000252148
14.5761	0.000126074
14.6878	0.000126074
14.7995	0.000252148
14.9112	0.000126074
16.4749	0.000126074
17.2568	0.000126074
18.3737	0.000126074

## Sheet: fig_3c_meg_epsilon_8
A/<A>	<A>P(A)
0.0614927	1.98405
0.184478	1.07445
0.307464	0.741526
0.430449	0.567123
0.553434	0.443172
0.67642	0.37341
0.799405	0.319324
0.922391	0.268768
1.04538	0.231604
1.16836	0.191532
1.29135	0.172639
1.41433	0.153641
1.53732	0.148035
1.6603	0.11876
1.78329	0.109833
1.90627	0.0940533
2.02926	0.0860598
2.15225	0.0798311
2.27523	0.0726681
2.39822	0.0692423
2.5212	0.0642594
2.64419	0.0577193
2.76717	0.0486876
2.89016	0.0458847
3.01314	0.0448466
3.13613	0.0426666
3.25911	0.0377874
3.3821	0.034154
3.50509	0.0321816
3.62807	0.0282368
3.75106	0.0266796
3.87404	0.024811
3.99703	0.0271986
4.12001	0.0230462
4.243	0.021489
4.36598	0.019309
4.48897	0.0153641
4.61195	0.015987
4.73494	0.014326
4.85792	0.0146374
4.98091	0.0144298
5.1039	0.0103812
5.22688	0.0115231
5.34987	0.010485
5.47285	0.00934304
5.59584	0.00840874
5.71882	0.0101735
5.84181	0.00737062
5.96479	0.00768206
6.08778	0.0062287
6.21076	0.00508677
6.33375	0.00581345
6.45674	0.00487915
6.57972	0.00487915
6.70271	0.00498296
6.82569	0.00519058
6.94868	0.00467152
7.07166	0.00384103
7.19465	0.00425628
7.31763	0.00394484
7.44062	0.00404865
7.5636	0.00166099
7.68659	0.0026991
7.80958	0.00218004
7.93256	0.00290672
8.05555	0.00280291
8.17853	0.00197242
8.30152	0.00166099
8.4245	0.00218004
8.54749	0.00124574
8.67047	0.00166099
8.79346	0.00155717
8.91644	0.000726681
9.03943	0.00155717
9.16242	0.00145336
9.2854	0.00114193
9.40839	0.00103812
9.53137	0.000311435
9.65436	0.00114193
9.77734	0.000934304
9.90033	0.00062287
10.0233	0.000830493
10.1463	0.00124574
10.2693	0.000934304
10.3923	0.000726681
10.5153	0.000311435
10.6382	0.000726681
10.7612	0.00062287
10.8842	0.000519058
11.0072	0.000415246
11.1302	0.000519058
11.2532	0.000103812
11.3762	0.000415246
11.4991	0.000415246
11.6221	0.000207623
11.7451	0.000519058
11.8681	0.000415246
12.1141	0.000311435
12.2371	0.000311435
12.36	0.000415246
12.483	0.000311435
12.606	0.000207623
12.852	0.000207623
13.0979	0.000103812
13.2209	0.000103812
13.3439	0.000103812
13.4669	0.000103812
13.5899	0.000519058
13.7129	0.000103812
13.8359	0.000103812
14.4508	0.000103812
14.8197	0.000103812
15.0657	0.000103812
15.1887	0.000207623
15.3117	0.000207623
16.0496	0.000207623
16.5415	0.000103812
17.4024	0.000103812

## Sheet: fig_3c_meg_epsilon_2
A/<A>	<A>P(A)
0.119051	1.49859
0.357154	0.740205
0.595257	0.461456
0.83336	0.317709
1.07146	0.226702
1.30957	0.175706
1.54767	0.139928
1.78577	0.105921
2.02387	0.0848645
2.26198	0.0690095
2.50008	0.0600996
2.73818	0.0459602
2.97629	0.0408412
3.21439	0.0343387
3.45249	0.0276148
3.6906	0.0232706
3.9287	0.0203653
4.1668	0.0166575
4.4049	0.015772
4.64301	0.012839
4.88111	0.00982292
5.11921	0.00874378
5.35732	0.00805203
5.59542	0.00724959
5.83352	0.00558938
6.07162	0.00542336
6.30973	0.00484228
6.54783	0.00406752
6.78593	0.00332042
7.02404	0.00276702
7.26214	0.00279469
7.50024	0.002601
7.73835	0.00207526
7.97645	0.00146652
8.21455	0.00179856
8.45265	0.00116215
8.69076	0.000996127
8.92886	0.000774765
9.16696	0.00113448
9.40507	0.000830106
9.64317	0.000774765
9.88127	0.000581074
10.1194	0.000525734
10.3575	0.000608744
10.5956	0.000387383
10.8337	0.000332042
11.0718	0.000359712
11.3099	0.000332042
11.548	0.000332042
11.7861	0.000193691
12.0242	0.000166021
12.2623	0.000193691
12.5004	0.000138351
12.7385	0.000110681
12.9766	0.000221362
13.2147	0.000110681
13.4528	0.000138351
13.6909	0.000110681
13.929	0.000193691
14.4052	5.53404e-05
14.6433	5.53404e-05
14.8814	8.30106e-05
15.1195	2.76702e-05
15.3576	2.76702e-05
15.8338	5.53404e-05
16.0719	2.76702e-05
16.3101	5.53404e-05
17.0244	5.53404e-05
17.2625	2.76702e-05
17.5006	5.53404e-05
17.7387	2.76702e-05
19.4054	2.76702e-05
19.8816	2.76702e-05
21.5483	2.76702e-05
25.1199	2.76702e-05
28.4533	2.76702e-05
