# Supplementary material for: Statistical modeling of adaptive neural networks explains co-existence of avalanches and oscillations in resting human brain
Source: Nat Comput Sci. 2023 Mar 20;3(3):254–63. doi: 10.1038/s43588-023-00410-9 (PMC10766559; doi:10.1038/s43588-023-00410-9)
Supplement: Supplementary file 7 — Statistical Source Data. [file 43588_2023_410_MOESM7_ESM.zip › fig_3_excel/fig_3d_meg.xlsx]

## Sheet: fig_3d_meg_epsilon_10
I/<I>	<I>P(I)
0.126641	1.31462
0.379923	0.786027
0.633206	0.474147
0.886488	0.3717
1.13977	0.253372
1.39305	0.143999
1.64633	0.109134
1.89962	0.0822683
2.1529	0.0697311
2.40618	0.058149
2.65946	0.045373
2.91275	0.0325969
3.16603	0.0309253
3.41931	0.0243581
3.67259	0.0230447
3.92588	0.0185074
4.17916	0.0146865
4.43244	0.0130149
4.68572	0.00991041
4.939	0.0095522
5.19229	0.00716415
5.44557	0.00561192
5.69885	0.00573132
5.95213	0.0045373
6.20542	0.00417909
6.4587	0.00417909
6.71198	0.00286566
6.96526	0.00334327
7.21854	0.00274626
7.47183	0.00286566
7.72511	0.00202984
7.97839	0.00262686
8.23167	0.000716415
8.48496	0.00119403
8.73824	0.000835818
8.99152	0.00119403
9.2448	0.00143283
9.49808	0.000835818
9.75137	0.00131343
10.0046	0.00047761
10.2579	0.00095522
10.5112	0.000597013
10.7645	0.000597013
11.0178	0.000119403
11.2711	0.000238805
11.5243	0.000358208
11.7776	0.000238805
12.0309	0.000238805
12.2842	0.000716415
12.5375	0.000119403
12.7908	0.000358208
13.044	0.000358208
13.5506	0.000238805
13.8039	0.000358208
14.0572	0.000238805
14.3104	0.000119403
15.3236	0.000119403
15.5769	0.000119403
15.8301	0.000119403
16.3367	0.000119403
17.0966	0.000119403
18.6162	0.000119403
21.4024	0.000119403
21.6556	0.000238805
36.8526	0.000119403
37.8657	0.000119403

## Sheet: fig_3d_meg_epsilon_8
I/<I>	<I>P(I)
0.107982	1.33597
0.323947	0.873522
0.539912	0.573086
0.755877	0.38391
0.971842	0.319699
1.18781	0.269688
1.40377	0.156824
1.61974	0.105331
1.8357	0.0905133
2.05167	0.0719908
2.26763	0.0619887
2.4836	0.0530979
2.69956	0.0476646
2.91553	0.0349458
3.13149	0.0285247
3.34746	0.0277838
3.56342	0.0209922
3.77939	0.0200043
3.99535	0.0187695
4.21132	0.0169172
4.42728	0.011484
4.64325	0.0125953
4.85921	0.0117309
5.07518	0.00777945
5.29114	0.00679159
5.50711	0.007409
5.72307	0.00481585
5.93904	0.0051863
6.155	0.0044454
6.37097	0.00382799
6.58693	0.00382799
6.8029	0.00407495
7.01886	0.0029636
7.23483	0.00234618
7.45079	0.00234618
7.66676	0.00271663
7.88272	0.00209922
8.09869	0.00234618
8.31465	0.00172877
8.53062	0.00197573
8.74658	0.00135832
8.96255	0.000617417
9.17851	0.000987867
9.39448	0.000864384
9.61044	0.000864384
9.82641	0.00135832
10.0424	0.000864384
10.2583	0.000493934
10.4743	0.00160528
10.6903	0.000246967
10.9062	0.000493934
11.1222	0.000864384
11.3382	0.000246967
11.5541	0.000617417
11.7701	0.000123483
11.9861	0.000123483
12.202	0.000246967
12.418	0.000246967
12.634	0.000246967
12.8499	0.000123483
13.0659	0.0007409
13.2818	0.000123483
13.4978	0.000123483
13.7138	0.000123483
13.9297	0.000617417
14.3617	0.000246967
14.5776	0.000123483
14.7936	0.000246967
15.0096	0.000246967
15.4415	0.000123483
16.3054	0.000123483
16.7373	0.000246967
17.6011	0.000123483
18.249	0.000123483
20.1927	0.000123483
22.7843	0.000123483
23.2162	0.000246967
39.4136	0.000123483
40.2775	0.000123483

## Sheet: fig_3d_meg_epsilon_6
I/<I>	<I>P(I)
0.086520523	13525722
0.25956157	0.95901804
0.43260262	0.72169621
0.60564366	0.5270815
0.77868471	0.37639025
0.95172576	0.29138147
11247668	0.25826994
12978078	0.24151145
14708489	0.16826063
16438899	0.1059569
1816931	0.09203654
1989972	0.08135976
21630131	0.063249781
23360541	0.05581658
25090952	0.05122151
26821362	0.046220993
28551773	0.041761073
30282183	0.035544214
32012594	0.030949145
33743004	0.02405654
35473415	0.022164453
37203825	0.020407515
38934235	0.017299085
40664646	0.017163936
42395056	0.016488191
44125467	0.015406998
45855877	0.01351491
47586288	0.01054163
49316698	0.00905499
51047109	0.010947077
52777519	0.0087846917
5450793	0.0068926043
5623834	0.0059465606
57968751	0.006487157
59699161	0.0060817097
61429572	0.003919324
63159982	0.0036490258
64890392	0.0043247713
66620803	0.0036490258
68351213	0.0032435785
70081624	0.0028381312
71812034	0.0031084294
73542445	0.0029732803
75272855	0.0031084294
77003266	0.0024326839
78733676	0.0014866401
80464087	0.0024326839
82194497	0.0018920875
83924908	0.0021623857
85655318	0.0018920875
87385729	0.0022975348
89116139	0.0010811928
90846549	0.0016217892
9257696	0.0016217892
9430737	0.00081089462
96037781	0.00040544731
97768191	0.00054059642
99498602	0.00094604373
10122901	0.00054059642
10295942	0.00067574552
10468983	0.0010811928
10642024	0.0010811928
10815065	0.00067574552
10988106	0.00067574552
11161148	0.00081089462
11334189	0.0012163419
1150723	0.0001351491
11680271	0.0001351491
11853312	0.00094604373
12026353	0.00040544731
12199394	0.00040544731
12372435	0.00027029821
12545476	0.00027029821
12718517	0.0001351491
12891558	0.0001351491
13064599	0.0001351491
1323764	0.00027029821
13410681	0.00027029821
13756763	0.00027029821
13929804	0.0001351491
14102845	0.00054059642
14275886	0.0001351491
14448927	0.0001351491
14621968	0.0001351491
14795009	0.00040544731
14968051	0.00040544731
15487174	0.00027029821
15833256	0.00040544731
16006297	0.0001351491
16179338	0.0001351491
16352379	0.0001351491
17563666	0.0001351491
17909748	0.0001351491
18082789	0.0001351491
18774954	0.0001351491
19640159	0.0001351491
2154361	0.0001351491
24485308	0.0001351491
2483139	0.00027029821
41962454	0.0001351491
43173741	0.0001351491

## Sheet: fig_3d_meg_epsilon_4
I/<I>	<I>P(I)
0.0626159	1.44663
0.187848	1.04466
0.313079	0.855804
0.438311	0.691998
0.563543	0.563363
0.688774	0.46524
0.814006	0.362299
0.939238	0.299347
1.06447	0.252774
1.1897	0.208451
1.31493	0.207326
1.44016	0.200903
1.5654	0.183559
1.69063	0.128475
1.81586	0.0953926
1.94109	0.0812604
2.06632	0.0682523
2.19155	0.0639163
2.31679	0.0637557
2.44202	0.0501052
2.56725	0.0435209
2.69248	0.0436815
2.81771	0.0412726
2.94295	0.0367759
3.06818	0.0319581
3.19341	0.0342064
3.31864	0.0317975
3.44387	0.029228
3.5691	0.0210378
3.69434	0.0229649
3.81957	0.01622
3.9448	0.0179865
4.07003	0.0168623
4.19526	0.0171835
4.32049	0.0133293
4.44573	0.0128475
4.57096	0.0133293
4.69619	0.0130081
4.82142	0.0123657
4.94665	0.0122051
5.07188	0.00979621
5.19712	0.011081
5.32235	0.00626315
5.44758	0.00738731
5.57281	0.00835087
5.69804	0.00722671
5.82327	0.0075479
5.94851	0.00658434
6.07374	0.00546018
6.19897	0.00481781
6.3242	0.00481781
6.44943	0.00401484
6.57466	0.00465722
6.6999	0.00401484
6.82513	0.00321187
6.95036	0.0024089
7.07559	0.00417543
7.20082	0.00273009
7.32606	0.00305128
7.45129	0.0024089
7.57652	0.0024089
7.70175	0.0024089
7.82698	0.00305128
7.95221	0.00160594
8.07745	0.00289069
8.20268	0.0025695
8.32791	0.00192712
8.45314	0.00224831
8.57837	0.00128475
8.7036	0.00160594
8.82884	0.00160594
8.95407	0.00144534
9.0793	0.00176653
9.20453	0.00128475
9.32976	0.00160594
9.45499	0.00192712
9.58023	0.00112416
9.70546	0.00128475
9.83069	0.00144534
9.95592	0.000963562
10.0812	0.00128475
10.2064	0.00112416
10.3316	0.000963562
10.4568	0.000481781
10.5821	0.000321187
10.7073	0.000160594
10.8325	0.000642375
10.9578	0.000802968
11.083	0.000481781
11.2082	0.000802968
11.3335	0.000481781
11.4587	0.000481781
11.5839	0.00112416
11.7092	0.000642375
11.8344	0.000481781
11.9596	0.000802968
12.0849	0.000321187
12.2101	0.000321187
12.3353	0.00112416
12.4606	0.000802968
12.5858	0.000160594
12.8362	0.000321187
12.9615	0.000481781
13.0867	0.000963562
13.3372	0.000160594
13.4624	0.000321187
13.5876	0.000481781
13.7129	0.000160594
13.8381	0.000160594
14.2138	0.000321187
14.4643	0.000321187
14.7147	0.000321187
14.9652	0.000321187
15.2157	0.000160594
15.3409	0.000481781
15.4661	0.000321187
15.7166	0.000160594
15.967	0.000160594
16.0923	0.000160594
16.2175	0.000160594
16.3427	0.000642375
16.8437	0.000160594
16.9689	0.000160594
17.2194	0.000321187
17.3446	0.000160594
17.4698	0.000160594
17.7203	0.000160594
17.9707	0.000160594
19.0978	0.000160594
19.4735	0.000160594
19.724	0.000160594
20.4754	0.000160594
21.352	0.000160594
23.4809	0.000160594
26.737	0.000160594
27.1127	0.000321187
45.7722	0.000160594
46.8993	0.000160594

## Sheet: fig_3d_meg_epsilon_2
I/<I>	<I>P(I)
0.0361959	2.12844
0.108588	1.23275
0.18098	0.965022
0.253372	0.816557
0.325763	0.735191
0.398155	0.626183
0.470547	0.597872
0.542939	0.53278
0.615331	0.486412
0.687723	0.424217
0.760115	0.40839
0.832506	0.333712
0.904898	0.333266
0.97729	0.280657
1.04968	0.253683
1.12207	0.223589
1.19447	0.213112
1.26686	0.19238
1.33925	0.170534
1.41164	0.157828
1.48403	0.142223
1.55642	0.142223
1.62882	0.137096
1.70121	0.144229
1.7736	0.139994
1.84599	0.141109
1.91838	0.131746
1.99078	0.101875
2.06317	0.0936266
2.13556	0.0713345
2.20795	0.0648698
2.28034	0.0572905
2.35274	0.0610802
2.42513	0.0481508
2.49752	0.0523863
2.56991	0.0456987
2.6423	0.0407944
2.71469	0.0443612
2.78709	0.0459216
2.85948	0.0412403
2.93187	0.0318776
3.00426	0.0332151
3.07665	0.0298713
3.14905	0.033661
3.22144	0.0267504
3.29383	0.0276421
3.36622	0.0289796
3.43861	0.0298713
3.51101	0.0265275
3.5834	0.0236296
3.65579	0.0216233
3.72818	0.0227379
3.80057	0.0245212
3.87296	0.0236296
3.94536	0.0200628
4.01775	0.019617
4.09014	0.022515
4.16253	0.0164961
4.23492	0.0158273
4.30732	0.0135981
4.37971	0.0171649
4.4521	0.0120377
4.52449	0.0109231
4.59688	0.0129294
4.66928	0.0100314
4.74167	0.0131523
4.81406	0.0122606
4.88645	0.0127065
4.95884	0.0109231
5.03123	0.0118148
5.10363	0.00802513
5.17602	0.00936266
5.24841	0.00869389
5.3208	0.00913974
5.39319	0.00824805
5.46559	0.0115919
5.53798	0.00891682
5.61037	0.00713345
5.68276	0.00869389
5.75515	0.00958558
5.82754	0.00713345
5.89994	0.00824805
5.97233	0.00691053
6.04472	0.00713345
6.11711	0.00668761
6.1895	0.00646469
6.2619	0.00445841
6.33429	0.00468133
6.40668	0.00579593
6.47907	0.00512717
6.55146	0.00691053
6.62386	0.00557301
6.69625	0.00401257
6.76864	0.00490425
6.84103	0.00468133
6.91342	0.00601885
6.98581	0.00356673
7.05821	0.00445841
7.1306	0.00378965
7.20299	0.00356673
7.27538	0.00356673
7.34777	0.00312089
7.42017	0.00356673
7.49256	0.00356673
7.56495	0.00267504
7.63734	0.00334381
7.70973	0.00378965
7.78213	0.0022292
7.85452	0.00312089
7.92691	0.00200628
7.9993	0.00200628
8.07169	0.00178336
8.14408	0.00156044
8.21648	0.0022292
8.28887	0.00334381
8.36126	0.00200628
8.43365	0.00289797
8.50604	0.000891682
8.57844	0.00289797
8.65083	0.00178336
8.72322	0.00133752
8.79561	0.00200628
8.868	0.00156044
8.9404	0.00133752
9.01279	0.00156044
9.08518	0.00267504
9.15757	0.00200628
9.22996	0.00156044
9.30235	0.000668761
9.37475	0.0011146
9.44714	0.00245212
9.51953	0.00178336
9.59192	0.00178336
9.66431	0.00156044
9.73671	0.00200628
9.8091	0.00133752
9.88149	0.00133752
9.95388	0.000891682
10.0263	0.0011146
10.0987	0.000445841
10.1711	0.00133752
10.2434	0.0011146
10.3158	0.0011146
10.3882	0.00178336
10.4606	0.000891682
10.533	0.000668761
10.6054	0.00156044
10.6778	0.000445841
10.7502	0.00133752
10.8226	0.0011146
10.895	0.000891682
10.9674	0.00178336
11.0398	0.000668761
11.1122	0.0011146
11.1845	0.00133752
11.2569	0.000668761
11.3293	0.000891682
11.4017	0.000668761
11.4741	0.000891682
11.5465	0.000891682
11.6189	0.000668761
11.6913	0.000668761
11.7637	0.000668761
11.8361	0.00178336
11.9085	0.000668761
11.9809	0.00022292
12.0532	0.0011146
12.1256	0.00022292
12.2704	0.000445841
12.3428	0.00022292
12.4152	0.00022292
12.56	0.000445841
12.6324	0.00022292
12.7048	0.0011146
12.7772	0.00022292
12.8496	0.000445841
12.9219	0.000445841
13.0667	0.000668761
13.1391	0.000445841
13.2839	0.000668761
13.3563	0.000445841
13.4287	0.000668761
13.5011	0.000891682
13.5735	0.00022292
13.6459	0.000891682
13.7183	0.00022292
13.7906	0.00022292
13.863	0.000445841
13.9354	0.000891682
14.0802	0.000445841
14.225	0.00022292
14.2974	0.0011146
14.3698	0.000668761
14.4422	0.00022292
14.5146	0.000668761
14.587	0.00022292
14.6594	0.00022292
14.8765	0.00022292
15.0213	0.000445841
15.0937	0.00022292
15.1661	0.000668761
15.2385	0.000445841
15.3109	0.000445841
15.5281	0.00022292
15.6004	0.00022292
15.6728	0.00022292
15.8176	0.000668761
15.89	0.00022292
16.1796	0.00022292
16.4691	0.00022292
16.5415	0.00022292
16.8311	0.000445841
17.1207	0.00022292
17.1931	0.00022292
17.4102	0.000445841
17.6998	0.00022292
17.7722	0.00022292
17.8446	0.000445841
17.9894	0.00022292
18.0618	0.00022292
18.2789	0.00022292
18.4961	0.00022292
18.7857	0.000445841
18.9305	0.000445841
19.0029	0.000445841
19.6544	0.00022292
19.7992	0.00022292
20.0163	0.00022292
20.0887	0.00022292
20.1611	0.00022292
20.3783	0.00022292
20.5955	0.00022292
20.8127	0.00022292
22.1881	0.00022292
22.6225	0.00022292
22.8396	0.00022292
23.8531	0.00022292
24.8666	0.00022292
27.1831	0.00022292
30.9475	0.00022292
31.3819	0.000445841
52.9546	0.00022292
54.4025	0.00022292
