# Supplementary material for: Statistical modeling of adaptive neural networks explains co-existence of avalanches and oscillations in resting human brain
Source: Nat Comput Sci. 2023 Mar 20;3(3):254–63. doi: 10.1038/s43588-023-00410-9 (PMC10766559; doi:10.1038/s43588-023-00410-9)
Supplement: Supplementary file 8 — Statistical Source Data. [file 43588_2023_410_MOESM8_ESM.zip]

Archive with 8 entries (7 files):
- fig_4_excel/
- __MACOSX/._fig_4_excel
- fig_4_excel/fig_4_inset.xlsx
- __MACOSX/fig_4_excel/._fig_4_inset.xlsx
- fig_4_excel/fig_4.xlsx
- __MACOSX/fig_4_excel/._fig_4.xlsx
- fig_4_excel/README.rtf
- __MACOSX/fig_4_excel/._README.rtf
