# Supplementary material for: Statistical modeling of adaptive neural networks explains co-existence of avalanches and oscillations in resting human brain
Source: Nat Comput Sci. 2023 Mar 20;3(3):254–63. doi: 10.1038/s43588-023-00410-9 (PMC10766559; doi:10.1038/s43588-023-00410-9)
Supplement: Supplementary file 8 — Statistical Source Data. [file 43588_2023_410_MOESM8_ESM.zip › fig_4_excel/fig_4_inset.xlsx]

## Sheet: fig_4_inset_model_epsilon_10
d	<s>
2.44949	112.867
4.89898	506.89
7.34847	752.731
9.79796	712.262
12.2474	1605.17
14.6969	2797.92
17.1464	2547.91
19.5959	3015.11
22.0454	5242.06
24.4949	5996.09
26.9444	5333.79
29.3939	7401.74
31.8434	9294.42
34.2929	9175.77
36.7423	10477.9
39.1918	12595.8
41.6413	14126.8
44.0908	14664
46.5403	16725.3
48.9898	15395.6
51.4393	13912
53.8888	17781.3
56.3383	21205.3
58.7878	26480
61.2372	37632
63.6867	33472
66.1362	28480
71.0352	30016
73.4847	31786.7
78.3837	45760
85.7321	57792

## Sheet: fig_4_inset_model_epsilon_8
d	<s>
2.19089	97.6948
4.38178	370.082
6.57267	1034.05
8.76356	1187.79
10.9545	995.256
13.1453	2035.14
15.3362	3409.16
17.5271	4498.34
19.718	3312.76
21.9089	4434.53
24.0998	6937.95
26.2907	9250.56
28.4816	8565.89
30.6725	4693.33
32.8634	11261.6
35.0542	12688
37.2451	14280.5
39.436	17232
41.6269	19605.3
43.8178	20448
46.0087	22112
48.1996	10016
50.3905	21760
54.7723	27507.2
59.154	22336
61.3449	33002.7
65.7267	42688

## Sheet: fig_4_inset_model_epsilon_6
d	<s>
1.89737	87.0263
3.79473	268.334
5.6921	710.279
7.58947	1544.97
9.48683	2119.29
11.3842	1586.04
13.2816	1648
15.1789	2619.89
17.0763	4189.16
18.9737	6742.92
20.871	7117.28
22.7684	6297.6
24.6658	4170.67
26.5631	10962.3
28.4605	11972
30.3579	12404.4
32.2552	8000
34.1526	9536
39.8447	27424

## Sheet: fig_4_inset_model_epsilon_4
d	<s>
1.54919	2.88735
3.09839	10.3793
4.64758	20.5731
6.19677	29.2517
7.74597	38.6367
9.29516	48.2294
10.8444	58.2095
12.3935	65.722
13.9427	72.96
15.4919	89.3265
17.0411	97.7857
18.5903	114.735
20.1395	125.833
21.6887	133.552
23.2379	149.7
24.7871	172.786
26.3363	150
27.8855	160
29.4347	217
30.9839	198
32.5331	288.667
34.0823	252.25
37.1806	268.333
38.7298	191
40.279	218
41.8282	355.667
49.5742	384
51.1234	424

## Sheet: fig_4_inset_model_epsilon_2
d	<s>
1.09545	75.9249
2.19089	178.517
3.28634	314.95
4.38178	495.358
5.47723	716.02
6.57267	988.232
7.66812	1377.76
8.76356	1876.12
9.85901	2468.38
10.9545	3182.68
12.0499	4234.46
13.1453	4770.59
14.2408	5320.16
15.3362	6551.27
16.4317	5681.78

## Sheet: fig_4_inset_meg_epsilon_10
d	<s>
2.44949	112.867
4.89898	506.89
7.34847	752.731
9.79796	712.262
12.2474	1605.17
14.6969	2797.92
17.1464	2547.91
19.5959	3015.11
22.0454	5242.06
24.4949	5996.09
26.9444	5333.79
29.3939	7401.74
31.8434	9294.42
34.2929	9175.77
36.7423	10477.9
39.1918	12595.8
41.6413	14126.8
44.0908	14664
46.5403	16725.3
48.9898	15395.6
51.4393	13912
53.8888	17781.3
56.3383	21205.3
58.7878	26480
61.2372	37632
63.6867	33472
66.1362	28480
71.0352	30016
73.4847	31786.7
78.3837	45760
85.7321	57792

## Sheet: fig_4_inset_meg_epsilon_8
d	<s>
2.19089	97.6948
4.38178	370.082
6.57267	1034.05
8.76356	1187.79
10.9545	995.256
13.1453	2035.14
15.3362	3409.16
17.5271	4498.34
19.718	3312.76
21.9089	4434.53
24.0998	6937.95
26.2907	9250.56
28.4816	8565.89
30.6725	4693.33
32.8634	11261.6
35.0542	12688
37.2451	14280.5
39.436	17232
41.6269	19605.3
43.8178	20448
46.0087	22112
48.1996	10016
50.3905	21760
54.7723	27507.2
59.154	22336
61.3449	33002.7
65.7267	42688

## Sheet: fig_4_inset_meg_epsilon_6
d	<s>
1.89737	87.0263
3.79473	268.334
5.6921	710.279
7.58947	1544.97
9.48683	2119.29
11.3842	1586.04
13.2816	1648
15.1789	2619.89
17.0763	4189.16
18.9737	6742.92
20.871	7117.28
22.7684	6297.6
24.6658	4170.67
26.5631	10962.3
28.4605	11972
30.3579	12404.4
32.2552	8000
34.1526	9536
39.8447	27424

## Sheet: fig_4_inset_meg_epsilon_4
d	<s>
1.54919	79.7526
3.09839	207.35
4.64758	430.923
6.19677	821.108
7.74597	1492.78
9.29516	2436.97
10.8444	3264.61
12.3935	3423.46
13.9427	3158.59
15.4919	2112
17.0411	2214.4
18.5903	5168
20.1395	5068.8
21.6887	8938.67
23.2379	7584
24.7871	14154.7
27.8855	10432
35.6314	17024

## Sheet: fig_4_inset_meg_epsilon_2
d	<s>
1.09545	1.75552
2.19089	6.12433
3.28634	12.747
4.38178	19.7218
5.47723	27.4301
6.57267	34.1944
7.66812	40.6335
8.76356	47.9452
9.85901	55.679
10.9545	63.5537
12.0499	65.7121
13.1453	76.534
14.2408	83.6508
15.3362	80.2105
16.4317	98.7826
17.5271	95.7143
18.6226	112.909
19.718	119.846
20.8135	140.125
21.9089	112
23.0043	161
24.0998	146.6
25.1952	197.75
26.2907	212.5
27.3861	118
28.4816	187
29.577	228
30.6725	225.5
36.1497	158
70.1085	384

[truncated: 1 more sheets: Sheet1]
