# Supplementary material for: Statistical modeling of adaptive neural networks explains co-existence of avalanches and oscillations in resting human brain
Source: Nat Comput Sci. 2023 Mar 20;3(3):254–63. doi: 10.1038/s43588-023-00410-9 (PMC10766559; doi:10.1038/s43588-023-00410-9)
Supplement: Supplementary file 8 — Statistical Source Data. [file 43588_2023_410_MOESM8_ESM.zip › fig_4_excel/fig_4.xlsx]

## Sheet: fig_4_surrogate
s	P(s)
1	0.122231
2	0.0616277
3	0.0292167
4	0.0137234
5	0.00644537
6	0.00313114
7	0.00152471
8	0.000744771
9	0.000386867
10	0.000174814
11	8.89587e-05
12	5.58578e-05
13	2.17225e-05
14	9.30963e-06
15	6.20642e-06
16	2.06881e-06
17	1.0344e-06

## Sheet: fig_4_model
s	P(s)	SD
1.28819	0.582441	0.00790118
2.13765	0.124448	0.00423661
3.54726	0.068059	0.00338861
5.88641	0.0307653	0.00298662
9.76804	0.0172561	0.00194151
16.2093	0.00812936	0.00118456
26.8981	0.00397321	0.00115734
44.6354	0.00138996	0.00052009
74.069	0.000438371	0.000288202
122.912	8.80569e-05	9.47925e-05
203.963	9.27908e-06	9.36139e-05
338.46	5.24227e-07	9.9474e-05

## Sheet: fig_4_data
s	P(s)	SD
1.28669	0.333718	0.0105511
2.1302	0.102426	0.00645711
3.52669	0.0764813	0.00502052
5.83868	0.0404987	0.00376405
9.66634	0.0239722	0.00295678
16.0033	0.0129361	0.00215239
26.4945	0.00675916	0.00173246
43.8635	0.00262612	0.00102933
72.6191	0.000771653	0.000519273
120.226	0.000135562	0.000211461
199.042	1.36801e-05	7.63385e-05
329.528	2.51485e-06	6.25465e-05
